# Supplementary material for: Predictive prioritization of enhancers associated with pancreatic disease risk
Source: Cell Genom. 2025 Oct 16;6(1):101040. doi: 10.1016/j.xgen.2025.101040 (PMC12926207; doi:10.1016/j.xgen.2025.101040)
Supplement: Table S2. Summary of HiChIP and ATAC-seq libraries generated in this study, including quality control metrics, related to Figure 1 [file mmc2.xlsx]

## Sheet: metadata_HiChIP_hg38
HiChIP Library ID	Donor ID	Cell Type	FACS Scheme	Number of sorted cells	Mapped Valid Pairs
HiCh_21	R290	duct	CD133+ HPx1-	1200000	311172516
HiCh_22	R290	acinar	CD133- HPx1+	900000	273136987
HiCh_24	SAMN10391370	beta	GCG- INS+ SST-	650000	311775829
HiCh_25	SAMN10391370	alpha	GCG+ INS- SST+	1000000	314157124
HiCh_27	SAMN10391370	delta	GCG- INS- SST+	94000	287656720
HiCh_29	SAMN10737781	delta	GCG- INS- SST+	82000	100225633
HiCh_30	SAMN10737781	beta	GCG- INS+ SST-	210000	85709773
HiCh_31	SAMN10737781	alpha	GCG+ INS- SST+	200000	170800917
HiCh_32	R303	alpha	GCG+ INS- SST+	500000	180503973
HiCh_33	R303	beta	GCG- INS+ SST-	450000	156357697
HiCh_34	R303	delta	GCG- INS- SST+	79000	125082180
HiCh_36	SAMN10913630	alpha	GCG+ INS- SST+	620000	196253326
HiCh_37	SAMN10913630	beta	GCG- INS+ SST-	850000	203683416
HiCh_38	SAMN10913630	delta	GCG- INS- SST+	110000	202947571
HiCh_40	SAMN10977276	alpha	GCG+ INS- SST+	630000	156163854
HiCh_41	SAMN10977276	beta	GCG- INS+ SST-	660000	165497521
HiCh_42	SAMN10977276	delta	GCG- INS- SST+	185000	128552837
HiCh_45	R300	duct	CD133+ HPx1-	1000000	159108179
HiCh_46	R299	alpha	GCG+ INS- SST+	340000	47537258
HiCh_47	R299	beta	GCG- INS+ SST-	335000	49900730
HiCh_55	SAMN11773852	acinar	CD133- HPx1+ Hpi2-	1400000	173694629
HiCh_56	SAMN11773852	duct	CD133+ HPx1- Hpi2-	1700000	193377106
HiCh_57	SAMN11788169	acinar	CD133- HPx1+ Hpi2-	2700000	189748660
HiCh_58	SAMN11788169	duct	CD133+ HPx1- Hpi2-	1800000	242800111
HiCh_59	R325	alpha	GCG+ INS- SST+	630000	174804270
HiCh_60	R325	beta	GCG- INS+ SST-	850000	175564707
HiCh_64	SAMN12572087	duct	CD133+ HPx1- Hpi2-	1700000	227100269
HiCh_67	SAMN13283508	acinar	CD133- HPx1+ Hpi2-	1700000	218001459
HiCh_68	R341	duct	CD133+ HPx1- Hpi2-	2000000	227773653

## Sheet: metadata_ATACseq_hg38
ATACseq Library ID	Donor ID	Cell Type	FACS Scheme	number of sorted cells	uniquely mapped nonmitochondrial reads	TSS score (>=6)	peak count	FRiP (>=0.3)
ATAC_01	R290	duct	CD133+ HPx1-	50000	43991794	22.5875	95874	0.573528
ATAC_05	SAMN10391370	beta	GCG- INS+ SST-	50000	50943700	18.9851	156160	0.595108
ATAC_06	SAMN10391370	alpha	GCG+ INS- SST-	50000	60002780	17.9143	165270	0.584288
ATAC_07	SAMN10391370	delta	GCG- INS- SST+	10000	31074864	15.8293	109962	0.337506
ATAC_100	SAMN14132340	beta	GCG- INS+ SST-	15700	28738644	18.7341	121999	0.443356
ATAC_102	SAMN13898077	duct	CD133+ HPx1- Hpi2-	20000	39986310	23.028	92141	0.584307
ATAC_103	SAMN13898077	acinar	CD133- HPx1+ Hpi2-	20000	26425386	25.2727	69925	0.602481
ATAC_108	SAMN13283508	duct	CD133+ HPx1- Hpi2-	20000	60305182	24.495	107465	0.558283
ATAC_109	SAMN13283508	acinar	CD133- HPx1+ Hpi2-	20000	29065310	25.8238	78863	0.657486
ATAC_113	SAMN13086797	acinar	CD133- HPx1+ Hpi2-	20000	84166126	24.8766	89838	0.543762
ATAC_114	SAMN13047843	duct	CD133+ HPx1- Hpi2-	20000	76944314	22.4884	87734	0.403751
ATAC_124	SAMN12736601	duct	CD133+ HPx1- Hpi2-	20000	40668398	23.8588	106566	0.645336
ATAC_125	SAMN12736601	acinar	CD133- HPx1+ Hpi2-	20000	29149956	24.2447	85651	0.656082
ATAC_126	GW19244	duct	CD133+ HPx1- Hpi2-	20000	24688492	25.0958	88256	0.663055
ATAC_128	R362	alpha	GCG+ INS- SST-	20000	42957644	17.546	142731	0.525807
ATAC_130	R362	delta	GCG- INS- SST+	6926	28586728	18.6053	114099	0.444512
ATAC_132	R364	beta	GCG- INS+ SST-	25000	93613074	16.9168	196983	0.505474
ATAC_133	R364	delta	GCG- INS- SST+	25000	73913684	17.3632	186593	0.522623
ATAC_134	SAMN14327036	alpha	GCG+ INS- SST-	25000	76183878	15.5217	156878	0.527901
ATAC_136	SAMN14327036	delta	GCG- INS- SST+	14500	28638494	20.0422	119495	0.488435
ATAC_23	R299	beta	GCG- INS+ SST-	10000	58581948	19.4129	153224	0.415983
ATAC_73	GW20010	duct	CD133+ HPx1- Hpi2-	10000	27114960	21.3066	77196	0.494283
ATAC_74	GW20010	acinar	CD133- HPx1+ Hpi2-	20000	20904320	23.228	66173	0.604826
ATAC_77	R356	beta	GCG- INS+ SST-	40000	18659456	17.6267	116753	0.630147
ATAC_78	R356	alpha	GCG+ INS- SST-	40000	31237630	16.6089	131086	0.628524
ATAC_79	R356	delta	GCG- INS- SST+	7000	33678970	18.6032	137070	0.453295
ATAC_82	R357	beta	GCG- INS+ SST-	30000	14211292	19.3201	96620	0.635028
ATAC_83	R357	alpha	GCG+ INS- SST-	30000	50737976	18.721	131456	0.663052
ATAC_84	R357	delta	GCG- INS- SST+	15000	52266392	20.8046	140263	0.559608
ATAC_89	R360	alpha	GCG+ INS- SST-	25000	40631556	20.2784	113918	0.613943
ATAC_90	R360	beta	GCG- INS+ SST-	25000	90590696	18.9934	145408	0.569742
ATAC_91	R360	delta	GCG- INS- SST+	14000	60358982	20.5079	132639	0.499598
ATAC_94	R361	alpha	GCG+ INS- SST-	30000	43368238	15.274	133637	0.548291
ATAC_96	R361	delta	GCG- INS- SST+	20000	20054838	17.8065	96587	0.40945
ATAC_97	SAMN14124567	duct	CD133+ HPx1- Hpi2-	25000	99403940	21.2647	117328	0.537721
ATAC_98	SAMN14124567	acinar	CD133- HPx1+ Hpi2-	25000	28816794	25.1729	76057	0.639382
ATAC_99	SAMN14132340	alpha	GCG+ INS- SST-	28000	42636516	16.5332	142983	0.609284
