# Supplementary material for: Predictive prioritization of enhancers associated with pancreatic disease risk
Source: Cell Genom. 2025 Oct 16;6(1):101040. doi: 10.1016/j.xgen.2025.101040 (PMC12926207; doi:10.1016/j.xgen.2025.101040)
Supplement: Table S3. List of all ATAC-seq peaks identified in this study, related to Figure 1 [file mmc3.xlsx]

## Sheet: Description
	This table catalogs all ATAC peaks identified in this study.
	FIELDS
	PeakID	unique identifier of an ATAC peak
	Chr	name of the chromosome an ATAC peak resides in
	Start	the starting position of the peak region on the chromosome
	End	the ending position of the peak region on the chromosome
	cell.type.cluster	indicates the cell type specificity of an ATAC peak. If a peak is not specific to an individual cell type or lineage (endocrine or exocrine), it is labeled as "N"

## Sheet: ATAC_peaks
PeakID	Chr	Start	End	cell.type.cluster
13	chr1	276138	276465	acinar
152	chr1	1333526	1334354	acinar
164	chr1	1371825	1372359	acinar
185	chr1	1442041	1442414	acinar
217	chr1	1664320	1664660	acinar
233	chr1	1764164	1764617	acinar
263	chr1	1915772	1916398	acinar
265	chr1	1927781	1928624	acinar
278	chr1	2046492	2046774	acinar
340	chr1	2393577	2394004	acinar
743	chr1	5141682	5142236	acinar
828	chr1	5830884	5832125	acinar
850	chr1	5921024	5921999	acinar
851	chr1	5922791	5923190	acinar
905	chr1	6208720	6209988	acinar
915	chr1	6265181	6265588	acinar
922	chr1	6287130	6287924	acinar
936	chr1	6367298	6367745	acinar
937	chr1	6373891	6374533	acinar
979	chr1	6588046	6588573	acinar
982	chr1	6599311	6599598	acinar
990	chr1	6638256	6638595	acinar
1055	chr1	6998177	6998744	acinar
1056	chr1	7010413	7011462	acinar
1115	chr1	7424495	7424975	acinar
1123	chr1	7456322	7457126	acinar
1143	chr1	7539621	7540157	acinar
1163	chr1	7609547	7610289	acinar
1175	chr1	7648915	7649424	acinar
1260	chr1	8133671	8134401	acinar
1271	chr1	8174138	8175186	acinar
1274	chr1	8189599	8190570	acinar
1301	chr1	8311931	8313282	acinar
1396	chr1	8643090	8644480	acinar
1433	chr1	8741951	8742570	acinar
1498	chr1	9022150	9023036	acinar
1537	chr1	9241956	9243185	acinar
1582	chr1	9412948	9414071	acinar
1587	chr1	9438034	9439394	acinar
1589	chr1	9442323	9442856	acinar
1593	chr1	9452323	9453091	acinar
1594	chr1	9455662	9456177	acinar
1614	chr1	9561066	9561969	acinar
1664	chr1	9804129	9805108	acinar
1689	chr1	9892455	9893586	acinar
1692	chr1	9901642	9902450	acinar
1708	chr1	10045874	10046823	acinar
1712	chr1	10057290	10058902	acinar
1845	chr1	10663554	10664731	acinar
1867	chr1	10723941	10725481	acinar
1897	chr1	10814907	10816103	acinar
1902	chr1	10835782	10836478	acinar
2039	chr1	11650286	11651205	acinar
2040	chr1	11653190	11653824	acinar
2041	chr1	11654092	11655100	acinar
2058	chr1	11745983	11747582	acinar
2061	chr1	11754585	11755714	acinar
2066	chr1	11790716	11791395	acinar
2093	chr1	11925817	11926952	acinar
2096	chr1	11931008	11931502	acinar
2103	chr1	11966882	11968025	acinar
2156	chr1	12332775	12334004	acinar
2157	chr1	12336287	12336998	acinar
2162	chr1	12346583	12347332	acinar
2167	chr1	12380475	12381878	acinar
2185	chr1	12460038	12460480	acinar
2186	chr1	12460811	12461751	acinar
2189	chr1	12475370	12476368	acinar
2196	chr1	12495746	12496996	acinar
2201	chr1	12527501	12529023	acinar
2202	chr1	12529328	12529709	acinar
2218	chr1	12600262	12600665	acinar
2219	chr1	12601217	12601765	acinar
2332	chr1	14108468	14109597	acinar
2424	chr1	14833548	14834010	acinar
2426	chr1	14851743	14852965	acinar
2428	chr1	14875720	14876673	acinar
2432	chr1	14891960	14892461	acinar
2433	chr1	14894859	14895522	acinar
2448	chr1	14955114	14955926	acinar
2475	chr1	15116791	15117647	acinar
2482	chr1	15146095	15146506	acinar
2486	chr1	15156864	15157208	acinar
2490	chr1	15171443	15171925	acinar
2496	chr1	15178646	15179793	acinar
2498	chr1	15181305	15181930	acinar
2505	chr1	15196938	15197518	acinar
2516	chr1	15229656	15230227	acinar
2523	chr1	15260257	15261886	acinar
2528	chr1	15284183	15285669	acinar
2536	chr1	15322799	15324050	acinar
2545	chr1	15343752	15344377	acinar
2549	chr1	15352159	15352887	acinar
2552	chr1	15370695	15371860	acinar
2563	chr1	15421099	15421452	acinar
2568	chr1	15429768	15430118	acinar
2570	chr1	15430781	15431641	acinar
2572	chr1	15437921	15438784	acinar
2574	chr1	15444369	15444942	acinar
2575	chr1	15445487	15445876	acinar
2576	chr1	15449695	15449932	acinar
2577	chr1	15451198	15451446	acinar
2579	chr1	15453863	15454728	acinar
2580	chr1	15455551	15455942	acinar
2581	chr1	15457511	15458052	acinar
2582	chr1	15458377	15458750	acinar
2586	chr1	15464215	15465121	acinar
2587	chr1	15469676	15470334	acinar
2588	chr1	15472463	15472858	acinar
2589	chr1	15473517	15474109	acinar
2590	chr1	15474938	15475390	acinar
2591	chr1	15476881	15477330	acinar
2592	chr1	15477860	15478120	acinar
2594	chr1	15488837	15489885	acinar
2596	chr1	15501424	15501929	acinar
2597	chr1	15507230	15507747	acinar
2598	chr1	15508542	15509446	acinar
2619	chr1	15605615	15606082	acinar
2623	chr1	15618531	15619250	acinar
2634	chr1	15668097	15668768	acinar
2654	chr1	15735208	15737310	acinar
2660	chr1	15764107	15765326	acinar
2661	chr1	15765652	15766171	acinar
2739	chr1	16082322	16082727	acinar
2740	chr1	16091178	16091750	acinar
2741	chr1	16093951	16094684	acinar
2778	chr1	16244091	16244744	acinar
2780	chr1	16248096	16249577	acinar
2847	chr1	16619801	16621487	acinar
2848	chr1	16623195	16624568	acinar
2850	chr1	16632852	16633540	acinar
2858	chr1	16674897	16675434	acinar
2892	chr1	16881466	16882193	acinar
2901	chr1	16922963	16923679	acinar
2908	chr1	16963420	16963951	acinar
2917	chr1	17013201	17013571	acinar
2919	chr1	17027496	17029225	acinar
2961	chr1	17278691	17279652	acinar
2973	chr1	17428030	17428745	acinar
3008	chr1	17564605	17565025	acinar
3041	chr1	17664910	17665434	acinar
3080	chr1	17904217	17904949	acinar
3187	chr1	18464107	18465119	acinar
3200	chr1	18535064	18536306	acinar
3271	chr1	18989180	18990436	acinar
3328	chr1	19202945	19204086	acinar
3339	chr1	19269572	19270621	acinar
3345	chr1	19285258	19285960	acinar
3346	chr1	19287246	19287778	acinar
3347	chr1	19287792	19289497	acinar
3354	chr1	19338210	19338864	acinar
3421	chr1	19504718	19505555	acinar
3426	chr1	19582056	19582709	acinar
3484	chr1	19811319	19811535	acinar
3485	chr1	19814366	19816522	acinar
3486	chr1	19825052	19825765	acinar
3490	chr1	19849274	19849767	acinar
3516	chr1	19974740	19975675	acinar
3519	chr1	20008302	20009247	acinar
3738	chr1	21216709	21217259	acinar
3743	chr1	21237586	21238111	acinar
3746	chr1	21241773	21242754	acinar
3747	chr1	21242809	21243111	acinar
3748	chr1	21244204	21244521	acinar
3749	chr1	21247860	21248245	acinar
3750	chr1	21248887	21249150	acinar
3751	chr1	21251457	21252814	acinar
3753	chr1	21261704	21263285	acinar
3756	chr1	21269646	21270580	acinar
3758	chr1	21275932	21277614	acinar
3761	chr1	21284546	21285802	acinar
3771	chr1	21312475	21313622	acinar
3772	chr1	21317347	21317686	acinar
3773	chr1	21318156	21318391	acinar
3774	chr1	21318667	21319063	acinar
3775	chr1	21319380	21320528	acinar
3778	chr1	21334189	21334517	acinar
3780	chr1	21337127	21339531	acinar
3796	chr1	21412989	21413565	acinar
3849	chr1	21647886	21648271	acinar
3864	chr1	21689585	21690272	acinar
3902	chr1	21914515	21915773	acinar
3924	chr1	21974273	21974477	acinar
3925	chr1	21974529	21975576	acinar
3926	chr1	21976661	21977175	acinar
3928	chr1	21982164	21982733	acinar
3929	chr1	21984029	21984332	acinar
3931	chr1	21991445	21992266	acinar
3932	chr1	21995300	21995603	acinar
3934	chr1	21999529	22000281	acinar
3935	chr1	22001293	22001821	acinar
3936	chr1	22005141	22005615	acinar
3937	chr1	22008330	22009256	acinar
3939	chr1	22012842	22013074	acinar
3940	chr1	22014554	22015405	acinar
4064	chr1	22472379	22473200	acinar
4071	chr1	22506186	22506577	acinar
4072	chr1	22507608	22508851	acinar
4080	chr1	22531289	22531743	acinar
4081	chr1	22532607	22533915	acinar
4083	chr1	22537403	22538201	acinar
4085	chr1	22553229	22554067	acinar
4088	chr1	22562419	22563898	acinar
4104	chr1	22635267	22635904	acinar
4121	chr1	22728754	22729367	acinar
4164	chr1	22968879	22969831	acinar
4232	chr1	23411406	23412462	acinar
4234	chr1	23421447	23422754	acinar
4255	chr1	23558080	23558723	acinar
4262	chr1	23593271	23594287	acinar
4271	chr1	23651028	23651634	acinar
4285	chr1	23727183	23728450	acinar
4290	chr1	23745549	23745964	acinar
4301	chr1	23798868	23799116	acinar
4303	chr1	23809650	23810191	acinar
4313	chr1	23919803	23920815	acinar
4315	chr1	23949084	23949617	acinar
4317	chr1	23955191	23955538	acinar
4328	chr1	23996539	23997406	acinar
4339	chr1	24066632	24067329	acinar
4356	chr1	24137141	24137535	acinar
4357	chr1	24139916	24140224	acinar
4358	chr1	24140362	24141355	acinar
4359	chr1	24142472	24143542	acinar
4440	chr1	24507923	24508766	acinar
4456	chr1	24557625	24558166	acinar
4578	chr1	25423223	25423676	acinar
4579	chr1	25423744	25423973	acinar
4580	chr1	25425316	25426096	acinar
4594	chr1	25467616	25468501	acinar
4620	chr1	25543296	25545143	acinar
4635	chr1	25600304	25601421	acinar
4684	chr1	25766243	25767156	acinar
4688	chr1	25782685	25783252	acinar
4697	chr1	25805880	25806982	acinar
4707	chr1	25871492	25872578	acinar
4735	chr1	26034980	26037214	acinar
4736	chr1	26045141	26047057	acinar
4749	chr1	26114191	26114985	acinar
4811	chr1	26535205	26535567	acinar
4857	chr1	26783950	26784575	acinar
4882	chr1	26915143	26915706	acinar
4959	chr1	27291689	27292501	acinar
4966	chr1	27341516	27343748	acinar
4974	chr1	27382925	27383635	acinar
5031	chr1	27556718	27558248	acinar
5035	chr1	27563346	27564483	acinar
5174	chr1	28284842	28285317	acinar
5214	chr1	28520044	28520386	acinar
5232	chr1	28653891	28654275	acinar
5284	chr1	28927534	28929062	acinar
5292	chr1	28983390	28984350	acinar
5313	chr1	29136282	29137029	acinar
5315	chr1	29156302	29157314	acinar
5344	chr1	29332251	29333413	acinar
5554	chr1	30663307	30663968	acinar
5557	chr1	30681663	30682371	acinar
5577	chr1	30779531	30780016	acinar
5684	chr1	31243395	31244692	acinar
5685	chr1	31264484	31265321	acinar
5716	chr1	31449563	31450234	acinar
5776	chr1	31753637	31754408	acinar
5847	chr1	32116020	32116936	acinar
5859	chr1	32163315	32164478	acinar
5889	chr1	32316381	32316909	acinar
5890	chr1	32321484	32322402	acinar
5957	chr1	32746018	32746740	acinar
5980	chr1	32876527	32877090	acinar
5988	chr1	32904360	32904997	acinar
6022	chr1	33022478	33023025	acinar
6091	chr1	33363520	33365135	acinar
6127	chr1	33577591	33578135	acinar
6129	chr1	33599235	33600205	acinar
6137	chr1	33653128	33653973	acinar
6160	chr1	33943974	33944563	acinar
6175	chr1	34072778	34073810	acinar
6243	chr1	34843412	34844218	acinar
6269	chr1	35142062	35143073	acinar
6270	chr1	35143666	35144374	acinar
6271	chr1	35144745	35145371	acinar
6290	chr1	35319861	35321467	acinar
6299	chr1	35386853	35387513	acinar
6304	chr1	35448057	35448916	acinar
6346	chr1	35699456	35700281	acinar
6404	chr1	36174945	36175958	acinar
6406	chr1	36178378	36179371	acinar
6420	chr1	36248236	36249050	acinar
6428	chr1	36268889	36270018	acinar
6455	chr1	36383170	36383640	acinar
6470	chr1	36486563	36487472	acinar
6512	chr1	36924208	36925069	acinar
6540	chr1	37186211	37186761	acinar
6575	chr1	37465439	37466334	acinar
6617	chr1	37738965	37739901	acinar
6667	chr1	38029903	38031301	acinar
6680	chr1	38084378	38085292	acinar
6806	chr1	39142136	39143359	acinar
6846	chr1	39271851	39273198	acinar
6850	chr1	39283758	39284464	acinar
6906	chr1	39496597	39496877	acinar
6926	chr1	39569023	39569568	acinar
6935	chr1	39622962	39623621	acinar
6939	chr1	39635251	39635568	acinar
6940	chr1	39639105	39640291	acinar
6942	chr1	39646018	39647407	acinar
6947	chr1	39671409	39672960	acinar
6952	chr1	39700860	39702337	acinar
6958	chr1	39732642	39733904	acinar
6972	chr1	39788165	39789747	acinar
6973	chr1	39798997	39800448	acinar
6981	chr1	39834945	39835786	acinar
6982	chr1	39835967	39836823	acinar
7000	chr1	39900926	39902671	acinar
7025	chr1	40036629	40036945	acinar
7107	chr1	40612201	40612993	acinar
7110	chr1	40630539	40630978	acinar
7115	chr1	40650744	40652065	acinar
7127	chr1	40712370	40712841	acinar
7162	chr1	40855928	40856543	acinar
7219	chr1	41201327	41202321	acinar
7238	chr1	41319043	41320235	acinar
7299	chr1	41518322	41518742	acinar
7307	chr1	41578872	41579342	acinar
7349	chr1	41776581	41778086	acinar
7402	chr1	42040032	42040621	acinar
7404	chr1	42046562	42047829	acinar
7406	chr1	42081297	42082077	acinar
7411	chr1	42146743	42147464	acinar
7454	chr1	42339795	42341358	acinar
7467	chr1	42417124	42417602	acinar
7589	chr1	43295372	43296066	acinar
7634	chr1	43545708	43546621	acinar
7682	chr1	43932947	43934577	acinar
7691	chr1	43980639	43980985	acinar
7692	chr1	43981132	43981387	acinar
7745	chr1	44312795	44313933	acinar
7828	chr1	44793445	44794489	acinar
7891	chr1	45348726	45349760	acinar
7923	chr1	45557296	45557936	acinar
7980	chr1	45925469	45926547	acinar
8077	chr1	46527589	46528449	acinar
8094	chr1	46600944	46601925	acinar
8097	chr1	46607226	46607945	acinar
8098	chr1	46611733	46612261	acinar
8099	chr1	46612945	46614555	acinar
8101	chr1	46622432	46622859	acinar
8129	chr1	46903107	46904002	acinar
8324	chr1	48402301	48403063	acinar
8520	chr1	49764850	49765455	acinar
8624	chr1	50430461	50431217	acinar
8626	chr1	50473490	50473891	acinar
8627	chr1	50474812	50475447	acinar
8669	chr1	50873228	50874075	acinar
8670	chr1	50880222	50880947	acinar
8694	chr1	51073399	51073972	acinar
8707	chr1	51216630	51217831	acinar
8710	chr1	51228033	51229097	acinar
8781	chr1	51509636	51510308	acinar
8897	chr1	52037587	52037901	acinar
8912	chr1	52122266	52123512	acinar
8984	chr1	52651671	52652430	acinar
9076	chr1	53183323	53183730	acinar
9178	chr1	53918591	53920041	acinar
9209	chr1	54093918	54094886	acinar
9218	chr1	54125762	54126855	acinar
9221	chr1	54157956	54158519	acinar
9232	chr1	54227057	54227800	acinar
9249	chr1	54283137	54283820	acinar
9299	chr1	54420992	54421725	acinar
9491	chr1	55618173	55618666	acinar
9492	chr1	55623277	55623848	acinar
9511	chr1	55773127	55773944	acinar
9538	chr1	56073807	56074810	acinar
9574	chr1	56409037	56409547	acinar
9593	chr1	56508185	56509071	acinar
9599	chr1	56535653	56536741	acinar
9602	chr1	56545414	56546497	acinar
9611	chr1	56577152	56577588	acinar
9667	chr1	56854434	56855158	acinar
9676	chr1	56915863	56916430	acinar
9893	chr1	58558931	58559612	acinar
9926	chr1	58752573	58753657	acinar
9950	chr1	58855628	58856494	acinar
9969	chr1	58932758	58933891	acinar
9970	chr1	58941671	58943332	acinar
9971	chr1	58949435	58950172	acinar
9973	chr1	58968370	58969006	acinar
9975	chr1	58976099	58976944	acinar
9977	chr1	58982416	58983542	acinar
9995	chr1	59051999	59052590	acinar
10056	chr1	59290091	59290879	acinar
10241	chr1	60274552	60275204	acinar
10348	chr1	61092328	61093008	acinar
10389	chr1	61226701	61227527	acinar
10393	chr1	61241070	61241828	acinar
10538	chr1	62263213	62264317	acinar
10540	chr1	62285460	62287319	acinar
10544	chr1	62304731	62305461	acinar
10547	chr1	62317198	62317520	acinar
10548	chr1	62318227	62319731	acinar
10560	chr1	62361326	62361855	acinar
10561	chr1	62361959	62363235	acinar
10563	chr1	62384647	62385089	acinar
10643	chr1	63012306	63012742	acinar
10666	chr1	63316859	63317840	acinar
10686	chr1	63590250	63590613	acinar
10708	chr1	63669147	63670156	acinar
10709	chr1	63674033	63675622	acinar
10718	chr1	63700961	63701644	acinar
10720	chr1	63703140	63703467	acinar
10721	chr1	63704404	63705629	acinar
10722	chr1	63718450	63719201	acinar
10782	chr1	63890882	63891929	acinar
10789	chr1	63906121	63906735	acinar
10799	chr1	63928580	63929581	acinar
10805	chr1	63946738	63947651	acinar
10896	chr1	64474616	64475080	acinar
10968	chr1	64877661	64878486	acinar
10998	chr1	64952970	64953709	acinar
11005	chr1	64981076	64982606	acinar
11041	chr1	65214173	65215245	acinar
11087	chr1	65467494	65468114	acinar
11321	chr1	66999679	67000272	acinar
11322	chr1	67001120	67002439	acinar
11341	chr1	67138747	67139637	acinar
11360	chr1	67307101	67308368	acinar
11370	chr1	67393112	67394212	acinar
11404	chr1	67571568	67573669	acinar
11456	chr1	67771002	67771665	acinar
11509	chr1	68049836	68051032	acinar
11543	chr1	68204913	68205642	acinar
11552	chr1	68223366	68224110	acinar
11640	chr1	69258464	69259207	acinar
11729	chr1	70411997	70412457	acinar
11733	chr1	70440568	70441085	acinar
11738	chr1	70486508	70487668	acinar
11740	chr1	70495172	70495797	acinar
11797	chr1	70977468	70978213	acinar
11827	chr1	71101794	71102306	acinar
11905	chr1	71834632	71835614	acinar
12122	chr1	74593944	74594755	acinar
12147	chr1	74748810	74749450	acinar
12177	chr1	75263952	75264619	acinar
12216	chr1	75539186	75540055	acinar
12224	chr1	75588754	75589531	acinar
12227	chr1	75614456	75616870	acinar
12342	chr1	76611811	76612316	acinar
12538	chr1	77825139	77825879	acinar
12545	chr1	77888079	77890090	acinar
12555	chr1	77983314	77983715	acinar
12556	chr1	77984701	77985139	acinar
12558	chr1	77991588	77992147	acinar
12563	chr1	78009672	78010212	acinar
12564	chr1	78014640	78015347	acinar
12565	chr1	78017488	78017894	acinar
12566	chr1	78018029	78018457	acinar
12567	chr1	78018735	78019562	acinar
12568	chr1	78019853	78020358	acinar
12570	chr1	78022375	78022795	acinar
12571	chr1	78033073	78033449	acinar
12572	chr1	78037824	78039000	acinar
12573	chr1	78043624	78044393	acinar
12576	chr1	78052952	78053564	acinar
12580	chr1	78068745	78069357	acinar
12699	chr1	79745833	79746505	acinar
12702	chr1	79791240	79792694	acinar
12714	chr1	79982102	79982729	acinar
12980	chr1	82775401	82775905	acinar
13080	chr1	83818826	83819443	acinar
13098	chr1	83901414	83902206	acinar
13265	chr1	84762653	84763381	acinar
13270	chr1	84782247	84782866	acinar
13287	chr1	84892397	84893658	acinar
13317	chr1	85125628	85126580	acinar
13322	chr1	85142342	85143219	acinar
13350	chr1	85262813	85263613	acinar
13354	chr1	85283406	85284008	acinar
13392	chr1	85460504	85461061	acinar
13401	chr1	85524457	85524872	acinar
13536	chr1	86852695	86853488	acinar
13756	chr1	88800233	88800866	acinar
13766	chr1	88878577	88879084	acinar
13775	chr1	88961448	88962324	acinar
13827	chr1	89382929	89383928	acinar
13856	chr1	89579075	89580829	acinar
13947	chr1	90002770	90003608	acinar
14036	chr1	90850539	90852263	acinar
14074	chr1	91065204	91065946	acinar
14122	chr1	91617153	91617898	acinar
14134	chr1	91693409	91694155	acinar
14135	chr1	91699459	91700068	acinar
14147	chr1	91744946	91745504	acinar
14168	chr1	91805010	91806084	acinar
14172	chr1	91817317	91818749	acinar
14226	chr1	92441679	92442801	acinar
14229	chr1	92483377	92484322	acinar
14230	chr1	92484527	92487161	acinar
14249	chr1	92709686	92710229	acinar
14256	chr1	92748990	92749503	acinar
14282	chr1	92886672	92887516	acinar
14304	chr1	92995395	92996545	acinar
14324	chr1	93129411	93130034	acinar
14583	chr1	94382122	94382633	acinar
14629	chr1	94608001	94608742	acinar
14633	chr1	94632979	94633525	acinar
14636	chr1	94648065	94649062	acinar
14638	chr1	94657777	94658703	acinar
14647	chr1	94734825	94735700	acinar
14727	chr1	95061448	95062100	acinar
14728	chr1	95067042	95067440	acinar
14785	chr1	95534751	95535585	acinar
14796	chr1	95660604	95661158	acinar
14901	chr1	97137581	97139033	acinar
15035	chr1	98677193	98677740	acinar
15260	chr1	100485618	100486582	acinar
15416	chr1	102190394	102190862	acinar
15463	chr1	103529724	103530094	acinar
15468	chr1	103561200	103562890	acinar
15469	chr1	103563116	103563358	acinar
15472	chr1	103574250	103574614	acinar
15473	chr1	103576858	103577146	acinar
15474	chr1	103580360	103580960	acinar
15475	chr1	103583958	103584280	acinar
15478	chr1	103616209	103617236	acinar
15479	chr1	103617432	103617885	acinar
15801	chr1	108561708	108562137	acinar
15881	chr1	109089243	109089628	acinar
15886	chr1	109113494	109114918	acinar
15887	chr1	109115786	109116059	acinar
15888	chr1	109116197	109116794	acinar
15891	chr1	109133110	109135478	acinar
15907	chr1	109176210	109176739	acinar
15961	chr1	109465973	109467619	acinar
16289	chr1	111045175	111045790	acinar
16327	chr1	111369182	111370308	acinar
16413	chr1	111862447	111863322	acinar
16438	chr1	111955485	111956908	acinar
16443	chr1	111976181	111977292	acinar
16460	chr1	112070504	112071187	acinar
16470	chr1	112172302	112172705	acinar
16491	chr1	112336791	112337638	acinar
16601	chr1	113125127	113125855	acinar
16617	chr1	113209709	113210683	acinar
16626	chr1	113246755	113247937	acinar
16646	chr1	113396570	113396998	acinar
16660	chr1	113433955	113434942	acinar
16709	chr1	113803615	113805382	acinar
16713	chr1	113874332	113875085	acinar
16718	chr1	113886415	113888191	acinar
16770	chr1	114134342	114135179	acinar
16829	chr1	114588089	114588905	acinar
16899	chr1	115210888	115211782	acinar
16906	chr1	115238440	115239335	acinar
16981	chr1	115764583	115764955	acinar
16996	chr1	115867052	115867756	acinar
17019	chr1	116002096	116003381	acinar
17082	chr1	116321536	116322487	acinar
17162	chr1	116581056	116581882	acinar
17206	chr1	116832162	116833462	acinar
17216	chr1	116879543	116880097	acinar
17217	chr1	116880709	116882764	acinar
17223	chr1	116919736	116920194	acinar
17236	chr1	116982337	116983222	acinar
17263	chr1	117116659	117117086	acinar
17295	chr1	117312398	117313097	acinar
17304	chr1	117375144	117375796	acinar
17337	chr1	117562164	117563520	acinar
17343	chr1	117573323	117573962	acinar
17344	chr1	117575700	117576233	acinar
17349	chr1	117589515	117592605	acinar
17356	chr1	117612523	117613502	acinar
17357	chr1	117614295	117614502	acinar
17358	chr1	117616199	117616826	acinar
17359	chr1	117620083	117620826	acinar
17360	chr1	117622623	117623070	acinar
17361	chr1	117623731	117624126	acinar
17364	chr1	117629648	117631062	acinar
17365	chr1	117631299	117633061	acinar
17370	chr1	117654476	117655583	acinar
17371	chr1	117657038	117657373	acinar
17374	chr1	117674684	117675409	acinar
17383	chr1	117732010	117732749	acinar
17385	chr1	117740061	117741064	acinar
17387	chr1	117753752	117755219	acinar
17408	chr1	117856860	117858020	acinar
17413	chr1	117890474	117890906	acinar
17439	chr1	118118424	118118935	acinar
17546	chr1	119541879	119543208	acinar
17547	chr1	119549673	119550027	acinar
17601	chr1	119790336	119791197	acinar
17606	chr1	119799433	119800453	acinar
17620	chr1	119886105	119886597	acinar
17814	chr1	144101344	144102407	acinar
17871	chr1	145675943	145676579	acinar
17874	chr1	145695627	145696517	acinar
17877	chr1	145714460	145715380	acinar
17922	chr1	145983265	145983694	acinar
18014	chr1	147208415	147209531	acinar
18082	chr1	147719783	147720165	acinar
18085	chr1	147734067	147734862	acinar
18223	chr1	149618816	149619312	acinar
18317	chr1	150369187	150369559	acinar
18364	chr1	150573700	150574081	acinar
18371	chr1	150600718	150601177	acinar
18383	chr1	150649935	150650798	acinar
18384	chr1	150654626	150655201	acinar
18485	chr1	151284174	151284519	acinar
18593	chr1	151820178	151821331	acinar
18601	chr1	151845976	151846687	acinar
18664	chr1	152164646	152165150	acinar
18732	chr1	153119429	153119932	acinar
18733	chr1	153122716	153123539	acinar
18734	chr1	153140274	153141222	acinar
18770	chr1	153506652	153507266	acinar
18803	chr1	153649243	153650449	acinar
18830	chr1	153768046	153769098	acinar
18833	chr1	153779899	153780320	acinar
18834	chr1	153782011	153782269	acinar
18837	chr1	153789365	153790644	acinar
18902	chr1	154186167	154186630	acinar
18903	chr1	154186765	154187261	acinar
18904	chr1	154193570	154194412	acinar
19010	chr1	154698285	154698955	acinar
19031	chr1	154784753	154785514	acinar
19057	chr1	154877214	154878055	acinar
19076	chr1	154995600	154996030	acinar
19080	chr1	155005617	155005899	acinar
19104	chr1	155112532	155113063	acinar
19118	chr1	155184759	155186986	acinar
19119	chr1	155187503	155187730	acinar
19121	chr1	155197149	155197669	acinar
19187	chr1	155573903	155574713	acinar
19326	chr1	156471340	156472387	acinar
19337	chr1	156498874	156499641	acinar
19346	chr1	156547942	156548453	acinar
19375	chr1	156648845	156649395	acinar
19412	chr1	156813564	156814418	acinar
19424	chr1	156851632	156853293	acinar
19473	chr1	157198024	157199047	acinar
19483	chr1	157301421	157302525	acinar
19489	chr1	157363568	157364053	acinar
19624	chr1	159686614	159687500	acinar
19629	chr1	159751772	159752698	acinar
19663	chr1	159910181	159910895	acinar
19664	chr1	159913639	159914954	acinar
19669	chr1	159929181	159929941	acinar
19695	chr1	160046315	160047242	acinar
19700	chr1	160078502	160079006	acinar
19766	chr1	160538841	160539741	acinar
19772	chr1	160565354	160566091	acinar
19802	chr1	160911275	160912089	acinar
19804	chr1	160925011	160926058	acinar
19811	chr1	160978268	160979341	acinar
19837	chr1	161119133	161120164	acinar
19859	chr1	161244782	161245489	acinar
19883	chr1	161427732	161428493	acinar
19963	chr1	162009527	162010618	acinar
19987	chr1	162152193	162152897	acinar
19988	chr1	162158673	162159895	acinar
19995	chr1	162189501	162190095	acinar
19997	chr1	162193192	162193626	acinar
19998	chr1	162196968	162197869	acinar
19999	chr1	162206731	162207788	acinar
20004	chr1	162230070	162230536	acinar
20013	chr1	162283451	162284104	acinar
20032	chr1	162550861	162551559	acinar
20034	chr1	162569942	162570259	acinar
20040	chr1	162584955	162585500	acinar
20041	chr1	162587217	162587722	acinar
20045	chr1	162612632	162613070	acinar
20046	chr1	162613135	162614188	acinar
20070	chr1	162712400	162713370	acinar
20072	chr1	162732286	162733279	acinar
20089	chr1	162873428	162874685	acinar
20226	chr1	164166404	164166862	acinar
20286	chr1	164635717	164636156	acinar
20287	chr1	164637240	164639107	acinar
20295	chr1	164662716	164663181	acinar
20296	chr1	164667570	164668840	acinar
20303	chr1	164693139	164694058	acinar
20306	chr1	164703428	164703848	acinar
20322	chr1	164748024	164749076	acinar
20324	chr1	164753691	164754587	acinar
20339	chr1	164794000	164794855	acinar
20344	chr1	164806275	164807026	acinar
20470	chr1	165645364	165646328	acinar
20499	chr1	165858182	165859357	acinar
20511	chr1	165899659	165900221	acinar
20512	chr1	165900357	165901472	acinar
20679	chr1	167412840	167413661	acinar
20690	chr1	167501504	167502354	acinar
20786	chr1	168084545	168085858	acinar
20789	chr1	168115970	168117350	acinar
20791	chr1	168135755	168137820	acinar
20816	chr1	168284684	168285828	acinar
20817	chr1	168286287	168286709	acinar
20863	chr1	168495214	168496048	acinar
20866	chr1	168504062	168504932	acinar
20894	chr1	168637343	168637828	acinar
20908	chr1	168717948	168718581	acinar
21324	chr1	172269086	172270068	acinar
21360	chr1	172457488	172458052	acinar
21366	chr1	172473365	172474217	acinar
21367	chr1	172475808	172476615	acinar
21378	chr1	172536256	172536580	acinar
21456	chr1	172973487	172973775	acinar
21502	chr1	173429296	173430324	acinar
21505	chr1	173451730	173452847	acinar
21516	chr1	173506355	173506896	acinar
21553	chr1	173925088	173926826	acinar
21645	chr1	174767428	174767857	acinar
21718	chr1	175125173	175125649	acinar
21740	chr1	175221441	175222119	acinar
21749	chr1	175317439	175318257	acinar
21750	chr1	175319156	175320089	acinar
21753	chr1	175341488	175342474	acinar
21755	chr1	175373773	175374510	acinar
21840	chr1	175748953	175749702	acinar
21959	chr1	176656149	176657046	acinar
21960	chr1	176670691	176671514	acinar
21981	chr1	176779585	176780359	acinar
21992	chr1	176837624	176838158	acinar
22013	chr1	176948972	176949502	acinar
22177	chr1	177983092	177984652	acinar
22481	chr1	179775864	179776420	acinar
22509	chr1	179930160	179930738	acinar
22510	chr1	179930911	179931237	acinar
22511	chr1	179931496	179932547	acinar
22567	chr1	180270132	180271589	acinar
22604	chr1	180533226	180534146	acinar
22628	chr1	180609583	180610154	acinar
22631	chr1	180614661	180616224	acinar
22663	chr1	180787393	180788301	acinar
22675	chr1	180841189	180841882	acinar
22678	chr1	180848156	180848536	acinar
22679	chr1	180848681	180849878	acinar
22688	chr1	180897760	180898819	acinar
22719	chr1	181084030	181084613	acinar
22728	chr1	181107610	181107985	acinar
22737	chr1	181152719	181153580	acinar
22851	chr1	182129197	182130017	acinar
22890	chr1	182314969	182315659	acinar
23231	chr1	184022658	184023409	acinar
23264	chr1	184242384	184243044	acinar
23269	chr1	184296309	184297697	acinar
23270	chr1	184310166	184310923	acinar
23272	chr1	184364244	184364764	acinar
23350	chr1	184771257	184771612	acinar
23351	chr1	184773570	184774238	acinar
23365	chr1	184836818	184837679	acinar
23369	chr1	184856509	184857023	acinar
23371	chr1	184861047	184861433	acinar
23372	chr1	184861805	184862543	acinar
23375	chr1	184879735	184880316	acinar
23379	chr1	184890362	184891765	acinar
23381	chr1	184899946	184900483	acinar
23382	chr1	184905136	184906344	acinar
23383	chr1	184910635	184911106	acinar
23393	chr1	184973547	184975554	acinar
23394	chr1	184982071	184982570	acinar
23481	chr1	185534463	185535591	acinar
23578	chr1	186454915	186455402	acinar
23763	chr1	188782232	188782729	acinar
23817	chr1	190102742	190103532	acinar
23845	chr1	190373635	190374103	acinar
23858	chr1	190633616	190634731	acinar
23861	chr1	190667902	190668436	acinar
23882	chr1	191368854	191369535	acinar
23883	chr1	191371569	191372072	acinar
23892	chr1	191519319	191519961	acinar
23909	chr1	191913153	191914043	acinar
24019	chr1	192861516	192862534	acinar
24026	chr1	192903094	192903513	acinar
24042	chr1	193007866	193008780	acinar
24262	chr1	196546358	196547199	acinar
24280	chr1	196991684	196992592	acinar
24330	chr1	197399786	197400522	acinar
24353	chr1	197620606	197621297	acinar
24374	chr1	197883990	197884662	acinar
24424	chr1	198219814	198220960	acinar
24434	chr1	198287674	198288496	acinar
24469	chr1	198729250	198729948	acinar
24590	chr1	199786480	199787126	acinar
24591	chr1	199794005	199795136	acinar
24606	chr1	199978990	199979759	acinar
24624	chr1	200047897	200048709	acinar
24666	chr1	200176740	200177252	acinar
24669	chr1	200180687	200181239	acinar
24679	chr1	200250214	200251187	acinar
24684	chr1	200275147	200276275	acinar
24686	chr1	200279730	200280253	acinar
24690	chr1	200296019	200296846	acinar
24691	chr1	200298192	200298619	acinar
24706	chr1	200371973	200372584	acinar
24739	chr1	200535342	200536236	acinar
24756	chr1	200640829	200641601	acinar
24801	chr1	200954200	200954997	acinar
24804	chr1	201001871	201002622	acinar
24828	chr1	201085843	201086528	acinar
24834	chr1	201124901	201125467	acinar
24835	chr1	201125603	201126134	acinar
24836	chr1	201126600	201127623	acinar
24837	chr1	201127880	201128480	acinar
24838	chr1	201134449	201134791	acinar
24839	chr1	201137450	201138400	acinar
24914	chr1	201530724	201532525	acinar
24931	chr1	201597387	201598702	acinar
24966	chr1	201713016	201713940	acinar
24976	chr1	201739181	201740947	acinar
25032	chr1	202037704	202038329	acinar
25035	chr1	202049058	202049520	acinar
25105	chr1	202420481	202421246	acinar
25119	chr1	202469139	202469566	acinar
25259	chr1	203282135	203283271	acinar
25267	chr1	203308418	203312964	acinar
25268	chr1	203316339	203317273	acinar
25271	chr1	203322444	203323275	acinar
25308	chr1	203519274	203519972	acinar
25344	chr1	203661049	203661989	acinar
25353	chr1	203675968	203676555	acinar
25416	chr1	204083979	204085010	acinar
25434	chr1	204143085	204143772	acinar
25509	chr1	204398340	204399038	acinar
25590	chr1	204763455	204764436	acinar
25745	chr1	205370632	205371458	acinar
25788	chr1	205565346	205566322	acinar
25795	chr1	205585207	205586183	acinar
25846	chr1	205810057	205810341	acinar
25856	chr1	205851821	205852644	acinar
25877	chr1	205939469	205940280	acinar
25881	chr1	205949618	205950732	acinar
25882	chr1	205954582	205955502	acinar
25967	chr1	206429967	206430795	acinar
25969	chr1	206444982	206446183	acinar
26074	chr1	206797260	206798345	acinar
26084	chr1	206843635	206844102	acinar
26085	chr1	206847281	206847989	acinar
26138	chr1	207039290	207040292	acinar
26157	chr1	207088199	207089614	acinar
26255	chr1	207775661	207776574	acinar
26260	chr1	207798781	207799189	acinar
26262	chr1	207805805	207806780	acinar
26265	chr1	207810691	207811079	acinar
26266	chr1	207811822	207812758	acinar
26268	chr1	207817781	207818190	acinar
26321	chr1	208043162	208044405	acinar
26322	chr1	208045659	208046110	acinar
26323	chr1	208046513	208046754	acinar
26324	chr1	208047503	208047884	acinar
26339	chr1	208093727	208094803	acinar
26348	chr1	208119805	208120423	acinar
26355	chr1	208134539	208134970	acinar
26381	chr1	208203102	208204075	acinar
26383	chr1	208207516	208208217	acinar
26386	chr1	208220875	208221785	acinar
26389	chr1	208232064	208232348	acinar
26391	chr1	208233342	208234392	acinar
26392	chr1	208234676	208235041	acinar
26393	chr1	208235969	208236406	acinar
26395	chr1	208239046	208240310	acinar
26399	chr1	208264201	208265180	acinar
26525	chr1	209030341	209031119	acinar
26528	chr1	209045329	209046415	acinar
26536	chr1	209167965	209168713	acinar
26537	chr1	209190256	209191132	acinar
26632	chr1	209641456	209642147	acinar
26633	chr1	209642750	209643763	acinar
26934	chr1	211326420	211328111	acinar
26936	chr1	211331320	211331588	acinar
26938	chr1	211333768	211334405	acinar
26940	chr1	211335656	211336940	acinar
26956	chr1	211469694	211470659	acinar
26968	chr1	211515099	211516038	acinar
26990	chr1	211643292	211644507	acinar
27013	chr1	211783307	211784348	acinar
27059	chr1	212020783	212021841	acinar
27064	chr1	212055168	212055985	acinar
27071	chr1	212107719	212108923	acinar
27076	chr1	212138405	212138909	acinar
27077	chr1	212147201	212148111	acinar
27099	chr1	212271227	212272417	acinar
27107	chr1	212309872	212310628	acinar
27166	chr1	212618862	212619180	acinar
27283	chr1	213531332	213532229	acinar
27286	chr1	213564194	213564661	acinar
27345	chr1	213956145	213956817	acinar
27442	chr1	214454564	214455398	acinar
27449	chr1	214505028	214505567	acinar
27468	chr1	214627645	214628539	acinar
27982	chr1	219330652	219331878	acinar
27984	chr1	219347941	219348807	acinar
28000	chr1	219432294	219434155	acinar
28026	chr1	219620783	219621725	acinar
28056	chr1	219963388	219963878	acinar
28076	chr1	220113090	220113784	acinar
28077	chr1	220118982	220119465	acinar
28079	chr1	220121846	220122622	acinar
28115	chr1	220335513	220336120	acinar
28177	chr1	220705711	220706288	acinar
28179	chr1	220709204	220709752	acinar
28186	chr1	220761524	220762624	acinar
28200	chr1	220878976	220880336	acinar
28242	chr1	221184028	221184821	acinar
28297	chr1	221549757	221550412	acinar
28325	chr1	221711107	221711636	acinar
28328	chr1	221715297	221715989	acinar
28347	chr1	221793172	221793694	acinar
28351	chr1	221804261	221804976	acinar
28352	chr1	221811987	221812773	acinar
28386	chr1	222018762	222019574	acinar
28455	chr1	222556038	222556685	acinar
28530	chr1	222975520	222976371	acinar
28545	chr1	223084389	223084941	acinar
28547	chr1	223102821	223103715	acinar
28582	chr1	223250139	223250915	acinar
28622	chr1	223420940	223421853	acinar
28641	chr1	223556801	223557398	acinar
28674	chr1	223720581	223721653	acinar
28700	chr1	223837195	223838228	acinar
28714	chr1	223915120	223916021	acinar
28730	chr1	224065128	224065999	acinar
28773	chr1	224340178	224341660	acinar
28805	chr1	224528952	224529410	acinar
28806	chr1	224534736	224536204	acinar
28827	chr1	224647370	224647948	acinar
28829	chr1	224652125	224653224	acinar
28860	chr1	224851463	224853321	acinar
28939	chr1	225697411	225697913	acinar
28951	chr1	225763720	225764280	acinar
28957	chr1	225811651	225811865	acinar
28960	chr1	225817315	225818152	acinar
28961	chr1	225824410	225826102	acinar
28962	chr1	225826206	225826908	acinar
28963	chr1	225834316	225834863	acinar
28964	chr1	225835645	225836197	acinar
28967	chr1	225847332	225848176	acinar
28997	chr1	225939325	225940573	acinar
28998	chr1	225961996	225962847	acinar
29001	chr1	225978377	225978789	acinar
29002	chr1	225979838	225981129	acinar
29006	chr1	226001860	226002635	acinar
29008	chr1	226028905	226029529	acinar
29036	chr1	226162726	226163434	acinar
29054	chr1	226268531	226269357	acinar
29055	chr1	226273952	226274604	acinar
29066	chr1	226402836	226403871	acinar
29078	chr1	226487895	226488447	acinar
29082	chr1	226526441	226527344	acinar
29083	chr1	226533063	226533954	acinar
29086	chr1	226548296	226550763	acinar
29095	chr1	226588489	226589557	acinar
29099	chr1	226608645	226609131	acinar
29102	chr1	226633981	226634745	acinar
29108	chr1	226664239	226665218	acinar
29115	chr1	226711115	226711821	acinar
29133	chr1	226827931	226828553	acinar
29137	chr1	226872457	226872897	acinar
29145	chr1	226919899	226921066	acinar
29161	chr1	226990081	226990685	acinar
29210	chr1	227308311	227309214	acinar
29251	chr1	227547617	227548580	acinar
29289	chr1	227945402	227945709	acinar
29290	chr1	227945932	227948428	acinar
29304	chr1	228059028	228060719	acinar
29311	chr1	228089823	228091059	acinar
29338	chr1	228315345	228316351	acinar
29376	chr1	228664207	228664927	acinar
29408	chr1	228837860	228838937	acinar
29446	chr1	229030504	229031180	acinar
29464	chr1	229113150	229113609	acinar
29496	chr1	229220937	229222166	acinar
29544	chr1	229410593	229411489	acinar
29570	chr1	229563651	229564061	acinar
29590	chr1	229714795	229715450	acinar
29593	chr1	229717722	229718353	acinar
29594	chr1	229753636	229754555	acinar
29602	chr1	229803617	229804191	acinar
29609	chr1	229843728	229845139	acinar
29612	chr1	229855979	229856810	acinar
29618	chr1	229874178	229875075	acinar
29619	chr1	229882781	229883031	acinar
29620	chr1	229884640	229885085	acinar
29621	chr1	229887211	229888293	acinar
29622	chr1	229888608	229889757	acinar
29624	chr1	229904965	229905912	acinar
29628	chr1	229941061	229941635	acinar
29629	chr1	229941904	229943024	acinar
29634	chr1	229995780	229996868	acinar
29646	chr1	230055909	230056525	acinar
29647	chr1	230057562	230058809	acinar
29654	chr1	230078929	230079791	acinar
29667	chr1	230105589	230106512	acinar
29670	chr1	230112853	230114156	acinar
29673	chr1	230122024	230122608	acinar
29685	chr1	230146729	230147091	acinar
29686	chr1	230147359	230148275	acinar
29693	chr1	230165318	230166030	acinar
29698	chr1	230176874	230177740	acinar
29705	chr1	230201508	230201869	acinar
29707	chr1	230205600	230206188	acinar
29714	chr1	230218748	230219788	acinar
29720	chr1	230230268	230230614	acinar
29728	chr1	230261738	230262443	acinar
29733	chr1	230280461	230281752	acinar
29738	chr1	230299227	230300168	acinar
29739	chr1	230300457	230301614	acinar
29740	chr1	230301874	230302187	acinar
29753	chr1	230347786	230349148	acinar
29783	chr1	230487598	230488371	acinar
29785	chr1	230493242	230493521	acinar
29786	chr1	230494859	230496541	acinar
29831	chr1	230730886	230731665	acinar
29882	chr1	230958247	230958915	acinar
29892	chr1	230992068	230992927	acinar
29906	chr1	231074737	231075873	acinar
29907	chr1	231091884	231092370	acinar
29969	chr1	231463580	231464206	acinar
30086	chr1	232378012	232379414	acinar
30225	chr1	232974803	232975494	acinar
30233	chr1	232995087	232996564	acinar
30322	chr1	233490339	233490998	acinar
30433	chr1	234213941	234215690	acinar
30468	chr1	234428040	234429587	acinar
30476	chr1	234468326	234469688	acinar
30489	chr1	234530836	234532214	acinar
30490	chr1	234532321	234533493	acinar
30495	chr1	234543472	234543726	acinar
30497	chr1	234545481	234546638	acinar
30534	chr1	234657966	234658658	acinar
30591	chr1	234845250	234845735	acinar
30602	chr1	234875589	234876891	acinar
30607	chr1	234893733	234894661	acinar
30613	chr1	234915722	234916433	acinar
30625	chr1	234957078	234957957	acinar
30667	chr1	235113151	235114062	acinar
30706	chr1	235278484	235279239	acinar
30707	chr1	235279425	235280366	acinar
30711	chr1	235295686	235296632	acinar
30807	chr1	235738851	235739911	acinar
30899	chr1	236273359	236274130	acinar
30907	chr1	236301079	236302376	acinar
30912	chr1	236320384	236321302	acinar
30961	chr1	236514992	236516410	acinar
30976	chr1	236606421	236606741	acinar
30987	chr1	236681133	236681549	acinar
30988	chr1	236686058	236687742	acinar
31004	chr1	236761186	236762122	acinar
31006	chr1	236765746	236767223	acinar
31008	chr1	236774889	236775304	acinar
31016	chr1	236812200	236812861	acinar
31018	chr1	236845717	236846707	acinar
31024	chr1	236880095	236880840	acinar
31043	chr1	237012460	237013702	acinar
31052	chr1	237093390	237094156	acinar
31105	chr1	237470725	237471737	acinar
31106	chr1	237477808	237478500	acinar
31125	chr1	237756206	237757019	acinar
31133	chr1	237799713	237800217	acinar
31216	chr1	238334058	238334806	acinar
31300	chr1	239308425	239309183	acinar
31301	chr1	239314980	239316232	acinar
31306	chr1	239348850	239349319	acinar
31307	chr1	239353262	239354062	acinar
31309	chr1	239368124	239369024	acinar
31310	chr1	239386027	239387828	acinar
31312	chr1	239389782	239390247	acinar
31336	chr1	239558508	239559413	acinar
31338	chr1	239570534	239571712	acinar
31381	chr1	239893110	239893653	acinar
31690	chr1	241689996	241690578	acinar
31936	chr1	244051001	244051396	acinar
31981	chr1	244347034	244347756	acinar
32054	chr1	244952664	244953504	acinar
32067	chr1	245045365	245046054	acinar
32068	chr1	245046290	245047339	acinar
32070	chr1	245059801	245061340	acinar
32208	chr1	246039683	246040806	acinar
32457	chr10	87272	87694	acinar
32461	chr10	104919	106436	acinar
32511	chr10	306533	307293	acinar
32512	chr10	308168	309261	acinar
32513	chr10	311932	312350	acinar
32645	chr10	767191	767756	acinar
33027	chr10	3380523	3381297	acinar
33028	chr10	3388754	3389531	acinar
33086	chr10	3719137	3719910	acinar
33212	chr10	4306588	4307387	acinar
33309	chr10	4983749	4984208	acinar
33327	chr10	5078814	5079307	acinar
33365	chr10	5383254	5384573	acinar
33386	chr10	5488199	5489261	acinar
33415	chr10	5622670	5623632	acinar
33416	chr10	5626042	5627011	acinar
33418	chr10	5631848	5633068	acinar
33427	chr10	5668434	5668779	acinar
33505	chr10	6086207	6086854	acinar
33514	chr10	6119338	6120446	acinar
33534	chr10	6191435	6192713	acinar
33537	chr10	6200465	6202041	acinar
33595	chr10	6579089	6581224	acinar
33772	chr10	7795341	7796052	acinar
33777	chr10	7826730	7827440	acinar
33831	chr10	8275794	8276328	acinar
33931	chr10	9824603	9825204	acinar
33936	chr10	9850346	9850859	acinar
34072	chr10	11261423	11262164	acinar
34097	chr10	11468010	11468725	acinar
34142	chr10	11618527	11619186	acinar
34154	chr10	11689421	11690445	acinar
34160	chr10	11725077	11726655	acinar
34164	chr10	11741874	11743477	acinar
34167	chr10	11757134	11758734	acinar
34200	chr10	11988715	11989290	acinar
34203	chr10	12021242	12022410	acinar
34208	chr10	12056823	12057171	acinar
34226	chr10	12214466	12215513	acinar
34260	chr10	12396448	12397034	acinar
34261	chr10	12397161	12397751	acinar
34268	chr10	12432723	12433530	acinar
34269	chr10	12434150	12434986	acinar
34277	chr10	12470910	12471729	acinar
34279	chr10	12484790	12486388	acinar
34280	chr10	12489285	12490097	acinar
34311	chr10	12631328	12632449	acinar
34327	chr10	12699114	12700347	acinar
34382	chr10	13270894	13272544	acinar
34383	chr10	13283043	13284132	acinar
34399	chr10	13404364	13405218	acinar
34415	chr10	13490148	13490961	acinar
34423	chr10	13555676	13557442	acinar
34551	chr10	14295783	14296912	acinar
34561	chr10	14373334	14373983	acinar
34573	chr10	14422992	14423764	acinar
34579	chr10	14453344	14453964	acinar
34583	chr10	14470847	14471519	acinar
34585	chr10	14477991	14479108	acinar
34600	chr10	14550352	14550891	acinar
34601	chr10	14553549	14556799	acinar
34602	chr10	14558994	14559835	acinar
34647	chr10	14742493	14743188	acinar
34650	chr10	14759253	14759663	acinar
34721	chr10	15231083	15231839	acinar
34747	chr10	15353099	15354142	acinar
34871	chr10	16816136	16816458	acinar
34873	chr10	16827620	16829111	acinar
34945	chr10	17289888	17290639	acinar
34955	chr10	17387905	17388871	acinar
35003	chr10	17734448	17735948	acinar
35020	chr10	17793736	17794886	acinar
35088	chr10	18162117	18162935	acinar
35100	chr10	18190768	18191420	acinar
35105	chr10	18211503	18212258	acinar
35111	chr10	18221830	18222286	acinar
35207	chr10	18637375	18637838	acinar
35410	chr10	20985849	20986544	acinar
35458	chr10	21166696	21167693	acinar
35509	chr10	21518117	21519164	acinar
35557	chr10	21731897	21732575	acinar
35725	chr10	23157914	23158895	acinar
35727	chr10	23171337	23171685	acinar
35728	chr10	23173167	23175326	acinar
35729	chr10	23180066	23180447	acinar
35730	chr10	23186205	23187297	acinar
35731	chr10	23191641	23193403	acinar
35732	chr10	23194970	23195406	acinar
35733	chr10	23198870	23199647	acinar
35734	chr10	23201138	23201436	acinar
35736	chr10	23204786	23205180	acinar
35742	chr10	23263072	23264853	acinar
35743	chr10	23283497	23285181	acinar
35744	chr10	23291532	23292157	acinar
35745	chr10	23293014	23293623	acinar
35768	chr10	23399188	23400444	acinar
35796	chr10	23558101	23559249	acinar
35922	chr10	24339402	24339813	acinar
36065	chr10	25078664	25079619	acinar
36353	chr10	26879709	26880098	acinar
36411	chr10	27413036	27414532	acinar
36456	chr10	27819956	27821036	acinar
36503	chr10	28281786	28282948	acinar
36515	chr10	28326317	28327292	acinar
36518	chr10	28331786	28332255	acinar
36598	chr10	28743352	28744405	acinar
36613	chr10	28801835	28802388	acinar
36695	chr10	29243610	29244178	acinar
36800	chr10	29753228	29753803	acinar
36897	chr10	30359573	30360384	acinar
37082	chr10	31725326	31726067	acinar
37084	chr10	31748932	31750635	acinar
37089	chr10	31771017	31772123	acinar
37116	chr10	31908144	31908738	acinar
37164	chr10	32169544	32169997	acinar
37166	chr10	32180124	32181025	acinar
37181	chr10	32271560	32272045	acinar
37207	chr10	32332123	32333053	acinar
37381	chr10	33421778	33422216	acinar
37389	chr10	33460251	33461186	acinar
37535	chr10	34319282	34320482	acinar
37567	chr10	34437918	34438310	acinar
37657	chr10	34746019	34746532	acinar
37784	chr10	35409049	35410250	acinar
37801	chr10	35453552	35454515	acinar
37954	chr10	36783121	36783943	acinar
38057	chr10	42645071	42645526	acinar
38060	chr10	42654350	42655042	acinar
38065	chr10	42724293	42725104	acinar
38117	chr10	43203217	43204346	acinar
38179	chr10	43685688	43686234	acinar
38184	chr10	43748966	43750214	acinar
38191	chr10	43851041	43851486	acinar
38194	chr10	43863757	43864614	acinar
38195	chr10	43885782	43886211	acinar
38207	chr10	44020372	44021347	acinar
38216	chr10	44051259	44052182	acinar
38217	chr10	44056887	44058279	acinar
38232	chr10	44195175	44196135	acinar
38233	chr10	44236462	44237338	acinar
38244	chr10	44316328	44316990	acinar
38245	chr10	44324623	44325755	acinar
38249	chr10	44352219	44353344	acinar
38255	chr10	44383830	44385531	acinar
38296	chr10	44774655	44775509	acinar
38339	chr10	44985351	44985672	acinar
38340	chr10	44988613	44989708	acinar
38341	chr10	44990193	44990720	acinar
38342	chr10	44991669	44992700	acinar
38376	chr10	45279743	45280612	acinar
38392	chr10	45408675	45409456	acinar
38401	chr10	45428821	45429593	acinar
38403	chr10	45445309	45446098	acinar
38432	chr10	45548142	45549157	acinar
38444	chr10	45600299	45601589	acinar
38559	chr10	46911043	46911793	acinar
38562	chr10	46925746	46926252	acinar
38575	chr10	47047487	47048164	acinar
38593	chr10	47253481	47255300	acinar
38597	chr10	47300014	47301303	acinar
38598	chr10	47301879	47302497	acinar
38599	chr10	47306492	47306968	acinar
38600	chr10	47311274	47312540	acinar
38604	chr10	47330658	47331222	acinar
38612	chr10	47376995	47378270	acinar
38665	chr10	48287297	48288581	acinar
38759	chr10	49114713	49115857	acinar
38774	chr10	49298583	49300850	acinar
38780	chr10	49362900	49363420	acinar
38791	chr10	49409839	49411034	acinar
38801	chr10	49500385	49501025	acinar
38882	chr10	50224253	50224975	acinar
38918	chr10	50394944	50395855	acinar
38983	chr10	50596294	50597301	acinar
39005	chr10	50794430	50795236	acinar
39089	chr10	51356855	51357623	acinar
39090	chr10	51368858	51369391	acinar
39093	chr10	51376788	51378117	acinar
39191	chr10	52313686	52315043	acinar
39196	chr10	52376529	52377418	acinar
39255	chr10	53108151	53108900	acinar
39693	chr10	59006453	59007918	acinar
39711	chr10	59072822	59074211	acinar
39713	chr10	59079275	59080414	acinar
39729	chr10	59175731	59177979	acinar
39863	chr10	59895391	59896236	acinar
39921	chr10	60200054	60200701	acinar
39951	chr10	60350287	60350904	acinar
39971	chr10	60422651	60423294	acinar
40045	chr10	60883101	60883730	acinar
40048	chr10	60894607	60895257	acinar
40052	chr10	60910426	60911047	acinar
40054	chr10	60921329	60922182	acinar
40060	chr10	60936852	60937483	acinar
40061	chr10	60938038	60938644	acinar
40062	chr10	60942512	60945017	acinar
40065	chr10	60952538	60953257	acinar
40109	chr10	61190435	61191121	acinar
40164	chr10	61750846	61751373	acinar
40530	chr10	63637699	63638600	acinar
40543	chr10	63703175	63704218	acinar
40544	chr10	63707105	63707842	acinar
40690	chr10	65341401	65342074	acinar
40710	chr10	65793899	65794810	acinar
40874	chr10	67257081	67257660	acinar
40916	chr10	67788386	67788990	acinar
40966	chr10	68107375	68108084	acinar
40967	chr10	68109344	68109696	acinar
40993	chr10	68230754	68232305	acinar
41006	chr10	68303767	68304312	acinar
41008	chr10	68306720	68307243	acinar
41089	chr10	69256145	69256666	acinar
41104	chr10	69360608	69361755	acinar
41186	chr10	69854720	69855466	acinar
41257	chr10	70296394	70297214	acinar
41273	chr10	70390663	70391586	acinar
41279	chr10	70430379	70431356	acinar
41306	chr10	70559004	70559758	acinar
41348	chr10	70851854	70852663	acinar
41351	chr10	70866475	70867637	acinar
41354	chr10	70890787	70891382	acinar
41491	chr10	71638273	71639237	acinar
41533	chr10	71846791	71847134	acinar
41609	chr10	72234408	72235084	acinar
41610	chr10	72238140	72238994	acinar
41631	chr10	72329664	72330288	acinar
41634	chr10	72334689	72335835	acinar
41635	chr10	72336195	72336469	acinar
41733	chr10	73086726	73087333	acinar
41734	chr10	73088304	73088781	acinar
41785	chr10	73591355	73592339	acinar
41788	chr10	73601207	73602605	acinar
41798	chr10	73666031	73666989	acinar
41808	chr10	73729277	73730947	acinar
41809	chr10	73731781	73732022	acinar
41861	chr10	73983202	73984468	acinar
41881	chr10	74058053	74059208	acinar
41916	chr10	74206361	74207418	acinar
41979	chr10	74593393	74593990	acinar
41995	chr10	74704481	74705501	acinar
42012	chr10	74829006	74829507	acinar
42020	chr10	74849573	74850104	acinar
42022	chr10	74853912	74855581	acinar
42062	chr10	74981804	74982830	acinar
42160	chr10	75395089	75396987	acinar
42167	chr10	75425673	75426176	acinar
42183	chr10	75521064	75521711	acinar
42190	chr10	75565157	75565913	acinar
42204	chr10	75616793	75617634	acinar
42215	chr10	75663885	75664517	acinar
42233	chr10	75732956	75733781	acinar
42245	chr10	75776758	75777401	acinar
42251	chr10	75802174	75802919	acinar
42364	chr10	76479109	76479844	acinar
42365	chr10	76491159	76491733	acinar
42382	chr10	76667585	76668628	acinar
42541	chr10	77372267	77373119	acinar
42544	chr10	77377660	77378457	acinar
42556	chr10	77409766	77410836	acinar
42559	chr10	77415528	77415950	acinar
42560	chr10	77416225	77417165	acinar
42563	chr10	77422379	77423606	acinar
42566	chr10	77428738	77429144	acinar
42591	chr10	77497812	77499092	acinar
42623	chr10	77582560	77583160	acinar
42632	chr10	77601393	77602443	acinar
42718	chr10	77971202	77971871	acinar
42822	chr10	78457837	78458564	acinar
42888	chr10	78741099	78741897	acinar
42889	chr10	78742580	78743251	acinar
42917	chr10	78852812	78853255	acinar
42918	chr10	78856391	78856899	acinar
42953	chr10	79021463	79022034	acinar
42958	chr10	79046207	79046943	acinar
42963	chr10	79054216	79054613	acinar
42977	chr10	79087911	79088650	acinar
42979	chr10	79093707	79094668	acinar
43081	chr10	79344621	79345263	acinar
43083	chr10	79348722	79348951	acinar
43088	chr10	79358730	79359217	acinar
43111	chr10	79467203	79468139	acinar
43155	chr10	79890324	79891142	acinar
43171	chr10	79995682	79996837	acinar
43173	chr10	80029137	80029625	acinar
43206	chr10	80191246	80191969	acinar
43218	chr10	80253574	80254301	acinar
43223	chr10	80277394	80278211	acinar
43226	chr10	80288724	80290564	acinar
43229	chr10	80318751	80319972	acinar
43231	chr10	80321015	80321601	acinar
43232	chr10	80322758	80323113	acinar
43240	chr10	80378125	80378630	acinar
43269	chr10	80487412	80488092	acinar
43282	chr10	80552080	80552879	acinar
43427	chr10	82591196	82592056	acinar
43430	chr10	82628363	82628929	acinar
43445	chr10	82813570	82814998	acinar
43480	chr10	83166305	83166766	acinar
43530	chr10	83992320	83992733	acinar
43569	chr10	84287930	84288672	acinar
43588	chr10	84352157	84352701	acinar
43605	chr10	84415464	84416596	acinar
43624	chr10	84517466	84518273	acinar
43662	chr10	84927407	84928064	acinar
43671	chr10	84993188	84994105	acinar
43674	chr10	85008417	85009203	acinar
43737	chr10	86017768	86018923	acinar
43807	chr10	86576040	86576812	acinar
43821	chr10	86661513	86662230	acinar
43876	chr10	86900863	86901571	acinar
43879	chr10	86922441	86923162	acinar
43889	chr10	86960385	86961043	acinar
43892	chr10	86968284	86968609	acinar
43897	chr10	86979969	86980552	acinar
43964	chr10	87500607	87501023	acinar
44020	chr10	87685881	87686783	acinar
44027	chr10	87713110	87714329	acinar
44038	chr10	87740146	87740773	acinar
44078	chr10	87960159	87960609	acinar
44095	chr10	88041799	88042989	acinar
44219	chr10	88702808	88703819	acinar
44235	chr10	88840060	88840678	acinar
44238	chr10	88851461	88852671	acinar
44344	chr10	89440141	89440662	acinar
44350	chr10	89463091	89464324	acinar
44365	chr10	89514982	89516760	acinar
44367	chr10	89523267	89523755	acinar
44369	chr10	89526167	89526957	acinar
44371	chr10	89533869	89536235	acinar
44374	chr10	89547753	89548648	acinar
44381	chr10	89572825	89573596	acinar
44394	chr10	89683702	89684601	acinar
44468	chr10	90641778	90642789	acinar
44600	chr10	91552720	91553078	acinar
44609	chr10	91590427	91592022	acinar
44610	chr10	91592382	91593023	acinar
44619	chr10	91621423	91622354	acinar
44648	chr10	91788257	91788987	acinar
44670	chr10	91912760	91913129	acinar
44695	chr10	92074109	92074964	acinar
44708	chr10	92123974	92125463	acinar
44764	chr10	92397719	92398346	acinar
44915	chr10	93502776	93503394	acinar
44994	chr10	93904531	93905543	acinar
45082	chr10	94268053	94269344	acinar
45084	chr10	94274232	94274946	acinar
45087	chr10	94277436	94277987	acinar
45143	chr10	95132914	95133589	acinar
45149	chr10	95193726	95194622	acinar
45215	chr10	95445176	95446387	acinar
45219	chr10	95467219	95467635	acinar
45237	chr10	95518906	95519499	acinar
45244	chr10	95542335	95542867	acinar
45297	chr10	96124349	96125033	acinar
45303	chr10	96224872	96225617	acinar
45321	chr10	96299308	96299948	acinar
45328	chr10	96339685	96341022	acinar
45337	chr10	96389870	96391265	acinar
45355	chr10	96529733	96530239	acinar
45363	chr10	96560938	96561628	acinar
45386	chr10	96658217	96659151	acinar
45391	chr10	96669193	96670225	acinar
45428	chr10	96889587	96891034	acinar
45434	chr10	96910452	96910991	acinar
45455	chr10	97020541	97021452	acinar
45457	chr10	97025602	97025988	acinar
45468	chr10	97081609	97082099	acinar
45524	chr10	97342342	97343168	acinar
45542	chr10	97418627	97419483	acinar
45596	chr10	97664175	97664954	acinar
45626	chr10	97791739	97793068	acinar
45769	chr10	98425644	98426116	acinar
45798	chr10	98684071	98684848	acinar
45888	chr10	99661180	99661793	acinar
45889	chr10	99666926	99667995	acinar
45892	chr10	99673399	99673830	acinar
45893	chr10	99676444	99677219	acinar
45900	chr10	99698520	99699059	acinar
45932	chr10	99920347	99921295	acinar
45938	chr10	99944896	99945948	acinar
45964	chr10	100175120	100175636	acinar
45992	chr10	100392233	100392949	acinar
46014	chr10	100561903	100563348	acinar
46015	chr10	100569638	100570468	acinar
46042	chr10	100729002	100729893	acinar
46046	chr10	100743573	100744016	acinar
46063	chr10	100826616	100828235	acinar
46064	chr10	100828495	100829495	acinar
46104	chr10	101049999	101050932	acinar
46160	chr10	101301483	101301838	acinar
46211	chr10	101549744	101550435	acinar
46231	chr10	101674814	101675754	acinar
46326	chr10	102262568	102263505	acinar
46388	chr10	102492575	102494058	acinar
46428	chr10	102657952	102658917	acinar
46430	chr10	102669219	102670140	acinar
46436	chr10	102678565	102679408	acinar
46469	chr10	102837137	102837793	acinar
46474	chr10	102859608	102860390	acinar
46524	chr10	103145862	103146547	acinar
46538	chr10	103194140	103194493	acinar
46600	chr10	103545576	103546231	acinar
46602	chr10	103548619	103549577	acinar
46721	chr10	103894379	103896703	acinar
46760	chr10	104067402	104068081	acinar
46875	chr10	105063738	105064456	acinar
46919	chr10	105610978	105612019	acinar
46921	chr10	105644388	105645317	acinar
46928	chr10	105733781	105734619	acinar
46929	chr10	105742194	105742706	acinar
46933	chr10	105797183	105797885	acinar
47173	chr10	108072379	108072954	acinar
47283	chr10	109103068	109104063	acinar
47319	chr10	109619642	109620456	acinar
47322	chr10	109649995	109650829	acinar
47351	chr10	109912582	109913340	acinar
47352	chr10	109914697	109916020	acinar
47356	chr10	109934978	109935796	acinar
47359	chr10	109956706	109958357	acinar
47362	chr10	109965254	109965986	acinar
47365	chr10	109974511	109975356	acinar
47422	chr10	110214190	110214764	acinar
47507	chr10	110556959	110557374	acinar
47539	chr10	110746195	110746924	acinar
47551	chr10	110788570	110789245	acinar
47560	chr10	110818383	110819327	acinar
47569	chr10	110840167	110840764	acinar
47572	chr10	110843976	110844495	acinar
47576	chr10	110858618	110859746	acinar
47578	chr10	110862422	110862720	acinar
47594	chr10	110901073	110901602	acinar
47596	chr10	110903493	110904173	acinar
47654	chr10	111200360	111201275	acinar
47841	chr10	112738716	112739286	acinar
47920	chr10	113067525	113067919	acinar
47969	chr10	113425436	113426201	acinar
47977	chr10	113454451	113455088	acinar
47979	chr10	113463692	113464287	acinar
48005	chr10	113619154	113619998	acinar
48062	chr10	113875043	113875889	acinar
48086	chr10	113997280	113998031	acinar
48158	chr10	114374878	114375530	acinar
48164	chr10	114403344	114405315	acinar
48169	chr10	114430535	114431707	acinar
48174	chr10	114458907	114459403	acinar
48365	chr10	115417678	115417995	acinar
48446	chr10	116162741	116163362	acinar
48484	chr10	116444458	116444953	acinar
48486	chr10	116464251	116464797	acinar
48489	chr10	116470689	116471437	acinar
48496	chr10	116511360	116511818	acinar
48498	chr10	116521367	116522328	acinar
48499	chr10	116522784	116523431	acinar
48500	chr10	116536703	116537478	acinar
48501	chr10	116538452	116538981	acinar
48502	chr10	116539727	116540332	acinar
48503	chr10	116540906	116541178	acinar
48504	chr10	116541883	116542692	acinar
48505	chr10	116548040	116548803	acinar
48506	chr10	116552971	116554051	acinar
48507	chr10	116557496	116557746	acinar
48508	chr10	116560886	116561445	acinar
48509	chr10	116565015	116565953	acinar
48510	chr10	116568955	116569858	acinar
48511	chr10	116570445	116570925	acinar
48512	chr10	116572459	116573098	acinar
48513	chr10	116587887	116588642	acinar
48514	chr10	116589676	116591449	acinar
48515	chr10	116597543	116597936	acinar
48516	chr10	116598331	116598809	acinar
48517	chr10	116602449	116603336	acinar
48518	chr10	116608690	116610160	acinar
48519	chr10	116611145	116611518	acinar
48520	chr10	116613462	116613669	acinar
48521	chr10	116615245	116615866	acinar
48522	chr10	116619844	116621355	acinar
48523	chr10	116627147	116627989	acinar
48524	chr10	116631782	116632126	acinar
48525	chr10	116632846	116633631	acinar
48527	chr10	116647877	116649325	acinar
48528	chr10	116654865	116655116	acinar
48529	chr10	116657011	116657294	acinar
48530	chr10	116658073	116658540	acinar
48531	chr10	116659352	116660058	acinar
48532	chr10	116660367	116660605	acinar
48533	chr10	116662271	116662928	acinar
48534	chr10	116664608	116664914	acinar
48535	chr10	116665675	116665996	acinar
48629	chr10	117264466	117265611	acinar
48685	chr10	117608976	117609662	acinar
48688	chr10	117663295	117664444	acinar
48787	chr10	118496564	118497700	acinar
48803	chr10	118585188	118585666	acinar
48805	chr10	118592261	118593536	acinar
48906	chr10	119119519	119121057	acinar
48914	chr10	119189738	119190798	acinar
48927	chr10	119270852	119272013	acinar
48929	chr10	119296558	119297808	acinar
48930	chr10	119302385	119303311	acinar
48931	chr10	119303887	119304292	acinar
48936	chr10	119336292	119337176	acinar
48944	chr10	119364840	119365382	acinar
48969	chr10	119542448	119543685	acinar
48991	chr10	119664407	119664901	acinar
48995	chr10	119672303	119672502	acinar
48998	chr10	119677946	119678619	acinar
48999	chr10	119678966	119679919	acinar
49011	chr10	119754695	119755489	acinar
49033	chr10	119895924	119896877	acinar
49302	chr10	121899696	121900992	acinar
49313	chr10	121972178	121972461	acinar
49317	chr10	121994052	121996021	acinar
49319	chr10	122012948	122013844	acinar
49320	chr10	122019071	122020328	acinar
49326	chr10	122044088	122045150	acinar
49339	chr10	122116150	122117074	acinar
49358	chr10	122183015	122184015	acinar
49415	chr10	122460956	122463170	acinar
49439	chr10	122636622	122637737	acinar
49441	chr10	122648557	122649419	acinar
49449	chr10	122689165	122690025	acinar
49450	chr10	122701249	122702150	acinar
49451	chr10	122703738	122704224	acinar
49454	chr10	122720811	122721668	acinar
49459	chr10	122828787	122830126	acinar
49460	chr10	122830269	122831720	acinar
49461	chr10	122840863	122841174	acinar
49462	chr10	122844003	122844300	acinar
49463	chr10	122845682	122846430	acinar
49464	chr10	122850088	122851607	acinar
49472	chr10	122911834	122912332	acinar
49484	chr10	123020100	123020753	acinar
49485	chr10	123021523	123021901	acinar
49669	chr10	124660371	124661004	acinar
49684	chr10	124703673	124704360	acinar
49754	chr10	125029320	125030988	acinar
49756	chr10	125036694	125037722	acinar
49757	chr10	125038658	125039155	acinar
49779	chr10	125107470	125107933	acinar
49781	chr10	125114862	125115547	acinar
49783	chr10	125118167	125118647	acinar
49785	chr10	125120753	125121369	acinar
49790	chr10	125134320	125135439	acinar
49799	chr10	125156787	125157169	acinar
49803	chr10	125171369	125172235	acinar
49844	chr10	125569259	125570099	acinar
49853	chr10	125624561	125625272	acinar
49859	chr10	125696852	125697344	acinar
49864	chr10	125726702	125727859	acinar
49869	chr10	125747252	125747865	acinar
49892	chr10	125843568	125844614	acinar
49893	chr10	125844697	125845348	acinar
49894	chr10	125849440	125849865	acinar
49904	chr10	125880816	125881089	acinar
49914	chr10	125911150	125912714	acinar
49915	chr10	125912970	125913724	acinar
49918	chr10	125925347	125925808	acinar
50008	chr10	126571003	126571608	acinar
50009	chr10	126582987	126584206	acinar
50011	chr10	126597961	126598494	acinar
50354	chr10	130079726	130080837	acinar
50372	chr10	130300552	130302001	acinar
50380	chr10	130463719	130464615	acinar
50390	chr10	130709275	130709999	acinar
50571	chr10	131885243	131886009	acinar
50574	chr10	131903656	131904034	acinar
50587	chr10	131943357	131943841	acinar
50590	chr10	131948659	131949766	acinar
50591	chr10	131950031	131950380	acinar
50593	chr10	131961346	131962959	acinar
50599	chr10	131980788	131981119	acinar
50603	chr10	131993248	131993736	acinar
50608	chr10	132010962	132011830	acinar
50618	chr10	132059381	132060153	acinar
50668	chr10	132398629	132400398	acinar
50671	chr10	132410302	132410631	acinar
50672	chr10	132411110	132412063	acinar
50673	chr10	132412921	132413127	acinar
50695	chr10	132495642	132496265	acinar
50713	chr10	132590800	132591955	acinar
50720	chr10	132630893	132631990	acinar
50727	chr10	132676213	132676970	acinar
50837	chr10	133437710	133438648	acinar
50840	chr10	133511614	133512990	acinar
50842	chr10	133519921	133520949	acinar
50843	chr10	133527737	133529542	acinar
50847	chr10	133614646	133615496	acinar
50848	chr10	133616662	133617356	acinar
50880	chr11	280036	281022	acinar
50881	chr11	287171	289372	acinar
50882	chr11	289873	290266	acinar
50883	chr11	296416	299053	acinar
50884	chr11	299357	299651	acinar
50886	chr11	304899	305350	acinar
50936	chr11	579916	580496	acinar
50979	chr11	793616	793976	acinar
50980	chr11	794525	795688	acinar
50988	chr11	824219	825357	acinar
51003	chr11	868201	868917	acinar
51006	chr11	875896	877195	acinar
51010	chr11	905620	906455	acinar
51038	chr11	1010806	1011955	acinar
51076	chr11	1264356	1264846	acinar
51084	chr11	1297551	1298524	acinar
51086	chr11	1300561	1301275	acinar
51090	chr11	1308203	1308987	acinar
51092	chr11	1317250	1318023	acinar
51110	chr11	1390674	1391913	acinar
51111	chr11	1391965	1392457	acinar
51115	chr11	1408676	1409875	acinar
51116	chr11	1410519	1412005	acinar
51117	chr11	1412425	1412751	acinar
51126	chr11	1437071	1437983	acinar
51175	chr11	1632244	1633049	acinar
51200	chr11	1807203	1808195	acinar
51212	chr11	1870412	1871137	acinar
51414	chr11	2997686	2998803	acinar
51424	chr11	3043010	3044152	acinar
51431	chr11	3091705	3092276	acinar
51436	chr11	3130330	3131150	acinar
51460	chr11	3341247	3341644	acinar
51469	chr11	3408426	3409216	acinar
51471	chr11	3420054	3420708	acinar
51506	chr11	3703383	3704687	acinar
51576	chr11	4008515	4009288	acinar
51577	chr11	4016492	4017333	acinar
51602	chr11	4418193	4418962	acinar
51617	chr11	4559889	4560953	acinar
51703	chr11	5600179	5600879	acinar
51705	chr11	5608497	5609338	acinar
51742	chr11	6251112	6252797	acinar
51750	chr11	6298349	6299023	acinar
51759	chr11	6319081	6320963	acinar
51761	chr11	6323465	6323747	acinar
51800	chr11	6475428	6476464	acinar
51809	chr11	6544819	6545891	acinar
51819	chr11	6587332	6588118	acinar
51831	chr11	6629878	6631015	acinar
51840	chr11	6692550	6693737	acinar
51864	chr11	6911855	6912568	acinar
51865	chr11	6925603	6927731	acinar
51911	chr11	7449391	7450125	acinar
51919	chr11	7511272	7511853	acinar
51973	chr11	7893730	7894554	acinar
51977	chr11	7924494	7924998	acinar
51979	chr11	7949237	7950417	acinar
51981	chr11	7981498	7982146	acinar
52060	chr11	8360172	8360894	acinar
52097	chr11	8707353	8708255	acinar
52163	chr11	9070091	9071458	acinar
52167	chr11	9103259	9104279	acinar
52241	chr11	9534986	9535596	acinar
52475	chr11	10908343	10909416	acinar
52551	chr11	11401520	11402572	acinar
52678	chr11	12050403	12051868	acinar
52716	chr11	12178927	12180038	acinar
52720	chr11	12192664	12194271	acinar
52727	chr11	12215942	12216711	acinar
52728	chr11	12218854	12219387	acinar
52729	chr11	12219746	12220220	acinar
52730	chr11	12220272	12220669	acinar
52733	chr11	12239439	12240478	acinar
52734	chr11	12241533	12241774	acinar
52735	chr11	12242065	12242870	acinar
52737	chr11	12243531	12244385	acinar
52739	chr11	12249474	12250037	acinar
52740	chr11	12253673	12254436	acinar
52748	chr11	12273801	12274532	acinar
52761	chr11	12358315	12359209	acinar
52783	chr11	12430554	12431639	acinar
52798	chr11	12482580	12483392	acinar
52815	chr11	12598923	12600092	acinar
52862	chr11	12785710	12786719	acinar
52901	chr11	12914366	12915320	acinar
52924	chr11	13030750	13031531	acinar
52932	chr11	13065143	13065882	acinar
53009	chr11	13487031	13488045	acinar
53058	chr11	13962317	13963452	acinar
53155	chr11	14643403	14645560	acinar
53156	chr11	14645935	14646475	acinar
53166	chr11	14675987	14676666	acinar
53168	chr11	14687347	14687852	acinar
53169	chr11	14688120	14689127	acinar
53211	chr11	14904675	14906384	acinar
53229	chr11	15073259	15075324	acinar
53314	chr11	15697404	15698205	acinar
53553	chr11	16892992	16894126	acinar
53589	chr11	16995948	16996684	acinar
53599	chr11	17036572	17037614	acinar
53664	chr11	17412866	17414694	acinar
53802	chr11	18243723	18244161	acinar
53808	chr11	18307347	18308197	acinar
53846	chr11	18667043	18667493	acinar
53868	chr11	18775412	18776095	acinar
53876	chr11	18834405	18835615	acinar
53891	chr11	19027756	19028782	acinar
53912	chr11	19191515	19192309	acinar
54035	chr11	19803004	19804559	acinar
54050	chr11	19849284	19850090	acinar
54080	chr11	19956148	19956718	acinar
54104	chr11	20021139	20023454	acinar
54107	chr11	20033781	20034436	acinar
54127	chr11	20089510	20090454	acinar
54179	chr11	20518202	20518762	acinar
54256	chr11	21511709	21512242	acinar
54290	chr11	21814167	21814685	acinar
54303	chr11	21949694	21950438	acinar
54312	chr11	22078879	22080281	acinar
54320	chr11	22152746	22153520	acinar
54363	chr11	22478200	22479536	acinar
54394	chr11	22670839	22671119	acinar
54437	chr11	22919573	22920295	acinar
54441	chr11	22927810	22928375	acinar
54446	chr11	22976004	22976714	acinar
54447	chr11	23010777	23011408	acinar
54453	chr11	23112897	23114039	acinar
54455	chr11	23124881	23125513	acinar
54465	chr11	23347727	23348314	acinar
54466	chr11	23359127	23359959	acinar
54719	chr11	26761991	26762583	acinar
54787	chr11	27355718	27356156	acinar
54793	chr11	27373810	27374932	acinar
54797	chr11	27380922	27381849	acinar
54815	chr11	27427072	27427802	acinar
54826	chr11	27460028	27460967	acinar
54827	chr11	27464215	27464784	acinar
54829	chr11	27468154	27469288	acinar
54956	chr11	28975995	28977197	acinar
55025	chr11	30149716	30150823	acinar
55027	chr11	30171504	30172258	acinar
55343	chr11	32103042	32103820	acinar
55414	chr11	33015429	33016793	acinar
55628	chr11	34027314	34028753	acinar
55667	chr11	34252469	34253337	acinar
55737	chr11	34583731	34584280	acinar
55765	chr11	34653688	34654493	acinar
55847	chr11	35040381	35041091	acinar
55856	chr11	35082204	35083990	acinar
55863	chr11	35116372	35118149	acinar
55900	chr11	35243651	35244166	acinar
55902	chr11	35248783	35249336	acinar
55903	chr11	35260272	35261601	acinar
55906	chr11	35265646	35266676	acinar
55918	chr11	35317226	35317628	acinar
55923	chr11	35337081	35338180	acinar
55929	chr11	35363715	35364778	acinar
55935	chr11	35389929	35390305	acinar
55936	chr11	35390735	35391608	acinar
55938	chr11	35402723	35403159	acinar
55939	chr11	35403285	35403601	acinar
55940	chr11	35403813	35405000	acinar
56001	chr11	35735580	35736593	acinar
56032	chr11	35826968	35827377	acinar
56040	chr11	35873628	35874204	acinar
56179	chr11	36502780	36503516	acinar
56248	chr11	37905688	37906466	acinar
56295	chr11	38759201	38759730	acinar
56309	chr11	39327204	39327854	acinar
56314	chr11	39432855	39433470	acinar
56323	chr11	39772398	39773185	acinar
56585	chr11	43245393	43246003	acinar
56598	chr11	43367399	43368247	acinar
56612	chr11	43407934	43408888	acinar
56613	chr11	43410367	43410958	acinar
56704	chr11	43943848	43945256	acinar
56782	chr11	44572866	44573649	acinar
56812	chr11	44766015	44766847	acinar
56813	chr11	44775345	44775804	acinar
56847	chr11	44989743	44990817	acinar
56849	chr11	44992054	44992660	acinar
56850	chr11	44993917	44994835	acinar
56851	chr11	44998079	44998325	acinar
56926	chr11	45332942	45334061	acinar
57001	chr11	45901036	45901674	acinar
57003	chr11	45904400	45904608	acinar
57004	chr11	45905692	45906744	acinar
57005	chr11	45906932	45908619	acinar
57009	chr11	45933331	45934047	acinar
57010	chr11	45934116	45935075	acinar
57084	chr11	46275929	46276722	acinar
57103	chr11	46351638	46352789	acinar
57176	chr11	46673627	46674238	acinar
57219	chr11	46917920	46918833	acinar
57220	chr11	46919749	46920298	acinar
57253	chr11	47099307	47100127	acinar
57260	chr11	47127077	47127630	acinar
57262	chr11	47132396	47133110	acinar
57266	chr11	47148688	47149624	acinar
57279	chr11	47207335	47207881	acinar
57304	chr11	47351173	47352035	acinar
57331	chr11	47488668	47489817	acinar
57347	chr11	47550706	47551007	acinar
57359	chr11	47604899	47606234	acinar
57391	chr11	47908114	47908891	acinar
57392	chr11	47916213	47917017	acinar
57393	chr11	47917438	47918650	acinar
57489	chr11	49783866	49784577	acinar
57492	chr11	49851611	49852456	acinar
57499	chr11	49995523	49995914	acinar
57617	chr11	57453438	57453906	acinar
57626	chr11	57477563	57478291	acinar
57630	chr11	57491748	57492023	acinar
57631	chr11	57493374	57493898	acinar
57632	chr11	57493952	57494611	acinar
57636	chr11	57502005	57502718	acinar
57637	chr11	57508560	57509008	acinar
57638	chr11	57514122	57516237	acinar
57644	chr11	57551760	57552783	acinar
57671	chr11	57751454	57752164	acinar
57688	chr11	57819015	57820082	acinar
57741	chr11	58592677	58593373	acinar
57757	chr11	58632435	58633099	acinar
57760	chr11	58650469	58650922	acinar
57767	chr11	58674233	58675249	acinar
57770	chr11	58734715	58735710	acinar
57787	chr11	58927286	58928028	acinar
57801	chr11	59012666	59013323	acinar
57863	chr11	59611648	59612358	acinar
57879	chr11	59766515	59767174	acinar
57927	chr11	60193643	60194339	acinar
57941	chr11	60370296	60371455	acinar
57959	chr11	60680577	60681425	acinar
57963	chr11	60703336	60703959	acinar
57972	chr11	60756303	60756997	acinar
57974	chr11	60762743	60763546	acinar
57995	chr11	60851798	60853101	acinar
58032	chr11	60996339	60997300	acinar
58042	chr11	61032163	61032639	acinar
58081	chr11	61174081	61174712	acinar
58087	chr11	61254333	61254864	acinar
58103	chr11	61334875	61335280	acinar
58107	chr11	61369405	61370084	acinar
58185	chr11	61651053	61651646	acinar
58190	chr11	61660849	61661426	acinar
58192	chr11	61671562	61672063	acinar
58198	chr11	61688102	61689437	acinar
58273	chr11	61975061	61975627	acinar
58278	chr11	62000481	62000981	acinar
58385	chr11	62669693	62670140	acinar
58391	chr11	62682567	62682908	acinar
58398	chr11	62712438	62713864	acinar
58406	chr11	62769596	62770169	acinar
58424	chr11	62857650	62857906	acinar
58429	chr11	62877631	62877941	acinar
58460	chr11	63128124	63128519	acinar
58461	chr11	63132821	63133481	acinar
58470	chr11	63247281	63248089	acinar
58475	chr11	63369022	63370100	acinar
58476	chr11	63404378	63405480	acinar
58480	chr11	63489841	63491334	acinar
58481	chr11	63491561	63492241	acinar
58482	chr11	63494823	63495573	acinar
58484	chr11	63504890	63505307	acinar
58485	chr11	63507981	63508520	acinar
58509	chr11	63613028	63614861	acinar
58512	chr11	63622099	63623011	acinar
58517	chr11	63642889	63643863	acinar
58537	chr11	63762129	63764320	acinar
58538	chr11	63764903	63765575	acinar
58557	chr11	63850866	63851239	acinar
58574	chr11	63896029	63896572	acinar
58620	chr11	64081740	64082351	acinar
58636	chr11	64126686	64127361	acinar
58637	chr11	64128288	64129243	acinar
58638	chr11	64130364	64131387	acinar
58642	chr11	64145982	64146471	acinar
58644	chr11	64150581	64151364	acinar
58649	chr11	64181491	64181970	acinar
58656	chr11	64204427	64204991	acinar
58668	chr11	64242447	64242782	acinar
58680	chr11	64273403	64273686	acinar
58695	chr11	64355060	64355752	acinar
58696	chr11	64356574	64356796	acinar
58709	chr11	64447858	64449940	acinar
58711	chr11	64472613	64473564	acinar
58719	chr11	64566139	64567090	acinar
58726	chr11	64629835	64630591	acinar
58730	chr11	64649202	64649748	acinar
58739	chr11	64687172	64687654	acinar
58749	chr11	64742362	64744353	acinar
58795	chr11	64934605	64936193	acinar
58810	chr11	64998780	64999442	acinar
58825	chr11	65101557	65102602	acinar
58829	chr11	65113723	65114172	acinar
58845	chr11	65224910	65226224	acinar
58856	chr11	65290536	65291383	acinar
58874	chr11	65366166	65367077	acinar
58875	chr11	65367227	65367448	acinar
58878	chr11	65380782	65381262	acinar
58880	chr11	65385346	65385944	acinar
58889	chr11	65425114	65425620	acinar
58907	chr11	65471325	65472701	acinar
58910	chr11	65478773	65479895	acinar
58914	chr11	65491683	65492458	acinar
58916	chr11	65493855	65494195	acinar
58931	chr11	65550906	65551417	acinar
58939	chr11	65572062	65572814	acinar
58972	chr11	65719147	65719602	acinar
58977	chr11	65743923	65745024	acinar
58984	chr11	65776323	65777117	acinar
59021	chr11	65933904	65934603	acinar
59048	chr11	66100193	66101244	acinar
59054	chr11	66123774	66124311	acinar
59058	chr11	66134241	66135010	acinar
59111	chr11	66388861	66389412	acinar
59145	chr11	66606957	66607918	acinar
59165	chr11	66719482	66721239	acinar
59180	chr11	66868442	66869303	acinar
59216	chr11	67076056	67076632	acinar
59300	chr11	67532734	67533722	acinar
59308	chr11	67563313	67564531	acinar
59310	chr11	67579480	67579919	acinar
59320	chr11	67632577	67632985	acinar
59322	chr11	67645344	67646234	acinar
59323	chr11	67646663	67647011	acinar
59324	chr11	67648123	67648487	acinar
59327	chr11	67657833	67658424	acinar
59376	chr11	67993732	67994237	acinar
59377	chr11	67996672	67997352	acinar
59391	chr11	68037930	68039420	acinar
59393	chr11	68041324	68041618	acinar
59394	chr11	68043408	68043909	acinar
[truncated: 369,235+ more rows]
