# Supplementary material for: Predictive prioritization of enhancers associated with pancreatic disease risk
Source: Cell Genom. 2025 Oct 16;6(1):101040. doi: 10.1016/j.xgen.2025.101040 (PMC12926207; doi:10.1016/j.xgen.2025.101040)
Supplement: Table S4. Detailed information on enhancer tree nodes, related to Figure 2 [file mmc4.xlsx]

## Sheet: descriptions
	TAB DESCRIPTIONS
	alpha.nodes	nodes in alpha cell enhancer trees
	beta.nodes	nodes in beta cell enhancer trees
	delta.nodes	nodes in delta cell enhancer trees
	acinar.nodes	nodes in acinar cell enhancer trees
	duct.nodes	nodes in duct cell enhancer trees
	consensus.nodes	list of non-redundant nodes derived by merging enhancer trees across cell types
	FIELD DESCRIPTIONS
	node_id	unique identifier of a loop anchor
		nomenclature method for nodes:
		Each node starts with the name of the chromosome on which the node is identified, followed by a decimal separator;
		a number which is the order of the node on that chromosome, starting from the 5' end;
		the final letter indicates whether the node is a promoter (P) or enhancer (E).
		example: 1.1111E, the 1111th node identifed on chromosome 1, this node is an enhancer
	tree_id	unique identifier of the tree a node belongs to
		nomenclature method for tree ids
		each tree is named after its promoter node, with the addition of the gene symbol associated with the promoter
		example: 1.234P.N, a tree of gene N, of which the promoter node is 1.234P
	chr	the name of the chromosome on which the node was identified
	start	the starting position of the node in the chromosome
	end	the ending position of the node in the chromosome
	class	indicates whether a node is a promoter node (P) or enhancer node (E)
	level	the network level assigned to the node
	ATAC_tag_density	normalized counts of ATACseq signal at the chromosomal region of the node

## Sheet: alpha.nodes
node_id	tree_id	chr	start	end	class	level	ATAC_tag_density
1.1P.LINC01409	1.1P.LINC01409	chr1	776876	782629	P	0	59.284
1.5E	1.1P.LINC01409	chr1	830685	835004	E	1	39.9491
1.2P.LINC01409	1.2P.LINC01409	chr1	800268	807449	P	0	9.65191
1.3P.ENSG00000290784	1.3P.ENSG00000290784	chr1	817038	824552	P	0	1.79508
1.5E	1.3P.ENSG00000290784	chr1	830685	835004	E	1	39.9491
1.7E	1.3P.ENSG00000290784	chr1	842276	845551	E	1	2.05433
1.4P.LINC00115	1.4P.LINC00115	chr1	826037	829026	P	0	31.6722
1.9P.ENSG00000288531	1.9P.ENSG00000288531	chr1	850498	860300	P	0	8.85035
1.10P.FAM41C	1.10P.FAM41C	chr1	873500	879342	P	0	2.94883
1.13E	1.14P.ENSG00000272438	chr1	896055	901000	E	1	21.6539
1.14P.ENSG00000272438	1.14P.ENSG00000272438	chr1	902725	907797	P	0	7.26986
1.15P.ENSG00000230699	1.15P.ENSG00000230699	chr1	908962	912679	P	0	5.71544
1.16P.ENSG00000241180	1.16P.ENSG00000241180	chr1	915022	918502	P	0	0.511347
1.17P.SAMD11	1.17P.SAMD11	chr1	923072	926759	P	0	7.81182
1.20P.NOC2L	1.20P.NOC2L	chr1	949961	956448	P	0	0.334464
1.21P.PLEKHN1	1.21P.PLEKHN1	chr1	957661	970651	P	0	10.9976
1.22P.PERM1	1.22P.PERM1	chr1	971042	982634	P	0	2.92763
1.23P.PERM1	1.23P.PERM1	chr1	982653	985108	P	0	3.91694
1.24E	1.26P.HES4	chr1	990236	992223	E	1	1.07646
1.26P.HES4	1.26P.HES4	chr1	995126	1003839	P	0	14.3183
1.27P.ENSG00000231702	1.27P.ENSG00000231702	chr1	1005258	1007984	P	0	19.7103
1.28P.ISG15	1.28P.ISG15	chr1	1012314	1014862	P	0	20.9533
1.29P.AGRN	1.29P.AGRN	chr1	1017043	1026352	P	0	12.1085
1.30E	1.29P.AGRN	chr1	1030842	1034648	E	1	60.5332
1.50E	1.29P.AGRN	chr1	1266614	1268868	E	1	1.14412
1.31P.ENSG00000242590	1.31P.ENSG00000242590	chr1	1052008	1055556	P	0	1.13271
1.30E	1.32P.ENSG00000273443	chr1	1030842	1034648	E	1	60.5332
1.32P.ENSG00000273443	1.32P.ENSG00000273443	chr1	1061504	1067423	P	0	52.9814
1.33P.RNF223	1.33P.RNF223	chr1	1068643	1094161	P	0	10.6101
1.35P.C1orf159	1.35P.C1orf159	chr1	1103795	1112727	P	0	0.378372
1.37P.LINC01342	1.37P.LINC01342	chr1	1135309	1141202	P	0	3.64099
1.38E	1.40P.MIR200B	chr1	1142815	1146551	E	1	1.02221
1.40P.MIR200B	1.40P.MIR200B	chr1	1154598	1175541	P	0	31.4744
1.42E	1.40P.MIR200B	chr1	1182889	1190300	E	1	2.30032
1.46E	1.40P.MIR200B	chr1	1235816	1240951	E	1	5.89953
1.41P.TTLL10-AS1	1.41P.TTLL10-AS1	chr1	1178336	1180780	P	0	0.940695
1.42E	1.41P.TTLL10-AS1	chr1	1182889	1190300	E	1	2.30032
1.42E	1.43P.TNFRSF18	chr1	1182889	1190300	E	1	2.30032
1.43P.TNFRSF18	1.43P.TNFRSF18	chr1	1191891	1203102	P	0	10.0357
1.42E	1.44P.TNFRSF4	chr1	1182889	1190300	E	1	2.30032
1.44P.TNFRSF4	1.44P.TNFRSF4	chr1	1204285	1221589	P	0	11.3591
1.42E	1.45P.SDF4	chr1	1182889	1190300	E	1	2.30032
1.45P.SDF4	1.45P.SDF4	chr1	1221861	1233550	P	0	14.2977
1.46E	1.45P.SDF4	chr1	1235816	1240951	E	1	5.89953
1.47P.C1QTNF12	1.47P.C1QTNF12	chr1	1242509	1249745	P	0	1.78942
1.30E	1.48P.ENSG00000260179	chr1	1030842	1034648	E	1	60.5332
1.48P.ENSG00000260179	1.48P.ENSG00000260179	chr1	1252102	1262095	P	0	0.851511
1.49E	1.48P.ENSG00000260179	chr1	1262833	1265691	E	1	4.85135
1.50E	1.48P.ENSG00000260179	chr1	1266614	1268868	E	1	1.14412
1.30E	1.51P.UBE2J2	chr1	1030842	1034648	E	1	60.5332
1.42E	1.51P.UBE2J2	chr1	1182889	1190300	E	1	2.30032
1.49E	1.51P.UBE2J2	chr1	1262833	1265691	E	1	4.85135
1.51P.UBE2J2	1.51P.UBE2J2	chr1	1269828	1275360	P	0	20.3868
1.52P.SCNN1D	1.52P.SCNN1D	chr1	1280415	1284761	P	0	12.2866
1.30E	1.53P.ACAP3	chr1	1030842	1034648	E	1	60.5332
1.53P.ACAP3	1.53P.ACAP3	chr1	1291633	1322000	P	0	25.7419
1.54P.MIR6808	1.54P.MIR6808	chr1	1322294	1362556	P	0	7.25331
1.63E	1.54P.MIR6808	chr1	1460136	1464158	E	1	67.7206
1.55P.AURKAIP1	1.55P.AURKAIP1	chr1	1373900	1377597	P	0	98.556
1.63E	1.55P.AURKAIP1	chr1	1460136	1464158	E	1	67.7206
1.56P.NDUFB4P8	1.56P.NDUFB4P8	chr1	1380131	1390069	P	0	0.550357
1.63E	1.56P.NDUFB4P8	chr1	1460136	1464158	E	1	67.7206
1.57P.CCNL2	1.57P.CCNL2	chr1	1391774	1396504	P	0	6.26929
1.58P.MRPL20-AS1	1.58P.MRPL20-AS1	chr1	1397120	1403464	P	0	37.3617
1.63E	1.58P.MRPL20-AS1	chr1	1460136	1464158	E	1	67.7206
1.59P.MRPL20	1.59P.MRPL20	chr1	1404392	1409914	P	0	13.2573
1.63E	1.59P.MRPL20	chr1	1460136	1464158	E	1	67.7206
1.60P.TMEM88B	1.60P.TMEM88B	chr1	1409923	1446080	P	0	10.7442
1.63E	1.60P.TMEM88B	chr1	1460136	1464158	E	1	67.7206
1.61P.ATAD3C	1.61P.ATAD3C	chr1	1447912	1449544	P	0	3.4109
1.63E	1.61P.ATAD3C	chr1	1460136	1464158	E	1	67.7206
1.62P.ATAD3C	1.62P.ATAD3C	chr1	1451585	1453879	P	0	2.61874
1.63E	1.62P.ATAD3C	chr1	1460136	1464158	E	1	67.7206
1.63E	1.64P.ATAD3B	chr1	1460136	1464158	E	1	67.7206
1.64P.ATAD3B	1.64P.ATAD3B	chr1	1469038	1480988	P	0	8.98753
1.63E	1.65P.ENSG00000284740	chr1	1460136	1464158	E	1	67.7206
1.65P.ENSG00000284740	1.65P.ENSG00000284740	chr1	1502117	1513357	P	0	47.0359
1.66E	1.65P.ENSG00000284740	chr1	1519290	1526259	E	1	0.555237
1.67P.TMEM240	1.67P.TMEM240	chr1	1531889	1542135	P	0	6.08568
1.71E	1.67P.TMEM240	chr1	1563628	1568948	E	1	2.05037
1.108E	1.72P.SSU72	chr1	1905760	1911215	E	1	38.5337
1.70E	1.72P.SSU72	chr1	1549767	1561148	E	1	7.9081
1.71E	1.72P.SSU72	chr1	1563628	1568948	E	1	2.05037
1.72P.SSU72	1.72P.SSU72	chr1	1573553	1576630	P	0	42.2612
1.74E	1.72P.SSU72	chr1	1587936	1589555	E	1	0.475309
1.73P.ENSG00000274481	1.73P.ENSG00000274481	chr1	1581318	1584470	P	0	0.973676
1.75P.FNDC10	1.75P.FNDC10	chr1	1593179	1604254	P	0	2.51264
1.108E	1.77P.MIB2	chr1	1905760	1911215	E	1	38.5337
1.77P.MIB2	1.77P.MIB2	chr1	1613417	1617747	P	0	82.489
1.79P.MMP23B	1.79P.MMP23B	chr1	1626168	1632139	P	0	4.64668
1.81P.CDK11B	1.81P.CDK11B	chr1	1652789	1656442	P	0	0.536398
1.82P.ENSG00000272004	1.82P.ENSG00000272004	chr1	1657951	1668458	P	0	17.4715
1.85E	1.82P.ENSG00000272004	chr1	1681936	1689083	E	1	5.48825
1.83P.ENSG00000269737	1.83P.ENSG00000269737	chr1	1670659	1673146	P	0	0.361736
1.85E	1.83P.ENSG00000269737	chr1	1681936	1689083	E	1	5.48825
1.108E	1.86P.SLC35E2B	chr1	1905760	1911215	E	1	38.5337
1.86P.SLC35E2B	1.86P.SLC35E2B	chr1	1689304	1695325	P	0	13.5719
1.90E	1.86P.SLC35E2B	chr1	1752043	1755335	E	1	0.343152
1.91E	1.86P.SLC35E2B	chr1	1756597	1764245	E	1	2.88665
1.85E	1.88P.ENSG00000227775	chr1	1681936	1689083	E	1	5.48825
1.88P.ENSG00000227775	1.88P.ENSG00000227775	chr1	1718874	1739862	P	0	9.18576
1.108E	1.89P.ENSG00000290854	chr1	1905760	1911215	E	1	38.5337
1.85E	1.89P.ENSG00000290854	chr1	1681936	1689083	E	1	5.48825
1.89P.ENSG00000290854	1.89P.ENSG00000290854	chr1	1740171	1747156	P	0	7.12425
1.100E	1.94P.NADK	chr1	1831512	1835848	E	1	32.8776
1.104E	1.94P.NADK	chr1	1879301	1882699	E	1	20.1677
1.108E	1.94P.NADK	chr1	1905760	1911215	E	1	38.5337
1.90E	1.94P.NADK	chr1	1752043	1755335	E	1	0.343152
1.91E	1.94P.NADK	chr1	1756597	1764245	E	1	2.88665
1.94P.NADK	1.94P.NADK	chr1	1773851	1783978	P	0	14.8302
1.101P.GNB1	1.101P.GNB1	chr1	1839805	1843323	P	0	16.0273
1.102E	1.101P.GNB1	chr1	1845524	1850194	E	1	3.96917
1.104E	1.101P.GNB1	chr1	1879301	1882699	E	1	20.1677
1.99E	1.101P.GNB1	chr1	1825657	1829978	E	1	4.67839
1.100E	1.103P.GNB1	chr1	1831512	1835848	E	1	32.8776
1.102E	1.103P.GNB1	chr1	1845524	1850194	E	1	3.96917
1.103P.GNB1	1.103P.GNB1	chr1	1851820	1876290	P	0	7.42552
1.104E	1.103P.GNB1	chr1	1879301	1882699	E	1	20.1677
1.108E	1.103P.GNB1	chr1	1905760	1911215	E	1	38.5337
1.95E	1.103P.GNB1	chr1	1785485	1802545	E	1	0.976496
1.96E	1.103P.GNB1	chr1	1804250	1810906	E	1	2.56422
1.99E	1.103P.GNB1	chr1	1825657	1829978	E	1	4.67839
1.102E	1.106P.GNB1	chr1	1845524	1850194	E	1	3.96917
1.106P.GNB1	1.106P.GNB1	chr1	1888600	1896456	P	0	18.3976
1.95E	1.106P.GNB1	chr1	1785485	1802545	E	1	0.976496
1.109E	1.110P.PRKCZ	chr1	2058672	2062428	E	1	0.481767
1.110P.PRKCZ	1.110P.PRKCZ	chr1	2065911	2076518	P	0	0.343137
1.111E	1.110P.PRKCZ	chr1	2082471	2090785	E	1	0.59531
1.112E	1.110P.PRKCZ	chr1	2093864	2100416	E	1	2.76667
1.113E	1.114P.ENSG00000271806	chr1	2126035	2141409	E	1	29.6689
1.114P.ENSG00000271806	1.114P.ENSG00000271806	chr1	2141584	2145867	P	0	0.427171
1.113E	1.115P.PRKCZ-AS1	chr1	2126035	2141409	E	1	29.6689
1.115P.PRKCZ-AS1	1.115P.PRKCZ-AS1	chr1	2179114	2182562	P	0	3.74601
1.113E	1.116P.FAAP20	chr1	2126035	2141409	E	1	29.6689
1.116P.FAAP20	1.116P.FAAP20	chr1	2189244	2200825	P	0	40.8237
1.120E	1.116P.FAAP20	chr1	2245536	2260965	E	1	19.6539
1.123E	1.116P.FAAP20	chr1	2286404	2295569	E	1	5.06437
1.117E	1.118P.ENSG00000234396	chr1	2202714	2209636	E	1	18.2825
1.118P.ENSG00000234396	1.118P.ENSG00000234396	chr1	2211293	2217088	P	0	22.1946
1.120E	1.118P.ENSG00000234396	chr1	2245536	2260965	E	1	19.6539
1.121E	1.118P.ENSG00000234396	chr1	2262402	2281109	E	2	5.73605
1.122E	1.118P.ENSG00000234396	chr1	2282057	2285628	E	1	11.9345
1.123E	1.118P.ENSG00000234396	chr1	2286404	2295569	E	1	5.06437
1.124E	1.118P.ENSG00000234396	chr1	2297468	2306097	E	2	4.74508
1.119P.SKI	1.119P.SKI	chr1	2226008	2244970	P	0	30.4161
1.120E	1.119P.SKI	chr1	2245536	2260965	E	1	19.6539
1.121E	1.119P.SKI	chr1	2262402	2281109	E	1	5.73605
1.122E	1.119P.SKI	chr1	2282057	2285628	E	1	11.9345
1.123E	1.119P.SKI	chr1	2286404	2295569	E	1	5.06437
1.120E	1.125P.ENSG00000287356	chr1	2245536	2260965	E	1	19.6539
1.121E	1.125P.ENSG00000287356	chr1	2262402	2281109	E	2	5.73605
1.122E	1.125P.ENSG00000287356	chr1	2282057	2285628	E	2	11.9345
1.123E	1.125P.ENSG00000287356	chr1	2286404	2295569	E	2	5.06437
1.124E	1.125P.ENSG00000287356	chr1	2297468	2306097	E	2	4.74508
1.125P.ENSG00000287356	1.125P.ENSG00000287356	chr1	2309772	2318120	P	0	10.5522
1.126P.ENSG00000272161	1.126P.ENSG00000272161	chr1	2321560	2324481	P	0	12.8782
1.129P.ENSG00000272420	1.129P.ENSG00000272420	chr1	2354518	2363388	P	0	0.314508
1.117E	1.132P.RER1	chr1	2202714	2209636	E	1	18.2825
1.120E	1.132P.RER1	chr1	2245536	2260965	E	1	19.6539
1.121E	1.132P.RER1	chr1	2262402	2281109	E	2	5.73605
1.122E	1.132P.RER1	chr1	2282057	2285628	E	2	11.9345
1.123E	1.132P.RER1	chr1	2286404	2295569	E	2	5.06437
1.124E	1.132P.RER1	chr1	2297468	2306097	E	2	4.74508
1.132P.RER1	1.132P.RER1	chr1	2389506	2414657	P	0	19.4732
1.151E	1.132P.RER1	chr1	2637486	2645354	E	1	9.27437
1.152E	1.132P.RER1	chr1	2782739	2786255	E	1	0.446403
1.203E	1.132P.RER1	chr1	3421743	3425028	E	1	2.23676
1.137P.PLCH2	1.137P.PLCH2	chr1	2458774	2479569	P	0	2.36488
1.139P.ENSG00000224387	1.139P.ENSG00000224387	chr1	2488375	2491781	P	0	1.04491
1.140P.ENSG00000229393	1.140P.ENSG00000229393	chr1	2492659	2501894	P	0	1.57752
1.143P.PANK4	1.143P.PANK4	chr1	2522464	2528878	P	0	24.4349
1.144P.HES5	1.144P.HES5	chr1	2528998	2536885	P	0	3.89452
1.134E	1.145P.TNFRSF14-AS1	chr1	2425577	2440960	E	1	0.468019
1.145P.TNFRSF14-AS1	1.145P.TNFRSF14-AS1	chr1	2541880	2550968	P	0	36.8302
1.146P.TNFRSF14-AS1	1.146P.TNFRSF14-AS1	chr1	2553981	2564078	P	0	6.24975
1.147P.ENSG00000225931	1.147P.ENSG00000225931	chr1	2565983	2575089	P	0	0.97727
1.148P.ENSG00000228037	1.148P.ENSG00000228037	chr1	2576558	2580993	P	0	21.853
1.149P.ENSG00000289610	1.149P.ENSG00000289610	chr1	2582581	2588126	P	0	65.8078
1.151E	1.149P.ENSG00000289610	chr1	2637486	2645354	E	1	9.27437
1.170P.PRDM16-DT	1.170P.PRDM16-DT	chr1	3059352	3068594	P	0	2.53597
1.171P.PRDM16	1.171P.PRDM16	chr1	3069264	3080393	P	0	7.52111
1.176P.MIR4251	1.176P.MIR4251	chr1	3125055	3129171	P	0	0.570804
1.177P.ENSG00000226286	1.177P.ENSG00000226286	chr1	3131169	3138257	P	0	1.08055
1.172E	1.184P.ENSG00000279839	chr1	3083410	3086819	E	1	0.709677
1.179E	1.184P.ENSG00000279839	chr1	3151523	3160194	E	1	2.52768
1.180E	1.184P.ENSG00000279839	chr1	3161815	3183358	E	1	12.2461
1.181E	1.184P.ENSG00000279839	chr1	3184202	3189794	E	1	4.79528
1.183E	1.184P.ENSG00000279839	chr1	3194742	3200564	E	1	0.362356
1.184P.ENSG00000279839	1.184P.ENSG00000279839	chr1	3204708	3228044	P	0	11.1715
1.188E	1.184P.ENSG00000279839	chr1	3257615	3262156	E	1	1.32761
1.189E	1.184P.ENSG00000279839	chr1	3269000	3277001	E	1	2.6006
1.192P.ENSG00000272235	1.192P.ENSG00000272235	chr1	3302250	3317933	P	0	1.70173
1.161E	1.193P.ENSG00000287828	chr1	2992784	2995043	E	1	0.309735
1.193P.ENSG00000287828	1.193P.ENSG00000287828	chr1	3318579	3326388	P	0	17.8873
1.194E	1.193P.ENSG00000287828	chr1	3330031	3335985	E	1	1.84551
1.195E	1.193P.ENSG00000287828	chr1	3337739	3342867	E	1	0.9651
1.197P.ENSG00000286518	1.197P.ENSG00000286518	chr1	3361609	3370990	P	0	2.14986
1.205P.ARHGEF16	1.205P.ARHGEF16	chr1	3451783	3457631	P	0	16.8832
1.207P.ARHGEF16	1.207P.ARHGEF16	chr1	3467658	3477845	P	0	0.415194
1.208P.TPRG1L	1.208P.TPRG1L	chr1	3623587	3626682	P	0	82.1673
1.210P.TP73-AS3	1.210P.TP73-AS3	chr1	3667527	3671860	P	0	6.97508
1.211P.TP73	1.211P.TP73	chr1	3690843	3701469	P	0	7.48189
1.212P.ENSG00000276189	1.212P.ENSG00000276189	chr1	3721030	3736049	P	0	1.25499
1.213P.ENSG00000276189	1.213P.ENSG00000276189	chr1	3737809	3739477	P	0	0.431396
1.214P.TP73-AS1	1.214P.TP73-AS1	chr1	3744009	3748551	P	0	11.9216
1.215P.SMIM1	1.215P.SMIM1	chr1	3771665	3779980	P	0	11.942
1.216P.ENSG00000272153	1.216P.ENSG00000272153	chr1	3783594	3793703	P	0	0.456973
1.217P.LRRC47	1.217P.LRRC47	chr1	3795005	3797773	P	0	32.9975
1.222P.DFFB	1.222P.DFFB	chr1	3855887	3860330	P	0	78.6566
1.227P.LINC01134	1.227P.LINC01134	chr1	3898459	3902739	P	0	138.755
1.229P.LINC01346	1.229P.LINC01346	chr1	3942278	3946864	P	0	4.6719
1.233E	1.229P.LINC01346	chr1	4089905	4092381	E	3	0.335083
1.234E	1.229P.LINC01346	chr1	4093463	4095323	E	3	0.472864
1.235E	1.229P.LINC01346	chr1	4136378	4142445	E	3	1.6826
1.238E	1.229P.LINC01346	chr1	4210446	4216677	E	3	0.637035
1.239E	1.229P.LINC01346	chr1	4251861	4257046	E	3	4.83803
1.240E	1.229P.LINC01346	chr1	4266510	4269528	E	1	13.3852
1.243E	1.229P.LINC01346	chr1	4370794	4372374	E	3	0.360531
1.244E	1.229P.LINC01346	chr1	4377293	4379086	E	3	0.863991
1.245E	1.229P.LINC01346	chr1	4388274	4391124	E	3	0.326201
1.246E	1.229P.LINC01346	chr1	4394840	4399974	E	2	58.2123
1.252E	1.229P.LINC01346	chr1	4516767	4522202	E	2	10.3385
1.253E	1.229P.LINC01346	chr1	4526792	4535009	E	2	12.2232
1.255E	1.229P.LINC01346	chr1	4559094	4561803	E	1	0.837638
1.232E	1.236P.EEF1DP6	chr1	4080581	4084692	E	2	24.7738
1.233E	1.236P.EEF1DP6	chr1	4089905	4092381	E	2	0.335083
1.234E	1.236P.EEF1DP6	chr1	4093463	4095323	E	2	0.472864
1.235E	1.236P.EEF1DP6	chr1	4136378	4142445	E	2	1.6826
1.236P.EEF1DP6	1.236P.EEF1DP6	chr1	4172801	4174906	P	0	5.43685
1.238E	1.236P.EEF1DP6	chr1	4210446	4216677	E	2	0.637035
1.239E	1.236P.EEF1DP6	chr1	4251861	4257046	E	2	4.83803
1.242E	1.236P.EEF1DP6	chr1	4280381	4284945	E	2	0.819277
1.243E	1.236P.EEF1DP6	chr1	4370794	4372374	E	2	0.360531
1.244E	1.236P.EEF1DP6	chr1	4377293	4379086	E	2	0.863991
1.245E	1.236P.EEF1DP6	chr1	4388274	4391124	E	2	0.326201
1.246E	1.236P.EEF1DP6	chr1	4394840	4399974	E	1	58.2123
1.247E	1.236P.EEF1DP6	chr1	4403618	4406686	E	2	3.31052
1.252E	1.236P.EEF1DP6	chr1	4516767	4522202	E	2	10.3385
1.253E	1.236P.EEF1DP6	chr1	4526792	4535009	E	2	12.2232
1.233E	1.237P.EEF1DP6	chr1	4089905	4092381	E	3	0.335083
1.234E	1.237P.EEF1DP6	chr1	4093463	4095323	E	3	0.472864
1.235E	1.237P.EEF1DP6	chr1	4136378	4142445	E	3	1.6826
1.237P.EEF1DP6	1.237P.EEF1DP6	chr1	4175582	4181145	P	0	2.41912
1.238E	1.237P.EEF1DP6	chr1	4210446	4216677	E	3	0.637035
1.239E	1.237P.EEF1DP6	chr1	4251861	4257046	E	3	4.83803
1.243E	1.237P.EEF1DP6	chr1	4370794	4372374	E	3	0.360531
1.244E	1.237P.EEF1DP6	chr1	4377293	4379086	E	3	0.863991
1.245E	1.237P.EEF1DP6	chr1	4388274	4391124	E	3	0.326201
1.246E	1.237P.EEF1DP6	chr1	4394840	4399974	E	2	58.2123
1.249E	1.237P.EEF1DP6	chr1	4431826	4434677	E	1	0.606592
1.231E	1.254P.ENSG00000227169	chr1	4070999	4073658	E	1	119.515
1.232E	1.254P.ENSG00000227169	chr1	4080581	4084692	E	2	24.7738
1.233E	1.254P.ENSG00000227169	chr1	4089905	4092381	E	3	0.335083
1.234E	1.254P.ENSG00000227169	chr1	4093463	4095323	E	3	0.472864
1.235E	1.254P.ENSG00000227169	chr1	4136378	4142445	E	3	1.6826
1.238E	1.254P.ENSG00000227169	chr1	4210446	4216677	E	2	0.637035
1.241E	1.254P.ENSG00000227169	chr1	4271694	4277399	E	1	21.9558
1.242E	1.254P.ENSG00000227169	chr1	4280381	4284945	E	2	0.819277
1.243E	1.254P.ENSG00000227169	chr1	4370794	4372374	E	3	0.360531
1.244E	1.254P.ENSG00000227169	chr1	4377293	4379086	E	3	0.863991
1.245E	1.254P.ENSG00000227169	chr1	4388274	4391124	E	3	0.326201
1.246E	1.254P.ENSG00000227169	chr1	4394840	4399974	E	2	58.2123
1.247E	1.254P.ENSG00000227169	chr1	4403618	4406686	E	2	3.31052
1.248E	1.254P.ENSG00000227169	chr1	4428582	4431149	E	2	0.451713
1.250E	1.254P.ENSG00000227169	chr1	4461236	4462768	E	2	0.35225
1.252E	1.254P.ENSG00000227169	chr1	4516767	4522202	E	2	10.3385
1.253E	1.254P.ENSG00000227169	chr1	4526792	4535009	E	2	12.2232
1.254P.ENSG00000227169	1.254P.ENSG00000227169	chr1	4549546	4552336	P	0	2.54031
1.255E	1.254P.ENSG00000227169	chr1	4559094	4561803	E	2	0.837638
1.228E	1.256P.AJAP1	chr1	3909676	3911631	E	1	7.53067
1.233E	1.256P.AJAP1	chr1	4089905	4092381	E	3	0.335083
1.234E	1.256P.AJAP1	chr1	4093463	4095323	E	3	0.472864
1.235E	1.256P.AJAP1	chr1	4136378	4142445	E	3	1.6826
1.238E	1.256P.AJAP1	chr1	4210446	4216677	E	3	0.637035
1.239E	1.256P.AJAP1	chr1	4251861	4257046	E	3	4.83803
1.243E	1.256P.AJAP1	chr1	4370794	4372374	E	3	0.360531
1.244E	1.256P.AJAP1	chr1	4377293	4379086	E	3	0.863991
1.245E	1.256P.AJAP1	chr1	4388274	4391124	E	3	0.326201
1.246E	1.256P.AJAP1	chr1	4394840	4399974	E	2	58.2123
1.256P.AJAP1	1.256P.AJAP1	chr1	4654859	4660608	P	0	12.8278
1.285E	1.256P.AJAP1	chr1	5524881	5529313	E	2	0.27972
1.288E	1.256P.AJAP1	chr1	5619524	5621111	E	2	1.54282
1.289E	1.256P.AJAP1	chr1	5622928	5624300	E	2	0.415149
1.292E	1.256P.AJAP1	chr1	5724515	5732033	E	2	1.5268
1.294E	1.256P.AJAP1	chr1	5756401	5760493	E	2	0.315172
1.295E	1.256P.AJAP1	chr1	5847886	5851662	E	2	3.46307
1.298E	1.256P.AJAP1	chr1	5869442	5874834	E	2	1.18672
1.299E	1.256P.AJAP1	chr1	5877058	5881174	E	2	6.56546
1.300E	1.256P.AJAP1	chr1	5883116	5884506	E	3	3.58016
1.301E	1.256P.AJAP1	chr1	5887010	5893853	E	2	7.01198
1.302E	1.256P.AJAP1	chr1	5894401	5898003	E	1	114.624
1.303E	1.256P.AJAP1	chr1	5903986	5905852	E	2	11.4087
1.304E	1.256P.AJAP1	chr1	5912489	5916784	E	1	22.6676
1.305E	1.256P.AJAP1	chr1	5920555	5924123	E	2	0.874194
1.306E	1.256P.AJAP1	chr1	5925853	5927847	E	2	2.1604
1.308E	1.256P.AJAP1	chr1	5952464	5958082	E	2	0.66026
1.309E	1.256P.AJAP1	chr1	5961170	5963171	E	2	0.594406
1.310E	1.256P.AJAP1	chr1	5963204	5972348	E	1	61.8097
1.311E	1.256P.AJAP1	chr1	5977026	5981794	E	2	13.1139
1.261P.LINC02781	1.261P.LINC02781	chr1	4972198	4974553	P	0	0.229202
1.269P.ENSG00000284616	1.269P.ENSG00000284616	chr1	5304625	5306299	P	0	0.585075
1.270P.ENSG00000284616	1.270P.ENSG00000284616	chr1	5309274	5314891	P	0	6.82093
1.279P.ENSG00000284666	1.279P.ENSG00000284666	chr1	5475096	5479384	P	0	0.764747
1.280P.ENSG00000284666	1.280P.ENSG00000284666	chr1	5483164	5490257	P	0	0.331266
1.285E	1.280P.ENSG00000284666	chr1	5524881	5529313	E	2	0.27972
1.288E	1.280P.ENSG00000284666	chr1	5619524	5621111	E	2	1.54282
1.289E	1.280P.ENSG00000284666	chr1	5622928	5624300	E	2	0.415149
1.292E	1.280P.ENSG00000284666	chr1	5724515	5732033	E	2	1.5268
1.294E	1.280P.ENSG00000284666	chr1	5756401	5760493	E	2	0.315172
1.295E	1.280P.ENSG00000284666	chr1	5847886	5851662	E	2	3.46307
1.298E	1.280P.ENSG00000284666	chr1	5869442	5874834	E	2	1.18672
1.299E	1.280P.ENSG00000284666	chr1	5877058	5881174	E	2	6.56546
1.300E	1.280P.ENSG00000284666	chr1	5883116	5884506	E	3	3.58016
1.301E	1.280P.ENSG00000284666	chr1	5887010	5893853	E	2	7.01198
1.305E	1.280P.ENSG00000284666	chr1	5920555	5924123	E	2	0.874194
1.306E	1.280P.ENSG00000284666	chr1	5925853	5927847	E	2	2.1604
1.308E	1.280P.ENSG00000284666	chr1	5952464	5958082	E	2	0.66026
1.309E	1.280P.ENSG00000284666	chr1	5961170	5963171	E	2	0.594406
1.310E	1.280P.ENSG00000284666	chr1	5963204	5972348	E	1	61.8097
1.281P.ENSG00000284692	1.281P.ENSG00000284692	chr1	5492659	5496354	P	0	0.557359
1.285E	1.286P.ENSG00000283356	chr1	5524881	5529313	E	2	0.27972
1.286P.ENSG00000283356	1.286P.ENSG00000283356	chr1	5551408	5555085	P	0	32.0011
1.288E	1.286P.ENSG00000283356	chr1	5619524	5621111	E	2	1.54282
1.289E	1.286P.ENSG00000283356	chr1	5622928	5624300	E	2	0.415149
1.292E	1.286P.ENSG00000283356	chr1	5724515	5732033	E	2	1.5268
1.294E	1.286P.ENSG00000283356	chr1	5756401	5760493	E	2	0.315172
1.295E	1.286P.ENSG00000283356	chr1	5847886	5851662	E	2	3.46307
1.298E	1.286P.ENSG00000283356	chr1	5869442	5874834	E	2	1.18672
1.299E	1.286P.ENSG00000283356	chr1	5877058	5881174	E	2	6.56546
1.300E	1.286P.ENSG00000283356	chr1	5883116	5884506	E	3	3.58016
1.301E	1.286P.ENSG00000283356	chr1	5887010	5893853	E	2	7.01198
1.305E	1.286P.ENSG00000283356	chr1	5920555	5924123	E	2	0.874194
1.306E	1.286P.ENSG00000283356	chr1	5925853	5927847	E	2	2.1604
1.308E	1.286P.ENSG00000283356	chr1	5952464	5958082	E	2	0.66026
1.309E	1.286P.ENSG00000283356	chr1	5961170	5963171	E	2	0.594406
1.310E	1.286P.ENSG00000283356	chr1	5963204	5972348	E	1	61.8097
1.291P.ENSG00000236948	1.291P.ENSG00000236948	chr1	5665556	5668577	P	0	1.1681
1.295E	1.297P.MIR4689	chr1	5847886	5851662	E	2	3.46307
1.296E	1.297P.MIR4689	chr1	5854960	5856676	E	1	2.85381
1.297P.MIR4689	1.297P.MIR4689	chr1	5859194	5863328	P	0	0.703748
1.314P.KCNAB2	1.314P.KCNAB2	chr1	6038354	6046107	P	0	0.343049
1.336E	1.314P.KCNAB2	chr1	6403442	6405924	E	1	5.46516
1.316E	1.319P.CHD5	chr1	6151180	6153357	E	2	0.518825
1.317E	1.319P.CHD5	chr1	6156313	6158958	E	1	118.828
1.318E	1.319P.CHD5	chr1	6165128	6176058	E	2	0.663251
1.319P.CHD5	1.319P.CHD5	chr1	6176071	6181594	P	0	12.4041
1.320E	1.319P.CHD5	chr1	6182709	6184409	E	2	9.35332
1.316E	1.323P.RPL22	chr1	6151180	6153357	E	2	0.518825
1.317E	1.323P.RPL22	chr1	6156313	6158958	E	1	118.828
1.318E	1.323P.RPL22	chr1	6165128	6176058	E	2	0.663251
1.320E	1.323P.RPL22	chr1	6182709	6184409	E	2	9.35332
1.321E	1.323P.RPL22	chr1	6187391	6189088	E	1	1.20141
1.322E	1.323P.RPL22	chr1	6189696	6193689	E	1	0.878818
1.323P.RPL22	1.323P.RPL22	chr1	6197268	6201205	P	0	51.9655
1.325E	1.323P.RPL22	chr1	6211776	6213130	E	2	0.627306
1.326E	1.323P.RPL22	chr1	6217107	6228123	E	1	9.4808
1.324P.RNF207	1.324P.RNF207	chr1	6204052	6208545	P	0	16.5799
1.325E	1.327P.ICMT-DT	chr1	6211776	6213130	E	2	0.627306
1.326E	1.327P.ICMT-DT	chr1	6217107	6228123	E	1	9.4808
1.327P.ICMT-DT	1.327P.ICMT-DT	chr1	6231483	6236470	P	0	16.8184
1.330P.ACOT7	1.330P.ACOT7	chr1	6354056	6361575	P	0	15.5771
1.336E	1.330P.ACOT7	chr1	6403442	6405924	E	1	5.46516
1.332E	1.333P.ACOT7	chr1	6372788	6375444	E	1	2.96951
1.333P.ACOT7	1.333P.ACOT7	chr1	6383942	6387157	P	0	7.89179
1.332E	1.334P.ACOT7	chr1	6372788	6375444	E	1	2.96951
1.334P.ACOT7	1.334P.ACOT7	chr1	6391282	6396348	P	0	62.8992
1.335E	1.334P.ACOT7	chr1	6398708	6400956	E	1	0.29791
1.338P.MIR4252	1.338P.MIR4252	chr1	6429354	6430942	P	0	1.00692
1.340P.PLEKHG5	1.340P.PLEKHG5	chr1	6481657	6485637	P	0	2.57724
1.341P.PLEKHG5	1.341P.PLEKHG5	chr1	6488962	6493898	P	0	14.924
1.345E	1.341P.PLEKHG5	chr1	6533483	6537809	E	1	0.721054
1.357E	1.341P.PLEKHG5	chr1	6631998	6639238	E	1	2.42508
1.342P.PLEKHG5	1.342P.PLEKHG5	chr1	6502274	6503648	P	0	0.865455
1.343P.PLEKHG5	1.343P.PLEKHG5	chr1	6518337	6521508	P	0	16.2673
1.346P.RNU6-731P	1.346P.RNU6-731P	chr1	6538923	6541896	P	0	0.753194
1.347P.ENSG00000229519	1.347P.ENSG00000229519	chr1	6542957	6550095	P	0	3.04945
1.348P.NOL9	1.348P.NOL9	chr1	6552603	6555935	P	0	20.6061
1.357E	1.348P.NOL9	chr1	6631998	6639238	E	1	2.42508
1.350E	1.352P.ZBTB48	chr1	6566358	6571318	E	1	0.649063
1.352P.ZBTB48	1.352P.ZBTB48	chr1	6578424	6583664	P	0	51.7859
1.357E	1.352P.ZBTB48	chr1	6631998	6639238	E	1	2.42508
1.353P.KLHL21	1.353P.KLHL21	chr1	6584152	6605587	P	0	38.9032
1.354P.PHF13	1.354P.PHF13	chr1	6611763	6616093	P	0	124.445
1.356P.THAP3	1.356P.THAP3	chr1	6623679	6627500	P	0	37.7525
1.361P.DNAJC11	1.361P.DNAJC11	chr1	6700219	6702569	P	0	24.296
1.362P.LINC01672	1.362P.LINC01672	chr1	6723474	6727867	P	0	1.47246
1.367E	1.362P.LINC01672	chr1	6807671	6811989	E	2	5.96434
1.382E	1.362P.LINC01672	chr1	7076164	7079711	E	3	19.0868
1.383E	1.362P.LINC01672	chr1	7097789	7102411	E	3	29.907
1.388E	1.362P.LINC01672	chr1	7232136	7238660	E	2	2.26054
1.389E	1.362P.LINC01672	chr1	7245415	7248003	E	2	1.7613
1.390E	1.362P.LINC01672	chr1	7261598	7263662	E	2	28.3729
1.391E	1.362P.LINC01672	chr1	7264469	7269079	E	2	39.0327
1.392E	1.362P.LINC01672	chr1	7284082	7287779	E	2	0.521904
1.397E	1.362P.LINC01672	chr1	7328932	7337929	E	2	9.38097
1.398E	1.362P.LINC01672	chr1	7339897	7350855	E	2	6.56994
1.399E	1.362P.LINC01672	chr1	7355157	7361528	E	3	0.720339
1.401E	1.362P.LINC01672	chr1	7374010	7378195	E	3	1.98997
1.406E	1.362P.LINC01672	chr1	7451366	7466765	E	3	3.40649
1.408E	1.362P.LINC01672	chr1	7490004	7493569	E	3	59.0213
1.410E	1.362P.LINC01672	chr1	7548069	7556513	E	2	13.4186
1.411E	1.362P.LINC01672	chr1	7557335	7563651	E	2	2.04053
1.413E	1.362P.LINC01672	chr1	7572347	7576248	E	1	46.3967
1.418E	1.362P.LINC01672	chr1	7622011	7626413	E	2	16.7931
1.419E	1.362P.LINC01672	chr1	7628516	7632713	E	2	11.6794
1.422E	1.362P.LINC01672	chr1	7639311	7647884	E	2	6.3401
1.423E	1.362P.LINC01672	chr1	7649765	7653325	E	2	3.23785
1.364P.ENSG00000284744	1.364P.ENSG00000284744	chr1	6770231	6771593	P	0	7.71827
1.365P.CAMTA1	1.365P.CAMTA1	chr1	6782098	6798060	P	0	54.4822
1.366E	1.365P.CAMTA1	chr1	6799413	6806372	E	1	8.45546
1.367E	1.365P.CAMTA1	chr1	6807671	6811989	E	2	5.96434
1.369E	1.365P.CAMTA1	chr1	6818702	6829141	E	1	13.9713
1.374E	1.365P.CAMTA1	chr1	6896406	6900929	E	2	14.3767
1.377E	1.365P.CAMTA1	chr1	7040344	7047133	E	1	2.92784
1.380E	1.365P.CAMTA1	chr1	7069761	7071721	E	2	28.5773
1.382E	1.365P.CAMTA1	chr1	7076164	7079711	E	2	19.0868
1.383E	1.365P.CAMTA1	chr1	7097789	7102411	E	2	29.907
1.384E	1.365P.CAMTA1	chr1	7108936	7112521	E	2	40.3318
1.385E	1.365P.CAMTA1	chr1	7154527	7157296	E	2	0.429603
1.386E	1.365P.CAMTA1	chr1	7205794	7210192	E	2	6.78336
1.388E	1.365P.CAMTA1	chr1	7232136	7238660	E	2	2.26054
1.389E	1.365P.CAMTA1	chr1	7245415	7248003	E	2	1.7613
1.390E	1.365P.CAMTA1	chr1	7261598	7263662	E	2	28.3729
1.391E	1.365P.CAMTA1	chr1	7264469	7269079	E	2	39.0327
1.392E	1.365P.CAMTA1	chr1	7284082	7287779	E	2	0.521904
1.394E	1.365P.CAMTA1	chr1	7298378	7301147	E	2	18.426
1.396E	1.365P.CAMTA1	chr1	7317916	7320075	E	2	0.657407
1.397E	1.365P.CAMTA1	chr1	7328932	7337929	E	2	9.38097
1.398E	1.365P.CAMTA1	chr1	7339897	7350855	E	2	6.56994
1.399E	1.365P.CAMTA1	chr1	7355157	7361528	E	2	0.720339
1.401E	1.365P.CAMTA1	chr1	7374010	7378195	E	2	1.98997
1.406E	1.365P.CAMTA1	chr1	7451366	7466765	E	2	3.40649
1.407E	1.365P.CAMTA1	chr1	7466936	7484740	E	2	1.96855
1.408E	1.365P.CAMTA1	chr1	7490004	7493569	E	2	59.0213
1.409E	1.365P.CAMTA1	chr1	7536851	7539902	E	2	10.1409
1.410E	1.365P.CAMTA1	chr1	7548069	7556513	E	2	13.4186
1.411E	1.365P.CAMTA1	chr1	7557335	7563651	E	2	2.04053
1.412E	1.365P.CAMTA1	chr1	7565012	7567855	E	2	0.464135
1.413E	1.365P.CAMTA1	chr1	7572347	7576248	E	1	46.3967
1.414E	1.365P.CAMTA1	chr1	7579939	7585368	E	1	54.6519
1.415E	1.365P.CAMTA1	chr1	7592137	7598491	E	2	0.678206
1.416E	1.365P.CAMTA1	chr1	7604652	7606806	E	2	0.668213
1.417E	1.365P.CAMTA1	chr1	7606878	7618933	E	2	2.02804
1.418E	1.365P.CAMTA1	chr1	7622011	7626413	E	2	16.7931
1.419E	1.365P.CAMTA1	chr1	7628516	7632713	E	1	11.6794
1.422E	1.365P.CAMTA1	chr1	7639311	7647884	E	1	6.3401
1.423E	1.365P.CAMTA1	chr1	7649765	7653325	E	1	3.23785
1.426E	1.365P.CAMTA1	chr1	7682964	7685282	E	2	0.543338
1.375P.ENSG00000237365	1.375P.ENSG00000237365	chr1	7006249	7014960	P	0	0.482094
1.366E	1.387P.RNU1-8P	chr1	6799413	6806372	E	1	8.45546
1.367E	1.387P.RNU1-8P	chr1	6807671	6811989	E	2	5.96434
1.369E	1.387P.RNU1-8P	chr1	6818702	6829141	E	1	13.9713
1.373E	1.387P.RNU1-8P	chr1	6879453	6889107	E	2	4.07872
1.374E	1.387P.RNU1-8P	chr1	6896406	6900929	E	2	14.3767
1.377E	1.387P.RNU1-8P	chr1	7040344	7047133	E	1	2.92784
1.380E	1.387P.RNU1-8P	chr1	7069761	7071721	E	2	28.5773
1.382E	1.387P.RNU1-8P	chr1	7076164	7079711	E	2	19.0868
1.383E	1.387P.RNU1-8P	chr1	7097789	7102411	E	2	29.907
1.384E	1.387P.RNU1-8P	chr1	7108936	7112521	E	2	40.3318
1.385E	1.387P.RNU1-8P	chr1	7154527	7157296	E	2	0.429603
1.386E	1.387P.RNU1-8P	chr1	7205794	7210192	E	2	6.78336
1.387P.RNU1-8P	1.387P.RNU1-8P	chr1	7218195	7226676	P	0	3.834
1.388E	1.387P.RNU1-8P	chr1	7232136	7238660	E	2	2.26054
1.389E	1.387P.RNU1-8P	chr1	7245415	7248003	E	2	1.7613
1.390E	1.387P.RNU1-8P	chr1	7261598	7263662	E	2	28.3729
1.391E	1.387P.RNU1-8P	chr1	7264469	7269079	E	2	39.0327
1.392E	1.387P.RNU1-8P	chr1	7284082	7287779	E	2	0.521904
1.394E	1.387P.RNU1-8P	chr1	7298378	7301147	E	2	18.426
1.396E	1.387P.RNU1-8P	chr1	7317916	7320075	E	2	0.657407
1.397E	1.387P.RNU1-8P	chr1	7328932	7337929	E	2	9.38097
1.398E	1.387P.RNU1-8P	chr1	7339897	7350855	E	2	6.56994
1.399E	1.387P.RNU1-8P	chr1	7355157	7361528	E	2	0.720339
1.401E	1.387P.RNU1-8P	chr1	7374010	7378195	E	2	1.98997
1.403E	1.387P.RNU1-8P	chr1	7399996	7411636	E	1	19.1341
1.404E	1.387P.RNU1-8P	chr1	7416511	7423247	E	2	0.964821
1.406E	1.387P.RNU1-8P	chr1	7451366	7466765	E	2	3.40649
1.407E	1.387P.RNU1-8P	chr1	7466936	7484740	E	2	1.96855
1.408E	1.387P.RNU1-8P	chr1	7490004	7493569	E	2	59.0213
1.409E	1.387P.RNU1-8P	chr1	7536851	7539902	E	2	10.1409
1.410E	1.387P.RNU1-8P	chr1	7548069	7556513	E	2	13.4186
1.411E	1.387P.RNU1-8P	chr1	7557335	7563651	E	2	2.04053
1.412E	1.387P.RNU1-8P	chr1	7565012	7567855	E	2	0.464135
1.413E	1.387P.RNU1-8P	chr1	7572347	7576248	E	1	46.3967
1.414E	1.387P.RNU1-8P	chr1	7579939	7585368	E	1	54.6519
1.415E	1.387P.RNU1-8P	chr1	7592137	7598491	E	2	0.678206
1.418E	1.387P.RNU1-8P	chr1	7622011	7626413	E	2	16.7931
1.419E	1.387P.RNU1-8P	chr1	7628516	7632713	E	1	11.6794
1.422E	1.387P.RNU1-8P	chr1	7639311	7647884	E	1	6.3401
1.423E	1.387P.RNU1-8P	chr1	7649765	7653325	E	1	3.23785
1.426E	1.387P.RNU1-8P	chr1	7682964	7685282	E	2	0.543338
1.382E	1.400P.CAMTA1-IT1	chr1	7076164	7079711	E	2	19.0868
1.383E	1.400P.CAMTA1-IT1	chr1	7097789	7102411	E	2	29.907
1.386E	1.400P.CAMTA1-IT1	chr1	7205794	7210192	E	2	6.78336
1.388E	1.400P.CAMTA1-IT1	chr1	7232136	7238660	E	2	2.26054
1.389E	1.400P.CAMTA1-IT1	chr1	7245415	7248003	E	2	1.7613
1.390E	1.400P.CAMTA1-IT1	chr1	7261598	7263662	E	2	28.3729
1.391E	1.400P.CAMTA1-IT1	chr1	7264469	7269079	E	2	39.0327
1.397E	1.400P.CAMTA1-IT1	chr1	7328932	7337929	E	2	9.38097
1.398E	1.400P.CAMTA1-IT1	chr1	7339897	7350855	E	2	6.56994
1.399E	1.400P.CAMTA1-IT1	chr1	7355157	7361528	E	2	0.720339
1.400P.CAMTA1-IT1	1.400P.CAMTA1-IT1	chr1	7365334	7369247	P	0	4.48135
1.401E	1.400P.CAMTA1-IT1	chr1	7374010	7378195	E	2	1.98997
1.406E	1.400P.CAMTA1-IT1	chr1	7451366	7466765	E	2	3.40649
1.408E	1.400P.CAMTA1-IT1	chr1	7490004	7493569	E	3	59.0213
1.410E	1.400P.CAMTA1-IT1	chr1	7548069	7556513	E	2	13.4186
1.416E	1.400P.CAMTA1-IT1	chr1	7604652	7606806	E	2	0.668213
1.417E	1.400P.CAMTA1-IT1	chr1	7606878	7618933	E	2	2.02804
1.418E	1.400P.CAMTA1-IT1	chr1	7622011	7626413	E	1	16.7931
1.419E	1.400P.CAMTA1-IT1	chr1	7628516	7632713	E	2	11.6794
1.422E	1.400P.CAMTA1-IT1	chr1	7639311	7647884	E	1	6.3401
1.402P.CAMTA1-AS2	1.402P.CAMTA1-AS2	chr1	7388044	7391061	P	0	4.66534
1.424P.CAMTA1	1.424P.CAMTA1	chr1	7660052	7674725	P	0	3.77539
1.428E	1.424P.CAMTA1	chr1	7748533	7754822	E	1	4.83466
1.427P.ENSG00000269978	1.427P.ENSG00000269978	chr1	7696432	7706489	P	0	16.5669
1.429P.VAMP3	1.429P.VAMP3	chr1	7770179	7774244	P	0	26.3035
1.430P.PER3	1.430P.PER3	chr1	7780676	7786033	P	0	70.1922
1.432E	1.430P.PER3	chr1	7794724	7796553	E	1	3.08743
1.431P.PER3	1.431P.PER3	chr1	7786590	7789065	P	0	6.42569
1.434P.ENSG00000236266	1.434P.ENSG00000236266	chr1	7825842	7832254	P	0	5.04756
1.435P.UTS2	1.435P.UTS2	chr1	7850208	7852376	P	0	0.617796
1.436P.TNFRSF9	1.436P.TNFRSF9	chr1	7939927	7942503	P	0	18.2033
1.438P.PARK7	1.438P.PARK7	chr1	7959836	7965153	P	0	66.8503
1.485E	1.438P.PARK7	chr1	8338933	8341575	E	1	0.51835
1.486E	1.438P.PARK7	chr1	8342158	8365385	E	1	2.29034
1.487E	1.438P.PARK7	chr1	8365427	8385739	E	1	7.5336
1.491E	1.438P.PARK7	chr1	8406311	8415141	E	1	21.4291
1.494E	1.438P.PARK7	chr1	8436198	8443239	E	1	19.3837
1.518E	1.438P.PARK7	chr1	8669136	8671898	E	2	11.0134
1.521E	1.438P.PARK7	chr1	8692068	8693562	E	2	4.56856
1.523E	1.438P.PARK7	chr1	8709158	8710933	E	2	0.625
1.440E	1.441P.Y_RNA	chr1	7974422	7978234	E	1	8.60215
1.441P.Y_RNA	1.441P.Y_RNA	chr1	7978757	7991112	P	0	4.57511
1.453E	1.441P.Y_RNA	chr1	8093077	8099701	E	1	85.7072
1.457E	1.441P.Y_RNA	chr1	8125116	8129844	E	2	0.98118
1.458E	1.441P.Y_RNA	chr1	8131987	8139346	E	2	1.16033
1.460E	1.441P.Y_RNA	chr1	8142889	8149172	E	2	0.689052
1.463E	1.441P.Y_RNA	chr1	8166184	8172731	E	1	38.0574
1.470E	1.441P.Y_RNA	chr1	8224571	8229408	E	2	3.59859
1.471E	1.441P.Y_RNA	chr1	8230445	8233896	E	2	0.559096
1.475E	1.441P.Y_RNA	chr1	8255576	8261175	E	1	47.6268
1.478E	1.441P.Y_RNA	chr1	8279085	8286379	E	2	4.46881
1.481E	1.441P.Y_RNA	chr1	8307007	8309680	E	1	0.51982
1.485E	1.441P.Y_RNA	chr1	8338933	8341575	E	1	0.51835
1.486E	1.441P.Y_RNA	chr1	8342158	8365385	E	1	2.29034
1.487E	1.441P.Y_RNA	chr1	8365427	8385739	E	1	7.5336
1.491E	1.441P.Y_RNA	chr1	8406311	8415141	E	1	21.4291
1.494E	1.441P.Y_RNA	chr1	8436198	8443239	E	1	19.3837
1.518E	1.441P.Y_RNA	chr1	8669136	8671898	E	2	11.0134
1.521E	1.441P.Y_RNA	chr1	8692068	8693562	E	2	4.56856
1.523E	1.441P.Y_RNA	chr1	8709158	8710933	E	2	0.625
1.442P.ENSG00000284747	1.442P.ENSG00000284747	chr1	7991120	7992894	P	0	1.93239
1.443P.ENSG00000284747	1.443P.ENSG00000284747	chr1	7992983	7994585	P	0	2.5577
1.444P.ENSG00000284716	1.444P.ENSG00000284716	chr1	7997274	8016769	P	0	26.9137
1.453E	1.444P.ENSG00000284716	chr1	8093077	8099701	E	1	85.7072
1.457E	1.444P.ENSG00000284716	chr1	8125116	8129844	E	2	0.98118
1.458E	1.444P.ENSG00000284716	chr1	8131987	8139346	E	2	1.16033
1.462E	1.444P.ENSG00000284716	chr1	8161070	8163926	E	1	84.2842
1.463E	1.444P.ENSG00000284716	chr1	8166184	8172731	E	1	38.0574
1.470E	1.444P.ENSG00000284716	chr1	8224571	8229408	E	2	3.59859
1.471E	1.444P.ENSG00000284716	chr1	8230445	8233896	E	2	0.559096
1.473E	1.444P.ENSG00000284716	chr1	8235749	8243638	E	1	11.2991
1.475E	1.444P.ENSG00000284716	chr1	8255576	8261175	E	1	47.6268
1.476E	1.444P.ENSG00000284716	chr1	8264604	8271484	E	1	1.31231
1.477E	1.444P.ENSG00000284716	chr1	8272145	8278382	E	1	1.26483
1.481E	1.444P.ENSG00000284716	chr1	8307007	8309680	E	1	0.51982
1.485E	1.444P.ENSG00000284716	chr1	8338933	8341575	E	1	0.51835
1.486E	1.444P.ENSG00000284716	chr1	8342158	8365385	E	1	2.29034
1.487E	1.444P.ENSG00000284716	chr1	8365427	8385739	E	1	7.5336
1.491E	1.444P.ENSG00000284716	chr1	8406311	8415141	E	1	21.4291
1.518E	1.444P.ENSG00000284716	chr1	8669136	8671898	E	2	11.0134
1.521E	1.444P.ENSG00000284716	chr1	8692068	8693562	E	2	4.56856
1.523E	1.444P.ENSG00000284716	chr1	8709158	8710933	E	2	0.625
1.445P.ERRFI1	1.445P.ERRFI1	chr1	8017711	8032885	P	0	47.7944
1.450E	1.445P.ERRFI1	chr1	8074648	8081489	E	1	21.4206
1.453E	1.445P.ERRFI1	chr1	8093077	8099701	E	1	85.7072
1.463E	1.445P.ERRFI1	chr1	8166184	8172731	E	1	38.0574
1.473E	1.445P.ERRFI1	chr1	8235749	8243638	E	1	11.2991
1.475E	1.445P.ERRFI1	chr1	8255576	8261175	E	1	47.6268
1.481E	1.445P.ERRFI1	chr1	8307007	8309680	E	1	0.51982
1.486E	1.445P.ERRFI1	chr1	8342158	8365385	E	1	2.29034
1.489E	1.445P.ERRFI1	chr1	8401536	8403402	E	1	2.37815
1.490E	1.445P.ERRFI1	chr1	8404067	8405702	E	1	1.87653
1.447P.RPL7AP18	1.447P.RPL7AP18	chr1	8053205	8058546	P	0	1.70348
1.453E	1.447P.RPL7AP18	chr1	8093077	8099701	E	1	85.7072
1.457E	1.447P.RPL7AP18	chr1	8125116	8129844	E	2	0.98118
1.458E	1.447P.RPL7AP18	chr1	8131987	8139346	E	2	1.16033
1.460E	1.447P.RPL7AP18	chr1	8142889	8149172	E	2	0.689052
1.463E	1.447P.RPL7AP18	chr1	8166184	8172731	E	1	38.0574
1.470E	1.447P.RPL7AP18	chr1	8224571	8229408	E	2	3.59859
1.471E	1.447P.RPL7AP18	chr1	8230445	8233896	E	2	0.559096
1.478E	1.447P.RPL7AP18	chr1	8279085	8286379	E	2	4.46881
1.446E	1.448P.RPL7AP18	chr1	8034622	8052840	E	1	2.03688
1.448P.RPL7AP18	1.448P.RPL7AP18	chr1	8058718	8063903	P	0	4.85345
1.453E	1.448P.RPL7AP18	chr1	8093077	8099701	E	1	85.7072
1.457E	1.448P.RPL7AP18	chr1	8125116	8129844	E	2	0.98118
1.458E	1.448P.RPL7AP18	chr1	8131987	8139346	E	2	1.16033
1.463E	1.448P.RPL7AP18	chr1	8166184	8172731	E	1	38.0574
1.470E	1.448P.RPL7AP18	chr1	8224571	8229408	E	2	3.59859
1.471E	1.448P.RPL7AP18	chr1	8230445	8233896	E	2	0.559096
1.475E	1.448P.RPL7AP18	chr1	8255576	8261175	E	1	47.6268
1.481E	1.448P.RPL7AP18	chr1	8307007	8309680	E	2	0.51982
1.453E	1.466P.ENSG00000229305	chr1	8093077	8099701	E	1	85.7072
1.457E	1.466P.ENSG00000229305	chr1	8125116	8129844	E	2	0.98118
1.458E	1.466P.ENSG00000229305	chr1	8131987	8139346	E	2	1.16033
1.460E	1.466P.ENSG00000229305	chr1	8142889	8149172	E	2	0.689052
1.463E	1.466P.ENSG00000229305	chr1	8166184	8172731	E	1	38.0574
1.466P.ENSG00000229305	1.466P.ENSG00000229305	chr1	8188407	8191653	P	0	1.7955
1.470E	1.466P.ENSG00000229305	chr1	8224571	8229408	E	2	3.59859
1.471E	1.466P.ENSG00000229305	chr1	8230445	8233896	E	2	0.559096
1.475E	1.466P.ENSG00000229305	chr1	8255576	8261175	E	1	47.6268
1.478E	1.466P.ENSG00000229305	chr1	8279085	8286379	E	2	4.46881
1.481E	1.466P.ENSG00000229305	chr1	8307007	8309680	E	2	0.51982
1.446E	1.467P.ENSG00000288816	chr1	8034622	8052840	E	1	2.03688
1.450E	1.467P.ENSG00000288816	chr1	8074648	8081489	E	1	21.4206
1.453E	1.467P.ENSG00000288816	chr1	8093077	8099701	E	1	85.7072
1.457E	1.467P.ENSG00000288816	chr1	8125116	8129844	E	2	0.98118
1.458E	1.467P.ENSG00000288816	chr1	8131987	8139346	E	2	1.16033
1.460E	1.467P.ENSG00000288816	chr1	8142889	8149172	E	2	0.689052
1.463E	1.467P.ENSG00000288816	chr1	8166184	8172731	E	1	38.0574
1.467P.ENSG00000288816	1.467P.ENSG00000288816	chr1	8193310	8199037	P	0	8.45496
1.470E	1.467P.ENSG00000288816	chr1	8224571	8229408	E	2	3.59859
1.471E	1.467P.ENSG00000288816	chr1	8230445	8233896	E	2	0.559096
1.475E	1.467P.ENSG00000288816	chr1	8255576	8261175	E	1	47.6268
1.478E	1.467P.ENSG00000288816	chr1	8279085	8286379	E	2	4.46881
1.481E	1.467P.ENSG00000288816	chr1	8307007	8309680	E	2	0.51982
1.453E	1.468P.LINC01714	chr1	8093077	8099701	E	1	85.7072
1.457E	1.468P.LINC01714	chr1	8125116	8129844	E	2	0.98118
1.458E	1.468P.LINC01714	chr1	8131987	8139346	E	2	1.16033
1.460E	1.468P.LINC01714	chr1	8142889	8149172	E	2	0.689052
1.463E	1.468P.LINC01714	chr1	8166184	8172731	E	1	38.0574
1.468P.LINC01714	1.468P.LINC01714	chr1	8199689	8208078	P	0	13.0727
1.470E	1.468P.LINC01714	chr1	8224571	8229408	E	2	3.59859
1.471E	1.468P.LINC01714	chr1	8230445	8233896	E	2	0.559096
1.475E	1.468P.LINC01714	chr1	8255576	8261175	E	1	47.6268
1.478E	1.468P.LINC01714	chr1	8279085	8286379	E	2	4.46881
1.481E	1.468P.LINC01714	chr1	8307007	8309680	E	2	0.51982
1.453E	1.469P.ENSG00000233645	chr1	8093077	8099701	E	1	85.7072
1.457E	1.469P.ENSG00000233645	chr1	8125116	8129844	E	2	0.98118
1.458E	1.469P.ENSG00000233645	chr1	8131987	8139346	E	2	1.16033
1.460E	1.469P.ENSG00000233645	chr1	8142889	8149172	E	2	0.689052
1.463E	1.469P.ENSG00000233645	chr1	8166184	8172731	E	1	38.0574
1.469P.ENSG00000233645	1.469P.ENSG00000233645	chr1	8211602	8218643	P	0	4.42062
1.470E	1.469P.ENSG00000233645	chr1	8224571	8229408	E	2	3.59859
1.471E	1.469P.ENSG00000233645	chr1	8230445	8233896	E	2	0.559096
1.475E	1.469P.ENSG00000233645	chr1	8255576	8261175	E	1	47.6268
1.478E	1.469P.ENSG00000233645	chr1	8279085	8286379	E	2	4.46881
1.481E	1.469P.ENSG00000233645	chr1	8307007	8309680	E	2	0.51982
1.479P.RNU6-991P	1.479P.RNU6-991P	chr1	8287342	8289707	P	0	0.786137
1.440E	1.480P.RNU6-991P	chr1	7974422	7978234	E	1	8.60215
1.446E	1.480P.RNU6-991P	chr1	8034622	8052840	E	1	2.03688
1.450E	1.480P.RNU6-991P	chr1	8074648	8081489	E	1	21.4206
1.453E	1.480P.RNU6-991P	chr1	8093077	8099701	E	1	85.7072
1.457E	1.480P.RNU6-991P	chr1	8125116	8129844	E	2	0.98118
1.458E	1.480P.RNU6-991P	chr1	8131987	8139346	E	2	1.16033
1.460E	1.480P.RNU6-991P	chr1	8142889	8149172	E	2	0.689052
1.463E	1.480P.RNU6-991P	chr1	8166184	8172731	E	1	38.0574
1.470E	1.480P.RNU6-991P	chr1	8224571	8229408	E	2	3.59859
1.471E	1.480P.RNU6-991P	chr1	8230445	8233896	E	2	0.559096
1.475E	1.480P.RNU6-991P	chr1	8255576	8261175	E	1	47.6268
1.478E	1.480P.RNU6-991P	chr1	8279085	8286379	E	2	4.46881
1.480P.RNU6-991P	1.480P.RNU6-991P	chr1	8292732	8305298	P	0	0.775841
1.481E	1.480P.RNU6-991P	chr1	8307007	8309680	E	2	0.51982
1.439E	1.482P.SLC45A1	chr1	7968259	7973859	E	1	0.658811
1.440E	1.482P.SLC45A1	chr1	7974422	7978234	E	1	8.60215
1.446E	1.482P.SLC45A1	chr1	8034622	8052840	E	1	2.03688
1.450E	1.482P.SLC45A1	chr1	8074648	8081489	E	1	21.4206
1.453E	1.482P.SLC45A1	chr1	8093077	8099701	E	1	85.7072
1.457E	1.482P.SLC45A1	chr1	8125116	8129844	E	2	0.98118
1.458E	1.482P.SLC45A1	chr1	8131987	8139346	E	2	1.16033
1.460E	1.482P.SLC45A1	chr1	8142889	8149172	E	2	0.689052
1.462E	1.482P.SLC45A1	chr1	8161070	8163926	E	1	84.2842
1.463E	1.482P.SLC45A1	chr1	8166184	8172731	E	1	38.0574
1.470E	1.482P.SLC45A1	chr1	8224571	8229408	E	2	3.59859
1.471E	1.482P.SLC45A1	chr1	8230445	8233896	E	2	0.559096
1.475E	1.482P.SLC45A1	chr1	8255576	8261175	E	1	47.6268
1.478E	1.482P.SLC45A1	chr1	8279085	8286379	E	2	4.46881
1.481E	1.482P.SLC45A1	chr1	8307007	8309680	E	2	0.51982
1.482P.SLC45A1	1.482P.SLC45A1	chr1	8311184	8319658	P	0	12.7528
1.440E	1.483P.SLC45A1	chr1	7974422	7978234	E	1	8.60215
1.446E	1.483P.SLC45A1	chr1	8034622	8052840	E	1	2.03688
1.453E	1.483P.SLC45A1	chr1	8093077	8099701	E	1	85.7072
1.457E	1.483P.SLC45A1	chr1	8125116	8129844	E	2	0.98118
1.458E	1.483P.SLC45A1	chr1	8131987	8139346	E	2	1.16033
1.460E	1.483P.SLC45A1	chr1	8142889	8149172	E	2	0.689052
1.470E	1.483P.SLC45A1	chr1	8224571	8229408	E	2	3.59859
1.471E	1.483P.SLC45A1	chr1	8230445	8233896	E	2	0.559096
1.478E	1.483P.SLC45A1	chr1	8279085	8286379	E	2	4.46881
1.481E	1.483P.SLC45A1	chr1	8307007	8309680	E	2	0.51982
1.483P.SLC45A1	1.483P.SLC45A1	chr1	8320968	8327982	P	0	0.761226
1.439E	1.484P.Y_RNA	chr1	7968259	7973859	E	1	0.658811
1.440E	1.484P.Y_RNA	chr1	7974422	7978234	E	1	8.60215
1.453E	1.484P.Y_RNA	chr1	8093077	8099701	E	1	85.7072
1.457E	1.484P.Y_RNA	chr1	8125116	8129844	E	2	0.98118
1.458E	1.484P.Y_RNA	chr1	8131987	8139346	E	2	1.16033
1.460E	1.484P.Y_RNA	chr1	8142889	8149172	E	2	0.689052
1.470E	1.484P.Y_RNA	chr1	8224571	8229408	E	2	3.59859
1.471E	1.484P.Y_RNA	chr1	8230445	8233896	E	2	0.559096
1.478E	1.484P.Y_RNA	chr1	8279085	8286379	E	2	4.46881
1.481E	1.484P.Y_RNA	chr1	8307007	8309680	E	2	0.51982
1.484P.Y_RNA	1.484P.Y_RNA	chr1	8328615	8337482	P	0	0.694632
1.440E	1.492P.RERE	chr1	7974422	7978234	E	1	8.60215
1.453E	1.492P.RERE	chr1	8093077	8099701	E	1	85.7072
1.457E	1.492P.RERE	chr1	8125116	8129844	E	2	0.98118
1.458E	1.492P.RERE	chr1	8131987	8139346	E	2	1.16033
1.460E	1.492P.RERE	chr1	8142889	8149172	E	2	0.689052
1.470E	1.492P.RERE	chr1	8224571	8229408	E	2	3.59859
1.471E	1.492P.RERE	chr1	8230445	8233896	E	2	0.559096
1.478E	1.492P.RERE	chr1	8279085	8286379	E	2	4.46881
1.481E	1.492P.RERE	chr1	8307007	8309680	E	2	0.51982
1.486E	1.492P.RERE	chr1	8342158	8365385	E	1	2.29034
1.487E	1.492P.RERE	chr1	8365427	8385739	E	1	7.5336
1.491E	1.492P.RERE	chr1	8406311	8415141	E	1	21.4291
1.492P.RERE	1.492P.RERE	chr1	8418740	8428395	P	0	22.8459
1.494E	1.492P.RERE	chr1	8436198	8443239	E	1	19.3837
1.505E	1.492P.RERE	chr1	8548214	8556397	E	1	4.5088
1.506E	1.492P.RERE	chr1	8557126	8561909	E	1	5.94064
1.512E	1.492P.RERE	chr1	8619916	8622286	E	2	24.1586
1.517E	1.492P.RERE	chr1	8659580	8667452	E	1	15.6014
1.518E	1.492P.RERE	chr1	8669136	8671898	E	2	11.0134
1.521E	1.492P.RERE	chr1	8692068	8693562	E	2	4.56856
1.522E	1.492P.RERE	chr1	8695135	8709142	E	1	26.8261
1.523E	1.492P.RERE	chr1	8709158	8710933	E	1	0.625
1.524E	1.492P.RERE	chr1	8711725	8714712	E	1	45.7865
1.500P.ENSG00000221083	1.500P.ENSG00000221083	chr1	8504870	8509584	P	0	4.36479
1.486E	1.501P.ENSG00000270282	chr1	8342158	8365385	E	1	2.29034
1.487E	1.501P.ENSG00000270282	chr1	8365427	8385739	E	1	7.5336
1.491E	1.501P.ENSG00000270282	chr1	8406311	8415141	E	1	21.4291
1.494E	1.501P.ENSG00000270282	chr1	8436198	8443239	E	1	19.3837
1.496E	1.501P.ENSG00000270282	chr1	8453225	8466082	E	1	5.68595
1.501P.ENSG00000270282	1.501P.ENSG00000270282	chr1	8515582	8521251	P	0	4.53439
1.518E	1.501P.ENSG00000270282	chr1	8669136	8671898	E	2	11.0134
1.521E	1.501P.ENSG00000270282	chr1	8692068	8693562	E	2	4.56856
1.523E	1.501P.ENSG00000270282	chr1	8709158	8710933	E	2	0.625
1.440E	1.502P.RERE	chr1	7974422	7978234	E	1	8.60215
1.481E	1.502P.RERE	chr1	8307007	8309680	E	2	0.51982
1.486E	1.502P.RERE	chr1	8342158	8365385	E	1	2.29034
1.487E	1.502P.RERE	chr1	8365427	8385739	E	1	7.5336
1.491E	1.502P.RERE	chr1	8406311	8415141	E	1	21.4291
1.494E	1.502P.RERE	chr1	8436198	8443239	E	1	19.3837
1.496E	1.502P.RERE	chr1	8453225	8466082	E	1	5.68595
1.497E	1.502P.RERE	chr1	8471053	8482458	E	1	7.43644
1.502P.RERE	1.502P.RERE	chr1	8524248	8530913	P	0	34.3744
1.503E	1.502P.RERE	chr1	8532491	8539642	E	1	1.08221
1.512E	1.502P.RERE	chr1	8619916	8622286	E	2	24.1586
1.517E	1.502P.RERE	chr1	8659580	8667452	E	1	15.6014
1.518E	1.502P.RERE	chr1	8669136	8671898	E	2	11.0134
1.521E	1.502P.RERE	chr1	8692068	8693562	E	2	4.56856
1.523E	1.502P.RERE	chr1	8709158	8710933	E	2	0.625
1.548E	1.502P.RERE	chr1	8869089	8874048	E	1	37.8105
1.487E	1.516P.RERE	chr1	8365427	8385739	E	1	7.5336
1.491E	1.516P.RERE	chr1	8406311	8415141	E	1	21.4291
1.494E	1.516P.RERE	chr1	8436198	8443239	E	1	19.3837
1.512E	1.516P.RERE	chr1	8619916	8622286	E	2	24.1586
1.513E	1.516P.RERE	chr1	8624708	8631763	E	1	18.8634
1.516P.RERE	1.516P.RERE	chr1	8648674	8655921	P	0	3.15673
1.517E	1.516P.RERE	chr1	8659580	8667452	E	1	15.6014
1.518E	1.516P.RERE	chr1	8669136	8671898	E	2	11.0134
1.521E	1.516P.RERE	chr1	8692068	8693562	E	2	4.56856
1.523E	1.516P.RERE	chr1	8709158	8710933	E	2	0.625
1.543E	1.516P.RERE	chr1	8846738	8849745	E	1	87.8125
1.529P.RPL7P11	1.529P.RPL7P11	chr1	8753277	8756250	P	0	11.456
1.532P.RPL7P7	1.532P.RPL7P7	chr1	8787782	8791601	P	0	7.31152
1.533P.Y_RNA	1.533P.Y_RNA	chr1	8796155	8798795	P	0	9.95078
1.534P.ENSG00000226545	1.534P.ENSG00000226545	chr1	8799621	8802914	P	0	1.56648
1.535P.ENSG00000228423	1.535P.ENSG00000228423	chr1	8803800	8805425	P	0	2.41082
1.536P.ENSG00000228423	1.536P.ENSG00000228423	chr1	8806482	8808780	P	0	2.01827
1.440E	1.538P.RERE	chr1	7974422	7978234	E	1	8.60215
1.457E	1.538P.RERE	chr1	8125116	8129844	E	2	0.98118
1.463E	1.538P.RERE	chr1	8166184	8172731	E	1	38.0574
1.470E	1.538P.RERE	chr1	8224571	8229408	E	2	3.59859
1.475E	1.538P.RERE	chr1	8255576	8261175	E	1	47.6268
1.481E	1.538P.RERE	chr1	8307007	8309680	E	2	0.51982
1.486E	1.538P.RERE	chr1	8342158	8365385	E	1	2.29034
1.487E	1.538P.RERE	chr1	8365427	8385739	E	1	7.5336
1.488E	1.538P.RERE	chr1	8386393	8399701	E	1	6.17402
1.489E	1.538P.RERE	chr1	8401536	8403402	E	1	2.37815
1.491E	1.538P.RERE	chr1	8406311	8415141	E	1	21.4291
1.494E	1.538P.RERE	chr1	8436198	8443239	E	1	19.3837
1.495E	1.538P.RERE	chr1	8447920	8451207	E	1	8.28163
1.496E	1.538P.RERE	chr1	8453225	8466082	E	1	5.68595
1.497E	1.538P.RERE	chr1	8471053	8482458	E	1	7.43644
1.503E	1.538P.RERE	chr1	8532491	8539642	E	1	1.08221
1.504E	1.538P.RERE	chr1	8540692	8546470	E	1	3.62866
1.505E	1.538P.RERE	chr1	8548214	8556397	E	1	4.5088
1.506E	1.538P.RERE	chr1	8557126	8561909	E	1	5.94064
1.510E	1.538P.RERE	chr1	8596029	8609532	E	1	13.8018
1.512E	1.538P.RERE	chr1	8619916	8622286	E	2	24.1586
1.517E	1.538P.RERE	chr1	8659580	8667452	E	1	15.6014
1.518E	1.538P.RERE	chr1	8669136	8671898	E	2	11.0134
1.519E	1.538P.RERE	chr1	8672493	8682882	E	1	14.9057
1.521E	1.538P.RERE	chr1	8692068	8693562	E	2	4.56856
1.522E	1.538P.RERE	chr1	8695135	8709142	E	1	26.8261
1.523E	1.538P.RERE	chr1	8709158	8710933	E	2	0.625
1.524E	1.538P.RERE	chr1	8711725	8714712	E	1	45.7865
1.527E	1.538P.RERE	chr1	8720224	8729115	E	1	11.3664
1.530E	1.538P.RERE	chr1	8756868	8767517	E	1	2.29577
1.531E	1.538P.RERE	chr1	8779614	8781134	E	1	3.03748
1.538P.RERE	1.538P.RERE	chr1	8815208	8819263	P	0	74.3023
1.539E	1.538P.RERE	chr1	8822343	8825564	E	1	6.59528
1.543E	1.538P.RERE	chr1	8846738	8849745	E	1	87.8125
1.544E	1.538P.RERE	chr1	8852014	8855426	E	2	4.92529
1.487E	1.541P.RPL23AP19	chr1	8365427	8385739	E	1	7.5336
1.491E	1.541P.RPL23AP19	chr1	8406311	8415141	E	1	21.4291
1.494E	1.541P.RPL23AP19	chr1	8436198	8443239	E	1	19.3837
1.496E	1.541P.RPL23AP19	chr1	8453225	8466082	E	1	5.68595
1.505E	1.541P.RPL23AP19	chr1	8548214	8556397	E	1	4.5088
1.506E	1.541P.RPL23AP19	chr1	8557126	8561909	E	1	5.94064
1.509E	1.541P.RPL23AP19	chr1	8582270	8594343	E	1	2.41594
1.518E	1.541P.RPL23AP19	chr1	8669136	8671898	E	2	11.0134
1.521E	1.541P.RPL23AP19	chr1	8692068	8693562	E	2	4.56856
1.523E	1.541P.RPL23AP19	chr1	8709158	8710933	E	2	0.625
1.539E	1.541P.RPL23AP19	chr1	8822343	8825564	E	1	6.59528
1.541P.RPL23AP19	1.541P.RPL23AP19	chr1	8828738	8830630	P	0	36.1859
1.544E	1.541P.RPL23AP19	chr1	8852014	8855426	E	2	4.92529
1.506E	1.546P.MIR6728	chr1	8557126	8561909	E	1	5.94064
1.544E	1.546P.MIR6728	chr1	8852014	8855426	E	2	4.92529
1.546P.MIR6728	1.546P.MIR6728	chr1	8860876	8864310	P	0	1.83115
1.496E	1.547P.MIR6728	chr1	8453225	8466082	E	1	5.68595
1.506E	1.547P.MIR6728	chr1	8557126	8561909	E	1	5.94064
1.508E	1.547P.MIR6728	chr1	8567194	8575746	E	1	10.6232
1.544E	1.547P.MIR6728	chr1	8852014	8855426	E	2	4.92529
1.547P.MIR6728	1.547P.MIR6728	chr1	8865877	8867619	P	0	1.96787
1.549P.ENO1	1.549P.ENO1	chr1	8874349	8875852	P	0	4.64761
1.367E	1.550P.ENO1	chr1	6807671	6811989	E	2	5.96434
1.380E	1.550P.ENO1	chr1	7069761	7071721	E	2	28.5773
1.382E	1.550P.ENO1	chr1	7076164	7079711	E	3	19.0868
1.383E	1.550P.ENO1	chr1	7097789	7102411	E	3	29.907
1.384E	1.550P.ENO1	chr1	7108936	7112521	E	2	40.3318
1.388E	1.550P.ENO1	chr1	7232136	7238660	E	2	2.26054
1.389E	1.550P.ENO1	chr1	7245415	7248003	E	2	1.7613
1.390E	1.550P.ENO1	chr1	7261598	7263662	E	2	28.3729
1.391E	1.550P.ENO1	chr1	7264469	7269079	E	2	39.0327
1.392E	1.550P.ENO1	chr1	7284082	7287779	E	2	0.521904
1.394E	1.550P.ENO1	chr1	7298378	7301147	E	2	18.426
1.396E	1.550P.ENO1	chr1	7317916	7320075	E	2	0.657407
1.397E	1.550P.ENO1	chr1	7328932	7337929	E	2	9.38097
1.398E	1.550P.ENO1	chr1	7339897	7350855	E	2	6.56994
1.399E	1.550P.ENO1	chr1	7355157	7361528	E	3	0.720339
1.401E	1.550P.ENO1	chr1	7374010	7378195	E	3	1.98997
1.406E	1.550P.ENO1	chr1	7451366	7466765	E	2	3.40649
1.407E	1.550P.ENO1	chr1	7466936	7484740	E	2	1.96855
1.408E	1.550P.ENO1	chr1	7490004	7493569	E	2	59.0213
1.409E	1.550P.ENO1	chr1	7536851	7539902	E	2	10.1409
1.410E	1.550P.ENO1	chr1	7548069	7556513	E	2	13.4186
1.411E	1.550P.ENO1	chr1	7557335	7563651	E	2	2.04053
1.412E	1.550P.ENO1	chr1	7565012	7567855	E	2	0.464135
1.413E	1.550P.ENO1	chr1	7572347	7576248	E	1	46.3967
1.414E	1.550P.ENO1	chr1	7579939	7585368	E	1	54.6519
1.415E	1.550P.ENO1	chr1	7592137	7598491	E	2	0.678206
1.416E	1.550P.ENO1	chr1	7604652	7606806	E	2	0.668213
1.417E	1.550P.ENO1	chr1	7606878	7618933	E	2	2.02804
1.418E	1.550P.ENO1	chr1	7622011	7626413	E	2	16.7931
1.419E	1.550P.ENO1	chr1	7628516	7632713	E	2	11.6794
1.422E	1.550P.ENO1	chr1	7639311	7647884	E	2	6.3401
1.423E	1.550P.ENO1	chr1	7649765	7653325	E	2	3.23785
1.439E	1.550P.ENO1	chr1	7968259	7973859	E	1	0.658811
1.487E	1.550P.ENO1	chr1	8365427	8385739	E	1	7.5336
1.488E	1.550P.ENO1	chr1	8386393	8399701	E	1	6.17402
1.489E	1.550P.ENO1	chr1	8401536	8403402	E	1	2.37815
1.490E	1.550P.ENO1	chr1	8404067	8405702	E	1	1.87653
1.491E	1.550P.ENO1	chr1	8406311	8415141	E	1	21.4291
1.494E	1.550P.ENO1	chr1	8436198	8443239	E	1	19.3837
1.496E	1.550P.ENO1	chr1	8453225	8466082	E	1	5.68595
1.506E	1.550P.ENO1	chr1	8557126	8561909	E	1	5.94064
1.508E	1.550P.ENO1	chr1	8567194	8575746	E	1	10.6232
1.509E	1.550P.ENO1	chr1	8582270	8594343	E	1	2.41594
1.512E	1.550P.ENO1	chr1	8619916	8622286	E	2	24.1586
1.517E	1.550P.ENO1	chr1	8659580	8667452	E	1	15.6014
1.518E	1.550P.ENO1	chr1	8669136	8671898	E	2	11.0134
1.521E	1.550P.ENO1	chr1	8692068	8693562	E	2	4.56856
1.523E	1.550P.ENO1	chr1	8709158	8710933	E	2	0.625
1.524E	1.550P.ENO1	chr1	8711725	8714712	E	1	45.7865
1.544E	1.550P.ENO1	chr1	8852014	8855426	E	2	4.92529
1.550P.ENO1	1.550P.ENO1	chr1	8876749	8880771	P	0	109.011
1.561E	1.550P.ENO1	chr1	8984213	8988329	E	1	3.74545
1.570E	1.550P.ENO1	chr1	9095431	9102549	E	1	0.77539
1.551P.RNU6-304P	1.551P.RNU6-304P	chr1	8884936	8887768	P	0	0.691846
1.553P.HMGN2P17	1.553P.HMGN2P17	chr1	8894959	8901316	P	0	2.82321
1.554P.ENSG00000232208	1.554P.ENSG00000232208	chr1	8901917	8906348	P	0	0.983755
1.555P.ENSG00000232663	1.555P.ENSG00000232663	chr1	8907576	8910803	P	0	0.920074
1.559P.RN7SL451P	1.559P.RN7SL451P	chr1	8975801	8977373	P	0	0.559441
1.560P.RN7SL451P	1.560P.RN7SL451P	chr1	8980987	8982763	P	0	0.230726
1.564P.SLC2A7	1.564P.SLC2A7	chr1	9018859	9023919	P	0	0.503853
1.567P.SLC2A5	1.567P.SLC2A5	chr1	9070144	9071499	P	0	1.5413
1.569P.ENSG00000252404	1.569P.ENSG00000252404	chr1	9083937	9085922	P	0	0.634441
1.573P.GPR157	1.573P.GPR157	chr1	9127423	9130549	P	0	22.0787
1.575P.MIR34A	1.575P.MIR34A	chr1	9143989	9149475	P	0	1.07709
1.576P.MIR34A	1.576P.MIR34A	chr1	9150648	9153132	P	0	0.808853
1.578P.ENSG00000289914	1.578P.ENSG00000289914	chr1	9160869	9165741	P	0	1.37698
1.581P.MIR34AHG	1.581P.MIR34AHG	chr1	9180258	9185765	P	0	5.38489
1.583P.MIR34AHG	1.583P.MIR34AHG	chr1	9195522	9198364	P	0	12.3743
1.584P.MIR34AHG	1.584P.MIR34AHG	chr1	9198436	9200842	P	0	1.35023
1.585P.H6PD	1.585P.H6PD	chr1	9232554	9236620	P	0	25.4217
1.618E	1.585P.H6PD	chr1	9472175	9474389	E	1	5.63431
1.586P.H6PD	1.586P.H6PD	chr1	9237471	9246822	P	0	7.32998
1.630E	1.586P.H6PD	chr1	9547475	9550117	E	1	6.66288
1.632E	1.586P.H6PD	chr1	9557638	9562631	E	1	22.9856
1.634E	1.586P.H6PD	chr1	9568395	9571911	E	2	16.1899
1.594P.SPSB1	1.594P.SPSB1	chr1	9289249	9298200	P	0	51.8119
1.600E	1.594P.SPSB1	chr1	9334324	9341153	E	1	9.75256
1.632E	1.594P.SPSB1	chr1	9557638	9562631	E	1	22.9856
1.634E	1.594P.SPSB1	chr1	9568395	9571911	E	2	16.1899
1.600E	1.602P.SPSB1	chr1	9334324	9341153	E	1	9.75256
1.602P.SPSB1	1.602P.SPSB1	chr1	9349821	9357208	P	0	4.96345
1.611P.ENSG00000284652	1.611P.ENSG00000284652	chr1	9418405	9420102	P	0	0.954064
1.612P.ENSG00000284652	1.612P.ENSG00000284652	chr1	9420692	9423600	P	0	2.63321
1.589E	1.613P.LINC02606	chr1	9254949	9264752	E	1	1.21787
1.595E	1.613P.LINC02606	chr1	9299415	9306708	E	1	7.41431
1.613P.LINC02606	1.613P.LINC02606	chr1	9424716	9431061	P	0	41.6262
1.634E	1.613P.LINC02606	chr1	9568395	9571911	E	2	16.1899
1.589E	1.614P.LINC02606	chr1	9254949	9264752	E	1	1.21787
1.591E	1.614P.LINC02606	chr1	9268576	9272068	E	1	1.16519
1.593E	1.614P.LINC02606	chr1	9279097	9284527	E	1	9.50101
1.600E	1.614P.LINC02606	chr1	9334324	9341153	E	1	9.75256
1.605E	1.614P.LINC02606	chr1	9374445	9377561	E	1	0.853385
1.614P.LINC02606	1.614P.LINC02606	chr1	9435738	9445494	P	0	22.388
1.622P.ENSG00000235263	1.622P.ENSG00000235263	chr1	9500088	9501809	P	0	14.7677
1.589E	1.623P.ENSG00000235263	chr1	9254949	9264752	E	1	1.21787
1.623P.ENSG00000235263	1.623P.ENSG00000235263	chr1	9502827	9507310	P	0	0.845227
1.631E	1.623P.ENSG00000235263	chr1	9553130	9557002	E	1	37.875
1.634E	1.623P.ENSG00000235263	chr1	9568395	9571911	E	2	16.1899
1.591E	1.628P.SLC25A33	chr1	9268576	9272068	E	1	1.16519
1.628P.SLC25A33	1.628P.SLC25A33	chr1	9536957	9541371	P	0	86.4757
1.631E	1.628P.SLC25A33	chr1	9553130	9557002	E	1	37.875
1.632E	1.628P.SLC25A33	chr1	9557638	9562631	E	1	22.9856
1.634E	1.628P.SLC25A33	chr1	9568395	9571911	E	2	16.1899
1.589E	1.636P.TMEM201	chr1	9254949	9264752	E	1	1.21787
1.591E	1.636P.TMEM201	chr1	9268576	9272068	E	1	1.16519
1.632E	1.636P.TMEM201	chr1	9557638	9562631	E	1	22.9856
1.634E	1.636P.TMEM201	chr1	9568395	9571911	E	2	16.1899
1.636P.TMEM201	1.636P.TMEM201	chr1	9587735	9597844	P	0	42.1385
1.637E	1.636P.TMEM201	chr1	9612095	9615363	E	1	0.804527
1.641P.PIK3CD	1.641P.PIK3CD	chr1	9685494	9692379	P	0	61.413
1.642E	1.641P.PIK3CD	chr1	9698380	9701281	E	1	5.60648
1.643E	1.641P.PIK3CD	chr1	9703003	9705842	E	1	0.637324
1.646P.MZT1P1	1.646P.MZT1P1	chr1	9782097	9788644	P	0	1.27978
1.655P.CLSTN1	1.655P.CLSTN1	chr1	9822281	9827522	P	0	58.058
1.656E	1.655P.CLSTN1	chr1	9832696	9838110	E	1	2.60942
1.658P.ENSG00000223989	1.658P.ENSG00000223989	chr1	9841593	9849111	P	0	2.57215
1.637E	1.659P.ENSG00000223989	chr1	9612095	9615363	E	1	0.804527
1.639E	1.659P.ENSG00000223989	chr1	9628014	9631881	E	1	1.10134
1.642E	1.659P.ENSG00000223989	chr1	9698380	9701281	E	1	5.60648
1.644E	1.659P.ENSG00000223989	chr1	9725330	9729520	E	1	2.69625
1.645E	1.659P.ENSG00000223989	chr1	9774517	9776993	E	1	1.19903
1.652E	1.659P.ENSG00000223989	chr1	9810899	9814053	E	1	3.52456
1.656E	1.659P.ENSG00000223989	chr1	9832696	9838110	E	1	2.60942
1.657E	1.659P.ENSG00000223989	chr1	9839569	9841087	E	1	0.526662
1.659P.ENSG00000223989	1.659P.ENSG00000223989	chr1	9850298	9868874	P	0	8.79313
1.716E	1.659P.ENSG00000223989	chr1	10403542	10404989	E	1	3.88122
1.639E	1.660P.CTNNBIP1	chr1	9628014	9631881	E	1	1.10134
1.660P.CTNNBIP1	1.660P.CTNNBIP1	chr1	9870149	9885555	P	0	9.8254
1.661P.CTNNBIP1	1.661P.CTNNBIP1	chr1	9888062	9895129	P	0	24.0818
1.717E	1.661P.CTNNBIP1	chr1	10410925	10421086	E	1	0.967329
1.662P.ENSG00000285701	1.662P.ENSG00000285701	chr1	9899242	9903003	P	0	75.8745
1.663P.CTNNBIP1	1.663P.CTNNBIP1	chr1	9906218	9907812	P	0	2.48903
1.664P.CTNNBIP1	1.664P.CTNNBIP1	chr1	9908600	9916113	P	0	64.099
1.666P.LZIC	1.666P.LZIC	chr1	9941980	9944579	P	0	61.7269
1.697E	1.666P.LZIC	chr1	10252278	10259000	E	1	43.4851
1.698E	1.666P.LZIC	chr1	10259418	10264333	E	2	6.22661
1.699E	1.666P.LZIC	chr1	10264899	10269115	E	2	4.48186
1.700E	1.666P.LZIC	chr1	10270701	10276146	E	2	3.296
1.701E	1.666P.LZIC	chr1	10277993	10280472	E	2	4.16935
1.702E	1.666P.LZIC	chr1	10285226	10290545	E	2	77.015
1.717E	1.666P.LZIC	chr1	10410925	10421086	E	1	0.967329
1.667P.RN7SKP269	1.667P.RN7SKP269	chr1	9949046	9952075	P	0	19.0396
1.668P.TMEM274P	1.668P.TMEM274P	chr1	9956485	9958319	P	0	0.463215
1.669P.TMEM274P	1.669P.TMEM274P	chr1	9959158	9961735	P	0	0.620636
1.671P.MIR5697	1.671P.MIR5697	chr1	9968891	9973824	P	0	0.38103
1.672P.ENSG00000241326	1.672P.ENSG00000241326	chr1	9983693	9988061	P	0	0.501259
1.673P.RBP7	1.673P.RBP7	chr1	9995469	9999323	P	0	8.91051
1.675E	1.676P.UBE4B	chr1	10023826	10025147	E	1	1.32375
1.676P.UBE4B	1.676P.UBE4B	chr1	10031315	10035062	P	0	121.262
1.684E	1.676P.UBE4B	chr1	10100618	10103848	E	1	0.789229
1.685E	1.676P.UBE4B	chr1	10104522	10112104	E	1	2.65594
1.708E	1.676P.UBE4B	chr1	10340620	10347670	E	1	2.25358
1.710E	1.676P.UBE4B	chr1	10365330	10366749	E	1	2.19718
1.711E	1.676P.UBE4B	chr1	10367965	10370338	E	1	1.91238
1.678P.PGAM1P11	1.678P.PGAM1P11	chr1	10054550	10060847	P	0	39.4379
1.679E	1.678P.PGAM1P11	chr1	10064381	10072912	E	1	4.7398
1.680E	1.678P.PGAM1P11	chr1	10073522	10078073	E	1	26.1577
1.681E	1.678P.PGAM1P11	chr1	10082275	10088511	E	1	1.17845
1.684E	1.678P.PGAM1P11	chr1	10100618	10103848	E	1	0.789229
1.685E	1.678P.PGAM1P11	chr1	10104522	10112104	E	1	2.65594
1.689E	1.678P.PGAM1P11	chr1	10140063	10143610	E	1	0.763811
1.697E	1.678P.PGAM1P11	chr1	10252278	10259000	E	1	43.4851
1.698E	1.678P.PGAM1P11	chr1	10259418	10264333	E	2	6.22661
1.699E	1.678P.PGAM1P11	chr1	10264899	10269115	E	2	4.48186
1.700E	1.678P.PGAM1P11	chr1	10270701	10276146	E	2	3.296
1.701E	1.678P.PGAM1P11	chr1	10277993	10280472	E	2	4.16935
1.702E	1.678P.PGAM1P11	chr1	10285226	10290545	E	2	77.015
1.705E	1.678P.PGAM1P11	chr1	10315617	10319165	E	1	3.21217
1.722E	1.678P.PGAM1P11	chr1	10478642	10480437	E	1	0.573497
1.690P.RNU6-828P	1.690P.RNU6-828P	chr1	10158785	10163090	P	0	6.79285
1.693P.KIF1B	1.693P.KIF1B	chr1	10208595	10213179	P	0	90.5474
1.697E	1.693P.KIF1B	chr1	10252278	10259000	E	1	43.4851
1.698E	1.693P.KIF1B	chr1	10259418	10264333	E	1	6.22661
1.699E	1.693P.KIF1B	chr1	10264899	10269115	E	1	4.48186
1.701E	1.693P.KIF1B	chr1	10277993	10280472	E	1	4.16935
1.702E	1.693P.KIF1B	chr1	10285226	10290545	E	1	77.015
1.705E	1.693P.KIF1B	chr1	10315617	10319165	E	1	3.21217
1.706E	1.693P.KIF1B	chr1	10327645	10335162	E	1	2.96754
1.707E	1.693P.KIF1B	chr1	10336804	10339552	E	1	7.77737
1.709E	1.693P.KIF1B	chr1	10349346	10354314	E	1	4.3389
1.694P.ENSG00000264881	1.694P.ENSG00000264881	chr1	10223782	10228136	P	0	5.49483
1.697E	1.694P.ENSG00000264881	chr1	10252278	10259000	E	1	43.4851
1.698E	1.694P.ENSG00000264881	chr1	10259418	10264333	E	2	6.22661
1.699E	1.694P.ENSG00000264881	chr1	10264899	10269115	E	2	4.48186
1.700E	1.694P.ENSG00000264881	chr1	10270701	10276146	E	2	3.296
1.701E	1.694P.ENSG00000264881	chr1	10277993	10280472	E	2	4.16935
1.702E	1.694P.ENSG00000264881	chr1	10285226	10290545	E	2	77.015
1.695P.KIF1B	1.695P.KIF1B	chr1	10231625	10239192	P	0	6.65169
1.697E	1.695P.KIF1B	chr1	10252278	10259000	E	1	43.4851
1.698E	1.695P.KIF1B	chr1	10259418	10264333	E	2	6.22661
1.699E	1.695P.KIF1B	chr1	10264899	10269115	E	2	4.48186
1.700E	1.695P.KIF1B	chr1	10270701	10276146	E	2	3.296
1.701E	1.695P.KIF1B	chr1	10277993	10280472	E	2	4.16935
1.702E	1.695P.KIF1B	chr1	10285226	10290545	E	1	77.015
1.697E	1.703P.RNU6-37P	chr1	10252278	10259000	E	1	43.4851
1.698E	1.703P.RNU6-37P	chr1	10259418	10264333	E	2	6.22661
1.699E	1.703P.RNU6-37P	chr1	10264899	10269115	E	2	4.48186
1.700E	1.703P.RNU6-37P	chr1	10270701	10276146	E	2	3.296
1.701E	1.703P.RNU6-37P	chr1	10277993	10280472	E	2	4.16935
1.702E	1.703P.RNU6-37P	chr1	10285226	10290545	E	2	77.015
1.703P.RNU6-37P	1.703P.RNU6-37P	chr1	10292962	10301099	P	0	2.42689
1.708E	1.703P.RNU6-37P	chr1	10340620	10347670	E	1	2.25358
1.704P.RN7SL731P	1.704P.RN7SL731P	chr1	10303916	10308513	P	0	4.44324
1.713P.ENSG00000284735	1.713P.ENSG00000284735	chr1	10376899	10381974	P	0	47.1237
1.717E	1.713P.ENSG00000284735	chr1	10410925	10421086	E	1	0.967329
1.714P.ENSG00000284735	1.714P.ENSG00000284735	chr1	10386217	10388908	P	0	11.6976
1.715P.PGD	1.715P.PGD	chr1	10397697	10400868	P	0	167.818
1.716E	1.715P.PGD	chr1	10403542	10404989	E	1	3.88122
1.719P.CORT	1.719P.CORT	chr1	10449673	10454394	P	0	0.965693
1.720P.ENSG00000203469	1.720P.ENSG00000203469	chr1	10458775	10461132	P	0	28.4818
1.721P.PEX14	1.721P.PEX14	chr1	10473982	10476729	P	0	33.4461
1.740P.ENSG00000287727	1.740P.ENSG00000287727	chr1	10613116	10616229	P	0	0.305074
1.741P.RN7SL614P	1.741P.RN7SL614P	chr1	10617044	10619881	P	0	0.398168
1.742E	1.741P.RN7SL614P	chr1	10622776	10627292	E	2	4.18419
1.746E	1.741P.RN7SL614P	chr1	10673300	10695408	E	1	19.3609
1.757E	1.741P.RN7SL614P	chr1	10812244	10818971	E	2	0.532105
1.742E	1.743P.ENSG00000272078	chr1	10622776	10627292	E	2	4.18419
1.743P.ENSG00000272078	1.743P.ENSG00000272078	chr1	10627999	10646857	P	0	1.22806
1.746E	1.743P.ENSG00000272078	chr1	10673300	10695408	E	1	19.3609
1.757E	1.743P.ENSG00000272078	chr1	10812244	10818971	E	2	0.532105
1.725E	1.754P.CASZ1	chr1	10488741	10491476	E	1	4.17398
1.726E	1.754P.CASZ1	chr1	10494528	10499669	E	1	13.7378
1.727E	1.754P.CASZ1	chr1	10501368	10512919	E	1	12.1044
1.728E	1.754P.CASZ1	chr1	10512935	10526447	E	1	9.64183
1.730E	1.754P.CASZ1	chr1	10533809	10541117	E	1	2.70625
1.742E	1.754P.CASZ1	chr1	10622776	10627292	E	2	4.18419
1.746E	1.754P.CASZ1	chr1	10673300	10695408	E	1	19.3609
1.754P.CASZ1	1.754P.CASZ1	chr1	10770845	10798339	P	0	3.1824
1.757E	1.754P.CASZ1	chr1	10812244	10818971	E	2	0.532105
1.763E	1.754P.CASZ1	chr1	10857247	10859181	E	2	0.48062
1.766E	1.754P.CASZ1	chr1	10877300	10882721	E	2	0.461084
1.767E	1.754P.CASZ1	chr1	10887280	10892322	E	2	5.58993
1.772E	1.754P.CASZ1	chr1	10925592	10927750	E	2	0.500232
1.775E	1.754P.CASZ1	chr1	10936549	10941347	E	2	0.687643
1.768P.HSPE1P24	1.768P.HSPE1P24	chr1	10896579	10904974	P	0	0.945688
1.779P.C1orf127	1.779P.C1orf127	chr1	10973865	10981361	P	0	7.22689
1.781P.CFL1P6	1.781P.CFL1P6	chr1	10987933	10994124	P	0	6.78456
1.722E	1.783P.TARDBP	chr1	10478642	10480437	E	1	0.573497
1.724E	1.783P.TARDBP	chr1	10483796	10485420	E	1	1.44615
1.725E	1.783P.TARDBP	chr1	10488741	10491476	E	1	4.17398
1.726E	1.783P.TARDBP	chr1	10494528	10499669	E	1	13.7378
1.727E	1.783P.TARDBP	chr1	10501368	10512919	E	1	12.1044
1.728E	1.783P.TARDBP	chr1	10512935	10526447	E	1	9.64183
1.733E	1.783P.TARDBP	chr1	10554542	10557537	E	1	9.99332
1.763E	1.783P.TARDBP	chr1	10857247	10859181	E	2	0.48062
1.766E	1.783P.TARDBP	chr1	10877300	10882721	E	2	0.461084
1.767E	1.783P.TARDBP	chr1	10887280	10892322	E	2	5.58993
1.772E	1.783P.TARDBP	chr1	10925592	10927750	E	2	0.500232
1.775E	1.783P.TARDBP	chr1	10936549	10941347	E	2	0.687643
1.776E	1.783P.TARDBP	chr1	10943142	10952128	E	1	9.63392
1.783P.TARDBP	1.783P.TARDBP	chr1	11011475	11014715	P	0	79.5557
1.786P.MASP2	1.786P.MASP2	chr1	11044964	11047878	P	0	0.555746
1.787P.SRM	1.787P.SRM	chr1	11051315	11057382	P	0	1.35135
1.788P.SRM	1.788P.SRM	chr1	11058128	11065247	P	0	22.4789
1.789P.ENSG00000226849	1.789P.ENSG00000226849	chr1	11068198	11069736	P	0	0.500325
1.790P.ENSG00000226849	1.790P.ENSG00000226849	chr1	11070148	11073954	P	0	4.81744
1.792P.EXOSC10	1.792P.EXOSC10	chr1	11098621	11101101	P	0	33.6477
1.798P.MTOR-AS1	1.798P.MTOR-AS1	chr1	11142736	11146005	P	0	0.425076
1.799P.RNU6-537P	1.799P.RNU6-537P	chr1	11148173	11153625	P	0	0.904089
1.785E	1.800P.RNU6-537P	chr1	11028951	11033105	E	1	4.9651
1.795E	1.800P.RNU6-537P	chr1	11122745	11125818	E	1	0.705921
1.800P.RNU6-537P	1.800P.RNU6-537P	chr1	11155081	11160328	P	0	42.6258
1.804P.RNU6-291P	1.804P.RNU6-291P	chr1	11225660	11229621	P	0	0.721858
1.805P.RPL39P6	1.805P.RPL39P6	chr1	11230197	11241098	P	0	0.48248
1.832E	1.805P.RPL39P6	chr1	11628392	11631739	E	1	0.869176
1.833E	1.805P.RPL39P6	chr1	11636361	11644512	E	1	1.89524
1.846E	1.805P.RPL39P6	chr1	11739327	11740788	E	1	2.52394
1.809P.MTOR	1.809P.MTOR	chr1	11261423	11265140	P	0	105.898
1.811P.UBIAD1	1.811P.UBIAD1	chr1	11272244	11275151	P	0	45.0688
1.833E	1.811P.UBIAD1	chr1	11636361	11644512	E	1	1.89524
1.812P.UBE2V2P3	1.812P.UBE2V2P3	chr1	11278021	11284678	P	0	0.596275
1.815P.ENSG00000284646	1.815P.ENSG00000284646	chr1	11319280	11326033	P	0	0.88244
1.819P.DISP3	1.819P.DISP3	chr1	11478013	11482060	P	0	15.7732
1.823P.ENSG00000285833	1.823P.ENSG00000285833	chr1	11498459	11503079	P	0	1.65765
1.829P.LINC01647	1.829P.LINC01647	chr1	11604456	11609278	P	0	0.250881
1.831P.ENSG00000284708	1.831P.ENSG00000284708	chr1	11620296	11623694	P	0	0.364813
1.806E	1.834P.FBXO44	chr1	11243043	11249441	E	1	0.536021
1.834P.FBXO44	1.834P.FBXO44	chr1	11645132	11656525	P	0	10.8917
1.835P.FBXO44	1.835P.FBXO44	chr1	11657692	11660226	P	0	0.489152
1.836P.FBXO6	1.836P.FBXO6	chr1	11662833	11665797	P	0	27.511
1.837P.MAD2L2	1.837P.MAD2L2	chr1	11670005	11678191	P	0	0.696226
1.838P.MAD2L2	1.838P.MAD2L2	chr1	11679718	11682893	P	0	59.9843
1.791E	1.840P.DRAXIN	chr1	11080453	11084183	E	1	6.85607
1.840P.DRAXIN	1.840P.DRAXIN	chr1	11689799	11701851	P	0	1.55563
1.801E	1.845P.AGTRAP	chr1	11202989	11210252	E	1	2.72302
1.808E	1.845P.AGTRAP	chr1	11252375	11256752	E	1	0.653266
1.810E	1.845P.AGTRAP	chr1	11266488	11268188	E	1	2.06349
1.845P.AGTRAP	1.845P.AGTRAP	chr1	11734503	11739219	P	0	47.1995
1.848E	1.845P.AGTRAP	chr1	11743804	11758024	E	1	1.00626
1.849P.C1orf167-AS1	1.849P.C1orf167-AS1	chr1	11774712	11783311	P	0	0.866279
1.850P.MTHFR	1.850P.MTHFR	chr1	11784093	11796508	P	0	4.05445
1.851P.MTHFR	1.851P.MTHFR	chr1	11797147	11798972	P	0	4.95619
1.852P.MTHFR	1.852P.MTHFR	chr1	11799572	11801034	P	0	1.46275
1.722E	1.853P.CLCN6	chr1	10478642	10480437	E	1	0.573497
1.784E	1.853P.CLCN6	chr1	11018742	11022566	E	1	2.55425
1.785E	1.853P.CLCN6	chr1	11028951	11033105	E	1	4.9651
1.803E	1.853P.CLCN6	chr1	11221643	11223816	E	1	0.722171
1.810E	1.853P.CLCN6	chr1	11266488	11268188	E	1	2.06349
1.813E	1.853P.CLCN6	chr1	11289626	11296544	E	1	6.98511
1.814E	1.853P.CLCN6	chr1	11301277	11302876	E	2	0.4375
1.833E	1.853P.CLCN6	chr1	11636361	11644512	E	2	1.89524
1.846E	1.853P.CLCN6	chr1	11739327	11740788	E	1	2.52394
1.848E	1.853P.CLCN6	chr1	11743804	11758024	E	1	1.00626
1.853P.CLCN6	1.853P.CLCN6	chr1	11803770	11808332	P	0	173.829
1.854E	1.853P.CLCN6	chr1	11811620	11822481	E	1	1.78512
1.861E	1.853P.CLCN6	chr1	11893045	11895432	E	1	3.06533
1.862E	1.853P.CLCN6	chr1	11897980	11899895	E	1	1.91023
1.867E	1.853P.CLCN6	chr1	11944184	11947521	E	1	1.26723
1.871E	1.853P.CLCN6	chr1	11984279	11986815	E	1	1.35199
1.855P.ENSG00000276470	1.855P.ENSG00000276470	chr1	11824379	11843405	P	0	2.84911
1.856P.NPPA	1.856P.NPPA	chr1	11844821	11853964	P	0	2.43985
1.857P.NPPB	1.857P.NPPB	chr1	11856576	11860281	P	0	9.54668
1.858P.SBF1P2	1.858P.SBF1P2	chr1	11871172	11877266	P	0	1.16325
1.854E	1.863P.RNU5E-1	chr1	11811620	11822481	E	1	1.78512
1.863P.RNU5E-1	1.863P.RNU5E-1	chr1	11907008	11910893	P	0	183.585
1.864P.KIAA2013	1.864P.KIAA2013	chr1	11915998	11927587	P	0	6.72908
1.866P.PLOD1	1.866P.PLOD1	chr1	11933642	11937076	P	0	12.9432
1.868E	1.866P.PLOD1	chr1	11949028	11951032	E	1	0.783042
1.870P.ENSG00000287384	1.870P.ENSG00000287384	chr1	11978151	11981941	P	0	89.0477
1.871E	1.870P.ENSG00000287384	chr1	11984279	11986815	E	1	1.35199
1.874P.ENSG00000270914	1.874P.ENSG00000270914	chr1	12010989	12023772	P	0	28.035
1.875P.MIR6729	1.875P.MIR6729	chr1	12026579	12029812	P	0	0.349412
1.876P.RN7SL649P	1.876P.RN7SL649P	chr1	12030726	12035453	P	0	0.708545
1.878P.RPL10P17	1.878P.RPL10P17	chr1	12217350	12224764	P	0	0.424815
1.880P.VPS13D	1.880P.VPS13D	chr1	12229030	12232426	P	0	18.0071
1.909P.VPS13D	1.909P.VPS13D	chr1	12458166	12465463	P	0	0.794738
1.910P.VPS13D	1.910P.VPS13D	chr1	12466563	12470529	P	0	0.761281
1.915P.SNORA59A	1.915P.SNORA59A	chr1	12503422	12508338	P	0	0.551149
1.885E	1.916P.SNORA59A	chr1	12269566	12272891	E	1	18.8124
1.916P.SNORA59A	1.916P.SNORA59A	chr1	12509653	12512670	P	0	3.22068
1.919P.LINC02766	1.919P.LINC02766	chr1	12524898	12530177	P	0	3.33144
1.925P.RNU6ATAC18P	1.925P.RNU6ATAC18P	chr1	12569804	12571390	P	0	0.327662
1.927P.MIR6730	1.927P.MIR6730	chr1	12578557	12587482	P	0	0.528792
1.882E	1.931P.ENSG00000272482	chr1	12239130	12260641	E	1	0.681015
1.885E	1.931P.ENSG00000272482	chr1	12269566	12272891	E	1	18.8124
1.886E	1.931P.ENSG00000272482	chr1	12275366	12281259	E	1	12.7197
1.887E	1.931P.ENSG00000272482	chr1	12282325	12295873	E	1	0.81113
1.888E	1.931P.ENSG00000272482	chr1	12295929	12309200	E	1	5.83107
1.889E	1.931P.ENSG00000272482	chr1	12309535	12316152	E	1	5.18737
1.891E	1.931P.ENSG00000272482	chr1	12323133	12325496	E	1	0.296108
1.892E	1.931P.ENSG00000272482	chr1	12327772	12337327	E	1	4.23713
1.893E	1.931P.ENSG00000272482	chr1	12338292	12343994	E	1	3.06681
1.894E	1.931P.ENSG00000272482	chr1	12344086	12350047	E	1	0.588729
1.895E	1.931P.ENSG00000272482	chr1	12351141	12353310	E	1	0.165899
1.896E	1.931P.ENSG00000272482	chr1	12353326	12360394	E	1	6.74919
1.897E	1.931P.ENSG00000272482	chr1	12365655	12371309	E	1	9.73652
1.898E	1.931P.ENSG00000272482	chr1	12374071	12388351	E	1	1.93964
1.911E	1.931P.ENSG00000272482	chr1	12474631	12483776	E	1	3.12158
1.913E	1.931P.ENSG00000272482	chr1	12490222	12493265	E	1	5.36137
1.914E	1.931P.ENSG00000272482	chr1	12494179	12499991	E	1	2.15207
1.917E	1.931P.ENSG00000272482	chr1	12513751	12515420	E	1	2.37725
1.928E	1.931P.ENSG00000272482	chr1	12589524	12598286	E	1	5.3589
1.929E	1.931P.ENSG00000272482	chr1	12600300	12605662	E	1	27.093
1.931P.ENSG00000272482	1.931P.ENSG00000272482	chr1	12614749	12623705	P	0	25.8267
1.936P.AADACL4	1.936P.AADACL4	chr1	12638719	12647759	P	0	0.191351
1.940P.ENSG00000226166	1.940P.ENSG00000226166	chr1	12693448	12695485	P	0	0.201178
1.941P.ENSG00000237445	1.941P.ENSG00000237445	chr1	13660661	13668570	P	0	2.23641
1.944P.PRDM2	1.944P.PRDM2	chr1	13699053	13701661	P	0	13.2465
1.948P.PRDM2	1.948P.PRDM2	chr1	13747838	13751856	P	0	38.4947
1.949P.ENSG00000289380	1.949P.ENSG00000289380	chr1	13758746	13761459	P	0	5.45321
1.973P.ENSG00000287756	1.973P.ENSG00000287756	chr1	14777958	14780063	P	0	0.683761
1.981P.KAZN	1.981P.KAZN	chr1	14927253	14931400	P	0	99.8819
1.984E	1.981P.KAZN	chr1	15003744	15008321	E	1	24.0258
1.985E	1.981P.KAZN	chr1	15024887	15037951	E	1	1.7765
1.983P.KAZN	1.983P.KAZN	chr1	14941672	14947158	P	0	1.07162
1.1001E	1.995P.TMEM51	chr1	15195028	15209174	E	1	22.4769
1.1002E	1.995P.TMEM51	chr1	15209982	15214860	E	1	2.31605
1.1009E	1.995P.TMEM51	chr1	15269669	15274782	E	1	9.36449
1.1012E	1.995P.TMEM51	chr1	15281536	15287526	E	1	26.5682
1.1013E	1.995P.TMEM51	chr1	15288732	15290936	E	1	3.54195
1.1032E	1.995P.TMEM51	chr1	15418832	15434800	E	1	19.8948
1.1037E	1.995P.TMEM51	chr1	15461941	15465987	E	1	41.574
1.1044E	1.995P.TMEM51	chr1	15499040	15508653	E	1	1.75993
1.1066E	1.995P.TMEM51	chr1	15702094	15706469	E	1	19.6892
1.992E	1.995P.TMEM51	chr1	15125426	15134402	E	1	2.88961
1.993E	1.995P.TMEM51	chr1	15135478	15143576	E	1	10.747
1.995P.TMEM51	1.995P.TMEM51	chr1	15151034	15162080	P	0	32.7274
1.998E	1.995P.TMEM51	chr1	15177546	15180975	E	1	174.72
1.1001E	1.996P.TMEM51-AS2	chr1	15195028	15209174	E	1	22.4769
1.1009E	1.996P.TMEM51-AS2	chr1	15269669	15274782	E	2	9.36449
1.996P.TMEM51-AS2	1.996P.TMEM51-AS2	chr1	15165039	15169545	P	0	13.2416
1.1001E	1.997P.TMEM51-AS2	chr1	15195028	15209174	E	1	22.4769
1.997P.TMEM51-AS2	1.997P.TMEM51-AS2	chr1	15171242	15175743	P	0	15.462
1.998E	1.999P.MFFP1	chr1	15177546	15180975	E	1	174.72
1.999P.MFFP1	1.999P.MFFP1	chr1	15185681	15192689	P	0	25.6499
1.1000P.MFFP1	1.1000P.MFFP1	chr1	15192777	15194988	P	0	2.47288
1.1003P.ZBTB2P1	1.1003P.ZBTB2P1	chr1	15216777	15228256	P	0	3.7047
1.1012E	1.1003P.ZBTB2P1	chr1	15281536	15287526	E	1	26.5682
1.1004P.ZBTB2P1	1.1004P.ZBTB2P1	chr1	15229335	15231501	P	0	1.16751
1.1001E	1.1005P.FHAD1	chr1	15195028	15209174	E	1	22.4769
1.1005P.FHAD1	1.1005P.FHAD1	chr1	15232502	15240908	P	0	1.18116
1.1009E	1.1005P.FHAD1	chr1	15269669	15274782	E	2	9.36449
1.998E	1.1005P.FHAD1	chr1	15177546	15180975	E	1	174.72
1.1001E	1.1006P.FHAD1	chr1	15195028	15209174	E	1	22.4769
1.1006P.FHAD1	1.1006P.FHAD1	chr1	15242874	15250750	P	0	8.52609
1.1009E	1.1006P.FHAD1	chr1	15269669	15274782	E	2	9.36449
1.998E	1.1006P.FHAD1	chr1	15177546	15180975	E	1	174.72
1.1007P.FHAD1	1.1007P.FHAD1	chr1	15251632	15254211	P	0	2.58915
1.1001E	1.1014P.FHAD1	chr1	15195028	15209174	E	1	22.4769
1.1009E	1.1014P.FHAD1	chr1	15269669	15274782	E	2	9.36449
1.1014P.FHAD1	1.1014P.FHAD1	chr1	15293954	15312230	P	0	2.5792
1.1031E	1.1014P.FHAD1	chr1	15415728	15418543	E	1	56.3956
1.1032E	1.1014P.FHAD1	chr1	15418832	15434800	E	1	19.8948
1.991E	1.1014P.FHAD1	chr1	15116465	15125017	E	1	0.464165
1.992E	1.1014P.FHAD1	chr1	15125426	15134402	E	1	2.88961
1.993E	1.1014P.FHAD1	chr1	15135478	15143576	E	1	10.747
1.998E	1.1014P.FHAD1	chr1	15177546	15180975	E	1	174.72
1.1016P.ENSG00000236045	1.1016P.ENSG00000236045	chr1	15336878	15338741	P	0	4.84442
1.1017P.FHAD1-AS1	1.1017P.FHAD1-AS1	chr1	15339259	15341490	P	0	15.1478
1.1018P.FHAD1-AS1	1.1018P.FHAD1-AS1	chr1	15343383	15346864	P	0	15.7007
1.1019E	1.1018P.FHAD1-AS1	chr1	15349117	15355777	E	1	3.37937
1.1032E	1.1018P.FHAD1-AS1	chr1	15418832	15434800	E	1	19.8948
1.1001E	1.1030P.EFHD2	chr1	15195028	15209174	E	1	22.4769
1.1009E	1.1030P.EFHD2	chr1	15269669	15274782	E	2	9.36449
1.1012E	1.1030P.EFHD2	chr1	15281536	15287526	E	1	26.5682
1.1013E	1.1030P.EFHD2	chr1	15288732	15290936	E	1	3.54195
1.1015E	1.1030P.EFHD2	chr1	15314273	15332295	E	1	12.5218
1.1019E	1.1030P.EFHD2	chr1	15349117	15355777	E	1	3.37937
1.1021E	1.1030P.EFHD2	chr1	15360570	15365298	E	1	0.632269
1.1023E	1.1030P.EFHD2	chr1	15373287	15376312	E	1	0.912095
1.1025E	1.1030P.EFHD2	chr1	15382275	15386966	E	1	1.55584
1.1026E	1.1030P.EFHD2	chr1	15390122	15392131	E	1	1.30846
1.1029E	1.1030P.EFHD2	chr1	15400124	15404227	E	1	1.25731
1.1030P.EFHD2	1.1030P.EFHD2	chr1	15407398	15413924	P	0	46.5022
1.1032E	1.1030P.EFHD2	chr1	15418832	15434800	E	1	19.8948
1.1044E	1.1030P.EFHD2	chr1	15499040	15508653	E	1	1.75993
1.1045E	1.1030P.EFHD2	chr1	15510168	15519113	E	1	3.62397
1.991E	1.1030P.EFHD2	chr1	15116465	15125017	E	1	0.464165
1.992E	1.1030P.EFHD2	chr1	15125426	15134402	E	1	2.88961
1.993E	1.1030P.EFHD2	chr1	15135478	15143576	E	1	10.747
1.998E	1.1030P.EFHD2	chr1	15177546	15180975	E	1	174.72
1.1033P.CTRC	1.1033P.CTRC	chr1	15436893	15439970	P	0	5.06173
1.1035P.CELA2A	1.1035P.CELA2A	chr1	15450984	15455585	P	0	1.96219
1.1036P.CELA2A	1.1036P.CELA2A	chr1	15457521	15459747	P	0	11.0597
1.1040P.CELA2B	1.1040P.CELA2B	chr1	15474233	15478805	P	0	0.850645
1.1001E	1.1046P.CASP9	chr1	15195028	15209174	E	1	22.4769
1.1002E	1.1046P.CASP9	chr1	15209982	15214860	E	1	2.31605
1.1009E	1.1046P.CASP9	chr1	15269669	15274782	E	2	9.36449
1.1015E	1.1046P.CASP9	chr1	15314273	15332295	E	1	12.5218
1.1019E	1.1046P.CASP9	chr1	15349117	15355777	E	1	3.37937
1.1032E	1.1046P.CASP9	chr1	15418832	15434800	E	1	19.8948
1.1045E	1.1046P.CASP9	chr1	15510168	15519113	E	1	3.62397
1.1046P.CASP9	1.1046P.CASP9	chr1	15523250	15528209	P	0	247.47
1.1052E	1.1046P.CASP9	chr1	15574083	15580443	E	1	0.968401
1.1054E	1.1046P.CASP9	chr1	15591015	15594314	E	1	11.5667
1.1060E	1.1046P.CASP9	chr1	15624006	15627647	E	1	4.07194
1.1066E	1.1046P.CASP9	chr1	15702094	15706469	E	1	19.6892
1.1068E	1.1046P.CASP9	chr1	15716269	15720063	E	1	3.88142
1.1074E	1.1046P.CASP9	chr1	15769871	15771317	E	1	0.248791
1.1075E	1.1046P.CASP9	chr1	15771717	15782156	E	1	29.636
1.1089E	1.1046P.CASP9	chr1	15895922	15902143	E	1	7.15365
1.1090E	1.1046P.CASP9	chr1	15902610	15906878	E	1	8.15648
1.998E	1.1046P.CASP9	chr1	15177546	15180975	E	1	174.72
1.1048P.SCARNA21B	1.1048P.SCARNA21B	chr1	15538668	15540487	P	0	0.60989
1.1049P.SCARNA21B	1.1049P.SCARNA21B	chr1	15541619	15552264	P	0	0.896111
1.1051P.ENSG00000272510	1.1051P.ENSG00000272510	chr1	15556611	15569704	P	0	7.2201
1.1053P.AGMAT	1.1053P.AGMAT	chr1	15583939	15590787	P	0	4.66199
1.1054E	1.1057P.ENSG00000237301	chr1	15591015	15594314	E	1	11.5667
1.1057P.ENSG00000237301	1.1057P.ENSG00000237301	chr1	15600884	15606994	P	0	47.583
1.1066E	1.1057P.ENSG00000237301	chr1	15702094	15706469	E	1	19.6892
1.1058P.RNU7-179P	1.1058P.RNU7-179P	chr1	15608758	15611515	P	0	12.9043
1.1059P.DDI2	1.1059P.DDI2	chr1	15615031	15620325	P	0	64.2663
1.1064P.ENSG00000271742	1.1064P.ENSG00000271742	chr1	15676556	15685831	P	0	10.5088
1.1065E	1.1064P.ENSG00000271742	chr1	15691310	15698787	E	1	3.54507
1.1066E	1.1064P.ENSG00000271742	chr1	15702094	15706469	E	1	19.6892
1.1054E	1.1069P.SLC25A34	chr1	15591015	15594314	E	1	11.5667
1.1060E	1.1069P.SLC25A34	chr1	15624006	15627647	E	1	4.07194
1.1062E	1.1069P.SLC25A34	chr1	15638773	15642844	E	1	1.08301
1.1066E	1.1069P.SLC25A34	chr1	15702094	15706469	E	1	19.6892
1.1069P.SLC25A34	1.1069P.SLC25A34	chr1	15722382	15741991	P	0	11.385
1.1070P.SLC25A34-AS1	1.1070P.SLC25A34-AS1	chr1	15746364	15752216	P	0	0.432257
1.1071P.FBLIM1	1.1071P.FBLIM1	chr1	15753269	15754762	P	0	0.655957
1.1072P.FBLIM1	1.1072P.FBLIM1	chr1	15755314	15760174	P	0	9.4281
1.1075E	1.1072P.FBLIM1	chr1	15771717	15782156	E	1	29.636
1.1073P.FBLIM1	1.1073P.FBLIM1	chr1	15763425	15766535	P	0	5.01446
1.1077P.RPL12P14	1.1077P.RPL12P14	chr1	15793478	15801850	P	0	19.9522
1.1094E	1.1077P.RPL12P14	chr1	15935828	15946554	E	1	7.72443
1.1109E	1.1077P.RPL12P14	chr1	16053266	16062149	E	1	15.6056
1.1078P.UQCRHL	1.1078P.UQCRHL	chr1	15807187	15810579	P	0	0.607132
1.1080E	1.1082P.SPEN-AS1	chr1	15821539	15825077	E	1	0.960723
1.1081E	1.1082P.SPEN-AS1	chr1	15833363	15837954	E	1	101.579
1.1082P.SPEN-AS1	1.1082P.SPEN-AS1	chr1	15846078	15851863	P	0	83.2198
1.1083E	1.1082P.SPEN-AS1	chr1	15857595	15861368	E	1	5.77371
1.1084E	1.1082P.SPEN-AS1	chr1	15868246	15876275	E	1	4.73101
1.1086E	1.1082P.SPEN-AS1	chr1	15878786	15880695	E	1	3.1466
1.1087E	1.1082P.SPEN-AS1	chr1	15882611	15890295	E	1	18.2186
1.1088E	1.1082P.SPEN-AS1	chr1	15892262	15894760	E	1	3.46939
1.1089E	1.1082P.SPEN-AS1	chr1	15895922	15902143	E	1	7.15365
1.1090E	1.1082P.SPEN-AS1	chr1	15902610	15906878	E	1	8.15648
1.1092E	1.1082P.SPEN-AS1	chr1	15920307	15925634	E	1	1.83934
1.1093E	1.1082P.SPEN-AS1	chr1	15926930	15930917	E	1	1.22869
1.1094E	1.1082P.SPEN-AS1	chr1	15935828	15946554	E	1	7.72443
1.1095E	1.1082P.SPEN-AS1	chr1	15947287	15953065	E	1	27.8162
1.1091P.ENSG00000270620	1.1091P.ENSG00000270620	chr1	15910896	15919146	P	0	2.1658
1.1075E	1.1096P.ENSG00000234607	chr1	15771717	15782156	E	1	29.636
1.1081E	1.1096P.ENSG00000234607	chr1	15833363	15837954	E	1	101.579
1.1094E	1.1096P.ENSG00000234607	chr1	15935828	15946554	E	1	7.72443
1.1095E	1.1096P.ENSG00000234607	chr1	15947287	15953065	E	1	27.8162
1.1096P.ENSG00000234607	1.1096P.ENSG00000234607	chr1	15957130	15978343	P	0	7.51532
1.1098P.ENSG00000231353	1.1098P.ENSG00000231353	chr1	15984304	15987489	P	0	11.2178
1.1075E	1.1099P.TBC1D3P6	chr1	15771717	15782156	E	1	29.636
1.1095E	1.1099P.TBC1D3P6	chr1	15947287	15953065	E	1	27.8162
1.1099P.TBC1D3P6	1.1099P.TBC1D3P6	chr1	15988573	15992618	P	0	0.778547
1.1101P.ENSG00000233078	1.1101P.ENSG00000233078	chr1	16003258	16010724	P	0	3.93732
1.1075E	1.1102P.HSPB7	chr1	15771717	15782156	E	1	29.636
1.1102P.HSPB7	1.1102P.HSPB7	chr1	16012113	16015220	P	0	27.5483
1.1103P.HSPB7	1.1103P.HSPB7	chr1	16015309	16016865	P	0	3.52601
1.1075E	1.1104P.HSPB7	chr1	15771717	15782156	E	1	29.636
1.1104P.HSPB7	1.1104P.HSPB7	chr1	16017257	16023336	P	0	18.7352
1.1105P.CLCNKA	1.1105P.CLCNKA	chr1	16024252	16026562	P	0	1.51882
1.1107P.FAM131C2P	1.1107P.FAM131C2P	chr1	16034432	16039837	P	0	1.17277
1.1109E	1.1107P.FAM131C2P	chr1	16053266	16062149	E	1	15.6056
1.1108P.CLCNKB	1.1108P.CLCNKB	chr1	16042393	16049679	P	0	6.16166
1.1074E	1.1110P.FAM131C	chr1	15769871	15771317	E	1	0.248791
1.1075E	1.1110P.FAM131C	chr1	15771717	15782156	E	1	29.636
1.1080E	1.1110P.FAM131C	chr1	15821539	15825077	E	1	0.960723
1.1081E	1.1110P.FAM131C	chr1	15833363	15837954	E	1	101.579
1.1095E	1.1110P.FAM131C	chr1	15947287	15953065	E	1	27.8162
1.1109E	1.1110P.FAM131C	chr1	16053266	16062149	E	1	15.6056
1.1110P.FAM131C	1.1110P.FAM131C	chr1	16063944	16071654	P	0	46.3948
1.1122E	1.1110P.FAM131C	chr1	16163578	16183960	E	1	18.6827
1.1123E	1.1110P.FAM131C	chr1	16186232	16191251	E	1	5.71315
1.1133E	1.1110P.FAM131C	chr1	16298269	16306086	E	1	1.55411
1.1138E	1.1110P.FAM131C	chr1	16326294	16329283	E	1	37.7625
1.1139E	1.1110P.FAM131C	chr1	16329900	16331366	E	1	0.613497
1.1140E	1.1110P.FAM131C	chr1	16334384	16337659	E	1	3.63553
1.1141E	1.1110P.FAM131C	chr1	16338277	16344236	E	1	1.41946
1.1145E	1.1110P.FAM131C	chr1	16384851	16388631	E	1	4.74742
1.1147E	1.1110P.FAM131C	chr1	16414844	16416946	E	1	0.884451
1.1111P.FAM131C	1.1111P.FAM131C	chr1	16071954	16084767	P	0	19.9813
1.1123E	1.1111P.FAM131C	chr1	16186232	16191251	E	1	5.71315
1.1121P.EPHA2-AS1	1.1121P.EPHA2-AS1	chr1	16151592	16159608	P	0	15.9586
1.1124P.ARHGEF19-AS1	1.1124P.ARHGEF19-AS1	chr1	16191961	16202940	P	0	0.700364
1.1114E	1.1125P.ARHGEF19	chr1	16098724	16103715	E	1	0.671074
1.1125P.ARHGEF19	1.1125P.ARHGEF19	chr1	16204330	16209889	P	0	32.491
1.1126P.ENSG00000291077	1.1126P.ENSG00000291077	chr1	16210581	16221192	P	0	21.454
1.1127P.ANO7L1	1.1127P.ANO7L1	chr1	16223153	16228903	P	0	7.98644
1.1128P.ENSG00000288398	1.1128P.ENSG00000288398	chr1	16229410	16231935	P	0	1.38955
1.1122E	1.1129P.CPLANE2	chr1	16163578	16183960	E	1	18.6827
1.1129P.CPLANE2	1.1129P.CPLANE2	chr1	16233891	16238884	P	0	39.4734
1.1123E	1.1130P.MT1XP1	chr1	16186232	16191251	E	1	5.71315
1.1130P.MT1XP1	1.1130P.MT1XP1	chr1	16242344	16262378	P	0	6.47617
1.1132E	1.1130P.MT1XP1	chr1	16288734	16291620	E	1	1.34049
1.1142P.FBXO42	1.1142P.FBXO42	chr1	16349506	16356436	P	0	23.9331
1.1143P.SZRD1	1.1143P.SZRD1	chr1	16366358	16369321	P	0	103.516
1.1145E	1.1143P.SZRD1	chr1	16384851	16388631	E	1	4.74742
1.1149P.NECAP2	1.1149P.NECAP2	chr1	16439685	16442704	P	0	38.2053
1.1150P.NECAP2	1.1150P.NECAP2	chr1	16442833	16447755	P	0	0.806419
1.1151P.LINC01772	1.1151P.LINC01772	chr1	16451595	16466658	P	0	1.16237
1.1152E	1.1153P.CROCCP3	chr1	16484061	16487271	E	1	0.336344
1.1153P.CROCCP3	1.1153P.CROCCP3	chr1	16488292	16494386	P	0	4.9598
1.1154P.CROCCP3	1.1154P.CROCCP3	chr1	16496477	16502452	P	0	26.6098
1.1156P.RNU1-1	1.1156P.RNU1-1	chr1	16512247	16515824	P	0	91.3807
1.1157P.ENSG00000224174	1.1157P.ENSG00000224174	chr1	16518651	16524473	P	0	1.11111
1.1158E	1.1159P.ENSG00000271732	chr1	16603613	16609826	E	1	15.5423
1.1159P.ENSG00000271732	1.1159P.ENSG00000271732	chr1	16611469	16627563	P	0	34.4983
1.1165E	1.1159P.ENSG00000271732	chr1	16723748	16729264	E	1	2.48142
1.1173E	1.1159P.ENSG00000271732	chr1	16913246	16917817	E	1	35.6387
1.1175E	1.1159P.ENSG00000271732	chr1	16930408	16932931	E	1	3.41125
1.1176E	1.1159P.ENSG00000271732	chr1	16933049	16942074	E	1	0.891868
1.1177E	1.1159P.ENSG00000271732	chr1	16945184	16950007	E	1	2.28856
1.1160P.CROCCP2	1.1160P.CROCCP2	chr1	16630155	16634033	P	0	0.378964
1.1176E	1.1160P.CROCCP2	chr1	16933049	16942074	E	1	0.891868
1.1161P.ENSG00000283773	1.1161P.ENSG00000283773	chr1	16634713	16640157	P	0	5.618
1.1165E	1.1161P.ENSG00000283773	chr1	16723748	16729264	E	1	2.48142
1.1173E	1.1161P.ENSG00000283773	chr1	16913246	16917817	E	1	35.6387
1.1177E	1.1161P.ENSG00000283773	chr1	16945184	16950007	E	1	2.28856
1.1162P.CROCCP2	1.1162P.CROCCP2	chr1	16642117	16647539	P	0	42.2441
1.1165E	1.1162P.CROCCP2	chr1	16723748	16729264	E	1	2.48142
1.1169E	1.1162P.CROCCP2	chr1	16774152	16783358	E	1	4.82025
1.1177E	1.1162P.CROCCP2	chr1	16945184	16950007	E	1	2.28856
1.1164P.ESPNP	1.1164P.ESPNP	chr1	16715712	16722508	P	0	1.35501
1.1166P.ENSG00000290851	1.1166P.ENSG00000290851	chr1	16757858	16761782	P	0	1.04459
1.1158E	1.1167P.ENSG00000290851	chr1	16603613	16609826	E	1	15.5423
1.1165E	1.1167P.ENSG00000290851	chr1	16723748	16729264	E	1	2.48142
1.1167P.ENSG00000290851	1.1167P.ENSG00000290851	chr1	16763668	16767907	P	0	67.7335
1.1168P.ENSG00000290851	1.1168P.ENSG00000290851	chr1	16769590	16773539	P	0	8.8
1.1158E	1.1170P.ENSG00000238142	chr1	16603613	16609826	E	1	15.5423
1.1165E	1.1170P.ENSG00000238142	chr1	16723748	16729264	E	1	2.48142
1.1170P.ENSG00000238142	1.1170P.ENSG00000238142	chr1	16885904	16893324	P	0	15.2634
1.1155E	1.1171P.RNU1-2	chr1	16504623	16507673	E	1	0.668633
1.1158E	1.1171P.RNU1-2	chr1	16603613	16609826	E	1	15.5423
1.1165E	1.1171P.RNU1-2	chr1	16723748	16729264	E	1	2.48142
1.1171P.RNU1-2	1.1171P.RNU1-2	chr1	16893912	16897869	P	0	92.5568
1.1158E	1.1172P.ENSG00000290122	chr1	16603613	16609826	E	1	15.5423
1.1172P.ENSG00000290122	1.1172P.ENSG00000290122	chr1	16903676	16907939	P	0	135.432
1.1173E	1.1174P.CROCC	chr1	16913246	16917817	E	1	35.6387
1.1174P.CROCC	1.1174P.CROCC	chr1	16918975	16928747	P	0	5.63082
1.1180P.MFAP2	1.1180P.MFAP2	chr1	16975309	16981757	P	0	1.58784
1.1181P.MFAP2	1.1181P.MFAP2	chr1	16982609	16990455	P	0	0.53906
1.1178E	1.1183P.ENSG00000288636	chr1	16953770	16962958	E	1	5.95821
1.1183P.ENSG00000288636	1.1183P.ENSG00000288636	chr1	17009633	17013700	P	0	21.9666
1.1189P.SDHB	1.1189P.SDHB	chr1	17051111	17056880	P	0	50.6274
1.1194P.PADI2	1.1194P.PADI2	chr1	17119798	17124687	P	0	1.65644
1.1198P.LINC02783	1.1198P.LINC02783	chr1	17186760	17188167	P	0	0.3125
1.1200P.ENSG00000282843	1.1200P.ENSG00000282843	chr1	17200232	17202637	P	0	0.876974
1.1201P.PADI1	1.1201P.PADI1	chr1	17206327	17208708	P	0	2.96809
1.1206P.MIR3972	1.1206P.MIR3972	chr1	17277258	17285433	P	0	0.359589
1.1195E	1.1209P.RCC2-AS1	chr1	17125735	17130719	E	1	1.87362
1.1209P.RCC2-AS1	1.1209P.RCC2-AS1	chr1	17405609	17407196	P	0	6.00756
1.1195E	1.1210P.RCC2-AS1	chr1	17125735	17130719	E	1	1.87362
1.1210P.RCC2-AS1	1.1210P.RCC2-AS1	chr1	17408716	17412498	P	0	0.681998
1.1212P.RCC2	1.1212P.RCC2	chr1	17431582	17442854	P	0	10.5553
1.1238E	1.1212P.RCC2	chr1	17636583	17641037	E	2	2.70258
1.1239E	1.1212P.RCC2	chr1	17643633	17677127	E	1	4.30094
1.1263E	1.1212P.RCC2	chr1	18248389	18250608	E	2	1.86937
1.1264E	1.1212P.RCC2	chr1	18252287	18255099	E	2	31.813
1.1265E	1.1212P.RCC2	chr1	18259310	18268708	E	3	0.922439
1.1282E	1.1212P.RCC2	chr1	18554183	18562029	E	2	18.4937
1.1225P.ARHGEF10L	1.1225P.ARHGEF10L	chr1	17537793	17542225	P	0	13.1875
1.1230E	1.1225P.ARHGEF10L	chr1	17572609	17577707	E	1	15.5874
1.1232E	1.1225P.ARHGEF10L	chr1	17584787	17595592	E	1	3.56284
1.1233E	1.1225P.ARHGEF10L	chr1	17596331	17600649	E	1	14.7557
1.1236E	1.1225P.ARHGEF10L	chr1	17628114	17632797	E	2	1.68446
1.1237E	1.1225P.ARHGEF10L	chr1	17633407	17634847	E	2	1.05482
1.1238E	1.1225P.ARHGEF10L	chr1	17636583	17641037	E	2	2.70258
1.1240E	1.1225P.ARHGEF10L	chr1	17678657	17684978	E	2	15.5299
1.1243E	1.1225P.ARHGEF10L	chr1	17909986	17912786	E	2	6.84041
1.1244E	1.1225P.ARHGEF10L	chr1	17914419	17922089	E	2	1.05201
1.1245E	1.1225P.ARHGEF10L	chr1	17922626	17928628	E	2	1.336
1.1246E	1.1225P.ARHGEF10L	chr1	17929784	17934343	E	2	0.497807
1.1247E	1.1225P.ARHGEF10L	chr1	17938975	17942461	E	2	1.13278
1.1256E	1.1225P.ARHGEF10L	chr1	18158072	18162944	E	3	2.49333
1.1257E	1.1225P.ARHGEF10L	chr1	18165273	18170830	E	4	0.593739
1.1260E	1.1225P.ARHGEF10L	chr1	18225285	18227357	E	2	1.28316
1.1261E	1.1225P.ARHGEF10L	chr1	18233325	18236251	E	2	21.9918
1.1264E	1.1225P.ARHGEF10L	chr1	18252287	18255099	E	2	31.813
1.1265E	1.1225P.ARHGEF10L	chr1	18259310	18268708	E	3	0.922439
1.1284E	1.1225P.ARHGEF10L	chr1	18576532	18585407	E	1	5.49459
1.1218E	1.1231P.ARHGEF10L	chr1	17505791	17514062	E	1	0.738636
1.1219E	1.1231P.ARHGEF10L	chr1	17515357	17518309	E	1	15.1338
1.1223E	1.1231P.ARHGEF10L	chr1	17528724	17533584	E	1	0.853734
1.1224E	1.1231P.ARHGEF10L	chr1	17535276	17537380	E	1	5.6247
1.1226E	1.1231P.ARHGEF10L	chr1	17544010	17548966	E	1	4.29292
1.1227E	1.1231P.ARHGEF10L	chr1	17549574	17556933	E	1	17.0014
1.1228E	1.1231P.ARHGEF10L	chr1	17557590	17566387	E	1	19.9
1.1229E	1.1231P.ARHGEF10L	chr1	17568415	17571497	E	1	2.79273
1.1230E	1.1231P.ARHGEF10L	chr1	17572609	17577707	E	2	15.5874
1.1231P.ARHGEF10L	1.1231P.ARHGEF10L	chr1	17579259	17584666	P	0	108.438
1.1232E	1.1231P.ARHGEF10L	chr1	17584787	17595592	E	1	3.56284
1.1233E	1.1231P.ARHGEF10L	chr1	17596331	17600649	E	1	14.7557
1.1234E	1.1231P.ARHGEF10L	chr1	17601001	17610803	E	1	6.10833
1.1211E	1.1235P.ARHGEF10L	chr1	17422842	17430442	E	1	0.552559
1.1216E	1.1235P.ARHGEF10L	chr1	17492957	17495832	E	1	8.07024
1.1219E	1.1235P.ARHGEF10L	chr1	17515357	17518309	E	1	15.1338
1.1235P.ARHGEF10L	1.1235P.ARHGEF10L	chr1	17612885	17627129	P	0	1.50298
1.1236E	1.1235P.ARHGEF10L	chr1	17628114	17632797	E	2	1.68446
1.1237E	1.1235P.ARHGEF10L	chr1	17633407	17634847	E	2	1.05482
1.1238E	1.1235P.ARHGEF10L	chr1	17636583	17641037	E	2	2.70258
1.1240E	1.1235P.ARHGEF10L	chr1	17678657	17684978	E	2	15.5299
1.1243E	1.1235P.ARHGEF10L	chr1	17909986	17912786	E	2	6.84041
1.1244E	1.1235P.ARHGEF10L	chr1	17914419	17922089	E	2	1.05201
1.1245E	1.1235P.ARHGEF10L	chr1	17922626	17928628	E	2	1.336
1.1246E	1.1235P.ARHGEF10L	chr1	17929784	17934343	E	2	0.497807
1.1247E	1.1235P.ARHGEF10L	chr1	17938975	17942461	E	2	1.13278
1.1256E	1.1235P.ARHGEF10L	chr1	18158072	18162944	E	3	2.49333
1.1257E	1.1235P.ARHGEF10L	chr1	18165273	18170830	E	4	0.593739
1.1260E	1.1235P.ARHGEF10L	chr1	18225285	18227357	E	2	1.28316
1.1261E	1.1235P.ARHGEF10L	chr1	18233325	18236251	E	2	21.9918
1.1264E	1.1235P.ARHGEF10L	chr1	18252287	18255099	E	2	31.813
1.1265E	1.1235P.ARHGEF10L	chr1	18259310	18268708	E	3	0.922439
1.1284E	1.1235P.ARHGEF10L	chr1	18576532	18585407	E	1	5.49459
1.1241P.ACTL8	1.1241P.ACTL8	chr1	17825953	17835496	P	0	0.794216
1.1236E	1.1252P.ENSG00000280222	chr1	17628114	17632797	E	2	1.68446
1.1237E	1.1252P.ENSG00000280222	chr1	17633407	17634847	E	2	1.05482
1.1238E	1.1252P.ENSG00000280222	chr1	17636583	17641037	E	2	2.70258
1.1240E	1.1252P.ENSG00000280222	chr1	17678657	17684978	E	2	15.5299
1.1243E	1.1252P.ENSG00000280222	chr1	17909986	17912786	E	2	6.84041
1.1244E	1.1252P.ENSG00000280222	chr1	17914419	17922089	E	2	1.05201
1.1245E	1.1252P.ENSG00000280222	chr1	17922626	17928628	E	2	1.336
1.1246E	1.1252P.ENSG00000280222	chr1	17929784	17934343	E	2	0.497807
1.1247E	1.1252P.ENSG00000280222	chr1	17938975	17942461	E	2	1.13278
1.1252P.ENSG00000280222	1.1252P.ENSG00000280222	chr1	18108179	18111501	P	0	15.4379
1.1255E	1.1252P.ENSG00000280222	chr1	18148370	18151820	E	1	132.906
1.1256E	1.1252P.ENSG00000280222	chr1	18158072	18162944	E	3	2.49333
1.1257E	1.1252P.ENSG00000280222	chr1	18165273	18170830	E	4	0.593739
1.1259E	1.1252P.ENSG00000280222	chr1	18204763	18207345	E	2	50.511
1.1260E	1.1252P.ENSG00000280222	chr1	18225285	18227357	E	2	1.28316
1.1261E	1.1252P.ENSG00000280222	chr1	18233325	18236251	E	2	21.9918
1.1262E	1.1252P.ENSG00000280222	chr1	18238362	18244368	E	2	10.8357
1.1264E	1.1252P.ENSG00000280222	chr1	18252287	18255099	E	2	31.813
1.1265E	1.1252P.ENSG00000280222	chr1	18259310	18268708	E	3	0.922439
1.1266E	1.1252P.ENSG00000280222	chr1	18278770	18284267	E	2	10.8676
1.1268E	1.1252P.ENSG00000280222	chr1	18296518	18301748	E	1	16.3927
1.1283E	1.1252P.ENSG00000280222	chr1	18565829	18572973	E	1	8.84675
1.1284E	1.1252P.ENSG00000280222	chr1	18576532	18585407	E	1	5.49459
1.1278P.KLHDC7A	1.1278P.KLHDC7A	chr1	18478234	18482272	P	0	19.844
1.1280P.DYNLL1P3	1.1280P.DYNLL1P3	chr1	18507445	18513138	P	0	5.28978
1.1286P.ENSG00000225478	1.1286P.ENSG00000225478	chr1	18598215	18603475	P	0	3.1819
1.1289P.MIR4695	1.1289P.MIR4695	chr1	18879798	18887550	P	0	1.47298
1.1290P.ALDH4A1	1.1290P.ALDH4A1	chr1	18888422	18893456	P	0	0.347567
1.1291P.MIR1290	1.1291P.MIR1290	chr1	18893742	18897021	P	0	2.53049
1.1292P.MIR1290	1.1292P.MIR1290	chr1	18897083	18898481	P	0	0.593281
1.1293P.ALDH4A1	1.1293P.ALDH4A1	chr1	18901729	18915901	P	0	26.2097
1.1310E	1.1293P.ALDH4A1	chr1	19050311	19058873	E	1	0.978629
1.1316E	1.1293P.ALDH4A1	chr1	19138411	19145326	E	1	9.11799
1.1317E	1.1293P.ALDH4A1	chr1	19150259	19152288	E	2	1.61576
1.1299P.IFFO2	1.1299P.IFFO2	chr1	18948809	18957242	P	0	23.2274
1.1311P.UBR4	1.1311P.UBR4	chr1	19061771	19096556	P	0	3.90703
1.1312P.UBR4	1.1312P.UBR4	chr1	19098744	19103993	P	0	1.65143
1.1313P.UBR4	1.1313P.UBR4	chr1	19111555	19126052	P	0	2.77349
1.1318E	1.1313P.UBR4	chr1	19153547	19159097	E	2	10.1567
1.1320E	1.1313P.UBR4	chr1	19172468	19187370	E	1	3.13762
1.1314E	1.1324P.UBR4	chr1	19128294	19131123	E	1	3.16254
1.1316E	1.1324P.UBR4	chr1	19138411	19145326	E	1	9.11799
1.1317E	1.1324P.UBR4	chr1	19150259	19152288	E	2	1.61576
1.1318E	1.1324P.UBR4	chr1	19153547	19159097	E	2	10.1567
1.1320E	1.1324P.UBR4	chr1	19172468	19187370	E	1	3.13762
1.1323E	1.1324P.UBR4	chr1	19199922	19203702	E	1	9.23565
1.1324P.UBR4	1.1324P.UBR4	chr1	19208563	19211892	P	0	72.4655
1.1325E	1.1324P.UBR4	chr1	19216561	19218797	E	2	2.21278
1.1327E	1.1324P.UBR4	chr1	19222012	19225770	E	1	6.85289
1.1376E	1.1324P.UBR4	chr1	19656110	19660597	E	1	14.9978
1.1325E	1.1332P.MRTO4	chr1	19216561	19218797	E	2	2.21278
1.1332P.MRTO4	1.1332P.MRTO4	chr1	19250171	19254149	P	0	30.1131
1.1376E	1.1332P.MRTO4	chr1	19656110	19660597	E	1	14.9978
1.1325E	1.1333P.ENSG00000286064	chr1	19216561	19218797	E	2	2.21278
1.1333P.ENSG00000286064	1.1333P.ENSG00000286064	chr1	19256292	19264199	P	0	49.2539
1.1339E	1.1333P.ENSG00000286064	chr1	19321630	19335352	E	1	1.92815
1.1340E	1.1333P.ENSG00000286064	chr1	19336138	19358273	E	1	9.87486
1.1376E	1.1333P.ENSG00000286064	chr1	19656110	19660597	E	1	14.9978
1.1379E	1.1333P.ENSG00000286064	chr1	19694318	19698973	E	2	0.354381
1.1380E	1.1333P.ENSG00000286064	chr1	19700785	19703786	E	2	0.17988
1.1325E	1.1334P.AKR7L	chr1	19216561	19218797	E	2	2.21278
1.1334P.AKR7L	1.1334P.AKR7L	chr1	19268351	19275187	P	0	8.04885
1.1376E	1.1334P.AKR7L	chr1	19656110	19660597	E	1	14.9978
1.1335P.AKR7A3	1.1335P.AKR7A3	chr1	19279742	19291374	P	0	10.1582
1.1336P.ENSG00000270728	1.1336P.ENSG00000270728	chr1	19299568	19301277	P	0	2.39766
1.1337P.RNU6-1099P	1.1337P.RNU6-1099P	chr1	19302794	19304112	P	0	1.79682
1.1323E	1.1338P.SLC66A1	chr1	19199922	19203702	E	1	9.23565
1.1325E	1.1338P.SLC66A1	chr1	19216561	19218797	E	2	2.21278
1.1327E	1.1338P.SLC66A1	chr1	19222012	19225770	E	1	6.85289
1.1330E	1.1338P.SLC66A1	chr1	19238545	19243186	E	1	10.7001
1.1338P.SLC66A1	1.1338P.SLC66A1	chr1	19308398	19319464	P	0	63.4309
1.1339E	1.1338P.SLC66A1	chr1	19321630	19335352	E	1	1.92815
1.1349E	1.1338P.SLC66A1	chr1	19445183	19450961	E	1	56.1395
1.1350E	1.1338P.SLC66A1	chr1	19451694	19456377	E	1	33.6913
1.1353E	1.1338P.SLC66A1	chr1	19470608	19477823	E	1	9.83232
1.1371E	1.1338P.SLC66A1	chr1	19629110	19632551	E	1	1.33353
1.1372E	1.1338P.SLC66A1	chr1	19632926	19636676	E	1	1.05838
1.1376E	1.1338P.SLC66A1	chr1	19656110	19660597	E	1	14.9978
1.1379E	1.1338P.SLC66A1	chr1	19694318	19698973	E	1	0.354381
1.1380E	1.1338P.SLC66A1	chr1	19700785	19703786	E	1	0.17988
1.1325E	1.1347P.RN7SL277P	chr1	19216561	19218797	E	2	2.21278
1.1345E	1.1347P.RN7SL277P	chr1	19383398	19391957	E	1	13.9252
1.1346E	1.1347P.RN7SL277P	chr1	19392572	19415102	E	1	16.9589
1.1347P.RN7SL277P	1.1347P.RN7SL277P	chr1	19417005	19434706	P	0	21.1784
1.1348E	1.1347P.RN7SL277P	chr1	19436332	19442312	E	1	47.0991
1.1349E	1.1347P.RN7SL277P	chr1	19445183	19450961	E	1	56.1395
1.1351E	1.1347P.RN7SL277P	chr1	19458152	19459910	E	2	10.0569
1.1352E	1.1347P.RN7SL277P	chr1	19464138	19470352	E	1	28.8479
1.1353E	1.1347P.RN7SL277P	chr1	19470608	19477823	E	1	9.83232
1.1372E	1.1347P.RN7SL277P	chr1	19632926	19636676	E	1	1.05838
1.1376E	1.1347P.RN7SL277P	chr1	19656110	19660597	E	1	14.9978
1.1325E	1.1354P.CAPZB	chr1	19216561	19218797	E	2	2.21278
1.1330E	1.1354P.CAPZB	chr1	19238545	19243186	E	1	10.7001
1.1339E	1.1354P.CAPZB	chr1	19321630	19335352	E	1	1.92815
1.1340E	1.1354P.CAPZB	chr1	19336138	19358273	E	1	9.87486
1.1341E	1.1354P.CAPZB	chr1	19358540	19361112	E	1	12.4796
1.1343E	1.1354P.CAPZB	chr1	19365785	19378992	E	1	3.18065
1.1344E	1.1354P.CAPZB	chr1	19379774	19382735	E	1	1.74882
1.1345E	1.1354P.CAPZB	chr1	19383398	19391957	E	1	13.9252
1.1346E	1.1354P.CAPZB	chr1	19392572	19415102	E	1	16.9589
1.1348E	1.1354P.CAPZB	chr1	19436332	19442312	E	1	47.0991
1.1349E	1.1354P.CAPZB	chr1	19445183	19450961	E	1	56.1395
1.1350E	1.1354P.CAPZB	chr1	19451694	19456377	E	1	33.6913
1.1351E	1.1354P.CAPZB	chr1	19458152	19459910	E	2	10.0569
1.1353E	1.1354P.CAPZB	chr1	19470608	19477823	E	1	9.83232
1.1354P.CAPZB	1.1354P.CAPZB	chr1	19481572	19487886	P	0	47.1116
1.1363E	1.1354P.CAPZB	chr1	19575978	19577329	E	1	0.613905
1.1365E	1.1354P.CAPZB	chr1	19581746	19583456	E	1	2.95149
1.1372E	1.1354P.CAPZB	chr1	19632926	19636676	E	1	1.05838
1.1376E	1.1354P.CAPZB	chr1	19656110	19660597	E	1	14.9978
1.1379E	1.1354P.CAPZB	chr1	19694318	19698973	E	2	0.354381
1.1380E	1.1354P.CAPZB	chr1	19700785	19703786	E	2	0.17988
1.1357P.RNU4-28P	1.1357P.RNU4-28P	chr1	19511350	19514043	P	0	1.36971
1.1319E	1.1368P.MICOS10-DT	chr1	19168929	19171523	E	1	1.16378
1.1321E	1.1368P.MICOS10-DT	chr1	19190063	19194578	E	1	1.64526
1.1328E	1.1368P.MICOS10-DT	chr1	19226659	19227982	E	1	1.61631
1.1330E	1.1368P.MICOS10-DT	chr1	19238545	19243186	E	1	10.7001
1.1339E	1.1368P.MICOS10-DT	chr1	19321630	19335352	E	1	1.92815
1.1340E	1.1368P.MICOS10-DT	chr1	19336138	19358273	E	1	9.87486
1.1341E	1.1368P.MICOS10-DT	chr1	19358540	19361112	E	1	12.4796
1.1343E	1.1368P.MICOS10-DT	chr1	19365785	19378992	E	1	3.18065
1.1344E	1.1368P.MICOS10-DT	chr1	19379774	19382735	E	1	1.74882
1.1345E	1.1368P.MICOS10-DT	chr1	19383398	19391957	E	1	13.9252
1.1346E	1.1368P.MICOS10-DT	chr1	19392572	19415102	E	1	16.9589
1.1348E	1.1368P.MICOS10-DT	chr1	19436332	19442312	E	1	47.0991
1.1349E	1.1368P.MICOS10-DT	chr1	19445183	19450961	E	1	56.1395
1.1350E	1.1368P.MICOS10-DT	chr1	19451694	19456377	E	1	33.6913
1.1351E	1.1368P.MICOS10-DT	chr1	19458152	19459910	E	2	10.0569
1.1352E	1.1368P.MICOS10-DT	chr1	19464138	19470352	E	1	28.8479
1.1353E	1.1368P.MICOS10-DT	chr1	19470608	19477823	E	1	9.83232
1.1356E	1.1368P.MICOS10-DT	chr1	19495415	19497243	E	1	9.01039
1.1359E	1.1368P.MICOS10-DT	chr1	19524469	19530679	E	1	5.90082
1.1368P.MICOS10-DT	1.1368P.MICOS10-DT	chr1	19595017	19598339	P	0	113.9
1.1371E	1.1368P.MICOS10-DT	chr1	19629110	19632551	E	1	1.33353
1.1372E	1.1368P.MICOS10-DT	chr1	19632926	19636676	E	1	1.05838
1.1379E	1.1368P.MICOS10-DT	chr1	19694318	19698973	E	2	0.354381
1.1380E	1.1368P.MICOS10-DT	chr1	19700785	19703786	E	2	0.17988
1.1339E	1.1369P.ENSG00000226396	chr1	19321630	19335352	E	1	1.92815
1.1340E	1.1369P.ENSG00000226396	chr1	19336138	19358273	E	1	9.87486
1.1341E	1.1369P.ENSG00000226396	chr1	19358540	19361112	E	1	12.4796
1.1343E	1.1369P.ENSG00000226396	chr1	19365785	19378992	E	1	3.18065
1.1345E	1.1369P.ENSG00000226396	chr1	19383398	19391957	E	1	13.9252
1.1346E	1.1369P.ENSG00000226396	chr1	19392572	19415102	E	1	16.9589
1.1351E	1.1369P.ENSG00000226396	chr1	19458152	19459910	E	2	10.0569
1.1369P.ENSG00000226396	1.1369P.ENSG00000226396	chr1	19601733	19623143	P	0	5.15996
1.1379E	1.1369P.ENSG00000226396	chr1	19694318	19698973	E	2	0.354381
1.1380E	1.1369P.ENSG00000226396	chr1	19700785	19703786	E	2	0.17988
1.1318E	1.1374P.NBL1	chr1	19153547	19159097	E	2	10.1567
1.1320E	1.1374P.NBL1	chr1	19172468	19187370	E	1	3.13762
1.1325E	1.1374P.NBL1	chr1	19216561	19218797	E	2	2.21278
1.1327E	1.1374P.NBL1	chr1	19222012	19225770	E	1	6.85289
1.1330E	1.1374P.NBL1	chr1	19238545	19243186	E	1	10.7001
1.1339E	1.1374P.NBL1	chr1	19321630	19335352	E	1	1.92815
1.1340E	1.1374P.NBL1	chr1	19336138	19358273	E	1	9.87486
1.1341E	1.1374P.NBL1	chr1	19358540	19361112	E	1	12.4796
1.1343E	1.1374P.NBL1	chr1	19365785	19378992	E	1	3.18065
1.1344E	1.1374P.NBL1	chr1	19379774	19382735	E	1	1.74882
1.1345E	1.1374P.NBL1	chr1	19383398	19391957	E	1	13.9252
1.1346E	1.1374P.NBL1	chr1	19392572	19415102	E	1	16.9589
1.1348E	1.1374P.NBL1	chr1	19436332	19442312	E	1	47.0991
1.1349E	1.1374P.NBL1	chr1	19445183	19450961	E	1	56.1395
1.1351E	1.1374P.NBL1	chr1	19458152	19459910	E	2	10.0569
1.1352E	1.1374P.NBL1	chr1	19464138	19470352	E	1	28.8479
1.1353E	1.1374P.NBL1	chr1	19470608	19477823	E	1	9.83232
1.1374P.NBL1	1.1374P.NBL1	chr1	19641489	19648854	P	0	13.2555
1.1379E	1.1374P.NBL1	chr1	19694318	19698973	E	2	0.354381
1.1380E	1.1374P.NBL1	chr1	19700785	19703786	E	2	0.17988
1.1318E	1.1375P.NBL1	chr1	19153547	19159097	E	2	10.1567
1.1320E	1.1375P.NBL1	chr1	19172468	19187370	E	1	3.13762
1.1325E	1.1375P.NBL1	chr1	19216561	19218797	E	2	2.21278
1.1327E	1.1375P.NBL1	chr1	19222012	19225770	E	1	6.85289
1.1330E	1.1375P.NBL1	chr1	19238545	19243186	E	1	10.7001
1.1339E	1.1375P.NBL1	chr1	19321630	19335352	E	1	1.92815
1.1340E	1.1375P.NBL1	chr1	19336138	19358273	E	1	9.87486
1.1341E	1.1375P.NBL1	chr1	19358540	19361112	E	1	12.4796
1.1343E	1.1375P.NBL1	chr1	19365785	19378992	E	1	3.18065
1.1345E	1.1375P.NBL1	chr1	19383398	19391957	E	1	13.9252
1.1346E	1.1375P.NBL1	chr1	19392572	19415102	E	1	16.9589
1.1348E	1.1375P.NBL1	chr1	19436332	19442312	E	1	47.0991
1.1351E	1.1375P.NBL1	chr1	19458152	19459910	E	2	10.0569
1.1375P.NBL1	1.1375P.NBL1	chr1	19649725	19654392	P	0	12.9392
1.1379E	1.1375P.NBL1	chr1	19694318	19698973	E	2	0.354381
1.1380E	1.1375P.NBL1	chr1	19700785	19703786	E	2	0.17988
1.1340E	1.1377P.HTR6	chr1	19336138	19358273	E	1	9.87486
1.1345E	1.1377P.HTR6	chr1	19383398	19391957	E	1	13.9252
1.1377P.HTR6	1.1377P.HTR6	chr1	19665169	19669632	P	0	3.24597
1.1379E	1.1377P.HTR6	chr1	19694318	19698973	E	2	0.354381
1.1380E	1.1377P.HTR6	chr1	19700785	19703786	E	2	0.17988
1.1393P.TMCO4	1.1393P.TMCO4	chr1	19797647	19802330	P	0	13.9731
1.1395P.RNF186-AS1	1.1395P.RNF186-AS1	chr1	19807121	19812395	P	0	12.8246
1.1396P.RNF186	1.1396P.RNF186	chr1	19812606	19819703	P	0	17.3457
1.1405P.OTUD3	1.1405P.OTUD3	chr1	19881383	19898186	P	0	18.4349
1.1408P.PLA2G2E	1.1408P.PLA2G2E	chr1	19920051	19928709	P	0	2.40097
1.1467E	1.1408P.PLA2G2E	chr1	20493263	20502325	E	1	17.8958
1.1415P.PLA2G2A	1.1415P.PLA2G2A	chr1	19976285	19982782	P	0	0.638658
1.1422P.PLA2G2D	1.1422P.PLA2G2D	chr1	20118152	20122390	P	0	0.523708
1.1423P.PLA2G2F	1.1423P.PLA2G2F	chr1	20136534	20143699	P	0	0.533073
1.1425P.ENSG00000227066	1.1425P.ENSG00000227066	chr1	20151328	20158501	P	0	2.81433
1.1427P.PLA2G2C	1.1427P.PLA2G2C	chr1	20168035	20182336	P	0	1.88645
1.1406E	1.1428P.PLA2G2C	chr1	19899049	19911726	E	1	0.610506
1.1407E	1.1428P.PLA2G2C	chr1	19913954	19915542	E	1	0.730019
1.1411E	1.1428P.PLA2G2C	chr1	19943992	19947458	E	1	0.415345
1.1412E	1.1428P.PLA2G2C	chr1	19952501	19957287	E	1	0.378107
1.1428P.PLA2G2C	1.1428P.PLA2G2C	chr1	20184930	20188651	P	0	26.7652
1.1461E	1.1428P.PLA2G2C	chr1	20435239	20440403	E	1	0.549855
1.1464E	1.1428P.PLA2G2C	chr1	20467840	20471549	E	1	18.6011
1.1467E	1.1428P.PLA2G2C	chr1	20493263	20502325	E	1	17.8958
1.1437P.LINC01757	1.1437P.LINC01757	chr1	20244567	20246284	P	0	0.570431
1.1440P.ENSG00000284710	1.1440P.ENSG00000284710	chr1	20271820	20273510	P	0	5.90183
1.1441P.ENSG00000284710	1.1441P.ENSG00000284710	chr1	20275107	20278334	P	0	0.495663
1.1443P.VWA5B1	1.1443P.VWA5B1	chr1	20289723	20292969	P	0	14.8753
1.1447P.ENSG00000226664	1.1447P.ENSG00000226664	chr1	20318702	20321379	P	0	0.627334
1.1448P.ENSG00000226664	1.1448P.ENSG00000226664	chr1	20324568	20326687	P	0	42.0189
1.1458P.ENSG00000226487	1.1458P.ENSG00000226487	chr1	20409048	20411028	P	0	0.817769
1.1459P.ENSG00000226487	1.1459P.ENSG00000226487	chr1	20411782	20416077	P	0	0.395717
1.1460P.LINC01141	1.1460P.LINC01141	chr1	20428087	20434548	P	0	1.43609
1.1429E	1.1465P.ENSG00000284641	chr1	20191670	20196080	E	1	5.017
1.1432E	1.1465P.ENSG00000284641	chr1	20205020	20216191	E	1	4.42714
1.1433E	1.1465P.ENSG00000284641	chr1	20217389	20222860	E	1	17.1363
1.1452E	1.1465P.ENSG00000284641	chr1	20357524	20368424	E	1	14.0602
1.1455E	1.1465P.ENSG00000284641	chr1	20385524	20392654	E	1	4.04011
1.1461E	1.1465P.ENSG00000284641	chr1	20435239	20440403	E	1	0.549855
1.1462E	1.1465P.ENSG00000284641	chr1	20441217	20447174	E	1	7.12991
1.1464E	1.1465P.ENSG00000284641	chr1	20467840	20471549	E	1	18.6011
1.1465P.ENSG00000284641	1.1465P.ENSG00000284641	chr1	20472652	20478487	P	0	18.5555
1.1406E	1.1466P.CAMK2N1	chr1	19899049	19911726	E	1	0.610506
1.1407E	1.1466P.CAMK2N1	chr1	19913954	19915542	E	1	0.730019
1.1410E	1.1466P.CAMK2N1	chr1	19940121	19942334	E	1	5.69557
1.1411E	1.1466P.CAMK2N1	chr1	19943992	19947458	E	1	0.415345
1.1424E	1.1466P.CAMK2N1	chr1	20147688	20150625	E	1	0.306331
1.1429E	1.1466P.CAMK2N1	chr1	20191670	20196080	E	1	5.017
1.1431E	1.1466P.CAMK2N1	chr1	20202508	20204173	E	1	0.726291
1.1432E	1.1466P.CAMK2N1	chr1	20205020	20216191	E	1	4.42714
1.1433E	1.1466P.CAMK2N1	chr1	20217389	20222860	E	1	17.1363
1.1434E	1.1466P.CAMK2N1	chr1	20223560	20225365	E	1	0.758583
1.1436E	1.1466P.CAMK2N1	chr1	20232095	20236037	E	1	10.9942
1.1438E	1.1466P.CAMK2N1	chr1	20248976	20252658	E	1	26.8178
1.1439E	1.1466P.CAMK2N1	chr1	20256228	20258333	E	1	4.22602
1.1444E	1.1466P.CAMK2N1	chr1	20295604	20299467	E	1	1.06108
1.1445E	1.1466P.CAMK2N1	chr1	20301966	20304301	E	1	1.71233
1.1446E	1.1466P.CAMK2N1	chr1	20312129	20313790	E	1	1.01083
1.1449E	1.1466P.CAMK2N1	chr1	20332094	20334207	E	1	0.780511
1.1450E	1.1466P.CAMK2N1	chr1	20337689	20346029	E	1	2.58842
1.1451E	1.1466P.CAMK2N1	chr1	20347099	20353222	E	1	0.618877
1.1452E	1.1466P.CAMK2N1	chr1	20357524	20368424	E	1	14.0602
1.1454E	1.1466P.CAMK2N1	chr1	20378347	20381773	E	1	0.647797
1.1455E	1.1466P.CAMK2N1	chr1	20385524	20392654	E	1	4.04011
1.1456E	1.1466P.CAMK2N1	chr1	20395557	20398609	E	1	0.389781
1.1457E	1.1466P.CAMK2N1	chr1	20399181	20406588	E	1	5.25648
1.1461E	1.1466P.CAMK2N1	chr1	20435239	20440403	E	1	0.549855
1.1462E	1.1466P.CAMK2N1	chr1	20441217	20447174	E	1	7.12991
1.1464E	1.1466P.CAMK2N1	chr1	20467840	20471549	E	1	18.6011
1.1466P.CAMK2N1	1.1466P.CAMK2N1	chr1	20479053	20489320	P	0	48.62
1.1432E	1.1468P.MUL1	chr1	20205020	20216191	E	1	4.42714
1.1468P.MUL1	1.1468P.MUL1	chr1	20506626	20508949	P	0	46.1059
1.1470P.RPS4XP4	1.1470P.RPS4XP4	chr1	20521881	20524110	P	0	8.51121
1.1471P.RPS4XP4	1.1471P.RPS4XP4	chr1	20524623	20526155	P	0	0.691455
1.1472P.RPS4XP4	1.1472P.RPS4XP4	chr1	20527589	20529126	P	0	0.604681
1.1432E	1.1476P.MIR6084	chr1	20205020	20216191	E	1	4.42714
1.1467E	1.1476P.MIR6084	chr1	20493263	20502325	E	1	17.8958
1.1474E	1.1476P.MIR6084	chr1	20539744	20543709	E	1	0.625315
1.1476P.MIR6084	1.1476P.MIR6084	chr1	20632652	20643417	P	0	13.8436
1.1477P.DDOST	1.1477P.DDOST	chr1	20656282	20658920	P	0	1.19363
1.1478P.DDOST	1.1478P.DDOST	chr1	20659821	20662861	P	0	87.4942
1.1481P.ENSG00000235432	1.1481P.ENSG00000235432	chr1	20691517	20692837	P	0	0.469341
1.1482P.ENSG00000235432	1.1482P.ENSG00000235432	chr1	20695675	20699053	P	0	41.2518
1.1484P.KIF17	1.1484P.KIF17	chr1	20715552	20723092	P	0	6.64766
1.1529E	1.1484P.KIF17	chr1	21118868	21134445	E	1	1.7499
1.1548E	1.1484P.KIF17	chr1	21250629	21258532	E	1	23.5084
1.1572E	1.1484P.KIF17	chr1	21557778	21559166	E	2	0.964723
1.1480E	1.1486P.ENSG00000233069	chr1	20688286	20690626	E	1	0.4827
1.1485E	1.1486P.ENSG00000233069	chr1	20724147	20727449	E	1	6.69997
1.1486P.ENSG00000233069	1.1486P.ENSG00000233069	chr1	20731432	20734877	P	0	112.641
1.1488E	1.1486P.ENSG00000233069	chr1	20744227	20746099	E	1	1.28137
1.1518E	1.1486P.ENSG00000233069	chr1	21018685	21026888	E	1	76.6833
1.1525E	1.1486P.ENSG00000233069	chr1	21075937	21077831	E	2	2.58575
1.1527E	1.1486P.ENSG00000233069	chr1	21094222	21100237	E	2	1.99801
1.1528E	1.1486P.ENSG00000233069	chr1	21102227	21108854	E	2	1.50121
1.1530E	1.1486P.ENSG00000233069	chr1	21137732	21142121	E	2	2.44875
1.1531E	1.1486P.ENSG00000233069	chr1	21143873	21147039	E	2	1.57247
1.1532E	1.1486P.ENSG00000233069	chr1	21147569	21153803	E	1	19.2702
1.1538E	1.1486P.ENSG00000233069	chr1	21183168	21184851	E	1	0.872922
1.1548E	1.1486P.ENSG00000233069	chr1	21250629	21258532	E	1	23.5084
1.1572E	1.1486P.ENSG00000233069	chr1	21557778	21559166	E	2	0.964723
1.1491P.HP1BP3	1.1491P.HP1BP3	chr1	20769912	20772069	P	0	1.15848
1.1492P.HP1BP3	1.1492P.HP1BP3	chr1	20772749	20774935	P	0	1.69639
1.1494P.HP1BP3	1.1494P.HP1BP3	chr1	20783721	20796396	P	0	28.0372
1.1543E	1.1494P.HP1BP3	chr1	21214293	21223078	E	1	4.03028
1.1498P.RNU7-200P	1.1498P.RNU7-200P	chr1	20837784	20842915	P	0	2.56235
1.1514P.MIR1256	1.1514P.MIR1256	chr1	20987573	20997145	P	0	2.6533
1.1515P.RPS15AP6	1.1515P.RPS15AP6	chr1	20999923	21004722	P	0	3.2875
1.1518E	1.1515P.RPS15AP6	chr1	21018685	21026888	E	1	76.6833
1.1525E	1.1515P.RPS15AP6	chr1	21075937	21077831	E	2	2.58575
1.1527E	1.1515P.RPS15AP6	chr1	21094222	21100237	E	2	1.99801
1.1528E	1.1515P.RPS15AP6	chr1	21102227	21108854	E	2	1.50121
1.1529E	1.1515P.RPS15AP6	chr1	21118868	21134445	E	2	1.7499
1.1530E	1.1515P.RPS15AP6	chr1	21137732	21142121	E	2	2.44875
1.1531E	1.1515P.RPS15AP6	chr1	21143873	21147039	E	2	1.57247
1.1532E	1.1515P.RPS15AP6	chr1	21147569	21153803	E	1	19.2702
1.1538E	1.1515P.RPS15AP6	chr1	21183168	21184851	E	2	0.872922
1.1516P.RPS15AP6	1.1516P.RPS15AP6	chr1	21005330	21007174	P	0	7.40921
1.1518E	1.1516P.RPS15AP6	chr1	21018685	21026888	E	1	76.6833
1.1525E	1.1516P.RPS15AP6	chr1	21075937	21077831	E	2	2.58575
1.1527E	1.1516P.RPS15AP6	chr1	21094222	21100237	E	2	1.99801
1.1528E	1.1516P.RPS15AP6	chr1	21102227	21108854	E	2	1.50121
1.1529E	1.1516P.RPS15AP6	chr1	21118868	21134445	E	2	1.7499
1.1530E	1.1516P.RPS15AP6	chr1	21137732	21142121	E	2	2.44875
1.1531E	1.1516P.RPS15AP6	chr1	21143873	21147039	E	2	1.57247
1.1538E	1.1516P.RPS15AP6	chr1	21183168	21184851	E	2	0.872922
1.1518E	1.1520P.EIF4G3	chr1	21018685	21026888	E	1	76.6833
1.1520P.EIF4G3	1.1520P.EIF4G3	chr1	21039361	21048356	P	0	3.8217
1.1525E	1.1520P.EIF4G3	chr1	21075937	21077831	E	2	2.58575
1.1527E	1.1520P.EIF4G3	chr1	21094222	21100237	E	2	1.99801
1.1528E	1.1520P.EIF4G3	chr1	21102227	21108854	E	2	1.50121
1.1529E	1.1520P.EIF4G3	chr1	21118868	21134445	E	2	1.7499
1.1530E	1.1520P.EIF4G3	chr1	21137732	21142121	E	2	2.44875
1.1531E	1.1520P.EIF4G3	chr1	21143873	21147039	E	2	1.57247
1.1538E	1.1520P.EIF4G3	chr1	21183168	21184851	E	2	0.872922
1.1521P.EIF4G3	1.1521P.EIF4G3	chr1	21051221	21054146	P	0	0.854409
1.1518E	1.1524P.ENSG00000236073	chr1	21018685	21026888	E	1	76.6833
1.1524P.ENSG00000236073	1.1524P.ENSG00000236073	chr1	21072958	21075004	P	0	1.09428
1.1525E	1.1524P.ENSG00000236073	chr1	21075937	21077831	E	2	2.58575
1.1527E	1.1524P.ENSG00000236073	chr1	21094222	21100237	E	2	1.99801
1.1528E	1.1524P.ENSG00000236073	chr1	21102227	21108854	E	2	1.50121
1.1529E	1.1524P.ENSG00000236073	chr1	21118868	21134445	E	2	1.7499
1.1530E	1.1524P.ENSG00000236073	chr1	21137732	21142121	E	2	2.44875
1.1531E	1.1524P.ENSG00000236073	chr1	21143873	21147039	E	2	1.57247
1.1538E	1.1524P.ENSG00000236073	chr1	21183168	21184851	E	2	0.872922
1.1533P.HSPE1P27	1.1533P.HSPE1P27	chr1	21162523	21164636	P	0	4.41816
1.1534P.EIF4G3	1.1534P.EIF4G3	chr1	21166684	21168355	P	0	1.1244
1.1535P.EIF4G3	1.1535P.EIF4G3	chr1	21169227	21171150	P	0	3.1341
1.1495E	1.1536P.EIF4G3	chr1	20798620	20800642	E	1	1.0084
1.1499E	1.1536P.EIF4G3	chr1	20846009	20852230	E	1	2.76438
1.1500E	1.1536P.EIF4G3	chr1	20855238	20858150	E	1	0.453141
1.1502E	1.1536P.EIF4G3	chr1	20864648	20869973	E	1	9.49118
1.1503E	1.1536P.EIF4G3	chr1	20874418	20880048	E	1	0.887942
1.1508E	1.1536P.EIF4G3	chr1	20911473	20913481	E	1	0.537581
1.1509E	1.1536P.EIF4G3	chr1	20924800	20934683	E	1	1.10583
1.1510E	1.1536P.EIF4G3	chr1	20942368	20945529	E	1	1.47691
1.1512E	1.1536P.EIF4G3	chr1	20972586	20975792	E	1	0.80449
1.1513E	1.1536P.EIF4G3	chr1	20980112	20984653	E	1	6.28578
1.1518E	1.1536P.EIF4G3	chr1	21018685	21026888	E	1	76.6833
1.1519E	1.1536P.EIF4G3	chr1	21028217	21037733	E	1	5.38195
1.1522E	1.1536P.EIF4G3	chr1	21060365	21063331	E	1	1.39872
1.1525E	1.1536P.EIF4G3	chr1	21075937	21077831	E	2	2.58575
1.1526E	1.1536P.EIF4G3	chr1	21081913	21092312	E	1	4.71154
1.1527E	1.1536P.EIF4G3	chr1	21094222	21100237	E	2	1.99801
1.1528E	1.1536P.EIF4G3	chr1	21102227	21108854	E	2	1.50121
1.1529E	1.1536P.EIF4G3	chr1	21118868	21134445	E	2	1.7499
1.1530E	1.1536P.EIF4G3	chr1	21137732	21142121	E	2	2.44875
1.1531E	1.1536P.EIF4G3	chr1	21143873	21147039	E	2	1.57247
1.1532E	1.1536P.EIF4G3	chr1	21147569	21153803	E	1	19.2702
1.1536P.EIF4G3	1.1536P.EIF4G3	chr1	21173090	21178467	P	0	67.9509
1.1538E	1.1536P.EIF4G3	chr1	21183168	21184851	E	2	0.872922
1.1548E	1.1549P.ENSG00000236936	chr1	21250629	21258532	E	1	23.5084
1.1549P.ENSG00000236936	1.1549P.ENSG00000236936	chr1	21260792	21274770	P	0	36.1979
1.1552E	1.1549P.ENSG00000236936	chr1	21306716	21311900	E	1	2.50145
1.1553E	1.1549P.ENSG00000236936	chr1	21316512	21331493	E	1	26.2869
1.1554E	1.1549P.ENSG00000236936	chr1	21333785	21340615	E	1	30.527
1.1556E	1.1549P.ENSG00000236936	chr1	21349241	21357226	E	1	2.18633
1.1557E	1.1549P.ENSG00000236936	chr1	21358214	21374752	E	1	2.25648
1.1567E	1.1549P.ENSG00000236936	chr1	21516197	21522609	E	1	0.95743
1.1572E	1.1549P.ENSG00000236936	chr1	21557778	21559166	E	2	0.964723
1.1575E	1.1549P.ENSG00000236936	chr1	21571766	21578005	E	1	4.40545
1.1576E	1.1549P.ENSG00000236936	chr1	21579211	21582206	E	1	13.8919
1.1579E	1.1549P.ENSG00000236936	chr1	21632577	21636583	E	1	22.9049
1.1580E	1.1549P.ENSG00000236936	chr1	21637490	21643336	E	1	101.023
1.1583E	1.1549P.ENSG00000236936	chr1	21671467	21683342	E	1	15.5465
1.1584E	1.1549P.ENSG00000236936	chr1	21685385	21690627	E	1	1.4362
1.1618E	1.1549P.ENSG00000236936	chr1	22013860	22021907	E	1	3.47664
1.1550P.ECE1	1.1550P.ECE1	chr1	21276455	21281236	P	0	2.71853
1.1553E	1.1550P.ECE1	chr1	21316512	21331493	E	1	26.2869
1.1554E	1.1550P.ECE1	chr1	21333785	21340615	E	1	30.527
1.1579E	1.1550P.ECE1	chr1	21632577	21636583	E	1	22.9049
1.1580E	1.1550P.ECE1	chr1	21637490	21643336	E	1	101.023
1.1548E	1.1551P.ECE1-AS1	chr1	21250629	21258532	E	1	23.5084
1.1551P.ECE1-AS1	1.1551P.ECE1-AS1	chr1	21284176	21304092	P	0	14.3872
1.1553E	1.1551P.ECE1-AS1	chr1	21316512	21331493	E	1	26.2869
1.1554E	1.1551P.ECE1-AS1	chr1	21333785	21340615	E	1	30.527
1.1572E	1.1551P.ECE1-AS1	chr1	21557778	21559166	E	2	0.964723
1.1579E	1.1551P.ECE1-AS1	chr1	21632577	21636583	E	1	22.9049
1.1580E	1.1551P.ECE1-AS1	chr1	21637490	21643336	E	1	101.023
1.1543E	1.1555P.ECE1	chr1	21214293	21223078	E	1	4.03028
1.1546E	1.1555P.ECE1	chr1	21232538	21246276	E	1	0.846495
1.1547E	1.1555P.ECE1	chr1	21246897	21249294	E	1	6.76397
1.1548E	1.1555P.ECE1	chr1	21250629	21258532	E	1	23.5084
1.1555P.ECE1	1.1555P.ECE1	chr1	21341118	21348173	P	0	27.6247
1.1572E	1.1555P.ECE1	chr1	21557778	21559166	E	2	0.964723
1.1579E	1.1555P.ECE1	chr1	21632577	21636583	E	1	22.9049
1.1580E	1.1555P.ECE1	chr1	21637490	21643336	E	1	101.023
1.1559P.PPP1R11P1	1.1559P.PPP1R11P1	chr1	21392046	21396002	P	0	0.404347
1.1548E	1.1560P.PPP1R11P1	chr1	21250629	21258532	E	1	23.5084
1.1560P.PPP1R11P1	1.1560P.PPP1R11P1	chr1	21397373	21404035	P	0	5.58907
1.1572E	1.1560P.PPP1R11P1	chr1	21557778	21559166	E	2	0.964723
1.1580E	1.1560P.PPP1R11P1	chr1	21637490	21643336	E	1	101.023
1.1561P.PDE4DIPP10	1.1561P.PDE4DIPP10	chr1	21409054	21410339	P	0	0.520995
1.1562P.NBPF3	1.1562P.NBPF3	chr1	21435447	21443677	P	0	20.0559
1.1579E	1.1562P.NBPF3	chr1	21632577	21636583	E	1	22.9049
1.1580E	1.1562P.NBPF3	chr1	21637490	21643336	E	1	101.023
1.1566P.ALPL	1.1566P.ALPL	chr1	21510379	21513137	P	0	1.85937
1.1548E	1.1571P.ENSG00000289715	chr1	21250629	21258532	E	1	23.5084
1.1571P.ENSG00000289715	1.1571P.ENSG00000289715	chr1	21543091	21545529	P	0	0.463305
1.1572E	1.1571P.ENSG00000289715	chr1	21557778	21559166	E	2	0.964723
1.1543E	1.1577P.RAP1GAP	chr1	21214293	21223078	E	1	4.03028
1.1546E	1.1577P.RAP1GAP	chr1	21232538	21246276	E	1	0.846495
1.1548E	1.1577P.RAP1GAP	chr1	21250629	21258532	E	1	23.5084
1.1568E	1.1577P.RAP1GAP	chr1	21528846	21536147	E	1	1.66667
1.1572E	1.1577P.RAP1GAP	chr1	21557778	21559166	E	2	0.964723
1.1577P.RAP1GAP	1.1577P.RAP1GAP	chr1	21584164	21628329	P	0	11.0576
1.1579E	1.1577P.RAP1GAP	chr1	21632577	21636583	E	1	22.9049
1.1580E	1.1577P.RAP1GAP	chr1	21637490	21643336	E	1	101.023
1.1583E	1.1577P.RAP1GAP	chr1	21671467	21683342	E	1	15.5465
1.1543E	1.1581P.RAP1GAP	chr1	21214293	21223078	E	1	4.03028
1.1546E	1.1581P.RAP1GAP	chr1	21232538	21246276	E	1	0.846495
1.1548E	1.1581P.RAP1GAP	chr1	21250629	21258532	E	1	23.5084
1.1553E	1.1581P.RAP1GAP	chr1	21316512	21331493	E	1	26.2869
1.1554E	1.1581P.RAP1GAP	chr1	21333785	21340615	E	1	30.527
1.1557E	1.1581P.RAP1GAP	chr1	21358214	21374752	E	1	2.25648
1.1568E	1.1581P.RAP1GAP	chr1	21528846	21536147	E	1	1.66667
1.1572E	1.1581P.RAP1GAP	chr1	21557778	21559166	E	2	0.964723
1.1575E	1.1581P.RAP1GAP	chr1	21571766	21578005	E	1	4.40545
1.1576E	1.1581P.RAP1GAP	chr1	21579211	21582206	E	1	13.8919
1.1579E	1.1581P.RAP1GAP	chr1	21632577	21636583	E	1	22.9049
1.1580E	1.1581P.RAP1GAP	chr1	21637490	21643336	E	1	101.023
1.1581P.RAP1GAP	1.1581P.RAP1GAP	chr1	21644152	21659003	P	0	9.93267
1.1592E	1.1581P.RAP1GAP	chr1	21753939	21755942	E	2	1.1477
1.1613E	1.1581P.RAP1GAP	chr1	21961267	21964571	E	1	6.63238
1.1632E	1.1581P.RAP1GAP	chr1	22165658	22170543	E	2	3.35244
1.1633E	1.1581P.RAP1GAP	chr1	22171529	22173079	E	2	0.799484
1.1636E	1.1581P.RAP1GAP	chr1	22194908	22201576	E	2	0.653771
1.1637E	1.1581P.RAP1GAP	chr1	22202393	22208650	E	2	1.34388
1.1650E	1.1581P.RAP1GAP	chr1	22356143	22360835	E	2	2.77008
1.1660E	1.1581P.RAP1GAP	chr1	22407007	22416509	E	1	32.2593
1.1661E	1.1581P.RAP1GAP	chr1	22417961	22422946	E	1	22.0758
1.1543E	1.1582P.RAP1GAP	chr1	21214293	21223078	E	1	4.03028
1.1546E	1.1582P.RAP1GAP	chr1	21232538	21246276	E	1	0.846495
1.1547E	1.1582P.RAP1GAP	chr1	21246897	21249294	E	1	6.76397
1.1548E	1.1582P.RAP1GAP	chr1	21250629	21258532	E	1	23.5084
1.1553E	1.1582P.RAP1GAP	chr1	21316512	21331493	E	1	26.2869
1.1554E	1.1582P.RAP1GAP	chr1	21333785	21340615	E	1	30.527
1.1557E	1.1582P.RAP1GAP	chr1	21358214	21374752	E	1	2.25648
1.1564E	1.1582P.RAP1GAP	chr1	21474010	21476641	E	1	5.0076
1.1567E	1.1582P.RAP1GAP	chr1	21516197	21522609	E	1	0.95743
1.1568E	1.1582P.RAP1GAP	chr1	21528846	21536147	E	1	1.66667
1.1572E	1.1582P.RAP1GAP	chr1	21557778	21559166	E	2	0.964723
1.1576E	1.1582P.RAP1GAP	chr1	21579211	21582206	E	1	13.8919
1.1579E	1.1582P.RAP1GAP	chr1	21632577	21636583	E	1	22.9049
1.1582P.RAP1GAP	1.1582P.RAP1GAP	chr1	21662368	21670862	P	0	34.1648
1.1587E	1.1582P.RAP1GAP	chr1	21699262	21711792	E	1	3.31977
1.1592E	1.1582P.RAP1GAP	chr1	21753939	21755942	E	2	1.1477
1.1607E	1.1582P.RAP1GAP	chr1	21920855	21923183	E	1	6.00258
1.1613E	1.1582P.RAP1GAP	chr1	21961267	21964571	E	1	6.63238
1.1618E	1.1582P.RAP1GAP	chr1	22013860	22021907	E	1	3.47664
1.1621E	1.1582P.RAP1GAP	chr1	22036640	22046394	E	1	4.6981
1.1632E	1.1582P.RAP1GAP	chr1	22165658	22170543	E	2	3.35244
1.1633E	1.1582P.RAP1GAP	chr1	22171529	22173079	E	2	0.799484
1.1636E	1.1582P.RAP1GAP	chr1	22194908	22201576	E	2	0.653771
1.1637E	1.1582P.RAP1GAP	chr1	22202393	22208650	E	2	1.34388
1.1650E	1.1582P.RAP1GAP	chr1	22356143	22360835	E	2	2.77008
1.1660E	1.1582P.RAP1GAP	chr1	22407007	22416509	E	1	32.2593
1.1661E	1.1582P.RAP1GAP	chr1	22417961	22422946	E	1	22.0758
1.1588P.USP48	1.1588P.USP48	chr1	21714159	21723296	P	0	3.66273
1.1589P.USP48	1.1589P.USP48	chr1	21725002	21730824	P	0	0.947965
1.1594P.ENSG00000231978	1.1594P.ENSG00000231978	chr1	21762043	21770420	P	0	5.57174
1.1596P.USP48	1.1596P.USP48	chr1	21778179	21785402	P	0	69.4504
1.1599P.LDLRAD2	1.1599P.LDLRAD2	chr1	21807742	21812724	P	0	1.05559
1.1600P.LDLRAD2	1.1600P.LDLRAD2	chr1	21813935	21823868	P	0	1.73143
1.1604P.ENSG00000232037	1.1604P.ENSG00000232037	chr1	21895547	21907752	P	0	1.49599
1.1610P.HSPG2	1.1610P.HSPG2	chr1	21934833	21941414	P	0	9.8663
1.1611P.ENSG00000283234	1.1611P.ENSG00000283234	chr1	21946416	21950009	P	0	0.982193
1.1584E	1.1612P.ENSG00000283234	chr1	21685385	21690627	E	1	1.4362
1.1585E	1.1612P.ENSG00000283234	chr1	21691514	21695620	E	1	2.65644
1.1587E	1.1612P.ENSG00000283234	chr1	21699262	21711792	E	1	3.31977
1.1612P.ENSG00000283234	1.1612P.ENSG00000283234	chr1	21950206	21960292	P	0	17.6128
1.1587E	1.1614P.CELA3B	chr1	21699262	21711792	E	1	3.31977
1.1592E	1.1614P.CELA3B	chr1	21753939	21755942	E	2	1.1477
1.1614P.CELA3B	1.1614P.CELA3B	chr1	21968362	21978823	P	0	1.70617
1.1632E	1.1614P.CELA3B	chr1	22165658	22170543	E	2	3.35244
1.1633E	1.1614P.CELA3B	chr1	22171529	22173079	E	2	0.799484
1.1636E	1.1614P.CELA3B	chr1	22194908	22201576	E	2	0.653771
1.1637E	1.1614P.CELA3B	chr1	22202393	22208650	E	2	1.34388
1.1650E	1.1614P.CELA3B	chr1	22356143	22360835	E	2	2.77008
1.1660E	1.1614P.CELA3B	chr1	22407007	22416509	E	1	32.2593
1.1615P.ENSG00000285959	1.1615P.ENSG00000285959	chr1	21981107	21987231	P	0	0.669388
1.1616P.RNU6-1022P	1.1616P.RNU6-1022P	chr1	21987987	21990524	P	0	0.661939
1.1587E	1.1617P.CELA3A	chr1	21699262	21711792	E	1	3.31977
1.1592E	1.1617P.CELA3A	chr1	21753939	21755942	E	2	1.1477
1.1617P.CELA3A	1.1617P.CELA3A	chr1	21994776	22010567	P	0	2.88754
1.1632E	1.1617P.CELA3A	chr1	22165658	22170543	E	2	3.35244
1.1633E	1.1617P.CELA3A	chr1	22171529	22173079	E	2	0.799484
1.1636E	1.1617P.CELA3A	chr1	22194908	22201576	E	2	0.653771
1.1637E	1.1617P.CELA3A	chr1	22202393	22208650	E	2	1.34388
1.1650E	1.1617P.CELA3A	chr1	22356143	22360835	E	2	2.77008
1.1660E	1.1617P.CELA3A	chr1	22407007	22416509	E	1	32.2593
1.1548E	1.1619P.LINC00339	chr1	21250629	21258532	E	1	23.5084
1.1557E	1.1619P.LINC00339	chr1	21358214	21374752	E	1	2.25648
1.1572E	1.1619P.LINC00339	chr1	21557778	21559166	E	2	0.964723
1.1579E	1.1619P.LINC00339	chr1	21632577	21636583	E	1	22.9049
1.1580E	1.1619P.LINC00339	chr1	21637490	21643336	E	1	101.023
1.1584E	1.1619P.LINC00339	chr1	21685385	21690627	E	1	1.4362
1.1587E	1.1619P.LINC00339	chr1	21699262	21711792	E	1	3.31977
1.1592E	1.1619P.LINC00339	chr1	21753939	21755942	E	2	1.1477
1.1619P.LINC00339	1.1619P.LINC00339	chr1	22023759	22027413	P	0	107.327
1.1632E	1.1619P.LINC00339	chr1	22165658	22170543	E	2	3.35244
1.1633E	1.1619P.LINC00339	chr1	22171529	22173079	E	2	0.799484
1.1636E	1.1619P.LINC00339	chr1	22194908	22201576	E	2	0.653771
1.1637E	1.1619P.LINC00339	chr1	22202393	22208650	E	2	1.34388
1.1650E	1.1619P.LINC00339	chr1	22356143	22360835	E	2	2.77008
1.1660E	1.1619P.LINC00339	chr1	22407007	22416509	E	1	32.2593
1.1661E	1.1619P.LINC00339	chr1	22417961	22422946	E	1	22.0758
1.1592E	1.1620P.ENSG00000285794	chr1	21753939	21755942	E	2	1.1477
1.1620P.ENSG00000285794	1.1620P.ENSG00000285794	chr1	22028749	22032189	P	0	1.34845
1.1632E	1.1620P.ENSG00000285794	chr1	22165658	22170543	E	2	3.35244
[truncated: 140,213 more rows]

## Sheet: beta.nodes
node_id	tree_id	chr	start	end	class	level	ATAC_tag_density
1.1P.LINC01409	1.1P.LINC01409	chr1	776876	782629	P	0	64.2475
1.2P.LINC01409	1.2P.LINC01409	chr1	800268	807449	P	0	13.2011
1.11E	1.3P.ENSG00000290784	chr1	890263	892035	E	2	0.394811
1.12E	1.3P.ENSG00000290784	chr1	893553	895432	E	2	0.388298
1.18E	1.3P.ENSG00000290784	chr1	932151	935408	E	2	1.16636
1.19E	1.3P.ENSG00000290784	chr1	936843	948838	E	1	63.0427
1.3P.ENSG00000290784	1.3P.ENSG00000290784	chr1	817038	824552	P	0	1.99202
1.5E	1.3P.ENSG00000290784	chr1	830685	835004	E	1	57.294
1.6E	1.3P.ENSG00000290784	chr1	837190	839750	E	2	2.85826
1.7E	1.3P.ENSG00000290784	chr1	842276	845551	E	1	3.97741
1.8E	1.3P.ENSG00000290784	chr1	846712	848712	E	1	4.2029
1.4P.LINC00115	1.4P.LINC00115	chr1	826037	829026	P	0	34.9666
1.11E	1.9P.ENSG00000288531	chr1	890263	892035	E	2	0.394811
1.12E	1.9P.ENSG00000288531	chr1	893553	895432	E	2	0.388298
1.18E	1.9P.ENSG00000288531	chr1	932151	935408	E	2	1.16636
1.19E	1.9P.ENSG00000288531	chr1	936843	948838	E	1	63.0427
1.5E	1.9P.ENSG00000288531	chr1	830685	835004	E	1	57.294
1.6E	1.9P.ENSG00000288531	chr1	837190	839750	E	2	2.85826
1.7E	1.9P.ENSG00000288531	chr1	842276	845551	E	1	3.97741
1.8E	1.9P.ENSG00000288531	chr1	846712	848712	E	2	4.2029
1.9P.ENSG00000288531	1.9P.ENSG00000288531	chr1	850498	860300	P	0	21.2721
1.10P.FAM41C	1.10P.FAM41C	chr1	873500	879342	P	0	5.43214
1.11E	1.10P.FAM41C	chr1	890263	892035	E	2	0.394811
1.12E	1.10P.FAM41C	chr1	893553	895432	E	2	0.388298
1.13E	1.10P.FAM41C	chr1	896055	901000	E	1	17.2119
1.18E	1.10P.FAM41C	chr1	932151	935408	E	2	1.16636
1.19E	1.10P.FAM41C	chr1	936843	948838	E	1	63.0427
1.11E	1.14P.ENSG00000272438	chr1	890263	892035	E	2	0.394811
1.12E	1.14P.ENSG00000272438	chr1	893553	895432	E	2	0.388298
1.14P.ENSG00000272438	1.14P.ENSG00000272438	chr1	902725	907797	P	0	6.7396
1.18E	1.14P.ENSG00000272438	chr1	932151	935408	E	2	1.16636
1.19E	1.14P.ENSG00000272438	chr1	936843	948838	E	1	63.0427
1.11E	1.15P.ENSG00000230699	chr1	890263	892035	E	2	0.394811
1.12E	1.15P.ENSG00000230699	chr1	893553	895432	E	2	0.388298
1.15P.ENSG00000230699	1.15P.ENSG00000230699	chr1	908962	912679	P	0	16.6057
1.18E	1.15P.ENSG00000230699	chr1	932151	935408	E	2	1.16636
1.19E	1.15P.ENSG00000230699	chr1	936843	948838	E	1	63.0427
1.11E	1.16P.ENSG00000241180	chr1	890263	892035	E	2	0.394811
1.12E	1.16P.ENSG00000241180	chr1	893553	895432	E	2	0.388298
1.16P.ENSG00000241180	1.16P.ENSG00000241180	chr1	915022	918502	P	0	2.32692
1.18E	1.16P.ENSG00000241180	chr1	932151	935408	E	2	1.16636
1.19E	1.16P.ENSG00000241180	chr1	936843	948838	E	1	63.0427
1.11E	1.17P.SAMD11	chr1	890263	892035	E	2	0.394811
1.12E	1.17P.SAMD11	chr1	893553	895432	E	2	0.388298
1.17P.SAMD11	1.17P.SAMD11	chr1	923072	926759	P	0	16.0927
1.18E	1.17P.SAMD11	chr1	932151	935408	E	2	1.16636
1.19E	1.17P.SAMD11	chr1	936843	948838	E	1	63.0427
1.11E	1.20P.NOC2L	chr1	890263	892035	E	2	0.394811
1.12E	1.20P.NOC2L	chr1	893553	895432	E	2	0.388298
1.18E	1.20P.NOC2L	chr1	932151	935408	E	2	1.16636
1.19E	1.20P.NOC2L	chr1	936843	948838	E	1	63.0427
1.20P.NOC2L	1.20P.NOC2L	chr1	949961	956448	P	0	0.659679
1.11E	1.21P.PLEKHN1	chr1	890263	892035	E	2	0.394811
1.12E	1.21P.PLEKHN1	chr1	893553	895432	E	2	0.388298
1.18E	1.21P.PLEKHN1	chr1	932151	935408	E	2	1.16636
1.19E	1.21P.PLEKHN1	chr1	936843	948838	E	1	63.0427
1.21P.PLEKHN1	1.21P.PLEKHN1	chr1	957661	970651	P	0	10.836
1.11E	1.22P.PERM1	chr1	890263	892035	E	2	0.394811
1.12E	1.22P.PERM1	chr1	893553	895432	E	2	0.388298
1.18E	1.22P.PERM1	chr1	932151	935408	E	2	1.16636
1.19E	1.22P.PERM1	chr1	936843	948838	E	1	63.0427
1.22P.PERM1	1.22P.PERM1	chr1	971042	982634	P	0	4.51307
1.23P.PERM1	1.23P.PERM1	chr1	982653	985108	P	0	3.73371
1.26P.HES4	1.26P.HES4	chr1	995126	1003839	P	0	8.56438
1.27P.ENSG00000231702	1.27P.ENSG00000231702	chr1	1005258	1007984	P	0	7.75944
1.28P.ISG15	1.28P.ISG15	chr1	1012314	1014862	P	0	18.8231
1.11E	1.29P.AGRN	chr1	890263	892035	E	2	0.394811
1.12E	1.29P.AGRN	chr1	893553	895432	E	2	0.388298
1.18E	1.29P.AGRN	chr1	932151	935408	E	2	1.16636
1.19E	1.29P.AGRN	chr1	936843	948838	E	1	63.0427
1.29P.AGRN	1.29P.AGRN	chr1	1017043	1026352	P	0	10.3437
1.31P.ENSG00000242590	1.31P.ENSG00000242590	chr1	1052008	1055556	P	0	0.650888
1.32P.ENSG00000273443	1.32P.ENSG00000273443	chr1	1061504	1067423	P	0	50.6605
1.33P.RNF223	1.33P.RNF223	chr1	1068643	1094161	P	0	12.7834
1.35P.C1orf159	1.35P.C1orf159	chr1	1103795	1112727	P	0	0.317922
1.37P.LINC01342	1.37P.LINC01342	chr1	1135309	1141202	P	0	3.48999
1.38E	1.40P.MIR200B	chr1	1142815	1146551	E	1	2.01766
1.40P.MIR200B	1.40P.MIR200B	chr1	1154598	1175541	P	0	29.4161
1.42E	1.40P.MIR200B	chr1	1182889	1190300	E	1	1.01322
1.41P.TTLL10-AS1	1.41P.TTLL10-AS1	chr1	1178336	1180780	P	0	0.703476
1.42E	1.43P.TNFRSF18	chr1	1182889	1190300	E	1	1.01322
1.43P.TNFRSF18	1.43P.TNFRSF18	chr1	1191891	1203102	P	0	7.25384
1.42E	1.44P.TNFRSF4	chr1	1182889	1190300	E	1	1.01322
1.44P.TNFRSF4	1.44P.TNFRSF4	chr1	1204285	1221589	P	0	11.9838
1.45P.SDF4	1.45P.SDF4	chr1	1221861	1233550	P	0	14.2592
1.46E	1.45P.SDF4	chr1	1235816	1240951	E	1	4.09268
1.47P.C1QTNF12	1.47P.C1QTNF12	chr1	1242509	1249745	P	0	1.35692
1.48P.ENSG00000260179	1.48P.ENSG00000260179	chr1	1252102	1262095	P	0	0.796478
1.51P.UBE2J2	1.51P.UBE2J2	chr1	1269828	1275360	P	0	19.2012
1.52P.SCNN1D	1.52P.SCNN1D	chr1	1280415	1284761	P	0	22.6708
1.11E	1.53P.ACAP3	chr1	890263	892035	E	2	0.394811
1.12E	1.53P.ACAP3	chr1	893553	895432	E	2	0.388298
1.18E	1.53P.ACAP3	chr1	932151	935408	E	2	1.16636
1.19E	1.53P.ACAP3	chr1	936843	948838	E	1	63.0427
1.25E	1.53P.ACAP3	chr1	992408	993656	E	1	0.656525
1.30E	1.53P.ACAP3	chr1	1030842	1034648	E	1	55.9522
1.53P.ACAP3	1.53P.ACAP3	chr1	1291633	1322000	P	0	32.7654
1.70E	1.53P.ACAP3	chr1	1549767	1561148	E	1	12.2386
1.54P.MIR6808	1.54P.MIR6808	chr1	1322294	1362556	P	0	7.96314
1.55P.AURKAIP1	1.55P.AURKAIP1	chr1	1373900	1377597	P	0	106.366
1.56P.NDUFB4P8	1.56P.NDUFB4P8	chr1	1380131	1390069	P	0	0.744542
1.57P.CCNL2	1.57P.CCNL2	chr1	1391774	1396504	P	0	3.47495
1.63E	1.57P.CCNL2	chr1	1460136	1464158	E	1	90.9943
1.58P.MRPL20-AS1	1.58P.MRPL20-AS1	chr1	1397120	1403464	P	0	42.2916
1.63E	1.58P.MRPL20-AS1	chr1	1460136	1464158	E	1	90.9943
1.59P.MRPL20	1.59P.MRPL20	chr1	1404392	1409914	P	0	15.6745
1.60P.TMEM88B	1.60P.TMEM88B	chr1	1409923	1446080	P	0	11.234
1.63E	1.60P.TMEM88B	chr1	1460136	1464158	E	1	90.9943
1.61P.ATAD3C	1.61P.ATAD3C	chr1	1447912	1449544	P	0	0.998163
1.62P.ATAD3C	1.62P.ATAD3C	chr1	1451585	1453879	P	0	1.02832
1.63E	1.64P.ATAD3B	chr1	1460136	1464158	E	1	90.9943
1.64P.ATAD3B	1.64P.ATAD3B	chr1	1469038	1480988	P	0	9.5766
1.63E	1.65P.ENSG00000284740	chr1	1460136	1464158	E	1	90.9943
1.65P.ENSG00000284740	1.65P.ENSG00000284740	chr1	1502117	1513357	P	0	55.2807
1.67P.TMEM240	1.67P.TMEM240	chr1	1531889	1542135	P	0	7.24505
1.70E	1.67P.TMEM240	chr1	1549767	1561148	E	1	12.2386
1.108E	1.72P.SSU72	chr1	1905760	1911215	E	1	38.2936
1.68E	1.72P.SSU72	chr1	1542824	1546297	E	1	6.46517
1.70E	1.72P.SSU72	chr1	1549767	1561148	E	1	12.2386
1.71E	1.72P.SSU72	chr1	1563628	1568948	E	1	2.21575
1.72P.SSU72	1.72P.SSU72	chr1	1573553	1576630	P	0	39.8441
1.84E	1.72P.SSU72	chr1	1677708	1681261	E	2	3.84074
1.93E	1.72P.SSU72	chr1	1770825	1772549	E	2	0.278261
1.73P.ENSG00000274481	1.73P.ENSG00000274481	chr1	1581318	1584470	P	0	0.875357
1.75P.FNDC10	1.75P.FNDC10	chr1	1593179	1604254	P	0	2.71127
1.76E	1.75P.FNDC10	chr1	1608987	1611247	E	1	20.1017
1.76E	1.77P.MIB2	chr1	1608987	1611247	E	1	20.1017
1.77P.MIB2	1.77P.MIB2	chr1	1613417	1617747	P	0	98.5846
1.78E	1.77P.MIB2	chr1	1620890	1622943	E	1	1.36806
1.79P.MMP23B	1.79P.MMP23B	chr1	1626168	1632139	P	0	3.44943
1.81P.CDK11B	1.81P.CDK11B	chr1	1652789	1656442	P	0	0.432403
1.108E	1.82P.ENSG00000272004	chr1	1905760	1911215	E	1	38.2936
1.82P.ENSG00000272004	1.82P.ENSG00000272004	chr1	1657951	1668458	P	0	22.4943
1.84E	1.82P.ENSG00000272004	chr1	1677708	1681261	E	2	3.84074
1.85E	1.82P.ENSG00000272004	chr1	1681936	1689083	E	1	2.0789
1.93E	1.82P.ENSG00000272004	chr1	1770825	1772549	E	2	0.278261
1.83P.ENSG00000269737	1.83P.ENSG00000269737	chr1	1670659	1673146	P	0	0.405949
1.108E	1.86P.SLC35E2B	chr1	1905760	1911215	E	1	38.2936
1.84E	1.86P.SLC35E2B	chr1	1677708	1681261	E	2	3.84074
1.86P.SLC35E2B	1.86P.SLC35E2B	chr1	1689304	1695325	P	0	14.8373
1.90E	1.86P.SLC35E2B	chr1	1752043	1755335	E	1	0.880656
1.91E	1.86P.SLC35E2B	chr1	1756597	1764245	E	1	11.9754
1.93E	1.86P.SLC35E2B	chr1	1770825	1772549	E	2	0.278261
1.108E	1.88P.ENSG00000227775	chr1	1905760	1911215	E	1	38.2936
1.84E	1.88P.ENSG00000227775	chr1	1677708	1681261	E	2	3.84074
1.85E	1.88P.ENSG00000227775	chr1	1681936	1689083	E	1	2.0789
1.88P.ENSG00000227775	1.88P.ENSG00000227775	chr1	1718874	1739862	P	0	12.3741
1.93E	1.88P.ENSG00000227775	chr1	1770825	1772549	E	2	0.278261
1.108E	1.89P.ENSG00000290854	chr1	1905760	1911215	E	1	38.2936
1.84E	1.89P.ENSG00000290854	chr1	1677708	1681261	E	2	3.84074
1.85E	1.89P.ENSG00000290854	chr1	1681936	1689083	E	1	2.0789
1.89P.ENSG00000290854	1.89P.ENSG00000290854	chr1	1740171	1747156	P	0	8.3381
1.93E	1.89P.ENSG00000290854	chr1	1770825	1772549	E	2	0.278261
1.100E	1.94P.NADK	chr1	1831512	1835848	E	1	43.4955
1.104E	1.94P.NADK	chr1	1879301	1882699	E	1	21.2357
1.108E	1.94P.NADK	chr1	1905760	1911215	E	1	38.2936
1.84E	1.94P.NADK	chr1	1677708	1681261	E	2	3.84074
1.93E	1.94P.NADK	chr1	1770825	1772549	E	2	0.278261
1.94P.NADK	1.94P.NADK	chr1	1773851	1783978	P	0	15.4216
1.97E	1.94P.NADK	chr1	1812017	1820133	E	1	1.07429
1.98E	1.94P.NADK	chr1	1822048	1824651	E	1	1.04839
1.99E	1.94P.NADK	chr1	1825657	1829978	E	1	6.99907
1.101P.GNB1	1.101P.GNB1	chr1	1839805	1843323	P	0	18.9372
1.104E	1.101P.GNB1	chr1	1879301	1882699	E	1	21.2357
1.96E	1.101P.GNB1	chr1	1804250	1810906	E	1	2.19769
1.97E	1.101P.GNB1	chr1	1812017	1820133	E	1	1.07429
1.98E	1.101P.GNB1	chr1	1822048	1824651	E	1	1.04839
1.100E	1.103P.GNB1	chr1	1831512	1835848	E	1	43.4955
1.102E	1.103P.GNB1	chr1	1845524	1850194	E	1	3.83216
1.103P.GNB1	1.103P.GNB1	chr1	1851820	1876290	P	0	5.73291
1.104E	1.103P.GNB1	chr1	1879301	1882699	E	1	21.2357
1.97E	1.103P.GNB1	chr1	1812017	1820133	E	1	1.07429
1.99E	1.103P.GNB1	chr1	1825657	1829978	E	1	6.99907
1.100E	1.106P.GNB1	chr1	1831512	1835848	E	1	43.4955
1.102E	1.106P.GNB1	chr1	1845524	1850194	E	1	3.83216
1.106P.GNB1	1.106P.GNB1	chr1	1888600	1896456	P	0	21.2435
1.95E	1.106P.GNB1	chr1	1785485	1802545	E	1	0.976496
1.96E	1.106P.GNB1	chr1	1804250	1810906	E	1	2.19769
1.110P.PRKCZ	1.110P.PRKCZ	chr1	2065911	2076518	P	0	0.296946
1.114P.ENSG00000271806	1.114P.ENSG00000271806	chr1	2141584	2145867	P	0	0.196078
1.113E	1.115P.PRKCZ-AS1	chr1	2126035	2141409	E	1	29.5148
1.115P.PRKCZ-AS1	1.115P.PRKCZ-AS1	chr1	2179114	2182562	P	0	12.8994
1.116P.FAAP20	1.116P.FAAP20	chr1	2189244	2200825	P	0	52.958
1.120E	1.116P.FAAP20	chr1	2245536	2260965	E	1	11.8548
1.121E	1.116P.FAAP20	chr1	2262402	2281109	E	1	4.23883
1.122E	1.116P.FAAP20	chr1	2282057	2285628	E	1	11.1254
1.123E	1.116P.FAAP20	chr1	2286404	2295569	E	1	4.16648
1.124E	1.116P.FAAP20	chr1	2297468	2306097	E	1	5.3117
1.127E	1.116P.FAAP20	chr1	2336220	2340489	E	1	2.01639
1.128E	1.116P.FAAP20	chr1	2346624	2348467	E	1	0.547722
1.130E	1.116P.FAAP20	chr1	2372575	2374477	E	1	0.530741
1.131E	1.116P.FAAP20	chr1	2375645	2388273	E	1	2.0928
1.117E	1.118P.ENSG00000234396	chr1	2202714	2209636	E	1	12.1421
1.118P.ENSG00000234396	1.118P.ENSG00000234396	chr1	2211293	2217088	P	0	25.8851
1.119P.SKI	1.119P.SKI	chr1	2226008	2244970	P	0	31.986
1.120E	1.119P.SKI	chr1	2245536	2260965	E	1	11.8548
1.121E	1.119P.SKI	chr1	2262402	2281109	E	1	4.23883
1.122E	1.119P.SKI	chr1	2282057	2285628	E	1	11.1254
1.123E	1.119P.SKI	chr1	2286404	2295569	E	1	4.16648
1.124E	1.119P.SKI	chr1	2297468	2306097	E	1	5.3117
1.125P.ENSG00000287356	1.125P.ENSG00000287356	chr1	2309772	2318120	P	0	11.4636
1.126P.ENSG00000272161	1.126P.ENSG00000272161	chr1	2321560	2324481	P	0	11.2012
1.129P.ENSG00000272420	1.129P.ENSG00000272420	chr1	2354518	2363388	P	0	0.314508
1.132P.RER1	1.132P.RER1	chr1	2389506	2414657	P	0	20.6234
1.152E	1.132P.RER1	chr1	2782739	2786255	E	1	0.304237
1.133E	1.137P.PLCH2	chr1	2418841	2421507	E	1	0.209974
1.134E	1.137P.PLCH2	chr1	2425577	2440960	E	1	0.850884
1.135E	1.137P.PLCH2	chr1	2444310	2447666	E	1	26.473
1.136E	1.137P.PLCH2	chr1	2449277	2452423	E	1	10.9024
1.137P.PLCH2	1.137P.PLCH2	chr1	2458774	2479569	P	0	20.9819
1.138E	1.137P.PLCH2	chr1	2480152	2487457	E	1	13.6121
1.141E	1.137P.PLCH2	chr1	2505455	2508601	E	1	6.5904
1.142E	1.137P.PLCH2	chr1	2509723	2519281	E	1	3.63846
1.138E	1.139P.ENSG00000224387	chr1	2480152	2487457	E	1	13.6121
1.139P.ENSG00000224387	1.139P.ENSG00000224387	chr1	2488375	2491781	P	0	4.73437
1.134E	1.140P.ENSG00000229393	chr1	2425577	2440960	E	1	0.850884
1.135E	1.140P.ENSG00000229393	chr1	2444310	2447666	E	1	26.473
1.136E	1.140P.ENSG00000229393	chr1	2449277	2452423	E	1	10.9024
1.138E	1.140P.ENSG00000229393	chr1	2480152	2487457	E	1	13.6121
1.140P.ENSG00000229393	1.140P.ENSG00000229393	chr1	2492659	2501894	P	0	8.15071
1.141E	1.140P.ENSG00000229393	chr1	2505455	2508601	E	1	6.5904
1.142E	1.140P.ENSG00000229393	chr1	2509723	2519281	E	1	3.63846
1.133E	1.143P.PANK4	chr1	2418841	2421507	E	1	0.209974
1.138E	1.143P.PANK4	chr1	2480152	2487457	E	1	13.6121
1.141E	1.143P.PANK4	chr1	2505455	2508601	E	1	6.5904
1.142E	1.143P.PANK4	chr1	2509723	2519281	E	1	3.63846
1.143P.PANK4	1.143P.PANK4	chr1	2522464	2528878	P	0	30.0592
1.144P.HES5	1.144P.HES5	chr1	2528998	2536885	P	0	8.76268
1.133E	1.145P.TNFRSF14-AS1	chr1	2418841	2421507	E	1	0.209974
1.134E	1.145P.TNFRSF14-AS1	chr1	2425577	2440960	E	1	0.850884
1.135E	1.145P.TNFRSF14-AS1	chr1	2444310	2447666	E	1	26.473
1.136E	1.145P.TNFRSF14-AS1	chr1	2449277	2452423	E	1	10.9024
1.138E	1.145P.TNFRSF14-AS1	chr1	2480152	2487457	E	1	13.6121
1.145P.TNFRSF14-AS1	1.145P.TNFRSF14-AS1	chr1	2541880	2550968	P	0	47.2032
1.152E	1.145P.TNFRSF14-AS1	chr1	2782739	2786255	E	1	0.304237
1.204E	1.145P.TNFRSF14-AS1	chr1	3425435	3428690	E	1	0.199631
1.146P.TNFRSF14-AS1	1.146P.TNFRSF14-AS1	chr1	2553981	2564078	P	0	8.82056
1.147P.ENSG00000225931	1.147P.ENSG00000225931	chr1	2565983	2575089	P	0	1.09696
1.148P.ENSG00000228037	1.148P.ENSG00000228037	chr1	2576558	2580993	P	0	24.6078
1.134E	1.149P.ENSG00000289610	chr1	2425577	2440960	E	1	0.850884
1.136E	1.149P.ENSG00000289610	chr1	2449277	2452423	E	1	10.9024
1.149P.ENSG00000289610	1.149P.ENSG00000289610	chr1	2582581	2588126	P	0	78.6729
1.151E	1.149P.ENSG00000289610	chr1	2637486	2645354	E	1	10.8108
1.170P.PRDM16-DT	1.170P.PRDM16-DT	chr1	3059352	3068594	P	0	2.47539
1.171P.PRDM16	1.171P.PRDM16	chr1	3069264	3080393	P	0	5.06739
1.178E	1.171P.PRDM16	chr1	3139107	3148621	E	1	2.27746
1.180E	1.171P.PRDM16	chr1	3161815	3183358	E	1	12.0739
1.194E	1.171P.PRDM16	chr1	3330031	3335985	E	1	1.39379
1.176P.MIR4251	1.176P.MIR4251	chr1	3125055	3129171	P	0	0.485791
1.177P.ENSG00000226286	1.177P.ENSG00000226286	chr1	3131169	3138257	P	0	0.813937
1.180E	1.184P.ENSG00000279839	chr1	3161815	3183358	E	1	12.0739
1.184P.ENSG00000279839	1.184P.ENSG00000279839	chr1	3204708	3228044	P	0	7.73836
1.192P.ENSG00000272235	1.192P.ENSG00000272235	chr1	3302250	3317933	P	0	1.05713
1.162E	1.193P.ENSG00000287828	chr1	2997338	3004900	E	1	0.606902
1.167E	1.193P.ENSG00000287828	chr1	3042058	3043412	E	1	0.125461
1.168E	1.193P.ENSG00000287828	chr1	3048813	3050823	E	1	0.407757
1.180E	1.193P.ENSG00000287828	chr1	3161815	3183358	E	1	12.0739
1.193P.ENSG00000287828	1.193P.ENSG00000287828	chr1	3318579	3326388	P	0	24.0602
1.194E	1.193P.ENSG00000287828	chr1	3330031	3335985	E	1	1.39379
1.195E	1.193P.ENSG00000287828	chr1	3337739	3342867	E	1	0.635601
1.197P.ENSG00000286518	1.197P.ENSG00000286518	chr1	3361609	3370990	P	0	3.81262
1.205P.ARHGEF16	1.205P.ARHGEF16	chr1	3451783	3457631	P	0	18.2937
1.206E	1.207P.ARHGEF16	chr1	3458325	3462127	E	1	0.933474
1.207P.ARHGEF16	1.207P.ARHGEF16	chr1	3467658	3477845	P	0	0.574205
1.208P.TPRG1L	1.208P.TPRG1L	chr1	3623587	3626682	P	0	78.4528
1.209E	1.210P.TP73-AS3	chr1	3657065	3661485	E	1	0.533816
1.210P.TP73-AS3	1.210P.TP73-AS3	chr1	3667527	3671860	P	0	21.9012
1.211P.TP73	1.211P.TP73	chr1	3690843	3701469	P	0	16.747
1.212P.ENSG00000276189	1.212P.ENSG00000276189	chr1	3721030	3736049	P	0	1.55526
1.213P.ENSG00000276189	1.213P.ENSG00000276189	chr1	3737809	3739477	P	0	0.233673
1.214P.TP73-AS1	1.214P.TP73-AS1	chr1	3744009	3748551	P	0	12.0911
1.215P.SMIM1	1.215P.SMIM1	chr1	3771665	3779980	P	0	18.8023
1.216P.ENSG00000272153	1.216P.ENSG00000272153	chr1	3783594	3793703	P	0	0.963403
1.217P.LRRC47	1.217P.LRRC47	chr1	3795005	3797773	P	0	36.0708
1.222P.DFFB	1.222P.DFFB	chr1	3855887	3860330	P	0	85.2813
1.227P.LINC01134	1.227P.LINC01134	chr1	3898459	3902739	P	0	121.922
1.229P.LINC01346	1.229P.LINC01346	chr1	3942278	3946864	P	0	14.4125
1.236P.EEF1DP6	1.236P.EEF1DP6	chr1	4172801	4174906	P	0	2.24596
1.237P.EEF1DP6	1.237P.EEF1DP6	chr1	4175582	4181145	P	0	1.42703
1.254P.ENSG00000227169	1.254P.ENSG00000227169	chr1	4549546	4552336	P	0	0.666428
1.256P.AJAP1	1.256P.AJAP1	chr1	4654859	4660608	P	0	3.22957
1.261P.LINC02781	1.261P.LINC02781	chr1	4972198	4974553	P	0	0.250424
1.268E	1.269P.ENSG00000284616	chr1	5295641	5299259	E	1	64.6836
1.269P.ENSG00000284616	1.269P.ENSG00000284616	chr1	5304625	5306299	P	0	0.871642
1.268E	1.270P.ENSG00000284616	chr1	5295641	5299259	E	1	64.6836
1.270P.ENSG00000284616	1.270P.ENSG00000284616	chr1	5309274	5314891	P	0	13.9658
1.279P.ENSG00000284666	1.279P.ENSG00000284666	chr1	5475096	5479384	P	0	0.976918
1.280P.ENSG00000284666	1.280P.ENSG00000284666	chr1	5483164	5490257	P	0	0.345362
1.281P.ENSG00000284692	1.281P.ENSG00000284692	chr1	5492659	5496354	P	0	1.13366
1.286P.ENSG00000283356	1.286P.ENSG00000283356	chr1	5551408	5555085	P	0	12.2512
1.291P.ENSG00000236948	1.291P.ENSG00000236948	chr1	5665556	5668577	P	0	0.549305
1.297P.MIR4689	1.297P.MIR4689	chr1	5859194	5863328	P	0	0.191052
1.314P.KCNAB2	1.314P.KCNAB2	chr1	6038354	6046107	P	0	1.07042
1.316E	1.319P.CHD5	chr1	6151180	6153357	E	2	1.08356
1.317E	1.319P.CHD5	chr1	6156313	6158958	E	1	100.847
1.318E	1.319P.CHD5	chr1	6165128	6176058	E	2	0.64587
1.319P.CHD5	1.319P.CHD5	chr1	6176071	6181594	P	0	4.38088
1.315E	1.323P.RPL22	chr1	6138737	6140776	E	1	0.401961
1.323P.RPL22	1.323P.RPL22	chr1	6197268	6201205	P	0	47.9584
1.324P.RNF207	1.324P.RNF207	chr1	6204052	6208545	P	0	4.87761
1.327P.ICMT-DT	1.327P.ICMT-DT	chr1	6231483	6236470	P	0	10.409
1.330P.ACOT7	1.330P.ACOT7	chr1	6354056	6361575	P	0	1.46676
1.333P.ACOT7	1.333P.ACOT7	chr1	6383942	6387157	P	0	1.22512
1.334P.ACOT7	1.334P.ACOT7	chr1	6391282	6396348	P	0	59.6507
1.338P.MIR4252	1.338P.MIR4252	chr1	6429354	6430942	P	0	2.35368
1.340P.PLEKHG5	1.340P.PLEKHG5	chr1	6481657	6485637	P	0	2.7154
1.357E	1.340P.PLEKHG5	chr1	6631998	6639238	E	1	5.9895
1.341P.PLEKHG5	1.341P.PLEKHG5	chr1	6488962	6493898	P	0	8.00891
1.357E	1.341P.PLEKHG5	chr1	6631998	6639238	E	1	5.9895
1.342P.PLEKHG5	1.342P.PLEKHG5	chr1	6502274	6503648	P	0	0.370909
1.343P.PLEKHG5	1.343P.PLEKHG5	chr1	6518337	6521508	P	0	18.7642
1.346P.RNU6-731P	1.346P.RNU6-731P	chr1	6538923	6541896	P	0	0.682582
1.347P.ENSG00000229519	1.347P.ENSG00000229519	chr1	6542957	6550095	P	0	2.29444
1.345E	1.348P.NOL9	chr1	6533483	6537809	E	1	0.441414
1.348P.NOL9	1.348P.NOL9	chr1	6552603	6555935	P	0	16.6577
1.357E	1.348P.NOL9	chr1	6631998	6639238	E	1	5.9895
1.352P.ZBTB48	1.352P.ZBTB48	chr1	6578424	6583664	P	0	48.3209
1.353P.KLHL21	1.353P.KLHL21	chr1	6584152	6605587	P	0	43.8659
1.354P.PHF13	1.354P.PHF13	chr1	6611763	6616093	P	0	125.26
1.355E	1.354P.PHF13	chr1	6619758	6621741	E	1	0.267137
1.356P.THAP3	1.356P.THAP3	chr1	6623679	6627500	P	0	43.179
1.361P.DNAJC11	1.361P.DNAJC11	chr1	6700219	6702569	P	0	21.8801
1.362P.LINC01672	1.362P.LINC01672	chr1	6723474	6727867	P	0	1.81156
1.364P.ENSG00000284744	1.364P.ENSG00000284744	chr1	6770231	6771593	P	0	8.94351
1.365P.CAMTA1	1.365P.CAMTA1	chr1	6782098	6798060	P	0	50.2587
1.378E	1.365P.CAMTA1	chr1	7048210	7049696	E	2	0.188299
1.381E	1.365P.CAMTA1	chr1	7072500	7073911	E	2	0.36119
1.384E	1.365P.CAMTA1	chr1	7108936	7112521	E	2	40.7529
1.388E	1.365P.CAMTA1	chr1	7232136	7238660	E	2	0.944061
1.391E	1.365P.CAMTA1	chr1	7264469	7269079	E	2	31.0345
1.393E	1.365P.CAMTA1	chr1	7289990	7292260	E	2	0.497578
1.395E	1.365P.CAMTA1	chr1	7307856	7309521	E	2	0.288115
1.399E	1.365P.CAMTA1	chr1	7355157	7361528	E	2	2.35876
1.401E	1.365P.CAMTA1	chr1	7374010	7378195	E	2	6.64118
1.405E	1.365P.CAMTA1	chr1	7431690	7435416	E	2	0.308559
1.406E	1.365P.CAMTA1	chr1	7451366	7466765	E	2	2.3461
1.408E	1.365P.CAMTA1	chr1	7490004	7493569	E	2	51.4863
1.410E	1.365P.CAMTA1	chr1	7548069	7556513	E	2	6.48786
1.411E	1.365P.CAMTA1	chr1	7557335	7563651	E	2	4.05889
1.413E	1.365P.CAMTA1	chr1	7572347	7576248	E	1	54.9564
1.414E	1.365P.CAMTA1	chr1	7579939	7585368	E	1	49.7127
1.415E	1.365P.CAMTA1	chr1	7592137	7598491	E	2	0.903226
1.418E	1.365P.CAMTA1	chr1	7622011	7626413	E	2	14.1381
1.419E	1.365P.CAMTA1	chr1	7628516	7632713	E	1	18.6303
1.422E	1.365P.CAMTA1	chr1	7639311	7647884	E	1	7.27315
1.423E	1.365P.CAMTA1	chr1	7649765	7653325	E	1	19.0368
1.375P.ENSG00000237365	1.375P.ENSG00000237365	chr1	7006249	7014960	P	0	0.46832
1.378E	1.387P.RNU1-8P	chr1	7048210	7049696	E	2	0.188299
1.381E	1.387P.RNU1-8P	chr1	7072500	7073911	E	2	0.36119
1.384E	1.387P.RNU1-8P	chr1	7108936	7112521	E	2	40.7529
1.387P.RNU1-8P	1.387P.RNU1-8P	chr1	7218195	7226676	P	0	6.34049
1.388E	1.387P.RNU1-8P	chr1	7232136	7238660	E	2	0.944061
1.391E	1.387P.RNU1-8P	chr1	7264469	7269079	E	2	31.0345
1.393E	1.387P.RNU1-8P	chr1	7289990	7292260	E	2	0.497578
1.395E	1.387P.RNU1-8P	chr1	7307856	7309521	E	2	0.288115
1.399E	1.387P.RNU1-8P	chr1	7355157	7361528	E	2	2.35876
1.401E	1.387P.RNU1-8P	chr1	7374010	7378195	E	2	6.64118
1.403E	1.387P.RNU1-8P	chr1	7399996	7411636	E	1	24.2359
1.405E	1.387P.RNU1-8P	chr1	7431690	7435416	E	2	0.308559
1.406E	1.387P.RNU1-8P	chr1	7451366	7466765	E	2	2.3461
1.407E	1.387P.RNU1-8P	chr1	7466936	7484740	E	2	14.0657
1.408E	1.387P.RNU1-8P	chr1	7490004	7493569	E	2	51.4863
1.410E	1.387P.RNU1-8P	chr1	7548069	7556513	E	2	6.48786
1.411E	1.387P.RNU1-8P	chr1	7557335	7563651	E	2	4.05889
1.413E	1.387P.RNU1-8P	chr1	7572347	7576248	E	1	54.9564
1.414E	1.387P.RNU1-8P	chr1	7579939	7585368	E	1	49.7127
1.415E	1.387P.RNU1-8P	chr1	7592137	7598491	E	2	0.903226
1.418E	1.387P.RNU1-8P	chr1	7622011	7626413	E	2	14.1381
1.419E	1.387P.RNU1-8P	chr1	7628516	7632713	E	1	18.6303
1.421E	1.387P.RNU1-8P	chr1	7636241	7637560	E	1	0.659091
1.422E	1.387P.RNU1-8P	chr1	7639311	7647884	E	1	7.27315
1.423E	1.387P.RNU1-8P	chr1	7649765	7653325	E	1	19.0368
1.381E	1.400P.CAMTA1-IT1	chr1	7072500	7073911	E	2	0.36119
1.384E	1.400P.CAMTA1-IT1	chr1	7108936	7112521	E	2	40.7529
1.388E	1.400P.CAMTA1-IT1	chr1	7232136	7238660	E	2	0.944061
1.391E	1.400P.CAMTA1-IT1	chr1	7264469	7269079	E	2	31.0345
1.393E	1.400P.CAMTA1-IT1	chr1	7289990	7292260	E	3	0.497578
1.399E	1.400P.CAMTA1-IT1	chr1	7355157	7361528	E	2	2.35876
1.400P.CAMTA1-IT1	1.400P.CAMTA1-IT1	chr1	7365334	7369247	P	0	7.52683
1.405E	1.400P.CAMTA1-IT1	chr1	7431690	7435416	E	3	0.308559
1.406E	1.400P.CAMTA1-IT1	chr1	7451366	7466765	E	2	2.3461
1.408E	1.400P.CAMTA1-IT1	chr1	7490004	7493569	E	3	51.4863
1.418E	1.400P.CAMTA1-IT1	chr1	7622011	7626413	E	1	14.1381
1.419E	1.400P.CAMTA1-IT1	chr1	7628516	7632713	E	2	18.6303
1.422E	1.400P.CAMTA1-IT1	chr1	7639311	7647884	E	1	7.27315
1.378E	1.402P.CAMTA1-AS2	chr1	7048210	7049696	E	3	0.188299
1.381E	1.402P.CAMTA1-AS2	chr1	7072500	7073911	E	2	0.36119
1.388E	1.402P.CAMTA1-AS2	chr1	7232136	7238660	E	2	0.944061
1.393E	1.402P.CAMTA1-AS2	chr1	7289990	7292260	E	2	0.497578
1.399E	1.402P.CAMTA1-AS2	chr1	7355157	7361528	E	3	2.35876
1.401E	1.402P.CAMTA1-AS2	chr1	7374010	7378195	E	2	6.64118
1.402P.CAMTA1-AS2	1.402P.CAMTA1-AS2	chr1	7388044	7391061	P	0	45.8681
1.403E	1.402P.CAMTA1-AS2	chr1	7399996	7411636	E	1	24.2359
1.405E	1.402P.CAMTA1-AS2	chr1	7431690	7435416	E	2	0.308559
1.406E	1.402P.CAMTA1-AS2	chr1	7451366	7466765	E	2	2.3461
1.407E	1.402P.CAMTA1-AS2	chr1	7466936	7484740	E	2	14.0657
1.408E	1.402P.CAMTA1-AS2	chr1	7490004	7493569	E	2	51.4863
1.417E	1.402P.CAMTA1-AS2	chr1	7606878	7618933	E	2	3.87691
1.418E	1.402P.CAMTA1-AS2	chr1	7622011	7626413	E	2	14.1381
1.419E	1.402P.CAMTA1-AS2	chr1	7628516	7632713	E	1	18.6303
1.422E	1.402P.CAMTA1-AS2	chr1	7639311	7647884	E	2	7.27315
1.423E	1.402P.CAMTA1-AS2	chr1	7649765	7653325	E	2	19.0368
1.424P.CAMTA1	1.424P.CAMTA1	chr1	7660052	7674725	P	0	13.1218
1.428E	1.424P.CAMTA1	chr1	7748533	7754822	E	1	7.46264
1.427P.ENSG00000269978	1.427P.ENSG00000269978	chr1	7696432	7706489	P	0	19.0853
1.425E	1.429P.VAMP3	chr1	7678357	7682437	E	1	8.28963
1.429P.VAMP3	1.429P.VAMP3	chr1	7770179	7774244	P	0	32.275
1.430P.PER3	1.430P.PER3	chr1	7780676	7786033	P	0	70.8231
1.432E	1.430P.PER3	chr1	7794724	7796553	E	1	2.15301
1.433E	1.430P.PER3	chr1	7803120	7812244	E	1	9.04548
1.431P.PER3	1.431P.PER3	chr1	7786590	7789065	P	0	5.23021
1.432E	1.431P.PER3	chr1	7794724	7796553	E	1	2.15301
1.433E	1.431P.PER3	chr1	7803120	7812244	E	1	9.04548
1.434P.ENSG00000236266	1.434P.ENSG00000236266	chr1	7825842	7832254	P	0	6.21394
1.435P.UTS2	1.435P.UTS2	chr1	7850208	7852376	P	0	0.594744
1.436P.TNFRSF9	1.436P.TNFRSF9	chr1	7939927	7942503	P	0	23.6748
1.438P.PARK7	1.438P.PARK7	chr1	7959836	7965153	P	0	67.2339
1.481E	1.438P.PARK7	chr1	8307007	8309680	E	1	0.579656
1.486E	1.438P.PARK7	chr1	8342158	8365385	E	1	4.08774
1.487E	1.438P.PARK7	chr1	8365427	8385739	E	1	11.2731
1.491E	1.438P.PARK7	chr1	8406311	8415141	E	1	28.6774
1.525E	1.438P.PARK7	chr1	8715288	8716720	E	2	0.823447
1.544E	1.438P.PARK7	chr1	8852014	8855426	E	2	15.3941
1.440E	1.441P.Y_RNA	chr1	7974422	7978234	E	1	10.3855
1.441P.Y_RNA	1.441P.Y_RNA	chr1	7978757	7991112	P	0	5.50745
1.453E	1.441P.Y_RNA	chr1	8093077	8099701	E	1	65.3917
1.457E	1.441P.Y_RNA	chr1	8125116	8129844	E	2	0.439839
1.458E	1.441P.Y_RNA	chr1	8131987	8139346	E	2	0.501359
1.460E	1.441P.Y_RNA	chr1	8142889	8149172	E	2	0.545831
1.463E	1.441P.Y_RNA	chr1	8166184	8172731	E	1	46.5409
1.470E	1.441P.Y_RNA	chr1	8224571	8229408	E	2	4.68789
1.471E	1.441P.Y_RNA	chr1	8230445	8233896	E	2	0.431634
1.472E	1.441P.Y_RNA	chr1	8234205	8235574	E	2	0.386861
1.475E	1.441P.Y_RNA	chr1	8255576	8261175	E	1	50.6107
1.478E	1.441P.Y_RNA	chr1	8279085	8286379	E	2	7.17889
1.481E	1.441P.Y_RNA	chr1	8307007	8309680	E	1	0.579656
1.486E	1.441P.Y_RNA	chr1	8342158	8365385	E	1	4.08774
1.487E	1.441P.Y_RNA	chr1	8365427	8385739	E	1	11.2731
1.489E	1.441P.Y_RNA	chr1	8401536	8403402	E	1	2.18532
1.491E	1.441P.Y_RNA	chr1	8406311	8415141	E	1	28.6774
1.494E	1.441P.Y_RNA	chr1	8436198	8443239	E	1	18.4195
1.496E	1.441P.Y_RNA	chr1	8453225	8466082	E	1	7.46539
1.507E	1.441P.Y_RNA	chr1	8562592	8566768	E	1	4.93177
1.508E	1.441P.Y_RNA	chr1	8567194	8575746	E	1	7.90366
1.518E	1.441P.Y_RNA	chr1	8669136	8671898	E	2	10.7239
1.525E	1.441P.Y_RNA	chr1	8715288	8716720	E	2	0.823447
1.527E	1.441P.Y_RNA	chr1	8720224	8729115	E	1	11.1977
1.544E	1.441P.Y_RNA	chr1	8852014	8855426	E	2	15.3941
1.548E	1.441P.Y_RNA	chr1	8869089	8874048	E	1	95.0867
1.442P.ENSG00000284747	1.442P.ENSG00000284747	chr1	7991120	7992894	P	0	2.96338
1.443P.ENSG00000284747	1.443P.ENSG00000284747	chr1	7992983	7994585	P	0	1.79039
1.440E	1.444P.ENSG00000284716	chr1	7974422	7978234	E	1	10.3855
1.444P.ENSG00000284716	1.444P.ENSG00000284716	chr1	7997274	8016769	P	0	21.3003
1.453E	1.444P.ENSG00000284716	chr1	8093077	8099701	E	1	65.3917
1.457E	1.444P.ENSG00000284716	chr1	8125116	8129844	E	2	0.439839
1.458E	1.444P.ENSG00000284716	chr1	8131987	8139346	E	2	0.501359
1.462E	1.444P.ENSG00000284716	chr1	8161070	8163926	E	1	99.468
1.463E	1.444P.ENSG00000284716	chr1	8166184	8172731	E	1	46.5409
1.470E	1.444P.ENSG00000284716	chr1	8224571	8229408	E	2	4.68789
1.471E	1.444P.ENSG00000284716	chr1	8230445	8233896	E	2	0.431634
1.472E	1.444P.ENSG00000284716	chr1	8234205	8235574	E	2	0.386861
1.475E	1.444P.ENSG00000284716	chr1	8255576	8261175	E	1	50.6107
1.476E	1.444P.ENSG00000284716	chr1	8264604	8271484	E	1	1.31667
1.478E	1.444P.ENSG00000284716	chr1	8279085	8286379	E	1	7.17889
1.481E	1.444P.ENSG00000284716	chr1	8307007	8309680	E	1	0.579656
1.485E	1.444P.ENSG00000284716	chr1	8338933	8341575	E	1	0.480515
1.486E	1.444P.ENSG00000284716	chr1	8342158	8365385	E	1	4.08774
1.487E	1.444P.ENSG00000284716	chr1	8365427	8385739	E	1	11.2731
1.491E	1.444P.ENSG00000284716	chr1	8406311	8415141	E	1	28.6774
1.506E	1.444P.ENSG00000284716	chr1	8557126	8561909	E	1	5.70025
1.507E	1.444P.ENSG00000284716	chr1	8562592	8566768	E	1	4.93177
1.525E	1.444P.ENSG00000284716	chr1	8715288	8716720	E	2	0.823447
1.544E	1.444P.ENSG00000284716	chr1	8852014	8855426	E	2	15.3941
1.445P.ERRFI1	1.445P.ERRFI1	chr1	8017711	8032885	P	0	29.9783
1.453E	1.445P.ERRFI1	chr1	8093077	8099701	E	1	65.3917
1.462E	1.445P.ERRFI1	chr1	8161070	8163926	E	1	99.468
1.463E	1.445P.ERRFI1	chr1	8166184	8172731	E	1	46.5409
1.471E	1.445P.ERRFI1	chr1	8230445	8233896	E	1	0.431634
1.472E	1.445P.ERRFI1	chr1	8234205	8235574	E	2	0.386861
1.475E	1.445P.ERRFI1	chr1	8255576	8261175	E	1	50.6107
1.476E	1.445P.ERRFI1	chr1	8264604	8271484	E	1	1.31667
1.477E	1.445P.ERRFI1	chr1	8272145	8278382	E	1	0.960244
1.478E	1.445P.ERRFI1	chr1	8279085	8286379	E	1	7.17889
1.481E	1.445P.ERRFI1	chr1	8307007	8309680	E	1	0.579656
1.486E	1.445P.ERRFI1	chr1	8342158	8365385	E	1	4.08774
1.487E	1.445P.ERRFI1	chr1	8365427	8385739	E	1	11.2731
1.491E	1.445P.ERRFI1	chr1	8406311	8415141	E	1	28.6774
1.506E	1.445P.ERRFI1	chr1	8557126	8561909	E	1	5.70025
1.507E	1.445P.ERRFI1	chr1	8562592	8566768	E	1	4.93177
1.517E	1.445P.ERRFI1	chr1	8659580	8667452	E	1	13.9223
1.525E	1.445P.ERRFI1	chr1	8715288	8716720	E	2	0.823447
1.544E	1.445P.ERRFI1	chr1	8852014	8855426	E	2	15.3941
1.447P.RPL7AP18	1.447P.RPL7AP18	chr1	8053205	8058546	P	0	1.30101
1.453E	1.447P.RPL7AP18	chr1	8093077	8099701	E	1	65.3917
1.457E	1.447P.RPL7AP18	chr1	8125116	8129844	E	2	0.439839
1.458E	1.447P.RPL7AP18	chr1	8131987	8139346	E	2	0.501359
1.460E	1.447P.RPL7AP18	chr1	8142889	8149172	E	2	0.545831
1.463E	1.447P.RPL7AP18	chr1	8166184	8172731	E	1	46.5409
1.470E	1.447P.RPL7AP18	chr1	8224571	8229408	E	2	4.68789
1.471E	1.447P.RPL7AP18	chr1	8230445	8233896	E	2	0.431634
1.472E	1.447P.RPL7AP18	chr1	8234205	8235574	E	2	0.386861
1.475E	1.447P.RPL7AP18	chr1	8255576	8261175	E	1	50.6107
1.478E	1.447P.RPL7AP18	chr1	8279085	8286379	E	2	7.17889
1.481E	1.447P.RPL7AP18	chr1	8307007	8309680	E	1	0.579656
1.448P.RPL7AP18	1.448P.RPL7AP18	chr1	8058718	8063903	P	0	2.15966
1.450E	1.466P.ENSG00000229305	chr1	8074648	8081489	E	1	29.8948
1.453E	1.466P.ENSG00000229305	chr1	8093077	8099701	E	1	65.3917
1.457E	1.466P.ENSG00000229305	chr1	8125116	8129844	E	2	0.439839
1.458E	1.466P.ENSG00000229305	chr1	8131987	8139346	E	2	0.501359
1.460E	1.466P.ENSG00000229305	chr1	8142889	8149172	E	2	0.545831
1.463E	1.466P.ENSG00000229305	chr1	8166184	8172731	E	1	46.5409
1.466P.ENSG00000229305	1.466P.ENSG00000229305	chr1	8188407	8191653	P	0	1.36126
1.470E	1.466P.ENSG00000229305	chr1	8224571	8229408	E	2	4.68789
1.471E	1.466P.ENSG00000229305	chr1	8230445	8233896	E	2	0.431634
1.472E	1.466P.ENSG00000229305	chr1	8234205	8235574	E	2	0.386861
1.475E	1.466P.ENSG00000229305	chr1	8255576	8261175	E	1	50.6107
1.478E	1.466P.ENSG00000229305	chr1	8279085	8286379	E	2	7.17889
1.481E	1.466P.ENSG00000229305	chr1	8307007	8309680	E	2	0.579656
1.446E	1.467P.ENSG00000288816	chr1	8034622	8052840	E	1	2.65821
1.450E	1.467P.ENSG00000288816	chr1	8074648	8081489	E	1	29.8948
1.451E	1.467P.ENSG00000288816	chr1	8082245	8085146	E	1	5.15851
1.453E	1.467P.ENSG00000288816	chr1	8093077	8099701	E	1	65.3917
1.457E	1.467P.ENSG00000288816	chr1	8125116	8129844	E	2	0.439839
1.458E	1.467P.ENSG00000288816	chr1	8131987	8139346	E	2	0.501359
1.460E	1.467P.ENSG00000288816	chr1	8142889	8149172	E	2	0.545831
1.463E	1.467P.ENSG00000288816	chr1	8166184	8172731	E	1	46.5409
1.467P.ENSG00000288816	1.467P.ENSG00000288816	chr1	8193310	8199037	P	0	14.375
1.470E	1.467P.ENSG00000288816	chr1	8224571	8229408	E	2	4.68789
1.471E	1.467P.ENSG00000288816	chr1	8230445	8233896	E	2	0.431634
1.472E	1.467P.ENSG00000288816	chr1	8234205	8235574	E	2	0.386861
1.475E	1.467P.ENSG00000288816	chr1	8255576	8261175	E	1	50.6107
1.478E	1.467P.ENSG00000288816	chr1	8279085	8286379	E	2	7.17889
1.481E	1.467P.ENSG00000288816	chr1	8307007	8309680	E	2	0.579656
1.453E	1.468P.LINC01714	chr1	8093077	8099701	E	1	65.3917
1.457E	1.468P.LINC01714	chr1	8125116	8129844	E	2	0.439839
1.458E	1.468P.LINC01714	chr1	8131987	8139346	E	2	0.501359
1.460E	1.468P.LINC01714	chr1	8142889	8149172	E	2	0.545831
1.463E	1.468P.LINC01714	chr1	8166184	8172731	E	1	46.5409
1.468P.LINC01714	1.468P.LINC01714	chr1	8199689	8208078	P	0	16.7783
1.470E	1.468P.LINC01714	chr1	8224571	8229408	E	2	4.68789
1.471E	1.468P.LINC01714	chr1	8230445	8233896	E	2	0.431634
1.472E	1.468P.LINC01714	chr1	8234205	8235574	E	2	0.386861
1.475E	1.468P.LINC01714	chr1	8255576	8261175	E	1	50.6107
1.478E	1.468P.LINC01714	chr1	8279085	8286379	E	2	7.17889
1.481E	1.468P.LINC01714	chr1	8307007	8309680	E	2	0.579656
1.453E	1.469P.ENSG00000233645	chr1	8093077	8099701	E	1	65.3917
1.457E	1.469P.ENSG00000233645	chr1	8125116	8129844	E	2	0.439839
1.458E	1.469P.ENSG00000233645	chr1	8131987	8139346	E	2	0.501359
1.460E	1.469P.ENSG00000233645	chr1	8142889	8149172	E	2	0.545831
1.463E	1.469P.ENSG00000233645	chr1	8166184	8172731	E	1	46.5409
1.469P.ENSG00000233645	1.469P.ENSG00000233645	chr1	8211602	8218643	P	0	3.78018
1.470E	1.469P.ENSG00000233645	chr1	8224571	8229408	E	2	4.68789
1.471E	1.469P.ENSG00000233645	chr1	8230445	8233896	E	2	0.431634
1.472E	1.469P.ENSG00000233645	chr1	8234205	8235574	E	2	0.386861
1.475E	1.469P.ENSG00000233645	chr1	8255576	8261175	E	1	50.6107
1.478E	1.469P.ENSG00000233645	chr1	8279085	8286379	E	2	7.17889
1.481E	1.469P.ENSG00000233645	chr1	8307007	8309680	E	2	0.579656
1.479P.RNU6-991P	1.479P.RNU6-991P	chr1	8287342	8289707	P	0	0.524091
1.440E	1.480P.RNU6-991P	chr1	7974422	7978234	E	1	10.3855
1.446E	1.480P.RNU6-991P	chr1	8034622	8052840	E	1	2.65821
1.453E	1.480P.RNU6-991P	chr1	8093077	8099701	E	1	65.3917
1.457E	1.480P.RNU6-991P	chr1	8125116	8129844	E	2	0.439839
1.458E	1.480P.RNU6-991P	chr1	8131987	8139346	E	2	0.501359
1.460E	1.480P.RNU6-991P	chr1	8142889	8149172	E	2	0.545831
1.463E	1.480P.RNU6-991P	chr1	8166184	8172731	E	1	46.5409
1.470E	1.480P.RNU6-991P	chr1	8224571	8229408	E	2	4.68789
1.471E	1.480P.RNU6-991P	chr1	8230445	8233896	E	2	0.431634
1.472E	1.480P.RNU6-991P	chr1	8234205	8235574	E	2	0.386861
1.475E	1.480P.RNU6-991P	chr1	8255576	8261175	E	1	50.6107
1.478E	1.480P.RNU6-991P	chr1	8279085	8286379	E	2	7.17889
1.480P.RNU6-991P	1.480P.RNU6-991P	chr1	8292732	8305298	P	0	1.10607
1.481E	1.480P.RNU6-991P	chr1	8307007	8309680	E	2	0.579656
1.544E	1.480P.RNU6-991P	chr1	8852014	8855426	E	2	15.3941
1.440E	1.482P.SLC45A1	chr1	7974422	7978234	E	1	10.3855
1.446E	1.482P.SLC45A1	chr1	8034622	8052840	E	1	2.65821
1.450E	1.482P.SLC45A1	chr1	8074648	8081489	E	1	29.8948
1.453E	1.482P.SLC45A1	chr1	8093077	8099701	E	1	65.3917
1.457E	1.482P.SLC45A1	chr1	8125116	8129844	E	2	0.439839
1.458E	1.482P.SLC45A1	chr1	8131987	8139346	E	2	0.501359
1.460E	1.482P.SLC45A1	chr1	8142889	8149172	E	2	0.545831
1.462E	1.482P.SLC45A1	chr1	8161070	8163926	E	1	99.468
1.463E	1.482P.SLC45A1	chr1	8166184	8172731	E	1	46.5409
1.470E	1.482P.SLC45A1	chr1	8224571	8229408	E	2	4.68789
1.471E	1.482P.SLC45A1	chr1	8230445	8233896	E	2	0.431634
1.472E	1.482P.SLC45A1	chr1	8234205	8235574	E	2	0.386861
1.475E	1.482P.SLC45A1	chr1	8255576	8261175	E	1	50.6107
1.478E	1.482P.SLC45A1	chr1	8279085	8286379	E	2	7.17889
1.481E	1.482P.SLC45A1	chr1	8307007	8309680	E	2	0.579656
1.482P.SLC45A1	1.482P.SLC45A1	chr1	8311184	8319658	P	0	16.3445
1.544E	1.482P.SLC45A1	chr1	8852014	8855426	E	2	15.3941
1.440E	1.483P.SLC45A1	chr1	7974422	7978234	E	1	10.3855
1.446E	1.483P.SLC45A1	chr1	8034622	8052840	E	1	2.65821
1.453E	1.483P.SLC45A1	chr1	8093077	8099701	E	1	65.3917
1.478E	1.483P.SLC45A1	chr1	8279085	8286379	E	2	7.17889
1.481E	1.483P.SLC45A1	chr1	8307007	8309680	E	2	0.579656
1.483P.SLC45A1	1.483P.SLC45A1	chr1	8320968	8327982	P	0	0.590164
1.544E	1.483P.SLC45A1	chr1	8852014	8855426	E	2	15.3941
1.440E	1.484P.Y_RNA	chr1	7974422	7978234	E	1	10.3855
1.453E	1.484P.Y_RNA	chr1	8093077	8099701	E	1	65.3917
1.478E	1.484P.Y_RNA	chr1	8279085	8286379	E	2	7.17889
1.481E	1.484P.Y_RNA	chr1	8307007	8309680	E	2	0.579656
1.484P.Y_RNA	1.484P.Y_RNA	chr1	8328615	8337482	P	0	0.876184
1.544E	1.484P.Y_RNA	chr1	8852014	8855426	E	2	15.3941
1.487E	1.492P.RERE	chr1	8365427	8385739	E	1	11.2731
1.491E	1.492P.RERE	chr1	8406311	8415141	E	1	28.6774
1.492P.RERE	1.492P.RERE	chr1	8418740	8428395	P	0	21.2552
1.499E	1.492P.RERE	chr1	8491607	8499896	E	1	16.1423
1.505E	1.492P.RERE	chr1	8548214	8556397	E	1	5.74902
1.508E	1.492P.RERE	chr1	8567194	8575746	E	1	7.90366
1.517E	1.492P.RERE	chr1	8659580	8667452	E	1	13.9223
1.522E	1.492P.RERE	chr1	8695135	8709142	E	1	34.798
1.524E	1.492P.RERE	chr1	8711725	8714712	E	1	12.4331
1.525E	1.492P.RERE	chr1	8715288	8716720	E	2	0.823447
1.527E	1.492P.RERE	chr1	8720224	8729115	E	1	11.1977
1.537E	1.492P.RERE	chr1	8809868	8812423	E	1	2.01487
1.540E	1.492P.RERE	chr1	8825740	8827155	E	2	0.713277
1.544E	1.492P.RERE	chr1	8852014	8855426	E	1	15.3941
1.500P.ENSG00000221083	1.500P.ENSG00000221083	chr1	8504870	8509584	P	0	2.27996
1.440E	1.501P.ENSG00000270282	chr1	7974422	7978234	E	1	10.3855
1.481E	1.501P.ENSG00000270282	chr1	8307007	8309680	E	2	0.579656
1.487E	1.501P.ENSG00000270282	chr1	8365427	8385739	E	1	11.2731
1.491E	1.501P.ENSG00000270282	chr1	8406311	8415141	E	1	28.6774
1.494E	1.501P.ENSG00000270282	chr1	8436198	8443239	E	1	18.4195
1.501P.ENSG00000270282	1.501P.ENSG00000270282	chr1	8515582	8521251	P	0	4.92945
1.525E	1.501P.ENSG00000270282	chr1	8715288	8716720	E	2	0.823447
1.527E	1.501P.ENSG00000270282	chr1	8720224	8729115	E	1	11.1977
1.544E	1.501P.ENSG00000270282	chr1	8852014	8855426	E	1	15.3941
1.440E	1.502P.RERE	chr1	7974422	7978234	E	1	10.3855
1.481E	1.502P.RERE	chr1	8307007	8309680	E	2	0.579656
1.486E	1.502P.RERE	chr1	8342158	8365385	E	1	4.08774
1.487E	1.502P.RERE	chr1	8365427	8385739	E	1	11.2731
1.488E	1.502P.RERE	chr1	8386393	8399701	E	1	6.09587
1.491E	1.502P.RERE	chr1	8406311	8415141	E	1	28.6774
1.494E	1.502P.RERE	chr1	8436198	8443239	E	1	18.4195
1.496E	1.502P.RERE	chr1	8453225	8466082	E	1	7.46539
1.502P.RERE	1.502P.RERE	chr1	8524248	8530913	P	0	36.0741
1.518E	1.502P.RERE	chr1	8669136	8671898	E	2	10.7239
1.525E	1.502P.RERE	chr1	8715288	8716720	E	2	0.823447
1.539E	1.502P.RERE	chr1	8822343	8825564	E	1	4.00993
1.544E	1.502P.RERE	chr1	8852014	8855426	E	1	15.3941
1.548E	1.502P.RERE	chr1	8869089	8874048	E	1	95.0867
1.487E	1.516P.RERE	chr1	8365427	8385739	E	1	11.2731
1.491E	1.516P.RERE	chr1	8406311	8415141	E	1	28.6774
1.505E	1.516P.RERE	chr1	8548214	8556397	E	1	5.74902
1.507E	1.516P.RERE	chr1	8562592	8566768	E	1	4.93177
1.509E	1.516P.RERE	chr1	8582270	8594343	E	1	2.52857
1.510E	1.516P.RERE	chr1	8596029	8609532	E	1	15.157
1.513E	1.516P.RERE	chr1	8624708	8631763	E	1	22.3795
1.516P.RERE	1.516P.RERE	chr1	8648674	8655921	P	0	4.62886
1.517E	1.516P.RERE	chr1	8659580	8667452	E	1	13.9223
1.522E	1.516P.RERE	chr1	8695135	8709142	E	1	34.798
1.525E	1.516P.RERE	chr1	8715288	8716720	E	2	0.823447
1.540E	1.516P.RERE	chr1	8825740	8827155	E	2	0.713277
1.544E	1.516P.RERE	chr1	8852014	8855426	E	2	15.3941
1.491E	1.529P.RPL7P11	chr1	8406311	8415141	E	1	28.6774
1.496E	1.529P.RPL7P11	chr1	8453225	8466082	E	1	7.46539
1.518E	1.529P.RPL7P11	chr1	8669136	8671898	E	2	10.7239
1.525E	1.529P.RPL7P11	chr1	8715288	8716720	E	2	0.823447
1.529P.RPL7P11	1.529P.RPL7P11	chr1	8753277	8756250	P	0	11.735
1.543E	1.529P.RPL7P11	chr1	8846738	8849745	E	1	84.3152
1.544E	1.529P.RPL7P11	chr1	8852014	8855426	E	2	15.3941
1.548E	1.529P.RPL7P11	chr1	8869089	8874048	E	1	95.0867
1.532P.RPL7P7	1.532P.RPL7P7	chr1	8787782	8791601	P	0	6.23298
1.494E	1.533P.Y_RNA	chr1	8436198	8443239	E	1	18.4195
1.533P.Y_RNA	1.533P.Y_RNA	chr1	8796155	8798795	P	0	27.641
1.534P.ENSG00000226545	1.534P.ENSG00000226545	chr1	8799621	8802914	P	0	1.83667
1.535P.ENSG00000228423	1.535P.ENSG00000228423	chr1	8803800	8805425	P	0	2.71833
1.536P.ENSG00000228423	1.536P.ENSG00000228423	chr1	8806482	8808780	P	0	1.29622
1.440E	1.538P.RERE	chr1	7974422	7978234	E	1	10.3855
1.457E	1.538P.RERE	chr1	8125116	8129844	E	2	0.439839
1.458E	1.538P.RERE	chr1	8131987	8139346	E	2	0.501359
1.460E	1.538P.RERE	chr1	8142889	8149172	E	2	0.545831
1.463E	1.538P.RERE	chr1	8166184	8172731	E	1	46.5409
1.470E	1.538P.RERE	chr1	8224571	8229408	E	2	4.68789
1.471E	1.538P.RERE	chr1	8230445	8233896	E	2	0.431634
1.472E	1.538P.RERE	chr1	8234205	8235574	E	2	0.386861
1.475E	1.538P.RERE	chr1	8255576	8261175	E	1	50.6107
1.478E	1.538P.RERE	chr1	8279085	8286379	E	2	7.17889
1.481E	1.538P.RERE	chr1	8307007	8309680	E	2	0.579656
1.486E	1.538P.RERE	chr1	8342158	8365385	E	1	4.08774
1.487E	1.538P.RERE	chr1	8365427	8385739	E	1	11.2731
1.488E	1.538P.RERE	chr1	8386393	8399701	E	1	6.09587
1.489E	1.538P.RERE	chr1	8401536	8403402	E	1	2.18532
1.491E	1.538P.RERE	chr1	8406311	8415141	E	1	28.6774
1.493E	1.538P.RERE	chr1	8429845	8435001	E	1	1.92554
1.496E	1.538P.RERE	chr1	8453225	8466082	E	1	7.46539
1.498E	1.538P.RERE	chr1	8484351	8489827	E	1	0.929341
1.503E	1.538P.RERE	chr1	8532491	8539642	E	1	1.15632
1.504E	1.538P.RERE	chr1	8540692	8546470	E	1	1.83596
1.505E	1.538P.RERE	chr1	8548214	8556397	E	1	5.74902
1.506E	1.538P.RERE	chr1	8557126	8561909	E	1	5.70025
1.507E	1.538P.RERE	chr1	8562592	8566768	E	1	4.93177
1.508E	1.538P.RERE	chr1	8567194	8575746	E	1	7.90366
1.509E	1.538P.RERE	chr1	8582270	8594343	E	1	2.52857
1.510E	1.538P.RERE	chr1	8596029	8609532	E	1	15.157
1.517E	1.538P.RERE	chr1	8659580	8667452	E	1	13.9223
1.518E	1.538P.RERE	chr1	8669136	8671898	E	2	10.7239
1.519E	1.538P.RERE	chr1	8672493	8682882	E	1	15.1819
1.520E	1.538P.RERE	chr1	8684138	8691520	E	1	7.12041
1.522E	1.538P.RERE	chr1	8695135	8709142	E	1	34.798
1.524E	1.538P.RERE	chr1	8711725	8714712	E	1	12.4331
1.525E	1.538P.RERE	chr1	8715288	8716720	E	2	0.823447
1.527E	1.538P.RERE	chr1	8720224	8729115	E	1	11.1977
1.528E	1.538P.RERE	chr1	8730097	8747223	E	1	1.13563
1.530E	1.538P.RERE	chr1	8756868	8767517	E	1	2.44413
1.538P.RERE	1.538P.RERE	chr1	8815208	8819263	P	0	68.4122
1.540E	1.538P.RERE	chr1	8825740	8827155	E	2	0.713277
1.544E	1.538P.RERE	chr1	8852014	8855426	E	2	15.3941
1.548E	1.538P.RERE	chr1	8869089	8874048	E	1	95.0867
1.487E	1.541P.RPL23AP19	chr1	8365427	8385739	E	1	11.2731
1.491E	1.541P.RPL23AP19	chr1	8406311	8415141	E	1	28.6774
1.494E	1.541P.RPL23AP19	chr1	8436198	8443239	E	1	18.4195
1.505E	1.541P.RPL23AP19	chr1	8548214	8556397	E	1	5.74902
1.506E	1.541P.RPL23AP19	chr1	8557126	8561909	E	1	5.70025
1.507E	1.541P.RPL23AP19	chr1	8562592	8566768	E	1	4.93177
1.508E	1.541P.RPL23AP19	chr1	8567194	8575746	E	1	7.90366
1.522E	1.541P.RPL23AP19	chr1	8695135	8709142	E	1	34.798
1.525E	1.541P.RPL23AP19	chr1	8715288	8716720	E	2	0.823447
1.540E	1.541P.RPL23AP19	chr1	8825740	8827155	E	2	0.713277
1.541P.RPL23AP19	1.541P.RPL23AP19	chr1	8828738	8830630	P	0	28.7375
1.544E	1.541P.RPL23AP19	chr1	8852014	8855426	E	2	15.3941
1.487E	1.546P.MIR6728	chr1	8365427	8385739	E	1	11.2731
1.505E	1.546P.MIR6728	chr1	8548214	8556397	E	1	5.74902
1.506E	1.546P.MIR6728	chr1	8557126	8561909	E	1	5.70025
1.507E	1.546P.MIR6728	chr1	8562592	8566768	E	1	4.93177
1.517E	1.546P.MIR6728	chr1	8659580	8667452	E	1	13.9223
1.525E	1.546P.MIR6728	chr1	8715288	8716720	E	2	0.823447
1.540E	1.546P.MIR6728	chr1	8825740	8827155	E	2	0.713277
1.544E	1.546P.MIR6728	chr1	8852014	8855426	E	2	15.3941
1.546P.MIR6728	1.546P.MIR6728	chr1	8860876	8864310	P	0	2.32606
1.487E	1.547P.MIR6728	chr1	8365427	8385739	E	1	11.2731
1.491E	1.547P.MIR6728	chr1	8406311	8415141	E	1	28.6774
1.496E	1.547P.MIR6728	chr1	8453225	8466082	E	1	7.46539
1.506E	1.547P.MIR6728	chr1	8557126	8561909	E	1	5.70025
1.518E	1.547P.MIR6728	chr1	8669136	8671898	E	2	10.7239
1.525E	1.547P.MIR6728	chr1	8715288	8716720	E	2	0.823447
1.544E	1.547P.MIR6728	chr1	8852014	8855426	E	2	15.3941
1.547P.MIR6728	1.547P.MIR6728	chr1	8865877	8867619	P	0	2.30637
1.549P.ENO1	1.549P.ENO1	chr1	8874349	8875852	P	0	3.88963
1.440E	1.550P.ENO1	chr1	7974422	7978234	E	1	10.3855
1.446E	1.550P.ENO1	chr1	8034622	8052840	E	1	2.65821
1.453E	1.550P.ENO1	chr1	8093077	8099701	E	1	65.3917
1.455E	1.550P.ENO1	chr1	8108223	8117650	E	1	0.677768
1.457E	1.550P.ENO1	chr1	8125116	8129844	E	2	0.439839
1.458E	1.550P.ENO1	chr1	8131987	8139346	E	2	0.501359
1.460E	1.550P.ENO1	chr1	8142889	8149172	E	2	0.545831
1.463E	1.550P.ENO1	chr1	8166184	8172731	E	1	46.5409
1.470E	1.550P.ENO1	chr1	8224571	8229408	E	2	4.68789
1.471E	1.550P.ENO1	chr1	8230445	8233896	E	2	0.431634
1.472E	1.550P.ENO1	chr1	8234205	8235574	E	2	0.386861
1.475E	1.550P.ENO1	chr1	8255576	8261175	E	1	50.6107
1.478E	1.550P.ENO1	chr1	8279085	8286379	E	2	7.17889
1.481E	1.550P.ENO1	chr1	8307007	8309680	E	2	0.579656
1.487E	1.550P.ENO1	chr1	8365427	8385739	E	1	11.2731
1.488E	1.550P.ENO1	chr1	8386393	8399701	E	1	6.09587
1.489E	1.550P.ENO1	chr1	8401536	8403402	E	1	2.18532
1.491E	1.550P.ENO1	chr1	8406311	8415141	E	1	28.6774
1.495E	1.550P.ENO1	chr1	8447920	8451207	E	1	12.0012
1.496E	1.550P.ENO1	chr1	8453225	8466082	E	1	7.46539
1.503E	1.550P.ENO1	chr1	8532491	8539642	E	1	1.15632
1.504E	1.550P.ENO1	chr1	8540692	8546470	E	1	1.83596
1.505E	1.550P.ENO1	chr1	8548214	8556397	E	1	5.74902
1.506E	1.550P.ENO1	chr1	8557126	8561909	E	1	5.70025
1.507E	1.550P.ENO1	chr1	8562592	8566768	E	1	4.93177
1.509E	1.550P.ENO1	chr1	8582270	8594343	E	1	2.52857
1.510E	1.550P.ENO1	chr1	8596029	8609532	E	1	15.157
1.513E	1.550P.ENO1	chr1	8624708	8631763	E	1	22.3795
1.517E	1.550P.ENO1	chr1	8659580	8667452	E	1	13.9223
1.518E	1.550P.ENO1	chr1	8669136	8671898	E	2	10.7239
1.525E	1.550P.ENO1	chr1	8715288	8716720	E	2	0.823447
1.540E	1.550P.ENO1	chr1	8825740	8827155	E	2	0.713277
1.544E	1.550P.ENO1	chr1	8852014	8855426	E	2	15.3941
1.550P.ENO1	1.550P.ENO1	chr1	8876749	8880771	P	0	100.626
1.552E	1.550P.ENO1	chr1	8888658	8891311	E	1	4.55916
1.561E	1.550P.ENO1	chr1	8984213	8988329	E	1	3.10906
1.551P.RNU6-304P	1.551P.RNU6-304P	chr1	8884936	8887768	P	0	0.744794
1.553P.HMGN2P17	1.553P.HMGN2P17	chr1	8894959	8901316	P	0	2.79805
1.554P.ENSG00000232208	1.554P.ENSG00000232208	chr1	8901917	8906348	P	0	0.927347
1.555P.ENSG00000232663	1.555P.ENSG00000232663	chr1	8907576	8910803	P	0	0.715613
1.559P.RN7SL451P	1.559P.RN7SL451P	chr1	8975801	8977373	P	0	0.750159
1.560P.RN7SL451P	1.560P.RN7SL451P	chr1	8980987	8982763	P	0	0.461452
1.564P.SLC2A7	1.564P.SLC2A7	chr1	9018859	9023919	P	0	0.422841
1.567P.SLC2A5	1.567P.SLC2A5	chr1	9070144	9071499	P	0	0.390855
1.569P.ENSG00000252404	1.569P.ENSG00000252404	chr1	9083937	9085922	P	0	0.553877
1.573P.GPR157	1.573P.GPR157	chr1	9127423	9130549	P	0	6.46306
1.575P.MIR34A	1.575P.MIR34A	chr1	9143989	9149475	P	0	1.08256
1.576P.MIR34A	1.576P.MIR34A	chr1	9150648	9153132	P	0	0.317907
1.578P.ENSG00000289914	1.578P.ENSG00000289914	chr1	9160869	9165741	P	0	2.14242
1.581P.MIR34AHG	1.581P.MIR34AHG	chr1	9180258	9185765	P	0	5.29775
1.583P.MIR34AHG	1.583P.MIR34AHG	chr1	9195522	9198364	P	0	10.6507
1.584P.MIR34AHG	1.584P.MIR34AHG	chr1	9198436	9200842	P	0	1.03864
1.585P.H6PD	1.585P.H6PD	chr1	9232554	9236620	P	0	23.6661
1.586P.H6PD	1.586P.H6PD	chr1	9237471	9246822	P	0	3.53293
1.594P.SPSB1	1.594P.SPSB1	chr1	9289249	9298200	P	0	52.3202
1.600E	1.594P.SPSB1	chr1	9334324	9341153	E	1	10.243
1.601E	1.594P.SPSB1	chr1	9343764	9348008	E	1	40.3416
1.619E	1.594P.SPSB1	chr1	9474564	9485851	E	1	12.2564
1.621E	1.594P.SPSB1	chr1	9487863	9494751	E	1	1.7361
1.595E	1.602P.SPSB1	chr1	9299415	9306708	E	1	9.48725
1.602P.SPSB1	1.602P.SPSB1	chr1	9349821	9357208	P	0	17.366
1.607E	1.602P.SPSB1	chr1	9382795	9394753	E	1	0.670625
1.609E	1.602P.SPSB1	chr1	9404678	9407402	E	1	4.29725
1.617E	1.602P.SPSB1	chr1	9465607	9470733	E	1	10.4506
1.619E	1.602P.SPSB1	chr1	9474564	9485851	E	1	12.2564
1.611P.ENSG00000284652	1.611P.ENSG00000284652	chr1	9418405	9420102	P	0	0.795053
1.612P.ENSG00000284652	1.612P.ENSG00000284652	chr1	9420692	9423600	P	0	1.99381
1.600E	1.613P.LINC02606	chr1	9334324	9341153	E	1	10.243
1.601E	1.613P.LINC02606	chr1	9343764	9348008	E	1	40.3416
1.613P.LINC02606	1.613P.LINC02606	chr1	9424716	9431061	P	0	45.4995
1.619E	1.613P.LINC02606	chr1	9474564	9485851	E	1	12.2564
1.600E	1.614P.LINC02606	chr1	9334324	9341153	E	1	10.243
1.601E	1.614P.LINC02606	chr1	9343764	9348008	E	1	40.3416
1.609E	1.614P.LINC02606	chr1	9404678	9407402	E	1	4.29725
1.614P.LINC02606	1.614P.LINC02606	chr1	9435738	9445494	P	0	30.0113
1.622P.ENSG00000235263	1.622P.ENSG00000235263	chr1	9500088	9501809	P	0	1.34146
1.623P.ENSG00000235263	1.623P.ENSG00000235263	chr1	9502827	9507310	P	0	0.501784
1.628P.SLC25A33	1.628P.SLC25A33	chr1	9536957	9541371	P	0	52.2356
1.632E	1.628P.SLC25A33	chr1	9557638	9562631	E	1	20.5747
1.636P.TMEM201	1.636P.TMEM201	chr1	9587735	9597844	P	0	31.8002
1.641P.PIK3CD	1.641P.PIK3CD	chr1	9685494	9692379	P	0	63.0642
1.646P.MZT1P1	1.646P.MZT1P1	chr1	9782097	9788644	P	0	1.07514
1.655P.CLSTN1	1.655P.CLSTN1	chr1	9822281	9827522	P	0	63.2411
1.658P.ENSG00000223989	1.658P.ENSG00000223989	chr1	9841593	9849111	P	0	1.37385
1.647E	1.659P.ENSG00000223989	chr1	9791288	9794625	E	1	26.5398
1.656E	1.659P.ENSG00000223989	chr1	9832696	9838110	E	1	2.58356
1.659P.ENSG00000223989	1.659P.ENSG00000223989	chr1	9850298	9868874	P	0	6.80196
1.638E	1.660P.CTNNBIP1	chr1	9626394	9628000	E	1	15.3951
1.639E	1.660P.CTNNBIP1	chr1	9628014	9631881	E	1	0.953981
1.648E	1.660P.CTNNBIP1	chr1	9796213	9798841	E	1	32.4876
1.660P.CTNNBIP1	1.660P.CTNNBIP1	chr1	9870149	9885555	P	0	8.18329
1.661P.CTNNBIP1	1.661P.CTNNBIP1	chr1	9888062	9895129	P	0	12.1633
1.689E	1.661P.CTNNBIP1	chr1	10140063	10143610	E	1	0.324126
1.717E	1.661P.CTNNBIP1	chr1	10410925	10421086	E	1	1.09919
1.662P.ENSG00000285701	1.662P.ENSG00000285701	chr1	9899242	9903003	P	0	54.2584
1.663P.CTNNBIP1	1.663P.CTNNBIP1	chr1	9906218	9907812	P	0	1.47962
1.664P.CTNNBIP1	1.664P.CTNNBIP1	chr1	9908600	9916113	P	0	60.9103
1.666P.LZIC	1.666P.LZIC	chr1	9941980	9944579	P	0	75.0654
1.667P.RN7SKP269	1.667P.RN7SKP269	chr1	9949046	9952075	P	0	17.0726
1.688E	1.667P.RN7SKP269	chr1	10131729	10135515	E	1	0.422498
1.717E	1.667P.RN7SKP269	chr1	10410925	10421086	E	1	1.09919
1.668P.TMEM274P	1.668P.TMEM274P	chr1	9956485	9958319	P	0	0.26158
1.669P.TMEM274P	1.669P.TMEM274P	chr1	9959158	9961735	P	0	0.764158
1.671P.MIR5697	1.671P.MIR5697	chr1	9968891	9973824	P	0	0.484394
1.672P.ENSG00000241326	1.672P.ENSG00000241326	chr1	9983693	9988061	P	0	0.386816
1.673P.RBP7	1.673P.RBP7	chr1	9995469	9999323	P	0	9.54086
1.676P.UBE4B	1.676P.UBE4B	chr1	10031315	10035062	P	0	126.422
1.681E	1.676P.UBE4B	chr1	10082275	10088511	E	1	0.987654
1.682E	1.676P.UBE4B	chr1	10091669	10094854	E	1	0.690521
1.683E	1.676P.UBE4B	chr1	10097761	10100430	E	1	1.25468
1.685E	1.676P.UBE4B	chr1	10104522	10112104	E	1	2.53857
1.686E	1.676P.UBE4B	chr1	10113005	10117018	E	1	1.47982
1.688E	1.676P.UBE4B	chr1	10131729	10135515	E	1	0.422498
1.689E	1.676P.UBE4B	chr1	10140063	10143610	E	1	0.324126
1.677E	1.678P.PGAM1P11	chr1	10043247	10049521	E	1	1.91076
1.678P.PGAM1P11	1.678P.PGAM1P11	chr1	10054550	10060847	P	0	46.4004
1.679E	1.678P.PGAM1P11	chr1	10064381	10072912	E	1	3.41069
1.680E	1.678P.PGAM1P11	chr1	10073522	10078073	E	1	27.0167
1.683E	1.678P.PGAM1P11	chr1	10097761	10100430	E	1	1.25468
1.684E	1.678P.PGAM1P11	chr1	10100618	10103848	E	1	0.748994
1.685E	1.678P.PGAM1P11	chr1	10104522	10112104	E	1	2.53857
1.686E	1.678P.PGAM1P11	chr1	10113005	10117018	E	1	1.47982
1.687E	1.678P.PGAM1P11	chr1	10121632	10126966	E	1	4.72727
1.688E	1.678P.PGAM1P11	chr1	10131729	10135515	E	1	0.422498
1.708E	1.678P.PGAM1P11	chr1	10340620	10347670	E	1	1.94015
1.712E	1.678P.PGAM1P11	chr1	10371844	10374094	E	1	1.26166
1.690P.RNU6-828P	1.690P.RNU6-828P	chr1	10158785	10163090	P	0	2.21551
1.693P.KIF1B	1.693P.KIF1B	chr1	10208595	10213179	P	0	103.293
1.696E	1.693P.KIF1B	chr1	10240272	10250939	E	1	5.15748
1.697E	1.693P.KIF1B	chr1	10252278	10259000	E	1	39.2845
1.700E	1.693P.KIF1B	chr1	10270701	10276146	E	1	3.03893
1.702E	1.693P.KIF1B	chr1	10285226	10290545	E	1	64.7594
1.705E	1.693P.KIF1B	chr1	10315617	10319165	E	1	2.30769
1.706E	1.693P.KIF1B	chr1	10327645	10335162	E	1	2.28385
1.708E	1.693P.KIF1B	chr1	10340620	10347670	E	1	1.94015
1.709E	1.693P.KIF1B	chr1	10349346	10354314	E	1	2.35661
1.694P.ENSG00000264881	1.694P.ENSG00000264881	chr1	10223782	10228136	P	0	4.74397
1.697E	1.694P.ENSG00000264881	chr1	10252278	10259000	E	1	39.2845
1.699E	1.694P.ENSG00000264881	chr1	10264899	10269115	E	2	5.41143
1.702E	1.694P.ENSG00000264881	chr1	10285226	10290545	E	2	64.7594
1.705E	1.694P.ENSG00000264881	chr1	10315617	10319165	E	2	2.30769
1.695P.KIF1B	1.695P.KIF1B	chr1	10231625	10239192	P	0	6.21432
1.703P.RNU6-37P	1.703P.RNU6-37P	chr1	10292962	10301099	P	0	2.84959
1.704P.RN7SL731P	1.704P.RN7SL731P	chr1	10303916	10308513	P	0	4.89561
1.713P.ENSG00000284735	1.713P.ENSG00000284735	chr1	10376899	10381974	P	0	39.7853
1.714P.ENSG00000284735	1.714P.ENSG00000284735	chr1	10386217	10388908	P	0	8.49926
1.715P.PGD	1.715P.PGD	chr1	10397697	10400868	P	0	187.989
1.719P.CORT	1.719P.CORT	chr1	10449673	10454394	P	0	2.45447
1.720P.ENSG00000203469	1.720P.ENSG00000203469	chr1	10458775	10461132	P	0	48.4902
1.721P.PEX14	1.721P.PEX14	chr1	10473982	10476729	P	0	39.254
1.735E	1.721P.PEX14	chr1	10571585	10574333	E	2	2.2299
1.736E	1.721P.PEX14	chr1	10576820	10580250	E	2	2.31419
1.766E	1.721P.PEX14	chr1	10877300	10882721	E	2	0.700848
1.771E	1.721P.PEX14	chr1	10919486	10922179	E	2	0.408315
1.776E	1.721P.PEX14	chr1	10943142	10952128	E	1	50.7733
1.780E	1.721P.PEX14	chr1	10985034	10986815	E	2	0.409652
1.735E	1.740P.ENSG00000287727	chr1	10571585	10574333	E	2	2.2299
1.736E	1.740P.ENSG00000287727	chr1	10576820	10580250	E	2	2.31419
1.740P.ENSG00000287727	1.740P.ENSG00000287727	chr1	10613116	10616229	P	0	0.362877
1.744E	1.740P.ENSG00000287727	chr1	10647542	10649687	E	2	0.736253
1.746E	1.740P.ENSG00000287727	chr1	10673300	10695408	E	1	30.3442
1.753E	1.740P.ENSG00000287727	chr1	10764675	10767243	E	2	7.3842
1.755E	1.740P.ENSG00000287727	chr1	10800551	10805330	E	2	11.9163
1.757E	1.740P.ENSG00000287727	chr1	10812244	10818971	E	2	3.0871
1.758E	1.740P.ENSG00000287727	chr1	10822073	10823968	E	2	0.595992
1.761E	1.740P.ENSG00000287727	chr1	10840313	10845282	E	2	0.321932
1.762E	1.740P.ENSG00000287727	chr1	10849233	10855377	E	2	0.530513
1.764E	1.740P.ENSG00000287727	chr1	10861095	10866427	E	2	0.523158
1.766E	1.740P.ENSG00000287727	chr1	10877300	10882721	E	2	0.700848
1.767E	1.740P.ENSG00000287727	chr1	10887280	10892322	E	2	15.6197
1.771E	1.740P.ENSG00000287727	chr1	10919486	10922179	E	2	0.408315
1.775E	1.740P.ENSG00000287727	chr1	10936549	10941347	E	2	1.93582
1.776E	1.740P.ENSG00000287727	chr1	10943142	10952128	E	1	50.7733
1.780E	1.740P.ENSG00000287727	chr1	10985034	10986815	E	2	0.409652
1.735E	1.741P.RN7SL614P	chr1	10571585	10574333	E	2	2.2299
1.736E	1.741P.RN7SL614P	chr1	10576820	10580250	E	2	2.31419
1.737E	1.741P.RN7SL614P	chr1	10589180	10595984	E	1	21.1154
1.741P.RN7SL614P	1.741P.RN7SL614P	chr1	10617044	10619881	P	0	0.345314
1.744E	1.741P.RN7SL614P	chr1	10647542	10649687	E	2	0.736253
1.746E	1.741P.RN7SL614P	chr1	10673300	10695408	E	1	30.3442
1.753E	1.741P.RN7SL614P	chr1	10764675	10767243	E	2	7.3842
1.755E	1.741P.RN7SL614P	chr1	10800551	10805330	E	2	11.9163
1.757E	1.741P.RN7SL614P	chr1	10812244	10818971	E	2	3.0871
1.758E	1.741P.RN7SL614P	chr1	10822073	10823968	E	2	0.595992
1.761E	1.741P.RN7SL614P	chr1	10840313	10845282	E	2	0.321932
1.762E	1.741P.RN7SL614P	chr1	10849233	10855377	E	2	0.530513
1.764E	1.741P.RN7SL614P	chr1	10861095	10866427	E	2	0.523158
1.766E	1.741P.RN7SL614P	chr1	10877300	10882721	E	2	0.700848
1.767E	1.741P.RN7SL614P	chr1	10887280	10892322	E	2	15.6197
1.771E	1.741P.RN7SL614P	chr1	10919486	10922179	E	2	0.408315
1.775E	1.741P.RN7SL614P	chr1	10936549	10941347	E	2	1.93582
1.776E	1.741P.RN7SL614P	chr1	10943142	10952128	E	1	50.7733
1.780E	1.741P.RN7SL614P	chr1	10985034	10986815	E	2	0.409652
1.727E	1.743P.ENSG00000272078	chr1	10501368	10512919	E	1	15.5055
1.728E	1.743P.ENSG00000272078	chr1	10512935	10526447	E	1	12.5938
1.730E	1.743P.ENSG00000272078	chr1	10533809	10541117	E	1	18.562
1.735E	1.743P.ENSG00000272078	chr1	10571585	10574333	E	2	2.2299
1.736E	1.743P.ENSG00000272078	chr1	10576820	10580250	E	2	2.31419
1.743P.ENSG00000272078	1.743P.ENSG00000272078	chr1	10627999	10646857	P	0	5.02572
1.744E	1.743P.ENSG00000272078	chr1	10647542	10649687	E	2	0.736253
1.746E	1.743P.ENSG00000272078	chr1	10673300	10695408	E	1	30.3442
1.753E	1.743P.ENSG00000272078	chr1	10764675	10767243	E	2	7.3842
1.755E	1.743P.ENSG00000272078	chr1	10800551	10805330	E	2	11.9163
1.757E	1.743P.ENSG00000272078	chr1	10812244	10818971	E	2	3.0871
1.758E	1.743P.ENSG00000272078	chr1	10822073	10823968	E	2	0.595992
1.761E	1.743P.ENSG00000272078	chr1	10840313	10845282	E	2	0.321932
1.762E	1.743P.ENSG00000272078	chr1	10849233	10855377	E	2	0.530513
1.764E	1.743P.ENSG00000272078	chr1	10861095	10866427	E	2	0.523158
1.766E	1.743P.ENSG00000272078	chr1	10877300	10882721	E	2	0.700848
1.767E	1.743P.ENSG00000272078	chr1	10887280	10892322	E	2	15.6197
1.769E	1.743P.ENSG00000272078	chr1	10912133	10913772	E	2	0.396341
1.770E	1.743P.ENSG00000272078	chr1	10914339	10916430	E	2	0.444551
1.771E	1.743P.ENSG00000272078	chr1	10919486	10922179	E	2	0.408315
1.775E	1.743P.ENSG00000272078	chr1	10936549	10941347	E	2	1.93582
1.782E	1.743P.ENSG00000272078	chr1	11006482	11007950	E	2	0.4629
1.725E	1.754P.CASZ1	chr1	10488741	10491476	E	1	4.0826
1.726E	1.754P.CASZ1	chr1	10494528	10499669	E	1	14.6013
1.727E	1.754P.CASZ1	chr1	10501368	10512919	E	1	15.5055
1.728E	1.754P.CASZ1	chr1	10512935	10526447	E	1	12.5938
1.729E	1.754P.CASZ1	chr1	10526990	10533287	E	1	5.80025
1.730E	1.754P.CASZ1	chr1	10533809	10541117	E	1	18.562
1.733E	1.754P.CASZ1	chr1	10554542	10557537	E	1	31.7857
1.735E	1.754P.CASZ1	chr1	10571585	10574333	E	2	2.2299
1.736E	1.754P.CASZ1	chr1	10576820	10580250	E	2	2.31419
1.737E	1.754P.CASZ1	chr1	10589180	10595984	E	1	21.1154
1.739E	1.754P.CASZ1	chr1	10605512	10610461	E	1	0.60202
1.744E	1.754P.CASZ1	chr1	10647542	10649687	E	2	0.736253
1.745E	1.754P.CASZ1	chr1	10654833	10668229	E	1	12.9253
1.746E	1.754P.CASZ1	chr1	10673300	10695408	E	1	30.3442
1.747E	1.754P.CASZ1	chr1	10697768	10702020	E	1	0.6419
1.749E	1.754P.CASZ1	chr1	10713102	10732398	E	1	2.86418
1.750E	1.754P.CASZ1	chr1	10732769	10739619	E	1	22.9543
1.751E	1.754P.CASZ1	chr1	10742555	10746977	E	1	1.04454
1.752E	1.754P.CASZ1	chr1	10750676	10763710	E	1	18.5025
1.753E	1.754P.CASZ1	chr1	10764675	10767243	E	2	7.3842
1.754P.CASZ1	1.754P.CASZ1	chr1	10770845	10798339	P	0	16.2917
1.755E	1.754P.CASZ1	chr1	10800551	10805330	E	2	11.9163
1.757E	1.754P.CASZ1	chr1	10812244	10818971	E	2	3.0871
1.758E	1.754P.CASZ1	chr1	10822073	10823968	E	2	0.595992
1.761E	1.754P.CASZ1	chr1	10840313	10845282	E	2	0.321932
1.762E	1.754P.CASZ1	chr1	10849233	10855377	E	2	0.530513
1.764E	1.754P.CASZ1	chr1	10861095	10866427	E	2	0.523158
1.765E	1.754P.CASZ1	chr1	10867149	10876482	E	1	2.33662
1.766E	1.754P.CASZ1	chr1	10877300	10882721	E	2	0.700848
1.767E	1.754P.CASZ1	chr1	10887280	10892322	E	2	15.6197
1.769E	1.754P.CASZ1	chr1	10912133	10913772	E	2	0.396341
1.770E	1.754P.CASZ1	chr1	10914339	10916430	E	2	0.444551
1.771E	1.754P.CASZ1	chr1	10919486	10922179	E	2	0.408315
1.775E	1.754P.CASZ1	chr1	10936549	10941347	E	2	1.93582
1.776E	1.754P.CASZ1	chr1	10943142	10952128	E	1	50.7733
1.780E	1.754P.CASZ1	chr1	10985034	10986815	E	2	0.409652
1.782E	1.754P.CASZ1	chr1	11006482	11007950	E	2	0.4629
1.727E	1.768P.HSPE1P24	chr1	10501368	10512919	E	1	15.5055
1.728E	1.768P.HSPE1P24	chr1	10512935	10526447	E	1	12.5938
1.735E	1.768P.HSPE1P24	chr1	10571585	10574333	E	2	2.2299
1.736E	1.768P.HSPE1P24	chr1	10576820	10580250	E	2	2.31419
1.744E	1.768P.HSPE1P24	chr1	10647542	10649687	E	2	0.736253
1.746E	1.768P.HSPE1P24	chr1	10673300	10695408	E	1	30.3442
1.753E	1.768P.HSPE1P24	chr1	10764675	10767243	E	2	7.3842
1.755E	1.768P.HSPE1P24	chr1	10800551	10805330	E	2	11.9163
1.757E	1.768P.HSPE1P24	chr1	10812244	10818971	E	2	3.0871
1.758E	1.768P.HSPE1P24	chr1	10822073	10823968	E	2	0.595992
1.761E	1.768P.HSPE1P24	chr1	10840313	10845282	E	2	0.321932
1.762E	1.768P.HSPE1P24	chr1	10849233	10855377	E	2	0.530513
1.764E	1.768P.HSPE1P24	chr1	10861095	10866427	E	2	0.523158
1.766E	1.768P.HSPE1P24	chr1	10877300	10882721	E	2	0.700848
1.767E	1.768P.HSPE1P24	chr1	10887280	10892322	E	2	15.6197
1.768P.HSPE1P24	1.768P.HSPE1P24	chr1	10896579	10904974	P	0	1.79967
1.769E	1.768P.HSPE1P24	chr1	10912133	10913772	E	2	0.396341
1.770E	1.768P.HSPE1P24	chr1	10914339	10916430	E	2	0.444551
1.771E	1.768P.HSPE1P24	chr1	10919486	10922179	E	2	0.408315
1.775E	1.768P.HSPE1P24	chr1	10936549	10941347	E	2	1.93582
1.782E	1.768P.HSPE1P24	chr1	11006482	11007950	E	2	0.4629
1.726E	1.779P.C1orf127	chr1	10494528	10499669	E	1	14.6013
1.727E	1.779P.C1orf127	chr1	10501368	10512919	E	1	15.5055
1.728E	1.779P.C1orf127	chr1	10512935	10526447	E	1	12.5938
1.735E	1.779P.C1orf127	chr1	10571585	10574333	E	2	2.2299
1.736E	1.779P.C1orf127	chr1	10576820	10580250	E	2	2.31419
1.744E	1.779P.C1orf127	chr1	10647542	10649687	E	2	0.736253
1.746E	1.779P.C1orf127	chr1	10673300	10695408	E	1	30.3442
1.753E	1.779P.C1orf127	chr1	10764675	10767243	E	2	7.3842
1.755E	1.779P.C1orf127	chr1	10800551	10805330	E	2	11.9163
1.757E	1.779P.C1orf127	chr1	10812244	10818971	E	2	3.0871
1.758E	1.779P.C1orf127	chr1	10822073	10823968	E	2	0.595992
1.761E	1.779P.C1orf127	chr1	10840313	10845282	E	2	0.321932
1.762E	1.779P.C1orf127	chr1	10849233	10855377	E	2	0.530513
1.764E	1.779P.C1orf127	chr1	10861095	10866427	E	2	0.523158
1.766E	1.779P.C1orf127	chr1	10877300	10882721	E	2	0.700848
1.767E	1.779P.C1orf127	chr1	10887280	10892322	E	2	15.6197
1.769E	1.779P.C1orf127	chr1	10912133	10913772	E	2	0.396341
1.770E	1.779P.C1orf127	chr1	10914339	10916430	E	2	0.444551
1.771E	1.779P.C1orf127	chr1	10919486	10922179	E	2	0.408315
1.775E	1.779P.C1orf127	chr1	10936549	10941347	E	2	1.93582
1.776E	1.779P.C1orf127	chr1	10943142	10952128	E	1	50.7733
1.779P.C1orf127	1.779P.C1orf127	chr1	10973865	10981361	P	0	29.6585
1.780E	1.779P.C1orf127	chr1	10985034	10986815	E	2	0.409652
1.782E	1.779P.C1orf127	chr1	11006482	11007950	E	2	0.4629
1.733E	1.781P.CFL1P6	chr1	10554542	10557537	E	1	31.7857
1.735E	1.781P.CFL1P6	chr1	10571585	10574333	E	2	2.2299
1.736E	1.781P.CFL1P6	chr1	10576820	10580250	E	2	2.31419
1.766E	1.781P.CFL1P6	chr1	10877300	10882721	E	2	0.700848
1.771E	1.781P.CFL1P6	chr1	10919486	10922179	E	2	0.408315
1.776E	1.781P.CFL1P6	chr1	10943142	10952128	E	1	50.7733
1.780E	1.781P.CFL1P6	chr1	10985034	10986815	E	2	0.409652
1.781P.CFL1P6	1.781P.CFL1P6	chr1	10987933	10994124	P	0	6.80394
1.718E	1.783P.TARDBP	chr1	10445941	10447756	E	1	0.743392
1.723E	1.783P.TARDBP	chr1	10480634	10483553	E	1	0.482877
1.725E	1.783P.TARDBP	chr1	10488741	10491476	E	1	4.0826
1.726E	1.783P.TARDBP	chr1	10494528	10499669	E	1	14.6013
1.727E	1.783P.TARDBP	chr1	10501368	10512919	E	1	15.5055
1.728E	1.783P.TARDBP	chr1	10512935	10526447	E	1	12.5938
1.732E	1.783P.TARDBP	chr1	10550287	10552386	E	1	3.63333
1.733E	1.783P.TARDBP	chr1	10554542	10557537	E	1	31.7857
1.735E	1.783P.TARDBP	chr1	10571585	10574333	E	2	2.2299
1.736E	1.783P.TARDBP	chr1	10576820	10580250	E	2	2.31419
1.744E	1.783P.TARDBP	chr1	10647542	10649687	E	2	0.736253
1.746E	1.783P.TARDBP	chr1	10673300	10695408	E	1	30.3442
1.753E	1.783P.TARDBP	chr1	10764675	10767243	E	2	7.3842
1.755E	1.783P.TARDBP	chr1	10800551	10805330	E	2	11.9163
1.757E	1.783P.TARDBP	chr1	10812244	10818971	E	2	3.0871
1.758E	1.783P.TARDBP	chr1	10822073	10823968	E	2	0.595992
1.761E	1.783P.TARDBP	chr1	10840313	10845282	E	2	0.321932
1.762E	1.783P.TARDBP	chr1	10849233	10855377	E	2	0.530513
1.764E	1.783P.TARDBP	chr1	10861095	10866427	E	2	0.523158
1.766E	1.783P.TARDBP	chr1	10877300	10882721	E	2	0.700848
1.767E	1.783P.TARDBP	chr1	10887280	10892322	E	2	15.6197
1.769E	1.783P.TARDBP	chr1	10912133	10913772	E	2	0.396341
1.770E	1.783P.TARDBP	chr1	10914339	10916430	E	2	0.444551
1.771E	1.783P.TARDBP	chr1	10919486	10922179	E	2	0.408315
1.775E	1.783P.TARDBP	chr1	10936549	10941347	E	2	1.93582
1.776E	1.783P.TARDBP	chr1	10943142	10952128	E	1	50.7733
1.777E	1.783P.TARDBP	chr1	10956164	10960667	E	1	21.9116
1.780E	1.783P.TARDBP	chr1	10985034	10986815	E	2	0.409652
1.782E	1.783P.TARDBP	chr1	11006482	11007950	E	2	0.4629
1.783P.TARDBP	1.783P.TARDBP	chr1	11011475	11014715	P	0	72.1475
1.786P.MASP2	1.786P.MASP2	chr1	11044964	11047878	P	0	0.638079
1.735E	1.787P.SRM	chr1	10571585	10574333	E	2	2.2299
1.736E	1.787P.SRM	chr1	10576820	10580250	E	2	2.31419
1.737E	1.787P.SRM	chr1	10589180	10595984	E	1	21.1154
1.761E	1.787P.SRM	chr1	10840313	10845282	E	2	0.321932
1.767E	1.787P.SRM	chr1	10887280	10892322	E	2	15.6197
1.787P.SRM	1.787P.SRM	chr1	11051315	11057382	P	0	2.25445
1.726E	1.788P.SRM	chr1	10494528	10499669	E	1	14.6013
1.727E	1.788P.SRM	chr1	10501368	10512919	E	1	15.5055
1.735E	1.788P.SRM	chr1	10571585	10574333	E	2	2.2299
1.736E	1.788P.SRM	chr1	10576820	10580250	E	2	2.31419
1.737E	1.788P.SRM	chr1	10589180	10595984	E	1	21.1154
1.755E	1.788P.SRM	chr1	10800551	10805330	E	2	11.9163
1.761E	1.788P.SRM	chr1	10840313	10845282	E	2	0.321932
1.762E	1.788P.SRM	chr1	10849233	10855377	E	2	0.530513
1.764E	1.788P.SRM	chr1	10861095	10866427	E	2	0.523158
1.766E	1.788P.SRM	chr1	10877300	10882721	E	2	0.700848
1.767E	1.788P.SRM	chr1	10887280	10892322	E	2	15.6197
1.769E	1.788P.SRM	chr1	10912133	10913772	E	2	0.396341
1.770E	1.788P.SRM	chr1	10914339	10916430	E	2	0.444551
1.782E	1.788P.SRM	chr1	11006482	11007950	E	2	0.4629
1.788P.SRM	1.788P.SRM	chr1	11058128	11065247	P	0	26.0112
1.789P.ENSG00000226849	1.789P.ENSG00000226849	chr1	11068198	11069736	P	0	0.162443
1.790P.ENSG00000226849	1.790P.ENSG00000226849	chr1	11070148	11073954	P	0	56.6824
1.792P.EXOSC10	1.792P.EXOSC10	chr1	11098621	11101101	P	0	33.0875
1.798P.MTOR-AS1	1.798P.MTOR-AS1	chr1	11142736	11146005	P	0	1.18654
1.799P.RNU6-537P	1.799P.RNU6-537P	chr1	11148173	11153625	P	0	0.603338
1.793E	1.800P.RNU6-537P	chr1	11105740	11107792	E	1	0.42377
1.794E	1.800P.RNU6-537P	chr1	11112893	11116212	E	1	13.1717
1.796E	1.800P.RNU6-537P	chr1	11130105	11131896	E	1	0.284598
1.797E	1.800P.RNU6-537P	chr1	11134016	11135610	E	1	1.5674
1.800P.RNU6-537P	1.800P.RNU6-537P	chr1	11155081	11160328	P	0	47.9992
1.804P.RNU6-291P	1.804P.RNU6-291P	chr1	11225660	11229621	P	0	1.09288
1.842E	1.804P.RNU6-291P	chr1	11714156	11716566	E	1	0.476981
1.805P.RPL39P6	1.805P.RPL39P6	chr1	11230197	11241098	P	0	5.10365
1.806E	1.805P.RPL39P6	chr1	11243043	11249441	E	1	1.14393
1.817E	1.805P.RPL39P6	chr1	11354372	11359004	E	2	39.4107
1.822E	1.805P.RPL39P6	chr1	11495169	11497610	E	1	4.32023
1.830E	1.805P.RPL39P6	chr1	11613199	11615538	E	1	0.854701
1.832E	1.805P.RPL39P6	chr1	11628392	11631739	E	1	0.445042
1.833E	1.805P.RPL39P6	chr1	11636361	11644512	E	1	1.67076
1.842E	1.805P.RPL39P6	chr1	11714156	11716566	E	1	0.476981
1.809P.MTOR	1.809P.MTOR	chr1	11261423	11265140	P	0	101.555
1.817E	1.809P.MTOR	chr1	11354372	11359004	E	2	39.4107
1.833E	1.809P.MTOR	chr1	11636361	11644512	E	1	1.67076
1.811P.UBIAD1	1.811P.UBIAD1	chr1	11272244	11275151	P	0	52.2593
1.817E	1.811P.UBIAD1	chr1	11354372	11359004	E	2	39.4107
1.833E	1.811P.UBIAD1	chr1	11636361	11644512	E	1	1.67076
1.812P.UBE2V2P3	1.812P.UBE2V2P3	chr1	11278021	11284678	P	0	0.659357
1.817E	1.812P.UBE2V2P3	chr1	11354372	11359004	E	2	39.4107
1.833E	1.812P.UBE2V2P3	chr1	11636361	11644512	E	1	1.67076
1.815P.ENSG00000284646	1.815P.ENSG00000284646	chr1	11319280	11326033	P	0	4.5499
1.817E	1.815P.ENSG00000284646	chr1	11354372	11359004	E	2	39.4107
1.821E	1.815P.ENSG00000284646	chr1	11489981	11493358	E	1	7.64062
1.827E	1.815P.ENSG00000284646	chr1	11560324	11565027	E	2	15.6271
1.833E	1.815P.ENSG00000284646	chr1	11636361	11644512	E	1	1.67076
1.806E	1.819P.DISP3	chr1	11243043	11249441	E	1	1.14393
1.817E	1.819P.DISP3	chr1	11354372	11359004	E	2	39.4107
1.819P.DISP3	1.819P.DISP3	chr1	11478013	11482060	P	0	45.6744
1.821E	1.819P.DISP3	chr1	11489981	11493358	E	1	7.64062
1.827E	1.819P.DISP3	chr1	11560324	11565027	E	1	15.6271
1.828E	1.819P.DISP3	chr1	11568393	11575148	E	1	8.36442
1.833E	1.819P.DISP3	chr1	11636361	11644512	E	1	1.67076
1.817E	1.823P.ENSG00000285833	chr1	11354372	11359004	E	3	39.4107
1.821E	1.823P.ENSG00000285833	chr1	11489981	11493358	E	1	7.64062
1.823P.ENSG00000285833	1.823P.ENSG00000285833	chr1	11498459	11503079	P	0	16.0225
1.824E	1.823P.ENSG00000285833	chr1	11516542	11518537	E	1	0.255511
1.825E	1.823P.ENSG00000285833	chr1	11519277	11523857	E	1	1.14822
1.827E	1.823P.ENSG00000285833	chr1	11560324	11565027	E	2	15.6271
1.833E	1.823P.ENSG00000285833	chr1	11636361	11644512	E	2	1.67076
1.817E	1.829P.LINC01647	chr1	11354372	11359004	E	3	39.4107
1.820E	1.829P.LINC01647	chr1	11483956	11486613	E	1	53.0135
1.821E	1.829P.LINC01647	chr1	11489981	11493358	E	1	7.64062
1.827E	1.829P.LINC01647	chr1	11560324	11565027	E	2	15.6271
1.828E	1.829P.LINC01647	chr1	11568393	11575148	E	2	8.36442
1.829P.LINC01647	1.829P.LINC01647	chr1	11604456	11609278	P	0	0.298569
1.833E	1.829P.LINC01647	chr1	11636361	11644512	E	2	1.67076
1.831P.ENSG00000284708	1.831P.ENSG00000284708	chr1	11620296	11623694	P	0	0.355987
1.806E	1.834P.FBXO44	chr1	11243043	11249441	E	1	1.14393
1.808E	1.834P.FBXO44	chr1	11252375	11256752	E	1	0.92508
1.813E	1.834P.FBXO44	chr1	11289626	11296544	E	1	4.26651
1.816E	1.834P.FBXO44	chr1	11332740	11345661	E	1	1.38291
1.817E	1.834P.FBXO44	chr1	11354372	11359004	E	3	39.4107
1.821E	1.834P.FBXO44	chr1	11489981	11493358	E	1	7.64062
1.827E	1.834P.FBXO44	chr1	11560324	11565027	E	2	15.6271
1.833E	1.834P.FBXO44	chr1	11636361	11644512	E	2	1.67076
1.834P.FBXO44	1.834P.FBXO44	chr1	11645132	11656525	P	0	11.0778
1.835P.FBXO44	1.835P.FBXO44	chr1	11657692	11660226	P	0	0.445759
1.836P.FBXO6	1.836P.FBXO6	chr1	11662833	11665797	P	0	24.2968
1.842E	1.836P.FBXO6	chr1	11714156	11716566	E	1	0.476981
1.837P.MAD2L2	1.837P.MAD2L2	chr1	11670005	11678191	P	0	0.663247
1.838P.MAD2L2	1.838P.MAD2L2	chr1	11679718	11682893	P	0	73.58
1.840P.DRAXIN	1.840P.DRAXIN	chr1	11689799	11701851	P	0	2.42097
1.813E	1.845P.AGTRAP	chr1	11289626	11296544	E	1	4.26651
1.845P.AGTRAP	1.845P.AGTRAP	chr1	11734503	11739219	P	0	40.9816
1.848E	1.845P.AGTRAP	chr1	11743804	11758024	E	1	1.02524
1.849P.C1orf167-AS1	1.849P.C1orf167-AS1	chr1	11774712	11783311	P	0	0.575581
1.850P.MTHFR	1.850P.MTHFR	chr1	11784093	11796508	P	0	4.48776
1.851P.MTHFR	1.851P.MTHFR	chr1	11797147	11798972	P	0	1.66484
1.852P.MTHFR	1.852P.MTHFR	chr1	11799572	11801034	P	0	1.50376
1.785E	1.853P.CLCN6	chr1	11028951	11033105	E	1	13.6197
1.853P.CLCN6	1.853P.CLCN6	chr1	11803770	11808332	P	0	181.133
1.854E	1.853P.CLCN6	chr1	11811620	11822481	E	1	1.44356
1.872E	1.853P.CLCN6	chr1	11989282	11992221	E	1	3.0068
1.887E	1.853P.CLCN6	chr1	12282325	12295873	E	1	0.862056
1.855P.ENSG00000276470	1.855P.ENSG00000276470	chr1	11824379	11843405	P	0	3.48768
1.856P.NPPA	1.856P.NPPA	chr1	11844821	11853964	P	0	1.02472
1.857P.NPPB	1.857P.NPPB	chr1	11856576	11860281	P	0	9.92445
1.858P.SBF1P2	1.858P.SBF1P2	chr1	11871172	11877266	P	0	1.37654
1.863P.RNU5E-1	1.863P.RNU5E-1	chr1	11907008	11910893	P	0	191.84
1.864P.KIAA2013	1.864P.KIAA2013	chr1	11915998	11927587	P	0	8.24849
1.866P.PLOD1	1.866P.PLOD1	chr1	11933642	11937076	P	0	11.0509
1.870P.ENSG00000287384	1.870P.ENSG00000287384	chr1	11978151	11981941	P	0	99.235
1.873E	1.870P.ENSG00000287384	chr1	11999887	12008078	E	1	1.24756
1.874P.ENSG00000270914	1.874P.ENSG00000270914	chr1	12010989	12023772	P	0	23.4136
1.875P.MIR6729	1.875P.MIR6729	chr1	12026579	12029812	P	0	0.30303
1.876P.RN7SL649P	1.876P.RN7SL649P	chr1	12030726	12035453	P	0	1.10618
1.878P.RPL10P17	1.878P.RPL10P17	chr1	12217350	12224764	P	0	0.451787
1.880P.VPS13D	1.880P.VPS13D	chr1	12229030	12232426	P	0	17.7951
1.882E	1.880P.VPS13D	chr1	12239130	12260641	E	1	0.525753
1.909P.VPS13D	1.909P.VPS13D	chr1	12458166	12465463	P	0	0.882434
1.910P.VPS13D	1.910P.VPS13D	chr1	12466563	12470529	P	0	1.90824
1.915P.SNORA59A	1.915P.SNORA59A	chr1	12503422	12508338	P	0	0.337604
1.916P.SNORA59A	1.916P.SNORA59A	chr1	12509653	12512670	P	0	2.09742
1.919P.LINC02766	1.919P.LINC02766	chr1	12524898	12530177	P	0	1.55682
1.925P.RNU6ATAC18P	1.925P.RNU6ATAC18P	chr1	12569804	12571390	P	0	0.617517
1.927P.MIR6730	1.927P.MIR6730	chr1	12578557	12587482	P	0	0.51983
1.879E	1.931P.ENSG00000272482	chr1	12224849	12226320	E	1	0.305707
1.881E	1.931P.ENSG00000272482	chr1	12234227	12237595	E	1	0.819234
1.882E	1.931P.ENSG00000272482	chr1	12239130	12260641	E	1	0.525753
1.883E	1.931P.ENSG00000272482	chr1	12260762	12264772	E	1	0.506108
1.884E	1.931P.ENSG00000272482	chr1	12267104	12269457	E	1	0.441801
1.886E	1.931P.ENSG00000272482	chr1	12275366	12281259	E	1	22.131
1.887E	1.931P.ENSG00000272482	chr1	12282325	12295873	E	1	0.862056
1.888E	1.931P.ENSG00000272482	chr1	12295929	12309200	E	1	4.96835
1.890E	1.931P.ENSG00000272482	chr1	12316449	12321860	E	1	0.816704
1.892E	1.931P.ENSG00000272482	chr1	12327772	12337327	E	1	4.39724
1.896E	1.931P.ENSG00000272482	chr1	12353326	12360394	E	1	5.1351
1.897E	1.931P.ENSG00000272482	chr1	12365655	12371309	E	1	7.69408
1.902E	1.931P.ENSG00000272482	chr1	12405449	12409787	E	1	1.16156
1.908E	1.931P.ENSG00000272482	chr1	12445481	12455695	E	1	3.7719
1.931P.ENSG00000272482	1.931P.ENSG00000272482	chr1	12614749	12623705	P	0	15.1412
1.936P.AADACL4	1.936P.AADACL4	chr1	12638719	12647759	P	0	0.230063
1.940P.ENSG00000226166	1.940P.ENSG00000226166	chr1	12693448	12695485	P	0	0.30422
1.941P.ENSG00000237445	1.941P.ENSG00000237445	chr1	13660661	13668570	P	0	2.86346
1.944P.PRDM2	1.944P.PRDM2	chr1	13699053	13701661	P	0	13.5033
1.945E	1.944P.PRDM2	chr1	13709946	13711880	E	1	0.744186
1.947E	1.948P.PRDM2	chr1	13742047	13743880	E	1	0.338059
1.948P.PRDM2	1.948P.PRDM2	chr1	13747838	13751856	P	0	37.7855
1.949P.ENSG00000289380	1.949P.ENSG00000289380	chr1	13758746	13761459	P	0	4.59469
1.973P.ENSG00000287756	1.973P.ENSG00000287756	chr1	14777958	14780063	P	0	0.735992
1.961E	1.981P.KAZN	chr1	14037252	14041946	E	2	29.0117
1.981P.KAZN	1.981P.KAZN	chr1	14927253	14931400	P	0	79.5203
1.984E	1.981P.KAZN	chr1	15003744	15008321	E	1	55.7252
1.983P.KAZN	1.983P.KAZN	chr1	14941672	14947158	P	0	0.84199
1.1001E	1.995P.TMEM51	chr1	15195028	15209174	E	1	17.0623
1.1002E	1.995P.TMEM51	chr1	15209982	15214860	E	1	2.3181
1.1009E	1.995P.TMEM51	chr1	15269669	15274782	E	1	8.08956
1.1012E	1.995P.TMEM51	chr1	15281536	15287526	E	1	44.9641
1.1015E	1.995P.TMEM51	chr1	15314273	15332295	E	1	2.79032
1.1032E	1.995P.TMEM51	chr1	15418832	15434800	E	1	5.60398
1.995P.TMEM51	1.995P.TMEM51	chr1	15151034	15162080	P	0	27.383
1.998E	1.995P.TMEM51	chr1	15177546	15180975	E	1	186.117
1.996P.TMEM51-AS2	1.996P.TMEM51-AS2	chr1	15165039	15169545	P	0	6.90038
1.997P.TMEM51-AS2	1.997P.TMEM51-AS2	chr1	15171242	15175743	P	0	19.7024
1.998E	1.999P.MFFP1	chr1	15177546	15180975	E	1	186.117
1.999P.MFFP1	1.999P.MFFP1	chr1	15185681	15192689	P	0	18.024
1.1000P.MFFP1	1.1000P.MFFP1	chr1	15192777	15194988	P	0	1.37432
1.1003P.ZBTB2P1	1.1003P.ZBTB2P1	chr1	15216777	15228256	P	0	3.77265
1.1009E	1.1003P.ZBTB2P1	chr1	15269669	15274782	E	2	8.08956
1.998E	1.1003P.ZBTB2P1	chr1	15177546	15180975	E	1	186.117
1.1004P.ZBTB2P1	1.1004P.ZBTB2P1	chr1	15229335	15231501	P	0	0.429165
1.1005P.FHAD1	1.1005P.FHAD1	chr1	15232502	15240908	P	0	0.69347
1.1001E	1.1006P.FHAD1	chr1	15195028	15209174	E	1	17.0623
1.1006P.FHAD1	1.1006P.FHAD1	chr1	15242874	15250750	P	0	10.9712
1.1009E	1.1006P.FHAD1	chr1	15269669	15274782	E	2	8.08956
1.998E	1.1006P.FHAD1	chr1	15177546	15180975	E	1	186.117
1.1007P.FHAD1	1.1007P.FHAD1	chr1	15251632	15254211	P	0	4.94186
1.1009E	1.1007P.FHAD1	chr1	15269669	15274782	E	2	8.08956
1.998E	1.1007P.FHAD1	chr1	15177546	15180975	E	1	186.117
1.1009E	1.1014P.FHAD1	chr1	15269669	15274782	E	2	8.08956
1.1012E	1.1014P.FHAD1	chr1	15281536	15287526	E	1	44.9641
1.1014P.FHAD1	1.1014P.FHAD1	chr1	15293954	15312230	P	0	2.59014
1.991E	1.1014P.FHAD1	chr1	15116465	15125017	E	1	0.460657
1.992E	1.1014P.FHAD1	chr1	15125426	15134402	E	1	2.39501
1.998E	1.1014P.FHAD1	chr1	15177546	15180975	E	1	186.117
1.1016P.ENSG00000236045	1.1016P.ENSG00000236045	chr1	15336878	15338741	P	0	3.12768
1.1017P.FHAD1-AS1	1.1017P.FHAD1-AS1	chr1	15339259	15341490	P	0	7.62993
1.1018P.FHAD1-AS1	1.1018P.FHAD1-AS1	chr1	15343383	15346864	P	0	22.1137
1.1015E	1.1030P.EFHD2	chr1	15314273	15332295	E	1	2.79032
1.1030P.EFHD2	1.1030P.EFHD2	chr1	15407398	15413924	P	0	32.5356
1.1033P.CTRC	1.1033P.CTRC	chr1	15436893	15439970	P	0	1.52697
1.1035P.CELA2A	1.1035P.CELA2A	chr1	15450984	15455585	P	0	1.08214
1.1036P.CELA2A	1.1036P.CELA2A	chr1	15457521	15459747	P	0	6.97351
1.1040P.CELA2B	1.1040P.CELA2B	chr1	15474233	15478805	P	0	1.36016
1.1009E	1.1046P.CASP9	chr1	15269669	15274782	E	2	8.08956
1.1046P.CASP9	1.1046P.CASP9	chr1	15523250	15528209	P	0	312.054
1.1055E	1.1046P.CASP9	chr1	15596059	15597700	E	1	4.93301
1.1060E	1.1046P.CASP9	chr1	15624006	15627647	E	1	3.74794
1.1065E	1.1046P.CASP9	chr1	15691310	15698787	E	1	6.16742
1.1066E	1.1046P.CASP9	chr1	15702094	15706469	E	1	31.1129
1.1067E	1.1046P.CASP9	chr1	15707640	15710178	E	1	82.7176
1.1068E	1.1046P.CASP9	chr1	15716269	15720063	E	1	5.16206
1.1075E	1.1046P.CASP9	chr1	15771717	15782156	E	1	26.8994
1.1094E	1.1046P.CASP9	chr1	15935828	15946554	E	1	14.9305
1.998E	1.1046P.CASP9	chr1	15177546	15180975	E	1	186.117
1.1048P.SCARNA21B	1.1048P.SCARNA21B	chr1	15538668	15540487	P	0	0.186813
1.1049P.SCARNA21B	1.1049P.SCARNA21B	chr1	15541619	15552264	P	0	0.629344
1.1051P.ENSG00000272510	1.1051P.ENSG00000272510	chr1	15556611	15569704	P	0	2.8135
1.1066E	1.1051P.ENSG00000272510	chr1	15702094	15706469	E	1	31.1129
1.1053P.AGMAT	1.1053P.AGMAT	chr1	15583939	15590787	P	0	3.11432
1.1057P.ENSG00000237301	1.1057P.ENSG00000237301	chr1	15600884	15606994	P	0	39.5173
1.1066E	1.1057P.ENSG00000237301	chr1	15702094	15706469	E	1	31.1129
1.1067E	1.1057P.ENSG00000237301	chr1	15707640	15710178	E	1	82.7176
1.1068E	1.1057P.ENSG00000237301	chr1	15716269	15720063	E	1	5.16206
1.1058P.RNU7-179P	1.1058P.RNU7-179P	chr1	15608758	15611515	P	0	8.67295
1.1066E	1.1058P.RNU7-179P	chr1	15702094	15706469	E	1	31.1129
1.1059P.DDI2	1.1059P.DDI2	chr1	15615031	15620325	P	0	64.9575
1.1060E	1.1059P.DDI2	chr1	15624006	15627647	E	1	3.74794
1.1055E	1.1064P.ENSG00000271742	chr1	15596059	15597700	E	1	4.93301
1.1060E	1.1064P.ENSG00000271742	chr1	15624006	15627647	E	1	3.74794
1.1064P.ENSG00000271742	1.1064P.ENSG00000271742	chr1	15676556	15685831	P	0	17.0073
1.1065E	1.1064P.ENSG00000271742	chr1	15691310	15698787	E	1	6.16742
1.1066E	1.1064P.ENSG00000271742	chr1	15702094	15706469	E	1	31.1129
1.1067E	1.1064P.ENSG00000271742	chr1	15707640	15710178	E	1	82.7176
1.1068E	1.1064P.ENSG00000271742	chr1	15716269	15720063	E	2	5.16206
1.1045E	1.1069P.SLC25A34	chr1	15510168	15519113	E	1	2.12944
1.1052E	1.1069P.SLC25A34	chr1	15574083	15580443	E	1	0.67285
1.1055E	1.1069P.SLC25A34	chr1	15596059	15597700	E	1	4.93301
1.1060E	1.1069P.SLC25A34	chr1	15624006	15627647	E	1	3.74794
1.1065E	1.1069P.SLC25A34	chr1	15691310	15698787	E	1	6.16742
1.1066E	1.1069P.SLC25A34	chr1	15702094	15706469	E	1	31.1129
1.1067E	1.1069P.SLC25A34	chr1	15707640	15710178	E	1	82.7176
1.1068E	1.1069P.SLC25A34	chr1	15716269	15720063	E	2	5.16206
1.1069P.SLC25A34	1.1069P.SLC25A34	chr1	15722382	15741991	P	0	28.3646
1.1070P.SLC25A34-AS1	1.1070P.SLC25A34-AS1	chr1	15746364	15752216	P	0	0.408338
1.1071P.FBLIM1	1.1071P.FBLIM1	chr1	15753269	15754762	P	0	0.582329
1.1072P.FBLIM1	1.1072P.FBLIM1	chr1	15755314	15760174	P	0	7.02325
1.1073P.FBLIM1	1.1073P.FBLIM1	chr1	15763425	15766535	P	0	8.90068
1.1077P.RPL12P14	1.1077P.RPL12P14	chr1	15793478	15801850	P	0	10.6079
1.1094E	1.1077P.RPL12P14	chr1	15935828	15946554	E	1	14.9305
1.1095E	1.1077P.RPL12P14	chr1	15947287	15953065	E	1	70.6939
1.1078P.UQCRHL	1.1078P.UQCRHL	chr1	15807187	15810579	P	0	0.456823
1.1082P.SPEN-AS1	1.1082P.SPEN-AS1	chr1	15846078	15851863	P	0	89.3139
1.1084E	1.1082P.SPEN-AS1	chr1	15868246	15876275	E	1	4.16314
1.1085E	1.1082P.SPEN-AS1	chr1	15876784	15878696	E	1	4.38578
1.1087E	1.1082P.SPEN-AS1	chr1	15882611	15890295	E	1	21.6239
1.1088E	1.1082P.SPEN-AS1	chr1	15892262	15894760	E	1	4.28972
1.1090E	1.1082P.SPEN-AS1	chr1	15902610	15906878	E	1	8.32513
1.1093E	1.1082P.SPEN-AS1	chr1	15926930	15930917	E	1	1.15095
1.1094E	1.1082P.SPEN-AS1	chr1	15935828	15946554	E	1	14.9305
1.1095E	1.1082P.SPEN-AS1	chr1	15947287	15953065	E	1	70.6939
1.1091P.ENSG00000270620	1.1091P.ENSG00000270620	chr1	15910896	15919146	P	0	2.35365
1.1095E	1.1091P.ENSG00000270620	chr1	15947287	15953065	E	1	70.6939
1.1055E	1.1096P.ENSG00000234607	chr1	15596059	15597700	E	1	4.93301
1.1075E	1.1096P.ENSG00000234607	chr1	15771717	15782156	E	1	26.8994
1.1079E	1.1096P.ENSG00000234607	chr1	15815500	15820888	E	1	5.20134
1.1080E	1.1096P.ENSG00000234607	chr1	15821539	15825077	E	1	1.13026
1.1081E	1.1096P.ENSG00000234607	chr1	15833363	15837954	E	1	91.4678
1.1083E	1.1096P.ENSG00000234607	chr1	15857595	15861368	E	1	4.5628
1.1088E	1.1096P.ENSG00000234607	chr1	15892262	15894760	E	1	4.28972
1.1094E	1.1096P.ENSG00000234607	chr1	15935828	15946554	E	1	14.9305
1.1095E	1.1096P.ENSG00000234607	chr1	15947287	15953065	E	1	70.6939
1.1096P.ENSG00000234607	1.1096P.ENSG00000234607	chr1	15957130	15978343	P	0	18.8984
1.1081E	1.1098P.ENSG00000231353	chr1	15833363	15837954	E	1	91.4678
1.1095E	1.1098P.ENSG00000231353	chr1	15947287	15953065	E	1	70.6939
1.1098P.ENSG00000231353	1.1098P.ENSG00000231353	chr1	15984304	15987489	P	0	9.04583
1.1099P.TBC1D3P6	1.1099P.TBC1D3P6	chr1	15988573	15992618	P	0	0.716757
1.1075E	1.1101P.ENSG00000233078	chr1	15771717	15782156	E	1	26.8994
1.1101P.ENSG00000233078	1.1101P.ENSG00000233078	chr1	16003258	16010724	P	0	29.0237
1.1102P.HSPB7	1.1102P.HSPB7	chr1	16012113	16015220	P	0	35.9942
1.1103P.HSPB7	1.1103P.HSPB7	chr1	16015309	16016865	P	0	3.52601
1.1095E	1.1104P.HSPB7	chr1	15947287	15953065	E	1	70.6939
1.1104P.HSPB7	1.1104P.HSPB7	chr1	16017257	16023336	P	0	36.4457
1.1109E	1.1104P.HSPB7	chr1	16053266	16062149	E	1	16.3519
1.1105P.CLCNKA	1.1105P.CLCNKA	chr1	16024252	16026562	P	0	1.20727
1.1107P.FAM131C2P	1.1107P.FAM131C2P	chr1	16034432	16039837	P	0	0.754717
1.1109E	1.1107P.FAM131C2P	chr1	16053266	16062149	E	1	16.3519
1.1108P.CLCNKB	1.1108P.CLCNKB	chr1	16042393	16049679	P	0	3.80815
1.1075E	1.1110P.FAM131C	chr1	15771717	15782156	E	1	26.8994
1.1079E	1.1110P.FAM131C	chr1	15815500	15820888	E	1	5.20134
1.1080E	1.1110P.FAM131C	chr1	15821539	15825077	E	1	1.13026
1.1095E	1.1110P.FAM131C	chr1	15947287	15953065	E	1	70.6939
1.1109E	1.1110P.FAM131C	chr1	16053266	16062149	E	1	16.3519
1.1110P.FAM131C	1.1110P.FAM131C	chr1	16063944	16071654	P	0	51.1127
1.1122E	1.1110P.FAM131C	chr1	16163578	16183960	E	1	22.0767
1.1123E	1.1110P.FAM131C	chr1	16186232	16191251	E	1	8.40438
1.1111P.FAM131C	1.1111P.FAM131C	chr1	16071954	16084767	P	0	21.8394
1.1122E	1.1111P.FAM131C	chr1	16163578	16183960	E	1	22.0767
1.1121P.EPHA2-AS1	1.1121P.EPHA2-AS1	chr1	16151592	16159608	P	0	13.2444
1.1124P.ARHGEF19-AS1	1.1124P.ARHGEF19-AS1	chr1	16191961	16202940	P	0	0.686703
1.1125P.ARHGEF19	1.1125P.ARHGEF19	chr1	16204330	16209889	P	0	15.5989
1.1126P.ENSG00000291077	1.1126P.ENSG00000291077	chr1	16210581	16221192	P	0	10.6691
1.1127P.ANO7L1	1.1127P.ANO7L1	chr1	16223153	16228903	P	0	9.19492
1.1128P.ENSG00000288398	1.1128P.ENSG00000288398	chr1	16229410	16231935	P	0	1.09264
1.1122E	1.1129P.CPLANE2	chr1	16163578	16183960	E	1	22.0767
1.1129P.CPLANE2	1.1129P.CPLANE2	chr1	16233891	16238884	P	0	56.8022
1.1130P.MT1XP1	1.1130P.MT1XP1	chr1	16242344	16262378	P	0	7.04717
1.1135E	1.1130P.MT1XP1	chr1	16313220	16317057	E	1	2.41271
1.1142P.FBXO42	1.1142P.FBXO42	chr1	16349506	16356436	P	0	21.3533
1.1133E	1.1143P.SZRD1	chr1	16298269	16306086	E	1	1.00026
1.1141E	1.1143P.SZRD1	chr1	16338277	16344236	E	2	0.991611
1.1143P.SZRD1	1.1143P.SZRD1	chr1	16366358	16369321	P	0	102.591
1.1149P.NECAP2	1.1149P.NECAP2	chr1	16439685	16442704	P	0	35.904
1.1150P.NECAP2	1.1150P.NECAP2	chr1	16442833	16447755	P	0	0.497664
1.1151P.LINC01772	1.1151P.LINC01772	chr1	16451595	16466658	P	0	0.810542
1.1152E	1.1153P.CROCCP3	chr1	16484061	16487271	E	1	0.33323
1.1153P.CROCCP3	1.1153P.CROCCP3	chr1	16488292	16494386	P	0	4.47908
1.1154P.CROCCP3	1.1154P.CROCCP3	chr1	16496477	16502452	P	0	21.337
1.1156P.RNU1-1	1.1156P.RNU1-1	chr1	16512247	16515824	P	0	79.2594
1.1157P.ENSG00000224174	1.1157P.ENSG00000224174	chr1	16518651	16524473	P	0	0.820883
1.1158E	1.1159P.ENSG00000271732	chr1	16603613	16609826	E	1	12.6038
1.1159P.ENSG00000271732	1.1159P.ENSG00000271732	chr1	16611469	16627563	P	0	34.909
1.1173E	1.1159P.ENSG00000271732	chr1	16913246	16917817	E	1	32.1872
1.1176E	1.1159P.ENSG00000271732	chr1	16933049	16942074	E	1	0.398848
1.1177E	1.1159P.ENSG00000271732	chr1	16945184	16950007	E	1	22.9561
1.1184E	1.1159P.ENSG00000271732	chr1	17015294	17017469	E	2	25.0506
1.1185E	1.1159P.ENSG00000271732	chr1	17019928	17034444	E	1	3.5145
1.1187E	1.1159P.ENSG00000271732	chr1	17043557	17045550	E	1	3.62588
1.1152E	1.1160P.CROCCP2	chr1	16484061	16487271	E	1	0.33323
1.1160P.CROCCP2	1.1160P.CROCCP2	chr1	16630155	16634033	P	0	0.471771
1.1161P.ENSG00000283773	1.1161P.ENSG00000283773	chr1	16634713	16640157	P	0	4.69238
1.1173E	1.1161P.ENSG00000283773	chr1	16913246	16917817	E	1	32.1872
1.1179E	1.1161P.ENSG00000283773	chr1	16966128	16973835	E	1	0.766736
1.1162P.CROCCP2	1.1162P.CROCCP2	chr1	16642117	16647539	P	0	41.4107
1.1169E	1.1162P.CROCCP2	chr1	16774152	16783358	E	1	2.53068
1.1177E	1.1162P.CROCCP2	chr1	16945184	16950007	E	1	22.9561
1.1164P.ESPNP	1.1164P.ESPNP	chr1	16715712	16722508	P	0	1.22995
1.1165E	1.1164P.ESPNP	chr1	16723748	16729264	E	1	1.66757
1.1166P.ENSG00000290851	1.1166P.ENSG00000290851	chr1	16757858	16761782	P	0	0.601274
1.1167P.ENSG00000290851	1.1167P.ENSG00000290851	chr1	16763668	16767907	P	0	25.5731
1.1168P.ENSG00000290851	1.1168P.ENSG00000290851	chr1	16769590	16773539	P	0	1.59494
1.1158E	1.1170P.ENSG00000238142	chr1	16603613	16609826	E	1	12.6038
1.1170P.ENSG00000238142	1.1170P.ENSG00000238142	chr1	16885904	16893324	P	0	10.1105
1.1158E	1.1171P.RNU1-2	chr1	16603613	16609826	E	1	12.6038
1.1165E	1.1171P.RNU1-2	chr1	16723748	16729264	E	1	1.66757
1.1171P.RNU1-2	1.1171P.RNU1-2	chr1	16893912	16897869	P	0	77.188
1.1172P.ENSG00000290122	1.1172P.ENSG00000290122	chr1	16903676	16907939	P	0	112.324
1.1173E	1.1172P.ENSG00000290122	chr1	16913246	16917817	E	1	32.1872
1.1173E	1.1174P.CROCC	chr1	16913246	16917817	E	1	32.1872
1.1174P.CROCC	1.1174P.CROCC	chr1	16918975	16928747	P	0	11.7313
1.1184E	1.1174P.CROCC	chr1	17015294	17017469	E	1	25.0506
1.1180P.MFAP2	1.1180P.MFAP2	chr1	16975309	16981757	P	0	1.3661
1.1178E	1.1181P.MFAP2	chr1	16953770	16962958	E	1	5.35314
1.1179E	1.1181P.MFAP2	chr1	16966128	16973835	E	1	0.766736
1.1181P.MFAP2	1.1181P.MFAP2	chr1	16982609	16990455	P	0	0.577291
1.1184E	1.1181P.MFAP2	chr1	17015294	17017469	E	2	25.0506
1.1185E	1.1181P.MFAP2	chr1	17019928	17034444	E	1	3.5145
1.1188E	1.1181P.MFAP2	chr1	17046955	17050134	E	2	1.65409
1.1178E	1.1183P.ENSG00000288636	chr1	16953770	16962958	E	1	5.35314
1.1182E	1.1183P.ENSG00000288636	chr1	17000893	17003878	E	1	0.45211
1.1183P.ENSG00000288636	1.1183P.ENSG00000288636	chr1	17009633	17013700	P	0	22.5664
1.1184E	1.1183P.ENSG00000288636	chr1	17015294	17017469	E	2	25.0506
1.1185E	1.1183P.ENSG00000288636	chr1	17019928	17034444	E	1	3.5145
1.1188E	1.1183P.ENSG00000288636	chr1	17046955	17050134	E	2	1.65409
1.1178E	1.1189P.SDHB	chr1	16953770	16962958	E	1	5.35314
1.1184E	1.1189P.SDHB	chr1	17015294	17017469	E	2	25.0506
1.1188E	1.1189P.SDHB	chr1	17046955	17050134	E	2	1.65409
1.1189P.SDHB	1.1189P.SDHB	chr1	17051111	17056880	P	0	46.9151
1.1194P.PADI2	1.1194P.PADI2	chr1	17119798	17124687	P	0	0.856851
1.1198P.LINC02783	1.1198P.LINC02783	chr1	17186760	17188167	P	0	0.617898
1.1200P.ENSG00000282843	1.1200P.ENSG00000282843	chr1	17200232	17202637	P	0	0.598504
1.1201P.PADI1	1.1201P.PADI1	chr1	17206327	17208708	P	0	2.0445
1.1206P.MIR3972	1.1206P.MIR3972	chr1	17277258	17285433	P	0	0.354697
1.1209P.RCC2-AS1	1.1209P.RCC2-AS1	chr1	17405609	17407196	P	0	5.9194
1.1210P.RCC2-AS1	1.1210P.RCC2-AS1	chr1	17408716	17412498	P	0	0.303992
1.1212P.RCC2	1.1212P.RCC2	chr1	17431582	17442854	P	0	9.07212
1.1225P.ARHGEF10L	1.1225P.ARHGEF10L	chr1	17537793	17542225	P	0	14.5387
1.1228E	1.1225P.ARHGEF10L	chr1	17557590	17566387	E	1	14.4715
1.1230E	1.1225P.ARHGEF10L	chr1	17572609	17577707	E	1	13.3065
1.1232E	1.1225P.ARHGEF10L	chr1	17584787	17595592	E	1	2.22376
1.1234E	1.1225P.ARHGEF10L	chr1	17601001	17610803	E	1	32.2707
1.1217E	1.1231P.ARHGEF10L	chr1	17496572	17504686	E	1	6.89464
1.1227E	1.1231P.ARHGEF10L	chr1	17549574	17556933	E	1	17.5163
1.1228E	1.1231P.ARHGEF10L	chr1	17557590	17566387	E	1	14.4715
1.1230E	1.1231P.ARHGEF10L	chr1	17572609	17577707	E	2	13.3065
1.1231P.ARHGEF10L	1.1231P.ARHGEF10L	chr1	17579259	17584666	P	0	85.9504
1.1211E	1.1235P.ARHGEF10L	chr1	17422842	17430442	E	1	0.528878
1.1217E	1.1235P.ARHGEF10L	chr1	17496572	17504686	E	1	6.89464
1.1235P.ARHGEF10L	1.1235P.ARHGEF10L	chr1	17612885	17627129	P	0	3.55212
1.1239E	1.1241P.ACTL8	chr1	17643633	17677127	E	1	7.71638
1.1241P.ACTL8	1.1241P.ACTL8	chr1	17825953	17835496	P	0	1.71626
1.1245E	1.1241P.ACTL8	chr1	17922626	17928628	E	2	1.65917
1.1269E	1.1241P.ACTL8	chr1	18303290	18305061	E	3	4.06321
1.1285E	1.1241P.ACTL8	chr1	18586091	18587507	E	2	0.479887
1.1238E	1.1252P.ENSG00000280222	chr1	17636583	17641037	E	2	3.65208
1.1242E	1.1252P.ENSG00000280222	chr1	17907604	17909369	E	2	3.39185
1.1244E	1.1252P.ENSG00000280222	chr1	17914419	17922089	E	2	1.36879
1.1245E	1.1252P.ENSG00000280222	chr1	17922626	17928628	E	2	1.65917
1.1246E	1.1252P.ENSG00000280222	chr1	17929784	17934343	E	2	0.493421
1.1247E	1.1252P.ENSG00000280222	chr1	17938975	17942461	E	2	1.97591
1.1248E	1.1252P.ENSG00000280222	chr1	17950943	17952499	E	2	0.757868
1.1249E	1.1252P.ENSG00000280222	chr1	17953058	17954749	E	2	0.632388
1.1250E	1.1252P.ENSG00000280222	chr1	17985947	17987669	E	2	2.35055
1.1251E	1.1252P.ENSG00000280222	chr1	18097880	18099533	E	2	0.423216
1.1252P.ENSG00000280222	1.1252P.ENSG00000280222	chr1	18108179	18111501	P	0	10.2468
1.1254E	1.1252P.ENSG00000280222	chr1	18130668	18135817	E	2	25.5689
1.1258E	1.1252P.ENSG00000280222	chr1	18190229	18194032	E	2	2.59727
1.1260E	1.1252P.ENSG00000280222	chr1	18225285	18227357	E	2	1.42306
1.1261E	1.1252P.ENSG00000280222	chr1	18233325	18236251	E	2	11.8825
1.1263E	1.1252P.ENSG00000280222	chr1	18248389	18250608	E	2	1.96396
1.1264E	1.1252P.ENSG00000280222	chr1	18252287	18255099	E	2	37.5364
1.1266E	1.1252P.ENSG00000280222	chr1	18278770	18284267	E	2	15.5511
1.1267E	1.1252P.ENSG00000280222	chr1	18286081	18292573	E	2	9.28384
1.1268E	1.1252P.ENSG00000280222	chr1	18296518	18301748	E	1	48.4515
1.1269E	1.1252P.ENSG00000280222	chr1	18303290	18305061	E	3	4.06321
1.1270E	1.1252P.ENSG00000280222	chr1	18308226	18310042	E	2	0.38525
1.1273E	1.1252P.ENSG00000280222	chr1	18352024	18355242	E	1	8.37527
1.1281E	1.1252P.ENSG00000280222	chr1	18534350	18538676	E	1	45.8516
1.1283E	1.1252P.ENSG00000280222	chr1	18565829	18572973	E	1	10.564
1.1284E	1.1252P.ENSG00000280222	chr1	18576532	18585407	E	1	13.8655
1.1278P.KLHDC7A	1.1278P.KLHDC7A	chr1	18478234	18482272	P	0	11.6712
1.1253E	1.1280P.DYNLL1P3	chr1	18114032	18116611	E	1	1.02713
1.1280P.DYNLL1P3	1.1280P.DYNLL1P3	chr1	18507445	18513138	P	0	3.7759
1.1286P.ENSG00000225478	1.1286P.ENSG00000225478	chr1	18598215	18603475	P	0	3.88899
1.1287E	1.1286P.ENSG00000225478	chr1	18791000	18798543	E	1	1.07105
1.1289P.MIR4695	1.1289P.MIR4695	chr1	18879798	18887550	P	0	2.15658
1.1290P.ALDH4A1	1.1290P.ALDH4A1	chr1	18888422	18893456	P	0	0.403178
1.1291P.MIR1290	1.1291P.MIR1290	chr1	18893742	18897021	P	0	13.7713
1.1318E	1.1291P.MIR1290	chr1	19153547	19159097	E	1	13.4696
1.1330E	1.1291P.MIR1290	chr1	19238545	19243186	E	1	18.3563
1.1292P.MIR1290	1.1292P.MIR1290	chr1	18897083	18898481	P	0	0.600429
1.1293P.ALDH4A1	1.1293P.ALDH4A1	chr1	18901729	18915901	P	0	28.7018
1.1315E	1.1293P.ALDH4A1	chr1	19136380	19137936	E	1	3.30764
1.1316E	1.1293P.ALDH4A1	chr1	19138411	19145326	E	1	5.29786
1.1318E	1.1293P.ALDH4A1	chr1	19153547	19159097	E	1	13.4696
1.1299P.IFFO2	1.1299P.IFFO2	chr1	18948809	18957242	P	0	21.7987
1.1311P.UBR4	1.1311P.UBR4	chr1	19061771	19096556	P	0	8.10872
1.1318E	1.1311P.UBR4	chr1	19153547	19159097	E	1	13.4696
1.1312P.UBR4	1.1312P.UBR4	chr1	19098744	19103993	P	0	6.59238
1.1313P.UBR4	1.1313P.UBR4	chr1	19111555	19126052	P	0	6.11464
1.1319E	1.1313P.UBR4	chr1	19168929	19171523	E	1	6.19268
1.1320E	1.1313P.UBR4	chr1	19172468	19187370	E	1	1.96605
1.1319E	1.1324P.UBR4	chr1	19168929	19171523	E	1	6.19268
1.1320E	1.1324P.UBR4	chr1	19172468	19187370	E	1	1.96605
1.1324P.UBR4	1.1324P.UBR4	chr1	19208563	19211892	P	0	71.0991
1.1330E	1.1324P.UBR4	chr1	19238545	19243186	E	1	18.3563
1.1376E	1.1324P.UBR4	chr1	19656110	19660597	E	1	12.9679
1.1332P.MRTO4	1.1332P.MRTO4	chr1	19250171	19254149	P	0	26.8208
1.1333P.ENSG00000286064	1.1333P.ENSG00000286064	chr1	19256292	19264199	P	0	40.3629
1.1334P.AKR7L	1.1334P.AKR7L	chr1	19268351	19275187	P	0	4.129
1.1335P.AKR7A3	1.1335P.AKR7A3	chr1	19279742	19291374	P	0	7.80194
1.1336P.ENSG00000270728	1.1336P.ENSG00000270728	chr1	19299568	19301277	P	0	2.28655
1.1337P.RNU6-1099P	1.1337P.RNU6-1099P	chr1	19302794	19304112	P	0	0.871873
1.1319E	1.1338P.SLC66A1	chr1	19168929	19171523	E	1	6.19268
1.1325E	1.1338P.SLC66A1	chr1	19216561	19218797	E	2	1.52436
1.1326E	1.1338P.SLC66A1	chr1	19219905	19221414	E	1	2.88742
1.1327E	1.1338P.SLC66A1	chr1	19222012	19225770	E	1	7.07369
1.1330E	1.1338P.SLC66A1	chr1	19238545	19243186	E	1	18.3563
1.1338P.SLC66A1	1.1338P.SLC66A1	chr1	19308398	19319464	P	0	55.633
1.1353E	1.1338P.SLC66A1	chr1	19470608	19477823	E	1	5.19124
1.1367E	1.1338P.SLC66A1	chr1	19590673	19592371	E	1	0.447322
1.1371E	1.1338P.SLC66A1	chr1	19629110	19632551	E	1	1.05462
1.1372E	1.1338P.SLC66A1	chr1	19632926	19636676	E	1	0.765129
1.1373E	1.1338P.SLC66A1	chr1	19637601	19639085	E	1	0.531987
1.1376E	1.1338P.SLC66A1	chr1	19656110	19660597	E	1	12.9679
1.1378E	1.1338P.SLC66A1	chr1	19674644	19681279	E	1	3.35443
1.1384E	1.1338P.SLC66A1	chr1	19728081	19729542	E	2	1.42271
1.1385E	1.1338P.SLC66A1	chr1	19733820	19737799	E	1	55.6131
1.1392E	1.1338P.SLC66A1	chr1	19790992	19794352	E	2	5.6025
1.1403E	1.1338P.SLC66A1	chr1	19868523	19870479	E	2	1.19571
1.1347P.RN7SL277P	1.1347P.RN7SL277P	chr1	19417005	19434706	P	0	19.3571
1.1349E	1.1347P.RN7SL277P	chr1	19445183	19450961	E	1	44.4558
1.1350E	1.1347P.RN7SL277P	chr1	19451694	19456377	E	1	22.6388
1.1353E	1.1347P.RN7SL277P	chr1	19470608	19477823	E	1	5.19124
1.1359E	1.1347P.RN7SL277P	chr1	19524469	19530679	E	1	6.38384
1.1339E	1.1354P.CAPZB	chr1	19321630	19335352	E	1	1.82905
1.1340E	1.1354P.CAPZB	chr1	19336138	19358273	E	1	12.7552
1.1341E	1.1354P.CAPZB	chr1	19358540	19361112	E	1	9.61524
1.1342E	1.1354P.CAPZB	chr1	19364233	19365607	E	1	0.981818
1.1343E	1.1354P.CAPZB	chr1	19365785	19378992	E	1	2.82329
1.1344E	1.1354P.CAPZB	chr1	19379774	19382735	E	1	1.35719
1.1345E	1.1354P.CAPZB	chr1	19383398	19391957	E	1	7.81192
1.1346E	1.1354P.CAPZB	chr1	19392572	19415102	E	1	5.56966
1.1348E	1.1354P.CAPZB	chr1	19436332	19442312	E	1	34.7383
1.1349E	1.1354P.CAPZB	chr1	19445183	19450961	E	1	44.4558
1.1350E	1.1354P.CAPZB	chr1	19451694	19456377	E	1	22.6388
1.1354P.CAPZB	1.1354P.CAPZB	chr1	19481572	19487886	P	0	37.4521
1.1364E	1.1354P.CAPZB	chr1	19580332	19581722	E	2	0.488857
1.1367E	1.1354P.CAPZB	chr1	19590673	19592371	E	2	0.447322
1.1370E	1.1354P.CAPZB	chr1	19623159	19627335	E	2	3.38999
1.1373E	1.1354P.CAPZB	chr1	19637601	19639085	E	2	0.531987
1.1376E	1.1354P.CAPZB	chr1	19656110	19660597	E	1	12.9679
1.1380E	1.1354P.CAPZB	chr1	19700785	19703786	E	2	0.0832778
1.1357P.RNU4-28P	1.1357P.RNU4-28P	chr1	19511350	19514043	P	0	1.04306
1.1339E	1.1368P.MICOS10-DT	chr1	19321630	19335352	E	1	1.82905
1.1340E	1.1368P.MICOS10-DT	chr1	19336138	19358273	E	1	12.7552
1.1342E	1.1368P.MICOS10-DT	chr1	19364233	19365607	E	1	0.981818
1.1343E	1.1368P.MICOS10-DT	chr1	19365785	19378992	E	1	2.82329
1.1344E	1.1368P.MICOS10-DT	chr1	19379774	19382735	E	1	1.35719
1.1345E	1.1368P.MICOS10-DT	chr1	19383398	19391957	E	1	7.81192
1.1346E	1.1368P.MICOS10-DT	chr1	19392572	19415102	E	1	5.56966
1.1348E	1.1368P.MICOS10-DT	chr1	19436332	19442312	E	1	34.7383
1.1350E	1.1368P.MICOS10-DT	chr1	19451694	19456377	E	1	22.6388
1.1352E	1.1368P.MICOS10-DT	chr1	19464138	19470352	E	1	16.5728
1.1353E	1.1368P.MICOS10-DT	chr1	19470608	19477823	E	1	5.19124
1.1355E	1.1368P.MICOS10-DT	chr1	19491563	19494545	E	1	0.727456
1.1364E	1.1368P.MICOS10-DT	chr1	19580332	19581722	E	2	0.488857
1.1367E	1.1368P.MICOS10-DT	chr1	19590673	19592371	E	2	0.447322
1.1368P.MICOS10-DT	1.1368P.MICOS10-DT	chr1	19595017	19598339	P	0	128.246
1.1370E	1.1368P.MICOS10-DT	chr1	19623159	19627335	E	2	3.38999
1.1373E	1.1368P.MICOS10-DT	chr1	19637601	19639085	E	2	0.531987
1.1380E	1.1368P.MICOS10-DT	chr1	19700785	19703786	E	2	0.0832778
1.1339E	1.1369P.ENSG00000226396	chr1	19321630	19335352	E	1	1.82905
1.1340E	1.1369P.ENSG00000226396	chr1	19336138	19358273	E	1	12.7552
1.1343E	1.1369P.ENSG00000226396	chr1	19365785	19378992	E	1	2.82329
1.1345E	1.1369P.ENSG00000226396	chr1	19383398	19391957	E	1	7.81192
1.1346E	1.1369P.ENSG00000226396	chr1	19392572	19415102	E	1	5.56966
1.1352E	1.1369P.ENSG00000226396	chr1	19464138	19470352	E	1	16.5728
1.1364E	1.1369P.ENSG00000226396	chr1	19580332	19581722	E	2	0.488857
1.1367E	1.1369P.ENSG00000226396	chr1	19590673	19592371	E	2	0.447322
1.1369P.ENSG00000226396	1.1369P.ENSG00000226396	chr1	19601733	19623143	P	0	3.59768
1.1370E	1.1369P.ENSG00000226396	chr1	19623159	19627335	E	2	3.38999
1.1373E	1.1369P.ENSG00000226396	chr1	19637601	19639085	E	2	0.531987
1.1380E	1.1369P.ENSG00000226396	chr1	19700785	19703786	E	2	0.0832778
1.1330E	1.1374P.NBL1	chr1	19238545	19243186	E	1	18.3563
1.1339E	1.1374P.NBL1	chr1	19321630	19335352	E	1	1.82905
1.1340E	1.1374P.NBL1	chr1	19336138	19358273	E	1	12.7552
1.1341E	1.1374P.NBL1	chr1	19358540	19361112	E	1	9.61524
1.1345E	1.1374P.NBL1	chr1	19383398	19391957	E	1	7.81192
1.1346E	1.1374P.NBL1	chr1	19392572	19415102	E	1	5.56966
1.1348E	1.1374P.NBL1	chr1	19436332	19442312	E	1	34.7383
1.1364E	1.1374P.NBL1	chr1	19580332	19581722	E	2	0.488857
1.1367E	1.1374P.NBL1	chr1	19590673	19592371	E	2	0.447322
1.1370E	1.1374P.NBL1	chr1	19623159	19627335	E	2	3.38999
1.1373E	1.1374P.NBL1	chr1	19637601	19639085	E	2	0.531987
1.1374P.NBL1	1.1374P.NBL1	chr1	19641489	19648854	P	0	6.02498
1.1380E	1.1374P.NBL1	chr1	19700785	19703786	E	2	0.0832778
1.1330E	1.1375P.NBL1	chr1	19238545	19243186	E	1	18.3563
1.1339E	1.1375P.NBL1	chr1	19321630	19335352	E	1	1.82905
1.1340E	1.1375P.NBL1	chr1	19336138	19358273	E	1	12.7552
1.1341E	1.1375P.NBL1	chr1	19358540	19361112	E	1	9.61524
1.1343E	1.1375P.NBL1	chr1	19365785	19378992	E	1	2.82329
1.1344E	1.1375P.NBL1	chr1	19379774	19382735	E	1	1.35719
1.1345E	1.1375P.NBL1	chr1	19383398	19391957	E	1	7.81192
1.1346E	1.1375P.NBL1	chr1	19392572	19415102	E	1	5.56966
1.1364E	1.1375P.NBL1	chr1	19580332	19581722	E	2	0.488857
1.1367E	1.1375P.NBL1	chr1	19590673	19592371	E	2	0.447322
1.1370E	1.1375P.NBL1	chr1	19623159	19627335	E	2	3.38999
1.1373E	1.1375P.NBL1	chr1	19637601	19639085	E	2	0.531987
1.1375P.NBL1	1.1375P.NBL1	chr1	19649725	19654392	P	0	8.66324
1.1380E	1.1375P.NBL1	chr1	19700785	19703786	E	2	0.0832778
1.1340E	1.1377P.HTR6	chr1	19336138	19358273	E	1	12.7552
1.1345E	1.1377P.HTR6	chr1	19383398	19391957	E	1	7.81192
1.1364E	1.1377P.HTR6	chr1	19580332	19581722	E	2	0.488857
1.1367E	1.1377P.HTR6	chr1	19590673	19592371	E	2	0.447322
1.1370E	1.1377P.HTR6	chr1	19623159	19627335	E	2	3.38999
1.1373E	1.1377P.HTR6	chr1	19637601	19639085	E	2	0.531987
1.1377P.HTR6	1.1377P.HTR6	chr1	19665169	19669632	P	0	3.17204
1.1380E	1.1377P.HTR6	chr1	19700785	19703786	E	2	0.0832778
1.1384E	1.1393P.TMCO4	chr1	19728081	19729542	E	2	1.42271
1.1385E	1.1393P.TMCO4	chr1	19733820	19737799	E	1	55.6131
1.1386E	1.1393P.TMCO4	chr1	19749431	19756297	E	1	58.0749
1.1392E	1.1393P.TMCO4	chr1	19790992	19794352	E	2	5.6025
1.1393P.TMCO4	1.1393P.TMCO4	chr1	19797647	19802330	P	0	14.2997
1.1401E	1.1393P.TMCO4	chr1	19855688	19862721	E	1	2.51635
1.1403E	1.1393P.TMCO4	chr1	19868523	19870479	E	2	1.19571
1.1404E	1.1393P.TMCO4	chr1	19871737	19876650	E	1	30.3236
1.1384E	1.1395P.RNF186-AS1	chr1	19728081	19729542	E	2	1.42271
1.1385E	1.1395P.RNF186-AS1	chr1	19733820	19737799	E	1	55.6131
1.1386E	1.1395P.RNF186-AS1	chr1	19749431	19756297	E	1	58.0749
1.1388E	1.1395P.RNF186-AS1	chr1	19760481	19763139	E	1	3.02745
1.1392E	1.1395P.RNF186-AS1	chr1	19790992	19794352	E	2	5.6025
1.1395P.RNF186-AS1	1.1395P.RNF186-AS1	chr1	19807121	19812395	P	0	15.7706
1.1401E	1.1395P.RNF186-AS1	chr1	19855688	19862721	E	1	2.51635
1.1403E	1.1395P.RNF186-AS1	chr1	19868523	19870479	E	2	1.19571
1.1384E	1.1396P.RNF186	chr1	19728081	19729542	E	2	1.42271
1.1385E	1.1396P.RNF186	chr1	19733820	19737799	E	1	55.6131
1.1386E	1.1396P.RNF186	chr1	19749431	19756297	E	1	58.0749
1.1389E	1.1396P.RNF186	chr1	19765572	19780098	E	1	7.09988
1.1392E	1.1396P.RNF186	chr1	19790992	19794352	E	2	5.6025
1.1394E	1.1396P.RNF186	chr1	19804196	19805526	E	1	18.4147
1.1396P.RNF186	1.1396P.RNF186	chr1	19812606	19819703	P	0	24.0068
1.1403E	1.1396P.RNF186	chr1	19868523	19870479	E	2	1.19571
1.1404E	1.1396P.RNF186	chr1	19871737	19876650	E	1	30.3236
1.1381E	1.1405P.OTUD3	chr1	19704763	19712905	E	1	0.809284
1.1384E	1.1405P.OTUD3	chr1	19728081	19729542	E	2	1.42271
1.1385E	1.1405P.OTUD3	chr1	19733820	19737799	E	1	55.6131
1.1386E	1.1405P.OTUD3	chr1	19749431	19756297	E	1	58.0749
1.1388E	1.1405P.OTUD3	chr1	19760481	19763139	E	1	3.02745
1.1389E	1.1405P.OTUD3	chr1	19765572	19780098	E	1	7.09988
1.1392E	1.1405P.OTUD3	chr1	19790992	19794352	E	2	5.6025
1.1403E	1.1405P.OTUD3	chr1	19868523	19870479	E	2	1.19571
1.1405P.OTUD3	1.1405P.OTUD3	chr1	19881383	19898186	P	0	22.5101
1.1426E	1.1405P.OTUD3	chr1	20160745	20163230	E	1	0.193081
1.1429E	1.1405P.OTUD3	chr1	20191670	20196080	E	1	16.0394
1.1467E	1.1405P.OTUD3	chr1	20493263	20502325	E	1	28.1728
1.1408P.PLA2G2E	1.1408P.PLA2G2E	chr1	19920051	19928709	P	0	2.77861
1.1467E	1.1408P.PLA2G2E	chr1	20493263	20502325	E	1	28.1728
1.1415P.PLA2G2A	1.1415P.PLA2G2A	chr1	19976285	19982782	P	0	1.16959
1.1422P.PLA2G2D	1.1422P.PLA2G2D	chr1	20118152	20122390	P	0	0.563812
1.1423P.PLA2G2F	1.1423P.PLA2G2F	chr1	20136534	20143699	P	0	0.487022
1.1407E	1.1425P.ENSG00000227066	chr1	19913954	19915542	E	1	1.50409
1.1425P.ENSG00000227066	1.1425P.ENSG00000227066	chr1	20151328	20158501	P	0	4.72679
1.1407E	1.1427P.PLA2G2C	chr1	19913954	19915542	E	1	1.50409
1.1427P.PLA2G2C	1.1427P.PLA2G2C	chr1	20168035	20182336	P	0	4.52384
1.1383E	1.1428P.PLA2G2C	chr1	19720682	19722039	E	1	0.353461
1.1384E	1.1428P.PLA2G2C	chr1	19728081	19729542	E	2	1.42271
1.1385E	1.1428P.PLA2G2C	chr1	19733820	19737799	E	1	55.6131
1.1390E	1.1428P.PLA2G2C	chr1	19781096	19787166	E	1	1.21397
1.1392E	1.1428P.PLA2G2C	chr1	19790992	19794352	E	2	5.6025
1.1394E	1.1428P.PLA2G2C	chr1	19804196	19805526	E	1	18.4147
1.1403E	1.1428P.PLA2G2C	chr1	19868523	19870479	E	2	1.19571
1.1406E	1.1428P.PLA2G2C	chr1	19899049	19911726	E	1	0.929957
1.1407E	1.1428P.PLA2G2C	chr1	19913954	19915542	E	1	1.50409
1.1409E	1.1428P.PLA2G2C	chr1	19928828	19931686	E	1	0.227352
1.1411E	1.1428P.PLA2G2C	chr1	19943992	19947458	E	1	0.366311
1.1421E	1.1428P.PLA2G2C	chr1	20108488	20116452	E	1	1.65725
1.1428P.PLA2G2C	1.1428P.PLA2G2C	chr1	20184930	20188651	P	0	53.4175
1.1429E	1.1428P.PLA2G2C	chr1	20191670	20196080	E	1	16.0394
1.1438E	1.1428P.PLA2G2C	chr1	20248976	20252658	E	1	19.1257
1.1452E	1.1428P.PLA2G2C	chr1	20357524	20368424	E	1	21.2825
1.1453E	1.1428P.PLA2G2C	chr1	20372490	20376660	E	1	2.1122
1.1456E	1.1428P.PLA2G2C	chr1	20395557	20398609	E	1	0.461841
1.1461E	1.1428P.PLA2G2C	chr1	20435239	20440403	E	1	0.522749
1.1463E	1.1428P.PLA2G2C	chr1	20450611	20455645	E	1	0.526316
1.1464E	1.1428P.PLA2G2C	chr1	20467840	20471549	E	1	6.4717
1.1467E	1.1428P.PLA2G2C	chr1	20493263	20502325	E	1	28.1728
1.1473E	1.1428P.PLA2G2C	chr1	20532933	20535734	E	1	0.653105
1.1475E	1.1428P.PLA2G2C	chr1	20612589	20614796	E	1	62.6676
1.1437P.LINC01757	1.1437P.LINC01757	chr1	20244567	20246284	P	0	0.32596
1.1440P.ENSG00000284710	1.1440P.ENSG00000284710	chr1	20271820	20273510	P	0	16.8894
1.1441P.ENSG00000284710	1.1441P.ENSG00000284710	chr1	20275107	20278334	P	0	4.72429
1.1443P.VWA5B1	1.1443P.VWA5B1	chr1	20289723	20292969	P	0	40.1016
1.1447P.ENSG00000226664	1.1447P.ENSG00000226664	chr1	20318702	20321379	P	0	2.57282
1.1448P.ENSG00000226664	1.1448P.ENSG00000226664	chr1	20324568	20326687	P	0	10.7264
1.1458P.ENSG00000226487	1.1458P.ENSG00000226487	chr1	20409048	20411028	P	0	1.09541
1.1459P.ENSG00000226487	1.1459P.ENSG00000226487	chr1	20411782	20416077	P	0	1.14525
1.1460P.LINC01141	1.1460P.LINC01141	chr1	20428087	20434548	P	0	1.43764
1.1467E	1.1460P.LINC01141	chr1	20493263	20502325	E	1	28.1728
1.1432E	1.1465P.ENSG00000284641	chr1	20205020	20216191	E	1	6.48675
1.1465P.ENSG00000284641	1.1465P.ENSG00000284641	chr1	20472652	20478487	P	0	6.29369
1.1394E	1.1466P.CAMK2N1	chr1	19804196	19805526	E	1	18.4147
1.1406E	1.1466P.CAMK2N1	chr1	19899049	19911726	E	1	0.929957
1.1407E	1.1466P.CAMK2N1	chr1	19913954	19915542	E	1	1.50409
1.1411E	1.1466P.CAMK2N1	chr1	19943992	19947458	E	1	0.366311
1.1413E	1.1466P.CAMK2N1	chr1	19958349	19960157	E	1	0.55832
1.1414E	1.1466P.CAMK2N1	chr1	19963669	19965015	E	1	0.230141
1.1417E	1.1466P.CAMK2N1	chr1	20050522	20055241	E	1	0.519068
1.1419E	1.1466P.CAMK2N1	chr1	20095925	20099147	E	1	0.313373
1.1420E	1.1466P.CAMK2N1	chr1	20100918	20107634	E	1	5.32529
1.1421E	1.1466P.CAMK2N1	chr1	20108488	20116452	E	1	1.65725
1.1426E	1.1466P.CAMK2N1	chr1	20160745	20163230	E	1	0.193081
1.1429E	1.1466P.CAMK2N1	chr1	20191670	20196080	E	1	16.0394
1.1430E	1.1466P.CAMK2N1	chr1	20199941	20202230	E	1	3.61135
1.1432E	1.1466P.CAMK2N1	chr1	20205020	20216191	E	1	6.48675
1.1433E	1.1466P.CAMK2N1	chr1	20217389	20222860	E	1	16.1385
1.1435E	1.1466P.CAMK2N1	chr1	20226104	20227483	E	1	0.572464
1.1436E	1.1466P.CAMK2N1	chr1	20232095	20236037	E	1	23.0028
1.1438E	1.1466P.CAMK2N1	chr1	20248976	20252658	E	1	19.1257
1.1442E	1.1466P.CAMK2N1	chr1	20281608	20283947	E	1	21.5385
1.1444E	1.1466P.CAMK2N1	chr1	20295604	20299467	E	1	1.86335
1.1450E	1.1466P.CAMK2N1	chr1	20337689	20346029	E	1	4.54142
1.1451E	1.1466P.CAMK2N1	chr1	20347099	20353222	E	1	1.14468
1.1452E	1.1466P.CAMK2N1	chr1	20357524	20368424	E	1	21.2825
1.1453E	1.1466P.CAMK2N1	chr1	20372490	20376660	E	1	2.1122
1.1454E	1.1466P.CAMK2N1	chr1	20378347	20381773	E	1	7.99825
1.1455E	1.1466P.CAMK2N1	chr1	20385524	20392654	E	1	2.66723
1.1456E	1.1466P.CAMK2N1	chr1	20395557	20398609	E	1	0.461841
1.1457E	1.1466P.CAMK2N1	chr1	20399181	20406588	E	1	5.45896
1.1461E	1.1466P.CAMK2N1	chr1	20435239	20440403	E	1	0.522749
1.1462E	1.1466P.CAMK2N1	chr1	20441217	20447174	E	1	13.3149
1.1466P.CAMK2N1	1.1466P.CAMK2N1	chr1	20479053	20489320	P	0	51.3342
1.1468P.MUL1	1.1468P.MUL1	chr1	20506626	20508949	P	0	62.8701
1.1470P.RPS4XP4	1.1470P.RPS4XP4	chr1	20521881	20524110	P	0	7.34529
1.1471P.RPS4XP4	1.1471P.RPS4XP4	chr1	20524623	20526155	P	0	0.313112
1.1472P.RPS4XP4	1.1472P.RPS4XP4	chr1	20527589	20529126	P	0	0.656697
1.1476P.MIR6084	1.1476P.MIR6084	chr1	20632652	20643417	P	0	16.1573
1.1477P.DDOST	1.1477P.DDOST	chr1	20656282	20658920	P	0	4.86169
1.1490E	1.1477P.DDOST	chr1	20759597	20763717	E	2	1.35161
1.1497E	1.1477P.DDOST	chr1	20810526	20815118	E	2	4.47855
1.1542E	1.1477P.DDOST	chr1	21209250	21210746	E	1	0.340681
1.1478P.DDOST	1.1478P.DDOST	chr1	20659821	20662861	P	0	100.891
1.1490E	1.1478P.DDOST	chr1	20759597	20763717	E	2	1.35161
1.1497E	1.1478P.DDOST	chr1	20810526	20815118	E	2	4.47855
1.1542E	1.1478P.DDOST	chr1	21209250	21210746	E	1	0.340681
1.1479E	1.1481P.ENSG00000235432	chr1	20677162	20679640	E	2	0.4881
1.1481P.ENSG00000235432	1.1481P.ENSG00000235432	chr1	20691517	20692837	P	0	0.529902
1.1483E	1.1481P.ENSG00000235432	chr1	20703882	20706367	E	2	10.3258
1.1497E	1.1481P.ENSG00000235432	chr1	20810526	20815118	E	2	4.47855
1.1540E	1.1481P.ENSG00000235432	chr1	21197752	21199951	E	1	0.972727
1.1543E	1.1481P.ENSG00000235432	chr1	21214293	21223078	E	1	5.00911
1.1548E	1.1481P.ENSG00000235432	chr1	21250629	21258532	E	1	33.7715
1.1573E	1.1481P.ENSG00000235432	chr1	21562316	21565688	E	2	4.68129
1.1574E	1.1481P.ENSG00000235432	chr1	21566347	21568712	E	2	9.18428
1.1479E	1.1482P.ENSG00000235432	chr1	20677162	20679640	E	2	0.4881
1.1482P.ENSG00000235432	1.1482P.ENSG00000235432	chr1	20695675	20699053	P	0	45.9485
1.1483E	1.1482P.ENSG00000235432	chr1	20703882	20706367	E	2	10.3258
1.1490E	1.1482P.ENSG00000235432	chr1	20759597	20763717	E	2	1.35161
1.1497E	1.1482P.ENSG00000235432	chr1	20810526	20815118	E	2	4.47855
1.1540E	1.1482P.ENSG00000235432	chr1	21197752	21199951	E	1	0.972727
1.1542E	1.1482P.ENSG00000235432	chr1	21209250	21210746	E	1	0.340681
1.1543E	1.1482P.ENSG00000235432	chr1	21214293	21223078	E	1	5.00911
1.1548E	1.1482P.ENSG00000235432	chr1	21250629	21258532	E	1	33.7715
1.1573E	1.1482P.ENSG00000235432	chr1	21562316	21565688	E	2	4.68129
1.1574E	1.1482P.ENSG00000235432	chr1	21566347	21568712	E	2	9.18428
1.1484P.KIF17	1.1484P.KIF17	chr1	20715552	20723092	P	0	6.06816
1.1485E	1.1486P.ENSG00000233069	chr1	20724147	20727449	E	1	5.21344
1.1486P.ENSG00000233069	1.1486P.ENSG00000233069	chr1	20731432	20734877	P	0	88.697
1.1489E	1.1486P.ENSG00000233069	chr1	20752213	20755891	E	3	1.50584
1.1490E	1.1486P.ENSG00000233069	chr1	20759597	20763717	E	2	1.35161
1.1497E	1.1486P.ENSG00000233069	chr1	20810526	20815118	E	2	4.47855
1.1506E	1.1486P.ENSG00000233069	chr1	20899564	20901479	E	2	1.24739
1.1512E	1.1486P.ENSG00000233069	chr1	20972586	20975792	E	1	1.69317
1.1518E	1.1486P.ENSG00000233069	chr1	21018685	21026888	E	1	72.2489
1.1525E	1.1486P.ENSG00000233069	chr1	21075937	21077831	E	2	2.55409
1.1527E	1.1486P.ENSG00000233069	chr1	21094222	21100237	E	2	1.17354
1.1528E	1.1486P.ENSG00000233069	chr1	21102227	21108854	E	2	1.58419
1.1530E	1.1486P.ENSG00000233069	chr1	21137732	21142121	E	2	2.05239
1.1531E	1.1486P.ENSG00000233069	chr1	21143873	21147039	E	2	1.41143
1.1532E	1.1486P.ENSG00000233069	chr1	21147569	21153803	E	1	20.8565
1.1539E	1.1486P.ENSG00000233069	chr1	21185732	21187226	E	1	0.341137
1.1542E	1.1486P.ENSG00000233069	chr1	21209250	21210746	E	1	0.340681
1.1543E	1.1486P.ENSG00000233069	chr1	21214293	21223078	E	1	5.00911
1.1544E	1.1486P.ENSG00000233069	chr1	21223836	21229063	E	1	0.510712
1.1491P.HP1BP3	1.1491P.HP1BP3	chr1	20769912	20772069	P	0	2.3355
1.1497E	1.1491P.HP1BP3	chr1	20810526	20815118	E	2	4.47855
1.1530E	1.1491P.HP1BP3	chr1	21137732	21142121	E	1	2.05239
1.1531E	1.1491P.HP1BP3	chr1	21143873	21147039	E	1	1.41143
1.1492P.HP1BP3	1.1492P.HP1BP3	chr1	20772749	20774935	P	0	1.45405
1.1497E	1.1492P.HP1BP3	chr1	20810526	20815118	E	2	4.47855
1.1530E	1.1492P.HP1BP3	chr1	21137732	21142121	E	2	2.05239
1.1531E	1.1492P.HP1BP3	chr1	21143873	21147039	E	1	1.41143
1.1490E	1.1494P.HP1BP3	chr1	20759597	20763717	E	2	1.35161
1.1494P.HP1BP3	1.1494P.HP1BP3	chr1	20783721	20796396	P	0	32.3249
1.1497E	1.1494P.HP1BP3	chr1	20810526	20815118	E	2	4.47855
1.1542E	1.1494P.HP1BP3	chr1	21209250	21210746	E	1	0.340681
1.1543E	1.1494P.HP1BP3	chr1	21214293	21223078	E	1	5.00911
1.1554E	1.1494P.HP1BP3	chr1	21333785	21340615	E	1	34.9568
1.1498P.RNU7-200P	1.1498P.RNU7-200P	chr1	20837784	20842915	P	0	1.04832
1.1489E	1.1514P.MIR1256	chr1	20752213	20755891	E	3	1.50584
1.1490E	1.1514P.MIR1256	chr1	20759597	20763717	E	3	1.35161
1.1497E	1.1514P.MIR1256	chr1	20810526	20815118	E	2	4.47855
1.1506E	1.1514P.MIR1256	chr1	20899564	20901479	E	2	1.24739
1.1514P.MIR1256	1.1514P.MIR1256	chr1	20987573	20997145	P	0	2.73373
1.1518E	1.1514P.MIR1256	chr1	21018685	21026888	E	1	72.2489
1.1525E	1.1514P.MIR1256	chr1	21075937	21077831	E	1	2.55409
1.1526E	1.1514P.MIR1256	chr1	21081913	21092312	E	1	5.19038
1.1527E	1.1514P.MIR1256	chr1	21094222	21100237	E	2	1.17354
1.1528E	1.1514P.MIR1256	chr1	21102227	21108854	E	2	1.58419
1.1529E	1.1514P.MIR1256	chr1	21118868	21134445	E	1	1.67801
1.1530E	1.1514P.MIR1256	chr1	21137732	21142121	E	1	2.05239
1.1531E	1.1514P.MIR1256	chr1	21143873	21147039	E	2	1.41143
1.1532E	1.1514P.MIR1256	chr1	21147569	21153803	E	1	20.8565
1.1489E	1.1515P.RPS15AP6	chr1	20752213	20755891	E	3	1.50584
1.1490E	1.1515P.RPS15AP6	chr1	20759597	20763717	E	3	1.35161
1.1497E	1.1515P.RPS15AP6	chr1	20810526	20815118	E	2	4.47855
1.1506E	1.1515P.RPS15AP6	chr1	20899564	20901479	E	2	1.24739
1.1515P.RPS15AP6	1.1515P.RPS15AP6	chr1	20999923	21004722	P	0	2.98958
1.1518E	1.1515P.RPS15AP6	chr1	21018685	21026888	E	1	72.2489
1.1525E	1.1515P.RPS15AP6	chr1	21075937	21077831	E	2	2.55409
1.1527E	1.1515P.RPS15AP6	chr1	21094222	21100237	E	2	1.17354
1.1528E	1.1515P.RPS15AP6	chr1	21102227	21108854	E	2	1.58419
1.1529E	1.1515P.RPS15AP6	chr1	21118868	21134445	E	2	1.67801
1.1530E	1.1515P.RPS15AP6	chr1	21137732	21142121	E	2	2.05239
1.1531E	1.1515P.RPS15AP6	chr1	21143873	21147039	E	2	1.41143
1.1532E	1.1515P.RPS15AP6	chr1	21147569	21153803	E	1	20.8565
1.1516P.RPS15AP6	1.1516P.RPS15AP6	chr1	21005330	21007174	P	0	4.86721
1.1520P.EIF4G3	1.1520P.EIF4G3	chr1	21039361	21048356	P	0	4.16407
1.1526E	1.1520P.EIF4G3	chr1	21081913	21092312	E	1	5.19038
1.1489E	1.1521P.EIF4G3	chr1	20752213	20755891	E	3	1.50584
1.1490E	1.1521P.EIF4G3	chr1	20759597	20763717	E	3	1.35161
1.1506E	1.1521P.EIF4G3	chr1	20899564	20901479	E	2	1.24739
1.1518E	1.1521P.EIF4G3	chr1	21018685	21026888	E	1	72.2489
1.1521P.EIF4G3	1.1521P.EIF4G3	chr1	21051221	21054146	P	0	0.864662
1.1525E	1.1521P.EIF4G3	chr1	21075937	21077831	E	2	2.55409
1.1527E	1.1521P.EIF4G3	chr1	21094222	21100237	E	2	1.17354
1.1528E	1.1521P.EIF4G3	chr1	21102227	21108854	E	2	1.58419
1.1529E	1.1521P.EIF4G3	chr1	21118868	21134445	E	2	1.67801
1.1530E	1.1521P.EIF4G3	chr1	21137732	21142121	E	2	2.05239
1.1531E	1.1521P.EIF4G3	chr1	21143873	21147039	E	2	1.41143
1.1489E	1.1524P.ENSG00000236073	chr1	20752213	20755891	E	3	1.50584
1.1490E	1.1524P.ENSG00000236073	chr1	20759597	20763717	E	3	1.35161
1.1506E	1.1524P.ENSG00000236073	chr1	20899564	20901479	E	2	1.24739
1.1518E	1.1524P.ENSG00000236073	chr1	21018685	21026888	E	1	72.2489
1.1524P.ENSG00000236073	1.1524P.ENSG00000236073	chr1	21072958	21075004	P	0	1.36297
1.1525E	1.1524P.ENSG00000236073	chr1	21075937	21077831	E	2	2.55409
1.1527E	1.1524P.ENSG00000236073	chr1	21094222	21100237	E	2	1.17354
1.1528E	1.1524P.ENSG00000236073	chr1	21102227	21108854	E	2	1.58419
1.1529E	1.1524P.ENSG00000236073	chr1	21118868	21134445	E	2	1.67801
1.1530E	1.1524P.ENSG00000236073	chr1	21137732	21142121	E	2	2.05239
1.1531E	1.1524P.ENSG00000236073	chr1	21143873	21147039	E	2	1.41143
1.1489E	1.1533P.HSPE1P27	chr1	20752213	20755891	E	3	1.50584
1.1490E	1.1533P.HSPE1P27	chr1	20759597	20763717	E	3	1.35161
1.1493E	1.1533P.HSPE1P27	chr1	20779503	20781196	E	1	2.97521
1.1497E	1.1533P.HSPE1P27	chr1	20810526	20815118	E	2	4.47855
1.1506E	1.1533P.HSPE1P27	chr1	20899564	20901479	E	2	1.24739
1.1518E	1.1533P.HSPE1P27	chr1	21018685	21026888	E	1	72.2489
1.1525E	1.1533P.HSPE1P27	chr1	21075937	21077831	E	2	2.55409
1.1527E	1.1533P.HSPE1P27	chr1	21094222	21100237	E	2	1.17354
1.1528E	1.1533P.HSPE1P27	chr1	21102227	21108854	E	2	1.58419
1.1529E	1.1533P.HSPE1P27	chr1	21118868	21134445	E	2	1.67801
1.1530E	1.1533P.HSPE1P27	chr1	21137732	21142121	E	2	2.05239
1.1531E	1.1533P.HSPE1P27	chr1	21143873	21147039	E	2	1.41143
1.1532E	1.1533P.HSPE1P27	chr1	21147569	21153803	E	1	20.8565
1.1533P.HSPE1P27	1.1533P.HSPE1P27	chr1	21162523	21164636	P	0	4.6736
1.1542E	1.1533P.HSPE1P27	chr1	21209250	21210746	E	2	0.340681
1.1489E	1.1534P.EIF4G3	chr1	20752213	20755891	E	3	1.50584
1.1490E	1.1534P.EIF4G3	chr1	20759597	20763717	E	3	1.35161
1.1506E	1.1534P.EIF4G3	chr1	20899564	20901479	E	2	1.24739
1.1518E	1.1534P.EIF4G3	chr1	21018685	21026888	E	1	72.2489
1.1525E	1.1534P.EIF4G3	chr1	21075937	21077831	E	2	2.55409
1.1527E	1.1534P.EIF4G3	chr1	21094222	21100237	E	2	1.17354
1.1528E	1.1534P.EIF4G3	chr1	21102227	21108854	E	2	1.58419
1.1529E	1.1534P.EIF4G3	chr1	21118868	21134445	E	2	1.67801
1.1530E	1.1534P.EIF4G3	chr1	21137732	21142121	E	2	2.05239
1.1531E	1.1534P.EIF4G3	chr1	21143873	21147039	E	2	1.41143
1.1534P.EIF4G3	1.1534P.EIF4G3	chr1	21166684	21168355	P	0	1.59689
1.1489E	1.1535P.EIF4G3	chr1	20752213	20755891	E	3	1.50584
1.1490E	1.1535P.EIF4G3	chr1	20759597	20763717	E	3	1.35161
1.1502E	1.1535P.EIF4G3	chr1	20864648	20869973	E	1	11.9095
1.1506E	1.1535P.EIF4G3	chr1	20899564	20901479	E	2	1.24739
1.1507E	1.1535P.EIF4G3	chr1	20902300	20905525	E	1	18.6671
1.1518E	1.1535P.EIF4G3	chr1	21018685	21026888	E	1	72.2489
1.1525E	1.1535P.EIF4G3	chr1	21075937	21077831	E	2	2.55409
1.1527E	1.1535P.EIF4G3	chr1	21094222	21100237	E	2	1.17354
1.1528E	1.1535P.EIF4G3	chr1	21102227	21108854	E	2	1.58419
1.1529E	1.1535P.EIF4G3	chr1	21118868	21134445	E	2	1.67801
1.1530E	1.1535P.EIF4G3	chr1	21137732	21142121	E	2	2.05239
1.1531E	1.1535P.EIF4G3	chr1	21143873	21147039	E	2	1.41143
1.1535P.EIF4G3	1.1535P.EIF4G3	chr1	21169227	21171150	P	0	1.37734
1.1542E	1.1535P.EIF4G3	chr1	21209250	21210746	E	2	0.340681
1.1489E	1.1536P.EIF4G3	chr1	20752213	20755891	E	3	1.50584
1.1490E	1.1536P.EIF4G3	chr1	20759597	20763717	E	3	1.35161
1.1493E	1.1536P.EIF4G3	chr1	20779503	20781196	E	1	2.97521
1.1496E	1.1536P.EIF4G3	chr1	20804168	20807165	E	1	0.527018
1.1497E	1.1536P.EIF4G3	chr1	20810526	20815118	E	2	4.47855
1.1499E	1.1536P.EIF4G3	chr1	20846009	20852230	E	1	9.82321
1.1501E	1.1536P.EIF4G3	chr1	20859831	20861750	E	1	0.5
1.1502E	1.1536P.EIF4G3	chr1	20864648	20869973	E	1	11.9095
1.1503E	1.1536P.EIF4G3	chr1	20874418	20880048	E	1	0.713905
1.1504E	1.1536P.EIF4G3	chr1	20886810	20889560	E	1	5.26718
1.1506E	1.1536P.EIF4G3	chr1	20899564	20901479	E	2	1.24739
1.1507E	1.1536P.EIF4G3	chr1	20902300	20905525	E	1	18.6671
1.1509E	1.1536P.EIF4G3	chr1	20924800	20934683	E	1	1.19284
1.1511E	1.1536P.EIF4G3	chr1	20967347	20969581	E	1	0.604027
1.1513E	1.1536P.EIF4G3	chr1	20980112	20984653	E	1	12.3558
1.1517E	1.1536P.EIF4G3	chr1	21010223	21014863	E	1	4.16074
1.1518E	1.1536P.EIF4G3	chr1	21018685	21026888	E	1	72.2489
1.1519E	1.1536P.EIF4G3	chr1	21028217	21037733	E	1	3.53998
1.1525E	1.1536P.EIF4G3	chr1	21075937	21077831	E	2	2.55409
1.1527E	1.1536P.EIF4G3	chr1	21094222	21100237	E	2	1.17354
1.1528E	1.1536P.EIF4G3	chr1	21102227	21108854	E	2	1.58419
1.1529E	1.1536P.EIF4G3	chr1	21118868	21134445	E	2	1.67801
1.1530E	1.1536P.EIF4G3	chr1	21137732	21142121	E	2	2.05239
1.1531E	1.1536P.EIF4G3	chr1	21143873	21147039	E	2	1.41143
1.1532E	1.1536P.EIF4G3	chr1	21147569	21153803	E	1	20.8565
1.1536P.EIF4G3	1.1536P.EIF4G3	chr1	21173090	21178467	P	0	58.4567
1.1542E	1.1536P.EIF4G3	chr1	21209250	21210746	E	2	0.340681
1.1549P.ENSG00000236936	1.1549P.ENSG00000236936	chr1	21260792	21274770	P	0	35.9754
1.1552E	1.1549P.ENSG00000236936	chr1	21306716	21311900	E	1	3.46191
1.1553E	1.1549P.ENSG00000236936	chr1	21316512	21331493	E	1	32.0378
1.1554E	1.1549P.ENSG00000236936	chr1	21333785	21340615	E	1	34.9568
1.1556E	1.1549P.ENSG00000236936	chr1	21349241	21357226	E	1	2.43551
1.1557E	1.1549P.ENSG00000236936	chr1	21358214	21374752	E	1	1.71715
1.1570E	1.1549P.ENSG00000236936	chr1	21539894	21541399	E	1	0.803453
1.1579E	1.1549P.ENSG00000236936	chr1	21632577	21636583	E	1	18.6898
1.1580E	1.1549P.ENSG00000236936	chr1	21637490	21643336	E	1	97.9169
1.1550P.ECE1	1.1550P.ECE1	chr1	21276455	21281236	P	0	9.51694
1.1552E	1.1550P.ECE1	chr1	21306716	21311900	E	1	3.46191
1.1553E	1.1550P.ECE1	chr1	21316512	21331493	E	1	32.0378
1.1554E	1.1550P.ECE1	chr1	21333785	21340615	E	1	34.9568
1.1479E	1.1551P.ECE1-AS1	chr1	20677162	20679640	E	2	0.4881
1.1483E	1.1551P.ECE1-AS1	chr1	20703882	20706367	E	2	10.3258
1.1548E	1.1551P.ECE1-AS1	chr1	21250629	21258532	E	1	33.7715
1.1551P.ECE1-AS1	1.1551P.ECE1-AS1	chr1	21284176	21304092	P	0	28.6338
1.1552E	1.1551P.ECE1-AS1	chr1	21306716	21311900	E	1	3.46191
1.1553E	1.1551P.ECE1-AS1	chr1	21316512	21331493	E	1	32.0378
1.1554E	1.1551P.ECE1-AS1	chr1	21333785	21340615	E	1	34.9568
1.1556E	1.1551P.ECE1-AS1	chr1	21349241	21357226	E	1	2.43551
1.1573E	1.1551P.ECE1-AS1	chr1	21562316	21565688	E	2	4.68129
1.1574E	1.1551P.ECE1-AS1	chr1	21566347	21568712	E	2	9.18428
1.1579E	1.1551P.ECE1-AS1	chr1	21632577	21636583	E	1	18.6898
1.1580E	1.1551P.ECE1-AS1	chr1	21637490	21643336	E	1	97.9169
1.1479E	1.1555P.ECE1	chr1	20677162	20679640	E	2	0.4881
1.1483E	1.1555P.ECE1	chr1	20703882	20706367	E	2	10.3258
1.1544E	1.1555P.ECE1	chr1	21223836	21229063	E	1	0.510712
1.1546E	1.1555P.ECE1	chr1	21232538	21246276	E	1	1.23735
1.1548E	1.1555P.ECE1	chr1	21250629	21258532	E	1	33.7715
1.1552E	1.1555P.ECE1	chr1	21306716	21311900	E	1	3.46191
1.1555P.ECE1	1.1555P.ECE1	chr1	21341118	21348173	P	0	27.4008
1.1573E	1.1555P.ECE1	chr1	21562316	21565688	E	2	4.68129
1.1574E	1.1555P.ECE1	chr1	21566347	21568712	E	2	9.18428
1.1479E	1.1559P.PPP1R11P1	chr1	20677162	20679640	E	2	0.4881
1.1483E	1.1559P.PPP1R11P1	chr1	20703882	20706367	E	2	10.3258
1.1548E	1.1559P.PPP1R11P1	chr1	21250629	21258532	E	1	33.7715
1.1559P.PPP1R11P1	1.1559P.PPP1R11P1	chr1	21392046	21396002	P	0	0.348749
1.1573E	1.1559P.PPP1R11P1	chr1	21562316	21565688	E	2	4.68129
1.1574E	1.1559P.PPP1R11P1	chr1	21566347	21568712	E	2	9.18428
1.1479E	1.1560P.PPP1R11P1	chr1	20677162	20679640	E	2	0.4881
1.1483E	1.1560P.PPP1R11P1	chr1	20703882	20706367	E	2	10.3258
1.1548E	1.1560P.PPP1R11P1	chr1	21250629	21258532	E	1	33.7715
1.1560P.PPP1R11P1	1.1560P.PPP1R11P1	chr1	21397373	21404035	P	0	5.00525
1.1573E	1.1560P.PPP1R11P1	chr1	21562316	21565688	E	2	4.68129
1.1574E	1.1560P.PPP1R11P1	chr1	21566347	21568712	E	2	9.18428
1.1561P.PDE4DIPP10	1.1561P.PDE4DIPP10	chr1	21409054	21410339	P	0	0.482115
1.1562P.NBPF3	1.1562P.NBPF3	chr1	21435447	21443677	P	0	20.0935
1.1566P.ALPL	1.1566P.ALPL	chr1	21510379	21513137	P	0	0.978615
1.1571P.ENSG00000289715	1.1571P.ENSG00000289715	chr1	21543091	21545529	P	0	0.610906
1.1479E	1.1577P.RAP1GAP	chr1	20677162	20679640	E	2	0.4881
1.1483E	1.1577P.RAP1GAP	chr1	20703882	20706367	E	2	10.3258
1.1548E	1.1577P.RAP1GAP	chr1	21250629	21258532	E	1	33.7715
1.1573E	1.1577P.RAP1GAP	chr1	21562316	21565688	E	2	4.68129
1.1574E	1.1577P.RAP1GAP	chr1	21566347	21568712	E	2	9.18428
1.1577P.RAP1GAP	1.1577P.RAP1GAP	chr1	21584164	21628329	P	0	6.45859
1.1579E	1.1577P.RAP1GAP	chr1	21632577	21636583	E	1	18.6898
1.1580E	1.1577P.RAP1GAP	chr1	21637490	21643336	E	1	97.9169
1.1479E	1.1581P.RAP1GAP	chr1	20677162	20679640	E	2	0.4881
1.1483E	1.1581P.RAP1GAP	chr1	20703882	20706367	E	2	10.3258
1.1546E	1.1581P.RAP1GAP	chr1	21232538	21246276	E	1	1.23735
1.1548E	1.1581P.RAP1GAP	chr1	21250629	21258532	E	1	33.7715
1.1554E	1.1581P.RAP1GAP	chr1	21333785	21340615	E	1	34.9568
1.1557E	1.1581P.RAP1GAP	chr1	21358214	21374752	E	1	1.71715
1.1573E	1.1581P.RAP1GAP	chr1	21562316	21565688	E	2	4.68129
1.1574E	1.1581P.RAP1GAP	chr1	21566347	21568712	E	2	9.18428
1.1579E	1.1581P.RAP1GAP	chr1	21632577	21636583	E	1	18.6898
1.1580E	1.1581P.RAP1GAP	chr1	21637490	21643336	E	1	97.9169
1.1581P.RAP1GAP	1.1581P.RAP1GAP	chr1	21644152	21659003	P	0	5.24845
1.1553E	1.1582P.RAP1GAP	chr1	21316512	21331493	E	1	32.0378
1.1557E	1.1582P.RAP1GAP	chr1	21358214	21374752	E	1	1.71715
1.1582P.RAP1GAP	1.1582P.RAP1GAP	chr1	21662368	21670862	P	0	15.9082
1.1479E	1.1588P.USP48	chr1	20677162	20679640	E	2	0.4881
1.1483E	1.1588P.USP48	chr1	20703882	20706367	E	2	10.3258
1.1548E	1.1588P.USP48	chr1	21250629	21258532	E	1	33.7715
1.1573E	1.1588P.USP48	chr1	21562316	21565688	E	2	4.68129
[truncated: 116,146 more rows]

## Sheet: delta.nodes
node_id	tree_id	chr	start	end	class	level	ATAC_tag_density
1.1P.LINC01409	1.1P.LINC01409	chr1	776876	782629	P	0	72.918
1.2P.LINC01409	1.2P.LINC01409	chr1	800268	807449	P	0	10.3523
1.3P.ENSG00000290784	1.3P.ENSG00000290784	chr1	817038	824552	P	0	1.94012
1.4P.LINC00115	1.4P.LINC00115	chr1	826037	829026	P	0	34.0268
1.9P.ENSG00000288531	1.9P.ENSG00000288531	chr1	850498	860300	P	0	7.09681
1.10P.FAM41C	1.10P.FAM41C	chr1	873500	879342	P	0	3.68304
1.14P.ENSG00000272438	1.14P.ENSG00000272438	chr1	902725	907797	P	0	5.53716
1.15P.ENSG00000230699	1.15P.ENSG00000230699	chr1	908962	912679	P	0	17.5175
1.16P.ENSG00000241180	1.16P.ENSG00000241180	chr1	915022	918502	P	0	2.14306
1.17P.SAMD11	1.17P.SAMD11	chr1	923072	926759	P	0	12.1312
1.20P.NOC2L	1.20P.NOC2L	chr1	949961	956448	P	0	0.525586
1.21P.PLEKHN1	1.21P.PLEKHN1	chr1	957661	970651	P	0	10.2448
1.22P.PERM1	1.22P.PERM1	chr1	971042	982634	P	0	3.44173
1.23P.PERM1	1.23P.PERM1	chr1	982653	985108	P	0	3.91694
1.26P.HES4	1.26P.HES4	chr1	995126	1003839	P	0	10.0241
1.27P.ENSG00000231702	1.27P.ENSG00000231702	chr1	1005258	1007984	P	0	13.6707
1.28P.ISG15	1.28P.ISG15	chr1	1012314	1014862	P	0	20.6787
1.29P.AGRN	1.29P.AGRN	chr1	1017043	1026352	P	0	10.8464
1.31P.ENSG00000242590	1.31P.ENSG00000242590	chr1	1052008	1055556	P	0	0.566357
1.32P.ENSG00000273443	1.32P.ENSG00000273443	chr1	1061504	1067423	P	0	56.8446
1.33P.RNF223	1.33P.RNF223	chr1	1068643	1094161	P	0	13.3657
1.35P.C1orf159	1.35P.C1orf159	chr1	1103795	1112727	P	0	0.613456
1.37P.LINC01342	1.37P.LINC01342	chr1	1135309	1141202	P	0	4.42484
1.40P.MIR200B	1.40P.MIR200B	chr1	1154598	1175541	P	0	34.0675
1.41P.TTLL10-AS1	1.41P.TTLL10-AS1	chr1	1178336	1180780	P	0	1.24335
1.43P.TNFRSF18	1.43P.TNFRSF18	chr1	1191891	1203102	P	0	11.1345
1.44P.TNFRSF4	1.44P.TNFRSF4	chr1	1204285	1221589	P	0	14.2034
1.45P.SDF4	1.45P.SDF4	chr1	1221861	1233550	P	0	17.2113
1.47P.C1QTNF12	1.47P.C1QTNF12	chr1	1242509	1249745	P	0	2.40984
1.48P.ENSG00000260179	1.48P.ENSG00000260179	chr1	1252102	1262095	P	0	1.18471
1.51P.UBE2J2	1.51P.UBE2J2	chr1	1269828	1275360	P	0	21.0736
1.52P.SCNN1D	1.52P.SCNN1D	chr1	1280415	1284761	P	0	19.2248
1.53P.ACAP3	1.53P.ACAP3	chr1	1291633	1322000	P	0	28.2959
1.54P.MIR6808	1.54P.MIR6808	chr1	1322294	1362556	P	0	8.84783
1.55P.AURKAIP1	1.55P.AURKAIP1	chr1	1373900	1377597	P	0	115.4
1.56P.NDUFB4P8	1.56P.NDUFB4P8	chr1	1380131	1390069	P	0	0.651977
1.57P.CCNL2	1.57P.CCNL2	chr1	1391774	1396504	P	0	3.53836
1.58P.MRPL20-AS1	1.58P.MRPL20-AS1	chr1	1397120	1403464	P	0	42.8054
1.59P.MRPL20	1.59P.MRPL20	chr1	1404392	1409914	P	0	14.6026
1.60P.TMEM88B	1.60P.TMEM88B	chr1	1409923	1446080	P	0	11.3715
1.61P.ATAD3C	1.61P.ATAD3C	chr1	1447912	1449544	P	0	4.36007
1.62P.ATAD3C	1.62P.ATAD3C	chr1	1451585	1453879	P	0	1.73856
1.64P.ATAD3B	1.64P.ATAD3B	chr1	1469038	1480988	P	0	9.49628
1.65P.ENSG00000284740	1.65P.ENSG00000284740	chr1	1502117	1513357	P	0	49.9039
1.67P.TMEM240	1.67P.TMEM240	chr1	1531889	1542135	P	0	8.42003
1.72P.SSU72	1.72P.SSU72	chr1	1573553	1576630	P	0	45.6628
1.73P.ENSG00000274481	1.73P.ENSG00000274481	chr1	1581318	1584470	P	0	1.30352
1.75P.FNDC10	1.75P.FNDC10	chr1	1593179	1604254	P	0	3.65204
1.77P.MIB2	1.77P.MIB2	chr1	1613417	1617747	P	0	98.9217
1.79P.MMP23B	1.79P.MMP23B	chr1	1626168	1632139	P	0	9.14267
1.81P.CDK11B	1.81P.CDK11B	chr1	1652789	1656442	P	0	0.424193
1.82P.ENSG00000272004	1.82P.ENSG00000272004	chr1	1657951	1668458	P	0	22.5276
1.83P.ENSG00000269737	1.83P.ENSG00000269737	chr1	1670659	1673146	P	0	1.00482
1.86P.SLC35E2B	1.86P.SLC35E2B	chr1	1689304	1695325	P	0	15.3537
1.88P.ENSG00000227775	1.88P.ENSG00000227775	chr1	1718874	1739862	P	0	10.7561
1.89P.ENSG00000290854	1.89P.ENSG00000290854	chr1	1740171	1747156	P	0	9.88549
1.94P.NADK	1.94P.NADK	chr1	1773851	1783978	P	0	13.1803
1.101P.GNB1	1.101P.GNB1	chr1	1839805	1843323	P	0	19.0963
1.103P.GNB1	1.103P.GNB1	chr1	1851820	1876290	P	0	5.81668
1.106P.GNB1	1.106P.GNB1	chr1	1888600	1896456	P	0	23.9773
1.110P.PRKCZ	1.110P.PRKCZ	chr1	2065911	2076518	P	0	0.444947
1.114P.ENSG00000271806	1.114P.ENSG00000271806	chr1	2141584	2145867	P	0	0.277778
1.115P.PRKCZ-AS1	1.115P.PRKCZ-AS1	chr1	2179114	2182562	P	0	21.8759
1.116P.FAAP20	1.116P.FAAP20	chr1	2189244	2200825	P	0	49.9033
1.118P.ENSG00000234396	1.118P.ENSG00000234396	chr1	2211293	2217088	P	0	23.7612
1.119P.SKI	1.119P.SKI	chr1	2226008	2244970	P	0	32.2212
1.123E	1.119P.SKI	chr1	2286404	2295569	E	1	4.82435
1.125P.ENSG00000287356	1.125P.ENSG00000287356	chr1	2309772	2318120	P	0	12.6638
1.126P.ENSG00000272161	1.126P.ENSG00000272161	chr1	2321560	2324481	P	0	18.8535
1.129P.ENSG00000272420	1.129P.ENSG00000272420	chr1	2354518	2363388	P	0	0.871379
1.132P.RER1	1.132P.RER1	chr1	2389506	2414657	P	0	22.7024
1.137P.PLCH2	1.137P.PLCH2	chr1	2458774	2479569	P	0	7.77265
1.139P.ENSG00000224387	1.139P.ENSG00000224387	chr1	2488375	2491781	P	0	0.965659
1.140P.ENSG00000229393	1.140P.ENSG00000229393	chr1	2492659	2501894	P	0	1.97055
1.143P.PANK4	1.143P.PANK4	chr1	2522464	2528878	P	0	30.0218
1.144P.HES5	1.144P.HES5	chr1	2528998	2536885	P	0	5.70614
1.145P.TNFRSF14-AS1	1.145P.TNFRSF14-AS1	chr1	2541880	2550968	P	0	42.6967
1.146P.TNFRSF14-AS1	1.146P.TNFRSF14-AS1	chr1	2553981	2564078	P	0	6.97465
1.147P.ENSG00000225931	1.147P.ENSG00000225931	chr1	2565983	2575089	P	0	1.05962
1.148P.ENSG00000228037	1.148P.ENSG00000228037	chr1	2576558	2580993	P	0	24.8219
1.149P.ENSG00000289610	1.149P.ENSG00000289610	chr1	2582581	2588126	P	0	69.6556
1.170P.PRDM16-DT	1.170P.PRDM16-DT	chr1	3059352	3068594	P	0	4.68895
1.171P.PRDM16	1.171P.PRDM16	chr1	3069264	3080393	P	0	13.5436
1.176P.MIR4251	1.176P.MIR4251	chr1	3125055	3129171	P	0	1.16104
1.177P.ENSG00000226286	1.177P.ENSG00000226286	chr1	3131169	3138257	P	0	3.04838
1.184P.ENSG00000279839	1.184P.ENSG00000279839	chr1	3204708	3228044	P	0	13.9542
1.192P.ENSG00000272235	1.192P.ENSG00000272235	chr1	3302250	3317933	P	0	3.95307
1.193P.ENSG00000287828	1.193P.ENSG00000287828	chr1	3318579	3326388	P	0	34.9513
1.197P.ENSG00000286518	1.197P.ENSG00000286518	chr1	3361609	3370990	P	0	7.11042
1.205P.ARHGEF16	1.205P.ARHGEF16	chr1	3451783	3457631	P	0	18.9143
1.207P.ARHGEF16	1.207P.ARHGEF16	chr1	3467658	3477845	P	0	1.47919
1.208P.TPRG1L	1.208P.TPRG1L	chr1	3623587	3626682	P	0	84.3346
1.210P.TP73-AS3	1.210P.TP73-AS3	chr1	3667527	3671860	P	0	15.7868
1.211P.TP73	1.211P.TP73	chr1	3690843	3701469	P	0	10.9946
1.212P.ENSG00000276189	1.212P.ENSG00000276189	chr1	3721030	3736049	P	0	2.00399
1.213P.ENSG00000276189	1.213P.ENSG00000276189	chr1	3737809	3739477	P	0	0.257639
1.214P.TP73-AS1	1.214P.TP73-AS1	chr1	3744009	3748551	P	0	13.5725
1.215P.SMIM1	1.215P.SMIM1	chr1	3771665	3779980	P	0	18.4091
1.216P.ENSG00000272153	1.216P.ENSG00000272153	chr1	3783594	3793703	P	0	0.942631
1.217P.LRRC47	1.217P.LRRC47	chr1	3795005	3797773	P	0	33.7884
1.222P.DFFB	1.222P.DFFB	chr1	3855887	3860330	P	0	93.3596
1.227P.LINC01134	1.227P.LINC01134	chr1	3898459	3902739	P	0	133.59
1.229P.LINC01346	1.229P.LINC01346	chr1	3942278	3946864	P	0	5.09483
1.236P.EEF1DP6	1.236P.EEF1DP6	chr1	4172801	4174906	P	0	1.63343
1.237P.EEF1DP6	1.237P.EEF1DP6	chr1	4175582	4181145	P	0	2.62042
1.254P.ENSG00000227169	1.254P.ENSG00000227169	chr1	4549546	4552336	P	0	1.34002
1.256P.AJAP1	1.256P.AJAP1	chr1	4654859	4660608	P	0	9.53217
1.261P.LINC02781	1.261P.LINC02781	chr1	4972198	4974553	P	0	0.322581
1.269P.ENSG00000284616	1.269P.ENSG00000284616	chr1	5304625	5306299	P	0	1.14627
1.270P.ENSG00000284616	1.270P.ENSG00000284616	chr1	5309274	5314891	P	0	12.0862
1.279P.ENSG00000284666	1.279P.ENSG00000284666	chr1	5475096	5479384	P	0	1.46188
1.280P.ENSG00000284666	1.280P.ENSG00000284666	chr1	5483164	5490257	P	0	0.514519
1.281P.ENSG00000284692	1.281P.ENSG00000284692	chr1	5492659	5496354	P	0	1.12013
1.286P.ENSG00000283356	1.286P.ENSG00000283356	chr1	5551408	5555085	P	0	22.118
1.291P.ENSG00000236948	1.291P.ENSG00000236948	chr1	5665556	5668577	P	0	1.34017
1.297P.MIR4689	1.297P.MIR4689	chr1	5859194	5863328	P	0	0.875453
1.314P.KCNAB2	1.314P.KCNAB2	chr1	6038354	6046107	P	0	0.887284
1.319P.CHD5	1.319P.CHD5	chr1	6176071	6181594	P	0	17.9671
1.323P.RPL22	1.323P.RPL22	chr1	6197268	6201205	P	0	55.9396
1.324P.RNF207	1.324P.RNF207	chr1	6204052	6208545	P	0	12.6569
1.327P.ICMT-DT	1.327P.ICMT-DT	chr1	6231483	6236470	P	0	18.8773
1.330P.ACOT7	1.330P.ACOT7	chr1	6354056	6361575	P	0	7.32979
1.333P.ACOT7	1.333P.ACOT7	chr1	6383942	6387157	P	0	8.21517
1.334P.ACOT7	1.334P.ACOT7	chr1	6391282	6396348	P	0	60.8388
1.338P.MIR4252	1.338P.MIR4252	chr1	6429354	6430942	P	0	3.50535
1.340P.PLEKHG5	1.340P.PLEKHG5	chr1	6481657	6485637	P	0	4.28787
1.341P.PLEKHG5	1.341P.PLEKHG5	chr1	6488962	6493898	P	0	13.0201
1.342P.PLEKHG5	1.342P.PLEKHG5	chr1	6502274	6503648	P	0	0.618182
1.343P.PLEKHG5	1.343P.PLEKHG5	chr1	6518337	6521508	P	0	15.0631
1.346P.RNU6-731P	1.346P.RNU6-731P	chr1	6538923	6541896	P	0	0.786819
1.347P.ENSG00000229519	1.347P.ENSG00000229519	chr1	6542957	6550095	P	0	3.5215
1.348P.NOL9	1.348P.NOL9	chr1	6552603	6555935	P	0	17.9238
1.352P.ZBTB48	1.352P.ZBTB48	chr1	6578424	6583664	P	0	53.9706
1.353P.KLHL21	1.353P.KLHL21	chr1	6584152	6605587	P	0	46.1135
1.354P.PHF13	1.354P.PHF13	chr1	6611763	6616093	P	0	142.884
1.356P.THAP3	1.356P.THAP3	chr1	6623679	6627500	P	0	41.1538
1.361P.DNAJC11	1.361P.DNAJC11	chr1	6700219	6702569	P	0	27.1842
1.362P.LINC01672	1.362P.LINC01672	chr1	6723474	6727867	P	0	1.65453
1.364P.ENSG00000284744	1.364P.ENSG00000284744	chr1	6770231	6771593	P	0	9.06823
1.365P.CAMTA1	1.365P.CAMTA1	chr1	6782098	6798060	P	0	61.184
1.375P.ENSG00000237365	1.375P.ENSG00000237365	chr1	7006249	7014960	P	0	0.775941
1.387P.RNU1-8P	1.387P.RNU1-8P	chr1	7218195	7226676	P	0	2.55129
1.400P.CAMTA1-IT1	1.400P.CAMTA1-IT1	chr1	7365334	7369247	P	0	12.0925
1.402P.CAMTA1-AS2	1.402P.CAMTA1-AS2	chr1	7388044	7391061	P	0	37.5547
1.424P.CAMTA1	1.424P.CAMTA1	chr1	7660052	7674725	P	0	7.6639
1.428E	1.424P.CAMTA1	chr1	7748533	7754822	E	1	6.33863
1.427P.ENSG00000269978	1.427P.ENSG00000269978	chr1	7696432	7706489	P	0	18.2004
1.429P.VAMP3	1.429P.VAMP3	chr1	7770179	7774244	P	0	37.7988
1.430P.PER3	1.430P.PER3	chr1	7780676	7786033	P	0	88.2419
1.431P.PER3	1.431P.PER3	chr1	7786590	7789065	P	0	5.16155
1.434P.ENSG00000236266	1.434P.ENSG00000236266	chr1	7825842	7832254	P	0	6.48682
1.435P.UTS2	1.435P.UTS2	chr1	7850208	7852376	P	0	0.926694
1.436P.TNFRSF9	1.436P.TNFRSF9	chr1	7939927	7942503	P	0	12.6232
1.438P.PARK7	1.438P.PARK7	chr1	7959836	7965153	P	0	83.5145
1.441P.Y_RNA	1.441P.Y_RNA	chr1	7978757	7991112	P	0	7.65053
1.486E	1.441P.Y_RNA	chr1	8342158	8365385	E	1	3.51817
1.442P.ENSG00000284747	1.442P.ENSG00000284747	chr1	7991120	7992894	P	0	1.2507
1.443P.ENSG00000284747	1.443P.ENSG00000284747	chr1	7992983	7994585	P	0	1.7093
1.444P.ENSG00000284716	1.444P.ENSG00000284716	chr1	7997274	8016769	P	0	23.6438
1.481E	1.444P.ENSG00000284716	chr1	8307007	8309680	E	1	0.818998
1.445P.ERRFI1	1.445P.ERRFI1	chr1	8017711	8032885	P	0	36.5878
1.447P.RPL7AP18	1.447P.RPL7AP18	chr1	8053205	8058546	P	0	1.95432
1.448P.RPL7AP18	1.448P.RPL7AP18	chr1	8058718	8063903	P	0	3.09873
1.466P.ENSG00000229305	1.466P.ENSG00000229305	chr1	8188407	8191653	P	0	1.76163
1.467P.ENSG00000288816	1.467P.ENSG00000288816	chr1	8193310	8199037	P	0	14.0328
1.468P.LINC01714	1.468P.LINC01714	chr1	8199689	8208078	P	0	14.4517
1.469P.ENSG00000233645	1.469P.ENSG00000233645	chr1	8211602	8218643	P	0	3.37546
1.479P.RNU6-991P	1.479P.RNU6-991P	chr1	8287342	8289707	P	0	0.824176
1.446E	1.480P.RNU6-991P	chr1	8034622	8052840	E	1	2.04951
1.480P.RNU6-991P	1.480P.RNU6-991P	chr1	8292732	8305298	P	0	0.818811
1.440E	1.482P.SLC45A1	chr1	7974422	7978234	E	1	9.85051
1.446E	1.482P.SLC45A1	chr1	8034622	8052840	E	1	2.04951
1.463E	1.482P.SLC45A1	chr1	8166184	8172731	E	1	28.3995
1.482P.SLC45A1	1.482P.SLC45A1	chr1	8311184	8319658	P	0	15.3487
1.440E	1.483P.SLC45A1	chr1	7974422	7978234	E	1	9.85051
1.483P.SLC45A1	1.483P.SLC45A1	chr1	8320968	8327982	P	0	1.11903
1.440E	1.484P.Y_RNA	chr1	7974422	7978234	E	1	9.85051
1.484P.Y_RNA	1.484P.Y_RNA	chr1	8328615	8337482	P	0	1.05323
1.492P.RERE	1.492P.RERE	chr1	8418740	8428395	P	0	17.994
1.500P.ENSG00000221083	1.500P.ENSG00000221083	chr1	8504870	8509584	P	0	1.98727
1.501P.ENSG00000270282	1.501P.ENSG00000270282	chr1	8515582	8521251	P	0	4.63316
1.502P.RERE	1.502P.RERE	chr1	8524248	8530913	P	0	34.6985
1.516P.RERE	1.516P.RERE	chr1	8648674	8655921	P	0	4.48813
1.529P.RPL7P11	1.529P.RPL7P11	chr1	8753277	8756250	P	0	10.1614
1.532P.RPL7P7	1.532P.RPL7P7	chr1	8787782	8791601	P	0	6.21466
1.533P.Y_RNA	1.533P.Y_RNA	chr1	8796155	8798795	P	0	13.2185
1.534P.ENSG00000226545	1.534P.ENSG00000226545	chr1	8799621	8802914	P	0	1.67274
1.535P.ENSG00000228423	1.535P.ENSG00000228423	chr1	8803800	8805425	P	0	3.96679
1.536P.ENSG00000228423	1.536P.ENSG00000228423	chr1	8806482	8808780	P	0	2.2749
1.538P.RERE	1.538P.RERE	chr1	8815208	8819263	P	0	69.5735
1.541P.RPL23AP19	1.541P.RPL23AP19	chr1	8828738	8830630	P	0	46.9466
1.546P.MIR6728	1.546P.MIR6728	chr1	8860876	8864310	P	0	1.20524
1.547P.MIR6728	1.547P.MIR6728	chr1	8865877	8867619	P	0	1.83592
1.549P.ENO1	1.549P.ENO1	chr1	8874349	8875852	P	0	3.41755
1.550P.ENO1	1.550P.ENO1	chr1	8876749	8880771	P	0	101.926
1.551P.RNU6-304P	1.551P.RNU6-304P	chr1	8884936	8887768	P	0	0.762443
1.553P.HMGN2P17	1.553P.HMGN2P17	chr1	8894959	8901316	P	0	3.70085
1.554P.ENSG00000232208	1.554P.ENSG00000232208	chr1	8901917	8906348	P	0	1.21616
1.555P.ENSG00000232663	1.555P.ENSG00000232663	chr1	8907576	8910803	P	0	1.18649
1.559P.RN7SL451P	1.559P.RN7SL451P	chr1	8975801	8977373	P	0	0.502225
1.560P.RN7SL451P	1.560P.RN7SL451P	chr1	8980987	8982763	P	0	0.478334
1.564P.SLC2A7	1.564P.SLC2A7	chr1	9018859	9023919	P	0	0.650069
1.567P.SLC2A5	1.567P.SLC2A5	chr1	9070144	9071499	P	0	1.05457
1.569P.ENSG00000252404	1.569P.ENSG00000252404	chr1	9083937	9085922	P	0	0.891239
1.573P.GPR157	1.573P.GPR157	chr1	9127423	9130549	P	0	8.82635
1.575P.MIR34A	1.575P.MIR34A	chr1	9143989	9149475	P	0	1.08803
1.576P.MIR34A	1.576P.MIR34A	chr1	9150648	9153132	P	0	0.712274
1.578P.ENSG00000289914	1.578P.ENSG00000289914	chr1	9160869	9165741	P	0	1.71763
1.581P.MIR34AHG	1.581P.MIR34AHG	chr1	9180258	9185765	P	0	3.98874
1.583P.MIR34AHG	1.583P.MIR34AHG	chr1	9195522	9198364	P	0	7.93176
1.584P.MIR34AHG	1.584P.MIR34AHG	chr1	9198436	9200842	P	0	1.34192
1.585P.H6PD	1.585P.H6PD	chr1	9232554	9236620	P	0	22.9727
1.586P.H6PD	1.586P.H6PD	chr1	9237471	9246822	P	0	5.19033
1.594P.SPSB1	1.594P.SPSB1	chr1	9289249	9298200	P	0	54.6202
1.602P.SPSB1	1.602P.SPSB1	chr1	9349821	9357208	P	0	13.9605
1.611P.ENSG00000284652	1.611P.ENSG00000284652	chr1	9418405	9420102	P	0	0.683157
1.612P.ENSG00000284652	1.612P.ENSG00000284652	chr1	9420692	9423600	P	0	0.649708
1.613P.LINC02606	1.613P.LINC02606	chr1	9424716	9431061	P	0	41.4466
1.614P.LINC02606	1.614P.LINC02606	chr1	9435738	9445494	P	0	27.6683
1.622P.ENSG00000235263	1.622P.ENSG00000235263	chr1	9500088	9501809	P	0	5.67364
1.623P.ENSG00000235263	1.623P.ENSG00000235263	chr1	9502827	9507310	P	0	1.5678
1.628P.SLC25A33	1.628P.SLC25A33	chr1	9536957	9541371	P	0	80.4054
1.636P.TMEM201	1.636P.TMEM201	chr1	9587735	9597844	P	0	44.5589
1.641P.PIK3CD	1.641P.PIK3CD	chr1	9685494	9692379	P	0	64.4046
1.646P.MZT1P1	1.646P.MZT1P1	chr1	9782097	9788644	P	0	1.54246
1.655P.CLSTN1	1.655P.CLSTN1	chr1	9822281	9827522	P	0	60.5799
1.658P.ENSG00000223989	1.658P.ENSG00000223989	chr1	9841593	9849111	P	0	2.50565
1.639E	1.659P.ENSG00000223989	chr1	9628014	9631881	E	1	1.23578
1.640E	1.659P.ENSG00000223989	chr1	9632765	9634217	E	1	0.708878
1.659P.ENSG00000223989	1.659P.ENSG00000223989	chr1	9850298	9868874	P	0	7.96038
1.660P.CTNNBIP1	1.660P.CTNNBIP1	chr1	9870149	9885555	P	0	10.4199
1.661P.CTNNBIP1	1.661P.CTNNBIP1	chr1	9888062	9895129	P	0	12.8098
1.662P.ENSG00000285701	1.662P.ENSG00000285701	chr1	9899242	9903003	P	0	46.4939
1.663P.CTNNBIP1	1.663P.CTNNBIP1	chr1	9906218	9907812	P	0	2.11912
1.664P.CTNNBIP1	1.664P.CTNNBIP1	chr1	9908600	9916113	P	0	67.7309
1.666P.LZIC	1.666P.LZIC	chr1	9941980	9944579	P	0	58.4923
1.667P.RN7SKP269	1.667P.RN7SKP269	chr1	9949046	9952075	P	0	18.8218
1.668P.TMEM274P	1.668P.TMEM274P	chr1	9956485	9958319	P	0	0.463215
1.669P.TMEM274P	1.669P.TMEM274P	chr1	9959158	9961735	P	0	0.930954
1.671P.MIR5697	1.671P.MIR5697	chr1	9968891	9973824	P	0	0.4621
1.672P.ENSG00000241326	1.672P.ENSG00000241326	chr1	9983693	9988061	P	0	0.453193
1.673P.RBP7	1.673P.RBP7	chr1	9995469	9999323	P	0	10.7056
1.676P.UBE4B	1.676P.UBE4B	chr1	10031315	10035062	P	0	133.733
1.678P.PGAM1P11	1.678P.PGAM1P11	chr1	10054550	10060847	P	0	35.0016
1.690P.RNU6-828P	1.690P.RNU6-828P	chr1	10158785	10163090	P	0	3.78774
1.693P.KIF1B	1.693P.KIF1B	chr1	10208595	10213179	P	0	100.225
1.694P.ENSG00000264881	1.694P.ENSG00000264881	chr1	10223782	10228136	P	0	3.80941
1.695P.KIF1B	1.695P.KIF1B	chr1	10231625	10239192	P	0	4.62474
1.703P.RNU6-37P	1.703P.RNU6-37P	chr1	10292962	10301099	P	0	2.68493
1.704P.RN7SL731P	1.704P.RN7SL731P	chr1	10303916	10308513	P	0	4.09743
1.713P.ENSG00000284735	1.713P.ENSG00000284735	chr1	10376899	10381974	P	0	41.8991
1.714P.ENSG00000284735	1.714P.ENSG00000284735	chr1	10386217	10388908	P	0	6.52303
1.715P.PGD	1.715P.PGD	chr1	10397697	10400868	P	0	194.956
1.719P.CORT	1.719P.CORT	chr1	10449673	10454394	P	0	1.19864
1.720P.ENSG00000203469	1.720P.ENSG00000203469	chr1	10458775	10461132	P	0	26.7684
1.721P.PEX14	1.721P.PEX14	chr1	10473982	10476729	P	0	33.2606
1.740P.ENSG00000287727	1.740P.ENSG00000287727	chr1	10613116	10616229	P	0	0.802826
1.741P.RN7SL614P	1.741P.RN7SL614P	chr1	10617044	10619881	P	0	0.546159
1.743P.ENSG00000272078	1.743P.ENSG00000272078	chr1	10627999	10646857	P	0	7.20399
1.745E	1.754P.CASZ1	chr1	10654833	10668229	E	1	13.5329
1.746E	1.754P.CASZ1	chr1	10673300	10695408	E	1	29.8467
1.749E	1.754P.CASZ1	chr1	10713102	10732398	E	1	3.96953
1.750E	1.754P.CASZ1	chr1	10732769	10739619	E	1	20.5941
1.752E	1.754P.CASZ1	chr1	10750676	10763710	E	1	25.8581
1.754P.CASZ1	1.754P.CASZ1	chr1	10770845	10798339	P	0	16.8241
1.755E	1.754P.CASZ1	chr1	10800551	10805330	E	2	12.0523
1.756E	1.754P.CASZ1	chr1	10806144	10811576	E	2	0.868765
1.764E	1.754P.CASZ1	chr1	10861095	10866427	E	2	0.765048
1.768P.HSPE1P24	1.768P.HSPE1P24	chr1	10896579	10904974	P	0	8.37661
1.779P.C1orf127	1.779P.C1orf127	chr1	10973865	10981361	P	0	24.147
1.781P.CFL1P6	1.781P.CFL1P6	chr1	10987933	10994124	P	0	8.29619
1.783P.TARDBP	1.783P.TARDBP	chr1	11011475	11014715	P	0	80.1018
1.786P.MASP2	1.786P.MASP2	chr1	11044964	11047878	P	0	0.919383
1.787P.SRM	1.787P.SRM	chr1	11051315	11057382	P	0	1.37937
1.788P.SRM	1.788P.SRM	chr1	11058128	11065247	P	0	18.868
1.789P.ENSG00000226849	1.789P.ENSG00000226849	chr1	11068198	11069736	P	0	0.474334
1.790P.ENSG00000226849	1.790P.ENSG00000226849	chr1	11070148	11073954	P	0	16.5485
1.792P.EXOSC10	1.792P.EXOSC10	chr1	11098621	11101101	P	0	29.3188
1.798P.MTOR-AS1	1.798P.MTOR-AS1	chr1	11142736	11146005	P	0	0.724771
1.799P.RNU6-537P	1.799P.RNU6-537P	chr1	11148173	11153625	P	0	0.819732
1.800P.RNU6-537P	1.800P.RNU6-537P	chr1	11155081	11160328	P	0	38.2527
1.804P.RNU6-291P	1.804P.RNU6-291P	chr1	11225660	11229621	P	0	1.02978
1.805P.RPL39P6	1.805P.RPL39P6	chr1	11230197	11241098	P	0	1.96845
1.809P.MTOR	1.809P.MTOR	chr1	11261423	11265140	P	0	116.165
1.811P.UBIAD1	1.811P.UBIAD1	chr1	11272244	11275151	P	0	47.9746
1.812P.UBE2V2P3	1.812P.UBE2V2P3	chr1	11278021	11284678	P	0	1.89246
1.815P.ENSG00000284646	1.815P.ENSG00000284646	chr1	11319280	11326033	P	0	8.70595
1.819P.DISP3	1.819P.DISP3	chr1	11478013	11482060	P	0	35.9906
1.823P.ENSG00000285833	1.823P.ENSG00000285833	chr1	11498459	11503079	P	0	7.91604
1.829P.LINC01647	1.829P.LINC01647	chr1	11604456	11609278	P	0	0.416753
1.831P.ENSG00000284708	1.831P.ENSG00000284708	chr1	11620296	11623694	P	0	0.573698
1.834P.FBXO44	1.834P.FBXO44	chr1	11645132	11656525	P	0	10.5108
1.835P.FBXO44	1.835P.FBXO44	chr1	11657692	11660226	P	0	0.493097
1.836P.FBXO6	1.836P.FBXO6	chr1	11662833	11665797	P	0	26.7083
1.837P.MAD2L2	1.837P.MAD2L2	chr1	11670005	11678191	P	0	0.822035
1.838P.MAD2L2	1.838P.MAD2L2	chr1	11679718	11682893	P	0	73.539
1.840P.DRAXIN	1.840P.DRAXIN	chr1	11689799	11701851	P	0	2.63337
1.845P.AGTRAP	1.845P.AGTRAP	chr1	11734503	11739219	P	0	38.8806
1.849P.C1orf167-AS1	1.849P.C1orf167-AS1	chr1	11774712	11783311	P	0	1.38372
1.850P.MTHFR	1.850P.MTHFR	chr1	11784093	11796508	P	0	5.18927
1.851P.MTHFR	1.851P.MTHFR	chr1	11797147	11798972	P	0	3.89923
1.852P.MTHFR	1.852P.MTHFR	chr1	11799572	11801034	P	0	2.07792
1.853P.CLCN6	1.853P.CLCN6	chr1	11803770	11808332	P	0	208.733
1.855P.ENSG00000276470	1.855P.ENSG00000276470	chr1	11824379	11843405	P	0	2.38976
1.856P.NPPA	1.856P.NPPA	chr1	11844821	11853964	P	0	3.75766
1.857P.NPPB	1.857P.NPPB	chr1	11856576	11860281	P	0	9.47652
1.858P.SBF1P2	1.858P.SBF1P2	chr1	11871172	11877266	P	0	1.49303
1.863P.RNU5E-1	1.863P.RNU5E-1	chr1	11907008	11910893	P	0	222.826
1.864P.KIAA2013	1.864P.KIAA2013	chr1	11915998	11927587	P	0	10.2304
1.866P.PLOD1	1.866P.PLOD1	chr1	11933642	11937076	P	0	9.29549
1.870P.ENSG00000287384	1.870P.ENSG00000287384	chr1	11978151	11981941	P	0	100.696
1.874P.ENSG00000270914	1.874P.ENSG00000270914	chr1	12010989	12023772	P	0	24.5518
1.875P.MIR6729	1.875P.MIR6729	chr1	12026579	12029812	P	0	0.46073
1.876P.RN7SL649P	1.876P.RN7SL649P	chr1	12030726	12035453	P	0	0.966582
1.878P.RPL10P17	1.878P.RPL10P17	chr1	12217350	12224764	P	0	0.472016
1.880P.VPS13D	1.880P.VPS13D	chr1	12229030	12232426	P	0	14.9249
1.909P.VPS13D	1.909P.VPS13D	chr1	12458166	12465463	P	0	0.942724
1.910P.VPS13D	1.910P.VPS13D	chr1	12466563	12470529	P	0	1.19738
1.915P.SNORA59A	1.915P.SNORA59A	chr1	12503422	12508338	P	0	0.463697
1.916P.SNORA59A	1.916P.SNORA59A	chr1	12509653	12512670	P	0	1.88535
1.919P.LINC02766	1.919P.LINC02766	chr1	12524898	12530177	P	0	1.57955
1.925P.RNU6ATAC18P	1.925P.RNU6ATAC18P	chr1	12569804	12571390	P	0	0.459987
1.927P.MIR6730	1.927P.MIR6730	chr1	12578557	12587482	P	0	0.579207
1.886E	1.931P.ENSG00000272482	chr1	12275366	12281259	E	1	13.9837
1.931P.ENSG00000272482	1.931P.ENSG00000272482	chr1	12614749	12623705	P	0	14.832
1.936P.AADACL4	1.936P.AADACL4	chr1	12638719	12647759	P	0	0.367216
1.940P.ENSG00000226166	1.940P.ENSG00000226166	chr1	12693448	12695485	P	0	0.431796
1.941P.ENSG00000237445	1.941P.ENSG00000237445	chr1	13660661	13668570	P	0	2.32364
1.942E	1.941P.ENSG00000237445	chr1	13669629	13671345	E	2	0.337798
1.954E	1.941P.ENSG00000237445	chr1	13957791	13961788	E	1	1.89595
1.944P.PRDM2	1.944P.PRDM2	chr1	13699053	13701661	P	0	16.5082
1.948P.PRDM2	1.948P.PRDM2	chr1	13747838	13751856	P	0	43.3167
1.949P.ENSG00000289380	1.949P.ENSG00000289380	chr1	13758746	13761459	P	0	5.50479
1.973P.ENSG00000287756	1.973P.ENSG00000287756	chr1	14777958	14780063	P	0	0.432099
1.981P.KAZN	1.981P.KAZN	chr1	14927253	14931400	P	0	30.5448
1.983P.KAZN	1.983P.KAZN	chr1	14941672	14947158	P	0	0.759978
1.1001E	1.995P.TMEM51	chr1	15195028	15209174	E	1	19.0648
1.1009E	1.995P.TMEM51	chr1	15269669	15274782	E	1	6.95151
1.1010E	1.995P.TMEM51	chr1	15275534	15278712	E	1	1.04435
1.1011E	1.995P.TMEM51	chr1	15279400	15281070	E	1	1.41831
1.1012E	1.995P.TMEM51	chr1	15281536	15287526	E	1	37.4912
1.995P.TMEM51	1.995P.TMEM51	chr1	15151034	15162080	P	0	28.892
1.996P.TMEM51-AS2	1.996P.TMEM51-AS2	chr1	15165039	15169545	P	0	6.38118
1.997P.TMEM51-AS2	1.997P.TMEM51-AS2	chr1	15171242	15175743	P	0	20.8618
1.999P.MFFP1	1.999P.MFFP1	chr1	15185681	15192689	P	0	20.1042
1.1000P.MFFP1	1.1000P.MFFP1	chr1	15192777	15194988	P	0	2.14738
1.1003P.ZBTB2P1	1.1003P.ZBTB2P1	chr1	15216777	15228256	P	0	3.60017
1.1004P.ZBTB2P1	1.1004P.ZBTB2P1	chr1	15229335	15231501	P	0	1.02446
1.1005P.FHAD1	1.1005P.FHAD1	chr1	15232502	15240908	P	0	1.09671
1.1006P.FHAD1	1.1006P.FHAD1	chr1	15242874	15250750	P	0	9.04532
1.1007P.FHAD1	1.1007P.FHAD1	chr1	15251632	15254211	P	0	5.12016
1.1014P.FHAD1	1.1014P.FHAD1	chr1	15293954	15312230	P	0	2.35104
1.1016P.ENSG00000236045	1.1016P.ENSG00000236045	chr1	15336878	15338741	P	0	4.65129
1.1017P.FHAD1-AS1	1.1017P.FHAD1-AS1	chr1	15339259	15341490	P	0	7.81362
1.1018P.FHAD1-AS1	1.1018P.FHAD1-AS1	chr1	15343383	15346864	P	0	9.88512
1.1030P.EFHD2	1.1030P.EFHD2	chr1	15407398	15413924	P	0	44.8384
1.1033P.CTRC	1.1033P.CTRC	chr1	15436893	15439970	P	0	2.7193
1.1035P.CELA2A	1.1035P.CELA2A	chr1	15450984	15455585	P	0	1.76662
1.1036P.CELA2A	1.1036P.CELA2A	chr1	15457521	15459747	P	0	10.8352
1.1040P.CELA2B	1.1040P.CELA2B	chr1	15474233	15478805	P	0	3.05489
1.1046P.CASP9	1.1046P.CASP9	chr1	15523250	15528209	P	0	288.337
1.1048P.SCARNA21B	1.1048P.SCARNA21B	chr1	15538668	15540487	P	0	0.532967
1.1049P.SCARNA21B	1.1049P.SCARNA21B	chr1	15541619	15552264	P	0	0.900808
1.1051P.ENSG00000272510	1.1051P.ENSG00000272510	chr1	15556611	15569704	P	0	2.05972
1.1053P.AGMAT	1.1053P.AGMAT	chr1	15583939	15590787	P	0	2.9946
1.1057P.ENSG00000237301	1.1057P.ENSG00000237301	chr1	15600884	15606994	P	0	33.821
1.1058P.RNU7-179P	1.1058P.RNU7-179P	chr1	15608758	15611515	P	0	1.87455
1.1059P.DDI2	1.1059P.DDI2	chr1	15615031	15620325	P	0	60.4721
1.1064P.ENSG00000271742	1.1064P.ENSG00000271742	chr1	15676556	15685831	P	0	8.53062
1.1069P.SLC25A34	1.1069P.SLC25A34	chr1	15722382	15741991	P	0	14.4008
1.1070P.SLC25A34-AS1	1.1070P.SLC25A34-AS1	chr1	15746364	15752216	P	0	0.666325
1.1071P.FBLIM1	1.1071P.FBLIM1	chr1	15753269	15754762	P	0	0.568942
1.1072P.FBLIM1	1.1072P.FBLIM1	chr1	15755314	15760174	P	0	5.30344
1.1073P.FBLIM1	1.1073P.FBLIM1	chr1	15763425	15766535	P	0	3.42334
1.1077P.RPL12P14	1.1077P.RPL12P14	chr1	15793478	15801850	P	0	10.3559
1.1078P.UQCRHL	1.1078P.UQCRHL	chr1	15807187	15810579	P	0	1.57972
1.1082P.SPEN-AS1	1.1082P.SPEN-AS1	chr1	15846078	15851863	P	0	88.0954
1.1091P.ENSG00000270620	1.1091P.ENSG00000270620	chr1	15910896	15919146	P	0	2.88813
1.1079E	1.1096P.ENSG00000234607	chr1	15815500	15820888	E	1	5.71535
1.1096P.ENSG00000234607	1.1096P.ENSG00000234607	chr1	15957130	15978343	P	0	9.79589
1.1098P.ENSG00000231353	1.1098P.ENSG00000231353	chr1	15984304	15987489	P	0	4.73949
1.1099P.TBC1D3P6	1.1099P.TBC1D3P6	chr1	15988573	15992618	P	0	1.29263
1.1101P.ENSG00000233078	1.1101P.ENSG00000233078	chr1	16003258	16010724	P	0	6.40686
1.1102P.HSPB7	1.1102P.HSPB7	chr1	16012113	16015220	P	0	46.464
1.1103P.HSPB7	1.1103P.HSPB7	chr1	16015309	16016865	P	0	5.69043
1.1104P.HSPB7	1.1104P.HSPB7	chr1	16017257	16023336	P	0	54.0822
1.1105P.CLCNKA	1.1105P.CLCNKA	chr1	16024252	16026562	P	0	2.31934
1.1107P.FAM131C2P	1.1107P.FAM131C2P	chr1	16034432	16039837	P	0	2.05512
1.1109E	1.1107P.FAM131C2P	chr1	16053266	16062149	E	1	16.1222
1.1108P.CLCNKB	1.1108P.CLCNKB	chr1	16042393	16049679	P	0	6.12735
1.1110P.FAM131C	1.1110P.FAM131C	chr1	16063944	16071654	P	0	43.2032
1.1111P.FAM131C	1.1111P.FAM131C	chr1	16071954	16084767	P	0	23.0787
1.1122E	1.1111P.FAM131C	chr1	16163578	16183960	E	1	30.5735
1.1121P.EPHA2-AS1	1.1121P.EPHA2-AS1	chr1	16151592	16159608	P	0	21.3658
1.1124P.ARHGEF19-AS1	1.1124P.ARHGEF19-AS1	chr1	16191961	16202940	P	0	1.2031
1.1125P.ARHGEF19	1.1125P.ARHGEF19	chr1	16204330	16209889	P	0	42.0504
1.1126P.ENSG00000291077	1.1126P.ENSG00000291077	chr1	16210581	16221192	P	0	17.5547
1.1127P.ANO7L1	1.1127P.ANO7L1	chr1	16223153	16228903	P	0	7.53086
1.1128P.ENSG00000288398	1.1128P.ENSG00000288398	chr1	16229410	16231935	P	0	1.46873
1.1129P.CPLANE2	1.1129P.CPLANE2	chr1	16233891	16238884	P	0	48.9968
1.1130P.MT1XP1	1.1130P.MT1XP1	chr1	16242344	16262378	P	0	7.83379
1.1142P.FBXO42	1.1142P.FBXO42	chr1	16349506	16356436	P	0	19.4085
1.1143P.SZRD1	1.1143P.SZRD1	chr1	16366358	16369321	P	0	106.397
1.1149P.NECAP2	1.1149P.NECAP2	chr1	16439685	16442704	P	0	32.7318
1.1150P.NECAP2	1.1150P.NECAP2	chr1	16442833	16447755	P	0	0.656104
1.1151P.LINC01772	1.1151P.LINC01772	chr1	16451595	16466658	P	0	1.04023
1.1153P.CROCCP3	1.1153P.CROCCP3	chr1	16488292	16494386	P	0	2.3265
1.1154P.CROCCP3	1.1154P.CROCCP3	chr1	16496477	16502452	P	0	23.7266
1.1156P.RNU1-1	1.1156P.RNU1-1	chr1	16512247	16515824	P	0	115.802
1.1157P.ENSG00000224174	1.1157P.ENSG00000224174	chr1	16518651	16524473	P	0	0.97716
1.1159P.ENSG00000271732	1.1159P.ENSG00000271732	chr1	16611469	16627563	P	0	30.2591
1.1177E	1.1159P.ENSG00000271732	chr1	16945184	16950007	E	1	4.34701
1.1160P.CROCCP2	1.1160P.CROCCP2	chr1	16630155	16634033	P	0	1.10596
1.1161P.ENSG00000283773	1.1161P.ENSG00000283773	chr1	16634713	16640157	P	0	2.99541
1.1162P.CROCCP2	1.1162P.CROCCP2	chr1	16642117	16647539	P	0	38.96
1.1164P.ESPNP	1.1164P.ESPNP	chr1	16715712	16722508	P	0	2.0818
1.1166P.ENSG00000290851	1.1166P.ENSG00000290851	chr1	16757858	16761782	P	0	1.30191
1.1167P.ENSG00000290851	1.1167P.ENSG00000290851	chr1	16763668	16767907	P	0	42.7453
1.1168P.ENSG00000290851	1.1168P.ENSG00000290851	chr1	16769590	16773539	P	0	3.31392
1.1170P.ENSG00000238142	1.1170P.ENSG00000238142	chr1	16885904	16893324	P	0	12.8082
1.1171P.RNU1-2	1.1171P.RNU1-2	chr1	16893912	16897869	P	0	99.1385
1.1172P.ENSG00000290122	1.1172P.ENSG00000290122	chr1	16903676	16907939	P	0	131.545
1.1174P.CROCC	1.1174P.CROCC	chr1	16918975	16928747	P	0	7.30891
1.1180P.MFAP2	1.1180P.MFAP2	chr1	16975309	16981757	P	0	1.82199
1.1181P.MFAP2	1.1181P.MFAP2	chr1	16982609	16990455	P	0	0.918822
1.1183P.ENSG00000288636	1.1183P.ENSG00000288636	chr1	17009633	17013700	P	0	21.8904
1.1189P.SDHB	1.1189P.SDHB	chr1	17051111	17056880	P	0	51.9809
1.1194P.PADI2	1.1194P.PADI2	chr1	17119798	17124687	P	0	1.02658
1.1198P.LINC02783	1.1198P.LINC02783	chr1	17186760	17188167	P	0	0.433239
1.1200P.ENSG00000282843	1.1200P.ENSG00000282843	chr1	17200232	17202637	P	0	0.872818
1.1201P.PADI1	1.1201P.PADI1	chr1	17206327	17208708	P	0	3.20739
1.1206P.MIR3972	1.1206P.MIR3972	chr1	17277258	17285433	P	0	0.517368
1.1209P.RCC2-AS1	1.1209P.RCC2-AS1	chr1	17405609	17407196	P	0	5.59824
1.1210P.RCC2-AS1	1.1210P.RCC2-AS1	chr1	17408716	17412498	P	0	0.84589
1.1212P.RCC2	1.1212P.RCC2	chr1	17431582	17442854	P	0	10.1348
1.1225P.ARHGEF10L	1.1225P.ARHGEF10L	chr1	17537793	17542225	P	0	12.9822
1.1231P.ARHGEF10L	1.1231P.ARHGEF10L	chr1	17579259	17584666	P	0	85.6934
1.1235P.ARHGEF10L	1.1235P.ARHGEF10L	chr1	17612885	17627129	P	0	1.10214
1.1241P.ACTL8	1.1241P.ACTL8	chr1	17825953	17835496	P	0	1.61987
1.1252P.ENSG00000280222	1.1252P.ENSG00000280222	chr1	18108179	18111501	P	0	6.46705
1.1278P.KLHDC7A	1.1278P.KLHDC7A	chr1	18478234	18482272	P	0	24.5655
1.1280P.DYNLL1P3	1.1280P.DYNLL1P3	chr1	18507445	18513138	P	0	2.31472
1.1286P.ENSG00000225478	1.1286P.ENSG00000225478	chr1	18598215	18603475	P	0	3.51074
1.1289P.MIR4695	1.1289P.MIR4695	chr1	18879798	18887550	P	0	1.66
1.1290P.ALDH4A1	1.1290P.ALDH4A1	chr1	18888422	18893456	P	0	0.45283
1.1291P.MIR1290	1.1291P.MIR1290	chr1	18893742	18897021	P	0	4.23171
1.1292P.MIR1290	1.1292P.MIR1290	chr1	18897083	18898481	P	0	0.307362
1.1293P.ALDH4A1	1.1293P.ALDH4A1	chr1	18901729	18915901	P	0	27.1425
1.1299P.IFFO2	1.1299P.IFFO2	chr1	18948809	18957242	P	0	24.5269
1.1311P.UBR4	1.1311P.UBR4	chr1	19061771	19096556	P	0	5.8147
1.1312P.UBR4	1.1312P.UBR4	chr1	19098744	19103993	P	0	5.72762
1.1313P.UBR4	1.1313P.UBR4	chr1	19111555	19126052	P	0	2.65347
1.1324P.UBR4	1.1324P.UBR4	chr1	19208563	19211892	P	0	79.4144
1.1332P.MRTO4	1.1332P.MRTO4	chr1	19250171	19254149	P	0	27.7507
1.1333P.ENSG00000286064	1.1333P.ENSG00000286064	chr1	19256292	19264199	P	0	28.5483
1.1334P.AKR7L	1.1334P.AKR7L	chr1	19268351	19275187	P	0	5.23036
1.1335P.AKR7A3	1.1335P.AKR7A3	chr1	19279742	19291374	P	0	6.94318
1.1336P.ENSG00000270728	1.1336P.ENSG00000270728	chr1	19299568	19301277	P	0	1.87135
1.1337P.RNU6-1099P	1.1337P.RNU6-1099P	chr1	19302794	19304112	P	0	1.8423
1.1338P.SLC66A1	1.1338P.SLC66A1	chr1	19308398	19319464	P	0	56.3811
1.1347P.RN7SL277P	1.1347P.RN7SL277P	chr1	19417005	19434706	P	0	17.8291
1.1348E	1.1354P.CAPZB	chr1	19436332	19442312	E	1	35.2182
1.1354P.CAPZB	1.1354P.CAPZB	chr1	19481572	19487886	P	0	34.6952
1.1357P.RNU4-28P	1.1357P.RNU4-28P	chr1	19511350	19514043	P	0	1.34373
1.1345E	1.1368P.MICOS10-DT	chr1	19383398	19391957	E	1	10.6098
1.1346E	1.1368P.MICOS10-DT	chr1	19392572	19415102	E	1	7.83853
1.1368P.MICOS10-DT	1.1368P.MICOS10-DT	chr1	19595017	19598339	P	0	134.863
1.1369P.ENSG00000226396	1.1369P.ENSG00000226396	chr1	19601733	19623143	P	0	4.38233
1.1374P.NBL1	1.1374P.NBL1	chr1	19641489	19648854	P	0	8.46185
1.1340E	1.1375P.NBL1	chr1	19336138	19358273	E	1	10.7752
1.1375P.NBL1	1.1375P.NBL1	chr1	19649725	19654392	P	0	9.0617
1.1377P.HTR6	1.1377P.HTR6	chr1	19665169	19669632	P	0	4.72446
1.1393P.TMCO4	1.1393P.TMCO4	chr1	19797647	19802330	P	0	11.6823
1.1395P.RNF186-AS1	1.1395P.RNF186-AS1	chr1	19807121	19812395	P	0	2.38863
1.1396P.RNF186	1.1396P.RNF186	chr1	19812606	19819703	P	0	11.8216
1.1405P.OTUD3	1.1405P.OTUD3	chr1	19881383	19898186	P	0	23.1701
1.1408P.PLA2G2E	1.1408P.PLA2G2E	chr1	19920051	19928709	P	0	4.60792
1.1415P.PLA2G2A	1.1415P.PLA2G2A	chr1	19976285	19982782	P	0	1.07264
1.1422P.PLA2G2D	1.1422P.PLA2G2D	chr1	20118152	20122390	P	0	0.646379
1.1423P.PLA2G2F	1.1423P.PLA2G2F	chr1	20136534	20143699	P	0	0.667039
1.1406E	1.1425P.ENSG00000227066	chr1	19899049	19911726	E	1	0.664931
1.1425P.ENSG00000227066	1.1425P.ENSG00000227066	chr1	20151328	20158501	P	0	3.39002
1.1427P.PLA2G2C	1.1427P.PLA2G2C	chr1	20168035	20182336	P	0	1.76619
1.1428P.PLA2G2C	1.1428P.PLA2G2C	chr1	20184930	20188651	P	0	26.2977
1.1437P.LINC01757	1.1437P.LINC01757	chr1	20244567	20246284	P	0	0.745052
1.1440P.ENSG00000284710	1.1440P.ENSG00000284710	chr1	20271820	20273510	P	0	2.50148
1.1441P.ENSG00000284710	1.1441P.ENSG00000284710	chr1	20275107	20278334	P	0	2.03532
1.1443P.VWA5B1	1.1443P.VWA5B1	chr1	20289723	20292969	P	0	26.6585
1.1447P.ENSG00000226664	1.1447P.ENSG00000226664	chr1	20318702	20321379	P	0	0.694548
1.1448P.ENSG00000226664	1.1448P.ENSG00000226664	chr1	20324568	20326687	P	0	4.98113
1.1458P.ENSG00000226487	1.1458P.ENSG00000226487	chr1	20409048	20411028	P	0	0.843009
1.1459P.ENSG00000226487	1.1459P.ENSG00000226487	chr1	20411782	20416077	P	0	0.707635
1.1460P.LINC01141	1.1460P.LINC01141	chr1	20428087	20434548	P	0	1.04147
1.1465P.ENSG00000284641	1.1465P.ENSG00000284641	chr1	20472652	20478487	P	0	7.90096
1.1466P.CAMK2N1	1.1466P.CAMK2N1	chr1	20479053	20489320	P	0	36.2622
1.1468P.MUL1	1.1468P.MUL1	chr1	20506626	20508949	P	0	53.4854
1.1470P.RPS4XP4	1.1470P.RPS4XP4	chr1	20521881	20524110	P	0	7.52018
1.1471P.RPS4XP4	1.1471P.RPS4XP4	chr1	20524623	20526155	P	0	0.671885
1.1472P.RPS4XP4	1.1472P.RPS4XP4	chr1	20527589	20529126	P	0	0.611183
1.1469E	1.1476P.MIR6084	chr1	20518380	20520947	E	1	0.673676
1.1476P.MIR6084	1.1476P.MIR6084	chr1	20632652	20643417	P	0	14.6888
1.1477P.DDOST	1.1477P.DDOST	chr1	20656282	20658920	P	0	2.05381
1.1478P.DDOST	1.1478P.DDOST	chr1	20659821	20662861	P	0	101.062
1.1481P.ENSG00000235432	1.1481P.ENSG00000235432	chr1	20691517	20692837	P	0	0.666162
1.1482P.ENSG00000235432	1.1482P.ENSG00000235432	chr1	20695675	20699053	P	0	45.0518
1.1484P.KIF17	1.1484P.KIF17	chr1	20715552	20723092	P	0	6.98979
1.1486P.ENSG00000233069	1.1486P.ENSG00000233069	chr1	20731432	20734877	P	0	93.5752
1.1491P.HP1BP3	1.1491P.HP1BP3	chr1	20769912	20772069	P	0	2.70621
1.1492P.HP1BP3	1.1492P.HP1BP3	chr1	20772749	20774935	P	0	2.05761
1.1494P.HP1BP3	1.1494P.HP1BP3	chr1	20783721	20796396	P	0	30.9751
1.1498P.RNU7-200P	1.1498P.RNU7-200P	chr1	20837784	20842915	P	0	1.68355
1.1514P.MIR1256	1.1514P.MIR1256	chr1	20987573	20997145	P	0	3.32184
1.1537E	1.1514P.MIR1256	chr1	21181060	21182647	E	1	3.01008
1.1515P.RPS15AP6	1.1515P.RPS15AP6	chr1	20999923	21004722	P	0	2.85417
1.1516P.RPS15AP6	1.1516P.RPS15AP6	chr1	21005330	21007174	P	0	6.16802
1.1520P.EIF4G3	1.1520P.EIF4G3	chr1	21039361	21048356	P	0	3.48155
1.1521P.EIF4G3	1.1521P.EIF4G3	chr1	21051221	21054146	P	0	0.967191
1.1524P.ENSG00000236073	1.1524P.ENSG00000236073	chr1	21072958	21075004	P	0	1.59257
1.1533P.HSPE1P27	1.1533P.HSPE1P27	chr1	21162523	21164636	P	0	5.28382
1.1534P.EIF4G3	1.1534P.EIF4G3	chr1	21166684	21168355	P	0	1.2201
1.1535P.EIF4G3	1.1535P.EIF4G3	chr1	21169227	21171150	P	0	1.4553
1.1536P.EIF4G3	1.1536P.EIF4G3	chr1	21173090	21178467	P	0	67.8133
1.1549P.ENSG00000236936	1.1549P.ENSG00000236936	chr1	21260792	21274770	P	0	29.5858
1.1553E	1.1549P.ENSG00000236936	chr1	21316512	21331493	E	1	25.5874
1.1554E	1.1549P.ENSG00000236936	chr1	21333785	21340615	E	1	29.1246
1.1550P.ECE1	1.1550P.ECE1	chr1	21276455	21281236	P	0	4.21999
1.1551P.ECE1-AS1	1.1551P.ECE1-AS1	chr1	21284176	21304092	P	0	23.9906
1.1556E	1.1551P.ECE1-AS1	chr1	21349241	21357226	E	1	2.58828
1.1557E	1.1551P.ECE1-AS1	chr1	21358214	21374752	E	1	2.46569
1.1548E	1.1555P.ECE1	chr1	21250629	21258532	E	1	19.3914
1.1555P.ECE1	1.1555P.ECE1	chr1	21341118	21348173	P	0	27.7565
1.1559P.PPP1R11P1	1.1559P.PPP1R11P1	chr1	21392046	21396002	P	0	0.654536
1.1560P.PPP1R11P1	1.1560P.PPP1R11P1	chr1	21397373	21404035	P	0	2.81855
1.1561P.PDE4DIPP10	1.1561P.PDE4DIPP10	chr1	21409054	21410339	P	0	0.730949
1.1562P.NBPF3	1.1562P.NBPF3	chr1	21435447	21443677	P	0	16.5581
1.1566P.ALPL	1.1566P.ALPL	chr1	21510379	21513137	P	0	1.04748
1.1571P.ENSG00000289715	1.1571P.ENSG00000289715	chr1	21543091	21545529	P	0	0.848708
1.1577P.RAP1GAP	1.1577P.RAP1GAP	chr1	21584164	21628329	P	0	5.6582
1.1581P.RAP1GAP	1.1581P.RAP1GAP	chr1	21644152	21659003	P	0	4.68826
1.1582P.RAP1GAP	1.1582P.RAP1GAP	chr1	21662368	21670862	P	0	23.6951
1.1588P.USP48	1.1588P.USP48	chr1	21714159	21723296	P	0	1.1392
1.1589P.USP48	1.1589P.USP48	chr1	21725002	21730824	P	0	1.24335
1.1594P.ENSG00000231978	1.1594P.ENSG00000231978	chr1	21762043	21770420	P	0	7.54834
1.1596P.USP48	1.1596P.USP48	chr1	21778179	21785402	P	0	71.9366
1.1599P.LDLRAD2	1.1599P.LDLRAD2	chr1	21807742	21812724	P	0	0.971302
1.1600P.LDLRAD2	1.1600P.LDLRAD2	chr1	21813935	21823868	P	0	1.85927
1.1604P.ENSG00000232037	1.1604P.ENSG00000232037	chr1	21895547	21907752	P	0	2.76503
1.1610P.HSPG2	1.1610P.HSPG2	chr1	21934833	21941414	P	0	8.1571
1.1611P.ENSG00000283234	1.1611P.ENSG00000283234	chr1	21946416	21950009	P	0	0.932109
1.1612P.ENSG00000283234	1.1612P.ENSG00000283234	chr1	21950206	21960292	P	0	8.26708
1.1614P.CELA3B	1.1614P.CELA3B	chr1	21968362	21978823	P	0	1.60294
1.1615P.ENSG00000285959	1.1615P.ENSG00000285959	chr1	21981107	21987231	P	0	0.457143
1.1616P.RNU6-1022P	1.1616P.RNU6-1022P	chr1	21987987	21990524	P	0	0.732861
1.1617P.CELA3A	1.1617P.CELA3A	chr1	21994776	22010567	P	0	2.42655
1.1619P.LINC00339	1.1619P.LINC00339	chr1	22023759	22027413	P	0	86.2982
1.1620P.ENSG00000285794	1.1620P.ENSG00000285794	chr1	22028749	22032189	P	0	1.71462
1.1623P.CDC42	1.1623P.CDC42	chr1	22051771	22060988	P	0	37.6427
1.1624P.MPHOSPH6P1	1.1624P.MPHOSPH6P1	chr1	22065698	22073313	P	0	7.71271
1.1625P.CDC42	1.1625P.CDC42	chr1	22076409	22079828	P	0	15.4035
1.1629P.ENSG00000285873	1.1629P.ENSG00000285873	chr1	22119295	22144939	P	0	12.7245
1.1648E	1.1629P.ENSG00000285873	chr1	22339152	22345833	E	1	17.5217
1.1649E	1.1629P.ENSG00000285873	chr1	22347174	22351902	E	1	17.8198
1.1660E	1.1629P.ENSG00000285873	chr1	22407007	22416509	E	1	22.7549
1.1661E	1.1629P.ENSG00000285873	chr1	22417961	22422946	E	1	12.874
1.1641P.MIR4418	1.1641P.MIR4418	chr1	22253900	22278586	P	0	3.30781
1.1646P.PPIAP34	1.1646P.PPIAP34	chr1	22316697	22322023	P	0	9.34672
1.1647P.PPIAP34	1.1647P.PPIAP34	chr1	22322876	22335968	P	0	2.8267
1.1651P.ENSG00000279625	1.1651P.ENSG00000279625	chr1	22361995	22363701	P	0	1.49971
1.1652P.ENSG00000279625	1.1652P.ENSG00000279625	chr1	22364564	22368922	P	0	1.50034
1.1666P.ZBTB40	1.1666P.ZBTB40	chr1	22449573	22453756	P	0	66.1353
1.1672P.ZBTB40-IT1	1.1672P.ZBTB40-IT1	chr1	22513972	22519911	P	0	0.691919
1.1682P.MIR6127	1.1682P.MIR6127	chr1	22624028	22631105	P	0	1.62899
1.1683P.C1QC	1.1683P.C1QC	chr1	22632871	22650926	P	0	1.32477
1.1684P.C1QB	1.1684P.C1QB	chr1	22651504	22655919	P	0	1.08243
1.1687P.EPHB2	1.1687P.EPHB2	chr1	22705069	22719632	P	0	4.43422
1.1693P.EPHB2	1.1693P.EPHB2	chr1	22771664	22774310	P	0	0.793351
1.1702P.MIR4253	1.1702P.MIR4253	chr1	22861590	22864109	P	0	8.10317
1.1709P.LACTBL1	1.1709P.LACTBL1	chr1	22969567	22973348	P	0	1.56002
1.1712P.TEX46	1.1712P.TEX46	chr1	23014657	23023544	P	0	22.1647
1.1716P.MIR3115	1.1716P.MIR3115	chr1	23044685	23048925	P	0	2.0514
1.1722P.LUZP1	1.1722P.LUZP1	chr1	23166724	23172578	P	0	12.029
1.1723P.LUZP1	1.1723P.LUZP1	chr1	23176732	23180842	P	0	13.9333
1.1728P.LINC01355	1.1728P.LINC01355	chr1	23276509	23286496	P	0	2.52603
1.1729P.ENSG00000284726	1.1729P.ENSG00000284726	chr1	23292523	23296964	P	0	2.48086
1.1730P.ENSG00000284726	1.1730P.ENSG00000284726	chr1	23298059	23300929	P	0	0.7628
1.1738P.HNRNPR	1.1738P.HNRNPR	chr1	23337450	23339534	P	0	2.33573
1.1739P.HNRNPR	1.1739P.HNRNPR	chr1	23342687	23346391	P	0	152.205
1.1743P.ZNF436-AS1	1.1743P.ZNF436-AS1	chr1	23366129	23371669	P	0	106.261
1.1744P.Y_RNA	1.1744P.Y_RNA	chr1	23372949	23375197	P	0	1.44953
1.1745P.ENSG00000271420	1.1745P.ENSG00000271420	chr1	23376277	23382110	P	0	4.41892
1.1750P.ENSG00000232482	1.1750P.ENSG00000232482	chr1	23408466	23410579	P	0	0.520341
1.1751P.TCEA3	1.1751P.TCEA3	chr1	23416730	23420188	P	0	3.44897
1.1752P.TCEA3	1.1752P.TCEA3	chr1	23421416	23426070	P	0	11.1149
1.1753P.ASAP3	1.1753P.ASAP3	chr1	23428539	23437672	P	0	0.789358
1.1754P.ASAP3	1.1754P.ASAP3	chr1	23438329	23440278	P	0	0.435897
1.1759P.ASAP3	1.1759P.ASAP3	chr1	23477817	23482192	P	0	1.37797
1.1760P.ASAP3	1.1760P.ASAP3	chr1	23485778	23494130	P	0	0.622531
1.1762P.E2F2	1.1762P.E2F2	chr1	23525845	23533887	P	0	5.40346
1.1764P.ENSG00000235052	1.1764P.ENSG00000235052	chr1	23543520	23552388	P	0	2.50536
1.1775E	1.1764P.ENSG00000235052	chr1	23636503	23640948	E	1	3.36707
1.1776E	1.1764P.ENSG00000235052	chr1	23644952	23651515	E	1	2.34613
1.1765P.ID3	1.1765P.ID3	chr1	23553569	23563109	P	0	16.6702
1.1767P.MDS2	1.1767P.MDS2	chr1	23578582	23580086	P	0	0.850498
1.1768P.MDS2	1.1768P.MDS2	chr1	23581795	23583434	P	0	0.817073
1.1770P.ENSG00000285802	1.1770P.ENSG00000285802	chr1	23590604	23592070	P	0	2.01091
1.1771P.ENSG00000285802	1.1771P.ENSG00000285802	chr1	23593071	23599177	P	0	1.52939
1.1778P.EEF1A1P48	1.1778P.EEF1A1P48	chr1	23669221	23674514	P	0	3.60408
1.1780P.RPL11	1.1780P.RPL11	chr1	23690572	23695542	P	0	37.8918
1.1785P.ELOA	1.1785P.ELOA	chr1	23741511	23747758	P	0	25.0576
1.1789P.PITHD1	1.1789P.PITHD1	chr1	23776768	23781689	P	0	43.4315
1.1790P.PITHD1	1.1790P.PITHD1	chr1	23784837	23786830	P	0	3.81645
1.1791P.ENSG00000289835	1.1791P.ENSG00000289835	chr1	23789651	23795999	P	0	25.1189
1.1792P.GALE	1.1792P.GALE	chr1	23798544	23803265	P	0	63.4795
1.1796P.HMGCL	1.1796P.HMGCL	chr1	23819174	23822525	P	0	0.889021
1.1797P.HMGCL	1.1797P.HMGCL	chr1	23823591	23826868	P	0	21.7358
1.1803P.FUCA1	1.1803P.FUCA1	chr1	23866866	23875837	P	0	25.7334
1.1804P.ENSG00000232557	1.1804P.ENSG00000232557	chr1	23903148	23910431	P	0	2.7279
1.1805P.CNR2	1.1805P.CNR2	chr1	23911618	23914334	P	0	0.559441
1.1808P.MIR378F	1.1808P.MIR378F	chr1	23926733	23930785	P	0	0.624229
1.1809P.H3P1	1.1809P.H3P1	chr1	23948451	23955903	P	0	54.3311
1.1810P.PNRC2	1.1810P.PNRC2	chr1	23957909	23969155	P	0	36.9263
1.1811P.SRSF10	1.1811P.SRSF10	chr1	23972354	23981262	P	0	24.3058
1.1815P.RPL36P5	1.1815P.RPL36P5	chr1	24008388	24011502	P	0	1.46709
1.1819P.ENSG00000225315	1.1819P.ENSG00000225315	chr1	24039549	24041751	P	0	0.594644
1.1822P.MYOM3	1.1822P.MYOM3	chr1	24065440	24067700	P	0	0.822645
1.1823P.MYOM3-AS1	1.1823P.MYOM3-AS1	chr1	24068962	24072773	P	0	3.7277
1.1830P.MYOM3	1.1830P.MYOM3	chr1	24106653	24113509	P	0	6.57722
1.1833P.IL22RA1	1.1833P.IL22RA1	chr1	24135765	24145114	P	0	5.11016
1.1840P.IFNLR1	1.1840P.IFNLR1	chr1	24185995	24188759	P	0	39.5588
1.1841P.IFNLR1	1.1841P.IFNLR1	chr1	24188986	24192293	P	0	1.33313
1.1862E	1.1841P.IFNLR1	chr1	24384167	24398852	E	1	2.54664
1.1843P.GRHL3	1.1843P.GRHL3	chr1	24194824	24198718	P	0	0.508344
1.1844P.LINC02800	1.1844P.LINC02800	chr1	24198853	24203906	P	0	6.36526
1.1862E	1.1844P.LINC02800	chr1	24384167	24398852	E	1	2.54664
1.1855P.GRHL3	1.1855P.GRHL3	chr1	24315675	24318240	P	0	6.60561
1.1856P.GRHL3	1.1856P.GRHL3	chr1	24319013	24333004	P	0	7.89594
1.1864P.STPG1	1.1864P.STPG1	chr1	24404187	24411038	P	0	5.27291
1.1865P.NIPAL3	1.1865P.NIPAL3	chr1	24411681	24419555	P	0	64.32
1.1871P.ENSG00000288982	1.1871P.ENSG00000288982	chr1	24463099	24475892	P	0	1.83445
1.1875P.RCAN3	1.1875P.RCAN3	chr1	24501121	24506488	P	0	87.5838
1.1876P.RCAN3	1.1876P.RCAN3	chr1	24508049	24511623	P	0	7.36503
1.1877P.RCAN3	1.1877P.RCAN3	chr1	24513030	24517675	P	0	15.2949
1.1880P.RCAN3AS	1.1880P.RCAN3AS	chr1	24528510	24537674	P	0	9.05947
1.1883P.NCMAP-DT	1.1883P.NCMAP-DT	chr1	24551107	24554350	P	0	13.3231
1.1884P.NCMAP	1.1884P.NCMAP	chr1	24554851	24560521	P	0	14.9145
1.1885P.ENSG00000227312	1.1885P.ENSG00000227312	chr1	24561687	24563473	P	0	1.05764
1.1886P.ENSG00000227312	1.1886P.ENSG00000227312	chr1	24565662	24570053	P	0	19.7222
1.1896P.Y_RNA	1.1896P.Y_RNA	chr1	24621727	24624807	P	0	0.67186
1.1898P.SRRM1	1.1898P.SRRM1	chr1	24641097	24658970	P	0	35.9617
1.1903P.ENSG00000284699	1.1903P.ENSG00000284699	chr1	24704585	24707266	P	0	29.4817
1.1906P.CLIC4	1.1906P.CLIC4	chr1	24744153	24747312	P	0	138.785
1.1913P.MIR6731	1.1913P.MIR6731	chr1	24917499	24919698	P	0	0.872727
1.1916P.ENSG00000284602	1.1916P.ENSG00000284602	chr1	25231044	25234423	P	0	55.9438
1.1917P.ENSG00000284657	1.1917P.ENSG00000284657	chr1	25238603	25241682	P	0	105.484
1.1918P.RSRP1	1.1918P.RSRP1	chr1	25245299	25248925	P	0	91.8169
1.1923P.TMEM50A	1.1923P.TMEM50A	chr1	25337264	25340000	P	0	95.517
1.1927P.ENSG00000238084	1.1927P.ENSG00000238084	chr1	25401440	25403534	P	0	5.40334
1.1929P.MACO1	1.1929P.MACO1	chr1	25420666	25448241	P	0	36.5423
1.1940P.LDLRAP1	1.1940P.LDLRAP1	chr1	25540018	25541860	P	0	25.1167
1.1941P.LDLRAP1	1.1941P.LDLRAP1	chr1	25542485	25546973	P	0	19.3629
1.1950P.MAN1C1	1.1950P.MAN1C1	chr1	25614893	25625243	P	0	49.7933
1.1962E	1.1950P.MAN1C1	chr1	25725236	25732586	E	1	4.32186
1.1964E	1.1950P.MAN1C1	chr1	25739605	25745553	E	1	9.43856
1.1965E	1.1950P.MAN1C1	chr1	25748620	25778221	E	1	8.00689
1.1954P.ENSG00000233478	1.1954P.ENSG00000233478	chr1	25657063	25660352	P	0	1.86018
1.1955P.ENSG00000233478	1.1955P.ENSG00000233478	chr1	25660929	25664878	P	0	2.2962
1.1960P.MAN1C1	1.1960P.MAN1C1	chr1	25705854	25712706	P	0	2.61637
1.1937E	1.1967P.SELENON	chr1	25520970	25526402	E	1	13.9886
1.1967P.SELENON	1.1967P.SELENON	chr1	25795262	25817278	P	0	5.63701
1.1968P.MTFR1L	1.1968P.MTFR1L	chr1	25818436	25824282	P	0	34.6349
1.1970P.ENSG00000272478	1.1970P.ENSG00000272478	chr1	25829826	25837632	P	0	2.37351
1.1971P.ENSG00000236528	1.1971P.ENSG00000236528	chr1	25858201	25861213	P	0	19.4856
1.1972P.ENSG00000236528	1.1972P.ENSG00000236528	chr1	25861791	25865451	P	0	1.16362
1.1973P.PAQR7	1.1973P.PAQR7	chr1	25866508	25872619	P	0	19.928
1.1974P.Y_RNA	1.1974P.Y_RNA	chr1	25874121	25881777	P	0	20.0927
1.1975P.ENSG00000223624	1.1975P.ENSG00000223624	chr1	25887923	25900880	P	0	7.17317
1.1976P.STMN1	1.1976P.STMN1	chr1	25904089	25913875	P	0	42.6464
1.1984P.PAFAH2	1.1984P.PAFAH2	chr1	25987917	25995359	P	0	2.27731
1.1985P.PAFAH2	1.1985P.PAFAH2	chr1	25996593	26000176	P	0	87.2712
1.1986P.ENSG00000252190	1.1986P.ENSG00000252190	chr1	26000325	26004350	P	0	0.665673
1.1987P.ENSG00000252691	1.1987P.ENSG00000252691	chr1	26004878	26007726	P	0	0.47034
1.1989P.EXTL1	1.1989P.EXTL1	chr1	26020808	26026002	P	0	4.11935
1.1990P.SLC30A2	1.1990P.SLC30A2	chr1	26027939	26046690	P	0	17.8856
1.1991P.ENSG00000284309	1.1991P.ENSG00000284309	chr1	26048681	26053316	P	0	0.709664
1.1994P.TRIM63	1.1994P.TRIM63	chr1	26063399	26068606	P	0	23.0415
1.1995P.TRIM63	1.1995P.TRIM63	chr1	26068969	26076850	P	0	1.72545
1.2002P.PDIK1L	1.2002P.PDIK1L	chr1	26109655	26115578	P	0	74.129
1.2007E	1.2002P.PDIK1L	chr1	26144203	26150598	E	1	5.07661
1.2008P.FAM110D	1.2008P.FAM110D	chr1	26153080	26157506	P	0	1.85001
1.2009P.FAM110D	1.2009P.FAM110D	chr1	26157670	26163081	P	0	6.1068
1.2010P.C1orf232	1.2010P.C1orf232	chr1	26164858	26166555	P	0	1.21908
1.2011P.ZNF593	1.2011P.ZNF593	chr1	26168183	26172274	P	0	27.8837
1.2012P.CNKSR1	1.2012P.CNKSR1	chr1	26172869	26185614	P	0	4.51279
1.2013P.CATSPER4	1.2013P.CATSPER4	chr1	26188142	26192231	P	0	1.66015
1.2018P.ZPLD2P	1.2018P.ZPLD2P	chr1	26223844	26228012	P	0	24.0393
1.2019P.CEP85	1.2019P.CEP85	chr1	26232802	26235810	P	0	157.979
1.2020P.CEP85	1.2020P.CEP85	chr1	26237164	26238557	P	0	9.08178
1.2024P.ENSG00000270733	1.2024P.ENSG00000270733	chr1	26260442	26262593	P	0	0.497212
1.2026P.SH3BGRL3	1.2026P.SH3BGRL3	chr1	26273999	26285625	P	0	42.9363
1.2030P.UBXN11	1.2030P.UBXN11	chr1	26305064	26308043	P	0	82.5101
1.2031P.CD52	1.2031P.CD52	chr1	26311203	26316300	P	0	0.549235
1.2032P.UBXN11	1.2032P.UBXN11	chr1	26317192	26327600	P	0	3.03199
1.2037P.CRYBG2	1.2037P.CRYBG2	chr1	26350053	26365957	P	0	3.5668
1.2039P.ZNF683	1.2039P.ZNF683	chr1	26371883	26374533	P	0	1.84836
1.2046P.DHDDS	1.2046P.DHDDS	chr1	26431071	26435357	P	0	60.8631
1.2050P.HMGN2	1.2050P.HMGN2	chr1	26470385	26475666	P	0	79.0647
1.2056P.DPPA2P2	1.2056P.DPPA2P2	chr1	26516638	26518175	P	0	0.910273
1.2057P.RPS6KA1	1.2057P.RPS6KA1	chr1	26528383	26533143	P	0	26.234
1.2059P.RPS6KA1	1.2059P.RPS6KA1	chr1	26543383	26546970	P	0	0.916945
1.2060P.MIR1976	1.2060P.MIR1976	chr1	26550557	26552725	P	0	0.742278
1.2061P.MIR1976	1.2061P.MIR1976	chr1	26553861	26557015	P	0	1.00475
1.2068P.RNU7-29P	1.2068P.RNU7-29P	chr1	26597866	26600157	P	0	1.61867
1.2069P.RNU7-29P	1.2069P.RNU7-29P	chr1	26602263	26605604	P	0	3.68043
1.2072P.ENSG00000289452	1.2072P.ENSG00000289452	chr1	26618983	26622829	P	0	95.9397
1.2080P.ARID1A	1.2080P.ARID1A	chr1	26691661	26707445	P	0	43.6535
1.2089E	1.2080P.ARID1A	chr1	26776087	26781554	E	1	2.19276
1.2083P.ARID1A	1.2083P.ARID1A	chr1	26722484	26736406	P	0	14.8948
1.2091P.PIGV	1.2091P.PIGV	chr1	26785448	26792138	P	0	31.8727
1.2093P.RN7SL165P	1.2093P.RN7SL165P	chr1	26814048	26815620	P	0	0.635728
1.2094P.ZDHHC18	1.2094P.ZDHHC18	chr1	26825472	26836790	P	0	6.66578
1.2098P.SFN	1.2098P.SFN	chr1	26864263	26866890	P	0	128.501
1.2100P.ENSG00000289554	1.2100P.ENSG00000289554	chr1	26878519	26880376	P	0	1.21098
1.2101P.GPN2	1.2101P.GPN2	chr1	26888098	26892081	P	0	27.9819
1.2102P.GPATCH3	1.2102P.GPATCH3	chr1	26898016	26901902	P	0	39.8997
1.2104P.NR0B2	1.2104P.NR0B2	chr1	26910020	26917034	P	0	32.4519
1.2105P.NUDC	1.2105P.NUDC	chr1	26920432	26924789	P	0	80.179
1.2110P.KDF1	1.2110P.KDF1	chr1	26957878	26961509	P	0	32.9405
1.2113P.RPL12P13	1.2113P.RPL12P13	chr1	26979566	26981965	P	0	1.52083
1.2114P.OSTCP2	1.2114P.OSTCP2	chr1	26984505	26988440	P	0	8.17327
1.2111E	1.2115P.TRNP1	chr1	26965555	26974926	E	1	5.98485
1.2115P.TRNP1	1.2115P.TRNP1	chr1	26989509	27006400	P	0	39.0143
1.2116P.TENT5B	1.2116P.TENT5B	chr1	27007628	27015729	P	0	30.0667
1.2130P.SLC9A1	1.2130P.SLC9A1	chr1	27148664	27157084	P	0	47.8945
1.2133P.WDTC1	1.2133P.WDTC1	chr1	27233518	27236902	P	0	110.384
1.2141P.ENSG00000243659	1.2141P.ENSG00000243659	chr1	27309492	27312620	P	0	0.495366
1.2142P.ENSG00000243659	1.2142P.ENSG00000243659	chr1	27313935	27317281	P	0	2.20197
1.2143P.TMEM222	1.2143P.TMEM222	chr1	27321145	27324849	P	0	66.251
1.2144P.ACTG1P20	1.2144P.ACTG1P20	chr1	27327452	27330175	P	0	0.759912
1.2146P.SYTL1	1.2146P.SYTL1	chr1	27338442	27344628	P	0	24.4577
1.2147P.SYTL1	1.2147P.SYTL1	chr1	27345770	27347033	P	0	0.553797
1.2148P.SYTL1	1.2148P.SYTL1	chr1	27347303	27352116	P	0	33.5064
1.2150P.MAP3K6	1.2150P.MAP3K6	chr1	27362371	27368092	P	0	21.0311
1.2151P.FCN3	1.2151P.FCN3	chr1	27372586	27375866	P	0	1.67937
1.2152P.CD164L2	1.2152P.CD164L2	chr1	27378818	27384260	P	0	3.68547
1.2153P.ENSG00000231207	1.2153P.ENSG00000231207	chr1	27386537	27388277	P	0	2.53303
1.2139E	1.2154P.GPR3	chr1	27283575	27302104	E	1	2.90556
1.2154P.GPR3	1.2154P.GPR3	chr1	27390706	27396232	P	0	43.9967
1.2162P.ENSG00000241169	1.2162P.ENSG00000241169	chr1	27454853	27456594	P	0	13.6452
1.2163P.ENSG00000241169	1.2163P.ENSG00000241169	chr1	27457352	27458744	P	0	1.0481
1.2168P.WASF2	1.2168P.WASF2	chr1	27487337	27493365	P	0	68.542
1.2172P.ENSG00000237429	1.2172P.ENSG00000237429	chr1	27525006	27530857	P	0	103.416
1.2174E	1.2176P.AHDC1	chr1	27541382	27560059	E	1	32.6684
1.2176P.AHDC1	1.2176P.AHDC1	chr1	27583991	27611774	P	0	16.3731
1.2179P.ENSG00000235912	1.2179P.ENSG00000235912	chr1	27643047	27661247	P	0	9.49124
1.2180P.LINC02574	1.2180P.LINC02574	chr1	27661952	27663349	P	0	12.8684
1.2181P.LINC02574	1.2181P.LINC02574	chr1	27666190	27667617	P	0	23.6975
1.2182P.IFI6	1.2182P.IFI6	chr1	27668281	27674745	P	0	37.8345
1.2183P.CHMP1AP1	1.2183P.CHMP1AP1	chr1	27681105	27684634	P	0	1.25779
1.2184P.CHMP1AP1	1.2184P.CHMP1AP1	chr1	27685445	27688142	P	0	0.67828
1.2185P.CHMP1AP1	1.2185P.CHMP1AP1	chr1	27689102	27691733	P	0	0.775076
1.2186P.RNU6-424P	1.2186P.RNU6-424P	chr1	27696164	27697865	P	0	1.19859
1.2188P.FAM76A	1.2188P.FAM76A	chr1	27724295	27728044	P	0	145.795
1.2189P.RPEP3	1.2189P.RPEP3	chr1	27740662	27744192	P	0	1.06769
1.2191P.STX12	1.2191P.STX12	chr1	27771990	27774944	P	0	153.452
1.2195P.ENSG00000270031	1.2195P.ENSG00000270031	chr1	27814479	27819899	P	0	0.684376
1.2196P.RNU6-1245P	1.2196P.RNU6-1245P	chr1	27821454	27827053	P	0	1.01607
1.2197P.SCARNA1	1.2197P.SCARNA1	chr1	27829815	27837726	P	0	19.6069
1.2202P.THEMIS2	1.2202P.THEMIS2	chr1	27872067	27877543	P	0	20.1095
1.2205P.RPA2	1.2205P.RPA2	chr1	27913539	27915838	P	0	98.2
1.2207P.SMPDL3B	1.2207P.SMPDL3B	chr1	27934408	27936579	P	0	19.3508
1.2210P.ENSG00000227050	1.2210P.ENSG00000227050	chr1	27957809	27962831	P	0	63.251
1.2214P.ENSG00000238231	1.2214P.ENSG00000238231	chr1	27989181	27991503	P	0	0.615583
1.2216P.EYA3	1.2216P.EYA3	chr1	28054126	28059521	P	0	28.5452
1.2218P.EYA3	1.2218P.EYA3	chr1	28087192	28089552	P	0	105.845
1.2219P.EYA3	1.2219P.EYA3	chr1	28090287	28091934	P	0	5.20631
1.2221P.ENSG00000228943	1.2221P.ENSG00000228943	chr1	28110488	28112546	P	0	0.990772
1.2222P.ENSG00000214812	1.2222P.ENSG00000214812	chr1	28122715	28124768	P	0	0.949367
1.2223P.ENSG00000289576	1.2223P.ENSG00000289576	chr1	28128401	28129658	P	0	9.16534
1.2225P.PTAFR	1.2225P.PTAFR	chr1	28175303	28179592	P	0	0.582751
1.2227P.PTAFR	1.2227P.PTAFR	chr1	28192509	28199119	P	0	1.44154
1.2231P.DNAJC8	1.2231P.DNAJC8	chr1	28231508	28234209	P	0	23.1125
1.2232P.ENSG00000290123	1.2232P.ENSG00000290123	chr1	28235578	28237782	P	0	110.449
1.2233P.ENSG00000271398	1.2233P.ENSG00000271398	chr1	28245215	28251658	P	0	57.6583
1.2234P.SESN2	1.2234P.SESN2	chr1	28257795	28261182	P	0	69.2414
1.2235P.SESN2	1.2235P.SESN2	chr1	28261708	28263196	P	0	4.11014
1.2244P.MED18	1.2244P.MED18	chr1	28327999	28330969	P	0	53.9044
1.2252P.PHACTR4	1.2252P.PHACTR4	chr1	28368205	28371358	P	0	56.2555
1.2256P.Y_RNA	1.2256P.Y_RNA	chr1	28405565	28427302	P	0	9.90247
1.2258P.PHACTR4	1.2258P.PHACTR4	chr1	28435503	28439487	P	0	10.0351
1.2259P.PHACTR4	1.2259P.PHACTR4	chr1	28440253	28443693	P	0	0.874746
1.2261P.ENSG00000229820	1.2261P.ENSG00000229820	chr1	28451877	28458362	P	0	1.26735
1.2263P.RNU6ATAC27P	1.2263P.RNU6ATAC27P	chr1	28476350	28482118	P	0	0.617091
1.2264P.RNU6ATAC27P	1.2264P.RNU6ATAC27P	chr1	28484272	28487317	P	0	0.567958
1.2267P.SNORA73B	1.2267P.SNORA73B	chr1	28504784	28511330	P	0	35.8729
1.2268P.RCC1	1.2268P.RCC1	chr1	28516453	28519631	P	0	30.8839
1.2270P.PRDX3P2	1.2270P.PRDX3P2	chr1	28524053	28528406	P	0	0.734956
1.2271P.TRNAU1AP	1.2271P.TRNAU1AP	chr1	28551267	28554795	P	0	73.8311
1.2272P.SNORA44	1.2272P.SNORA44	chr1	28577193	28583303	P	0	67.9709
1.2273P.RAB42	1.2273P.RAB42	chr1	28593605	28596397	P	0	0.938059
1.2280P.TAF12	1.2280P.TAF12	chr1	28641570	28644575	P	0	75.0033
1.2281P.RNU11	1.2281P.RNU11	chr1	28647313	28650106	P	0	166.986
1.2283P.GMEB1	1.2283P.GMEB1	chr1	28667150	28670391	P	0	26.1258
1.2287P.YTHDF2	1.2287P.YTHDF2	chr1	28735404	28739195	P	0	100.277
1.2297P.OPRD1	1.2297P.OPRD1	chr1	28811925	28816341	P	0	22.0489
1.2293E	1.2307P.ENSG00000233427	chr1	28779552	28787732	E	1	3.59736
1.2294E	1.2307P.ENSG00000233427	chr1	28788375	28791360	E	1	2.10985
1.2295E	1.2307P.ENSG00000233427	chr1	28791892	28795968	E	1	20.7824
1.2302E	1.2307P.ENSG00000233427	chr1	28837442	28843149	E	1	28.7281
1.2307P.ENSG00000233427	1.2307P.ENSG00000233427	chr1	28869871	28880086	P	0	16.4144
1.2308P.EPB41	1.2308P.EPB41	chr1	28881960	28888691	P	0	47.7406
1.2309P.EPB41	1.2309P.EPB41	chr1	28890101	28891875	P	0	1.81972
1.2310P.EPB41	1.2310P.EPB41	chr1	28892498	28895726	P	0	6.99288
1.2313P.EPB41	1.2313P.EPB41	chr1	28913241	28916854	P	0	48.0188
1.2319P.Y_RNA	1.2319P.Y_RNA	chr1	28982664	28991057	P	0	0.702883
1.2325P.Metazoa_SRP	1.2325P.Metazoa_SRP	chr1	29036499	29042410	P	0	0.674899
1.2331P.TMEM200B	1.2331P.TMEM200B	chr1	29122493	29126189	P	0	9.80525
1.2333P.ENSG00000225750	1.2333P.ENSG00000225750	chr1	29144011	29149064	P	0	1.47606
1.2335P.ENSG00000277916	1.2335P.ENSG00000277916	chr1	29165688	29169661	P	0	2.45093
1.2336P.ENSG00000277916	1.2336P.ENSG00000277916	chr1	29170665	29174554	P	0	2.99743
1.2337P.SRSF4	1.2337P.SRSF4	chr1	29179463	29183531	P	0	81.6933
1.2346P.MECR	1.2346P.MECR	chr1	29226870	29232933	P	0	10.3842
1.2347P.PTPRU	1.2347P.PTPRU	chr1	29235952	29239854	P	0	16.454
1.2362P.ENSG00000228176	1.2362P.ENSG00000228176	chr1	29706917	29710968	P	0	19.6347
1.2366P.ENSG00000284676	1.2366P.ENSG00000284676	chr1	29752662	29762354	P	0	6.96998
1.2409P.MATN1-AS1	1.2409P.MATN1-AS1	chr1	30717100	30721836	P	0	98.8854
1.2410P.MIR4420	1.2410P.MIR4420	chr1	30741139	30743012	P	0	1.70758
1.2415P.ENSG00000229607	1.2415P.ENSG00000229607	chr1	30815872	30817523	P	0	64.1465
1.2416P.LINC01778	1.2416P.LINC01778	chr1	30822829	30825382	P	0	82.0204
1.2418P.RN7SKP91	1.2418P.RN7SKP91	chr1	30840833	30843238	P	0	4.16043
1.2419P.RN7SKP91	1.2419P.RN7SKP91	chr1	30843599	30849836	P	0	18.6278
1.2424P.SDC3	1.2424P.SDC3	chr1	30904176	30908979	P	0	3.36386
1.2426P.RN7SL371P	1.2426P.RN7SL371P	chr1	30917871	30919842	P	0	8.01217
1.2439P.ENSG00000237329	1.2439P.ENSG00000237329	chr1	31033268	31039282	P	0	7.49792
1.2434E	1.2441P.ENSG00000232768	chr1	30997768	31005420	E	1	3.81419
1.2441P.ENSG00000232768	1.2441P.ENSG00000232768	chr1	31051541	31057031	P	0	12.5933
1.2443P.PUM1	1.2443P.PUM1	chr1	31062571	31067290	P	0	62.0233
1.2454P.ZCCHC17	1.2454P.ZCCHC17	chr1	31295698	31298623	P	0	168.701
1.2457P.FABP3	1.2457P.FABP3	chr1	31372271	31375497	P	0	12.6557
1.2460P.SERINC2	1.2460P.SERINC2	chr1	31411912	31416948	P	0	16.6091
1.2467P.EEF1A1P46	1.2467P.EEF1A1P46	chr1	31480967	31486278	P	0	62.6732
1.2468P.EEF1A1P46	1.2468P.EEF1A1P46	chr1	31486858	31490214	P	0	1.51326
1.2469P.EEF1A1P46	1.2469P.EEF1A1P46	chr1	31490870	31493265	P	0	1.13105
1.2470P.RNU6-40P	1.2470P.RNU6-40P	chr1	31496510	31501003	P	0	6.86693
1.2471P.Y_RNA	1.2471P.Y_RNA	chr1	31502627	31504598	P	0	0.770791
1.2472P.LINC01226	1.2472P.LINC01226	chr1	31508685	31513437	P	0	43.7345
1.2473P.LINC01226	1.2473P.LINC01226	chr1	31516954	31518437	P	0	1.39488
1.2474P.LINC01226	1.2474P.LINC01226	chr1	31520388	31525104	P	0	11.7935
1.2476P.LINC01226	1.2476P.LINC01226	chr1	31534918	31536369	P	0	1.84573
1.2479P.ENSG00000229167	1.2479P.ENSG00000229167	chr1	31572301	31577451	P	0	3.13725
1.2482P.HCRTR1	1.2482P.HCRTR1	chr1	31614068	31615829	P	0	10.8627
1.2483P.HCRTR1	1.2483P.HCRTR1	chr1	31616940	31621946	P	0	5.61614
1.2486P.PEF1-AS1	1.2486P.PEF1-AS1	chr1	31642008	31646095	P	0	109.677
1.2492P.COL16A1	1.2492P.COL16A1	chr1	31699046	31707813	P	0	7.05634
1.2496P.ADGRB2	1.2496P.ADGRB2	chr1	31752343	31754187	P	0	0.807588
1.2497P.MIR4254	1.2497P.MIR4254	chr1	31754819	31763175	P	0	15.6348
1.2500P.ENSG00000254545	1.2500P.ENSG00000254545	chr1	31779986	31791328	P	0	10.3218
1.2501P.SPOCD1	1.2501P.SPOCD1	chr1	31793035	31801944	P	0	2.59596
1.2503P.SPOCD1	1.2503P.SPOCD1	chr1	31812631	31816656	P	0	7.33979
1.2510P.ENSG00000203620	1.2510P.ENSG00000203620	chr1	31849921	31852746	P	0	0.647558
1.2511P.ENSG00000203620	1.2511P.ENSG00000203620	chr1	31854320	31855833	P	0	2.49009
1.2512P.ENSG00000203620	1.2512P.ENSG00000203620	chr1	31857540	31859430	P	0	0.512956
1.2522P.PTP4A2	1.2522P.PTP4A2	chr1	31916422	31917924	P	0	1.33733
1.2523P.ENSG00000269967	1.2523P.ENSG00000269967	chr1	31919936	31923766	P	0	3.05925
1.2525P.PTP4A2	1.2525P.PTP4A2	chr1	31930821	31941271	P	0	36.6577
1.2530P.ENSG00000284702	1.2530P.ENSG00000284702	chr1	31984003	31990855	P	0	9.06902
1.2532P.KHDRBS1	1.2532P.KHDRBS1	chr1	32010054	32011924	P	0	1.48049
1.2533P.KHDRBS1	1.2533P.KHDRBS1	chr1	32012465	32015886	P	0	114.462
1.2540P.TMEM39B	1.2540P.TMEM39B	chr1	32069581	32070990	P	0	2.35461
1.2541P.TMEM39B	1.2541P.TMEM39B	chr1	32071770	32074225	P	0	166.783
1.2544P.KPNA6	1.2544P.KPNA6	chr1	32107506	32109878	P	0	62.461
1.2551P.ENSG00000250135	1.2551P.ENSG00000250135	chr1	32169144	32175002	P	0	2.07715
1.2552P.TXLNA	1.2552P.TXLNA	chr1	32177736	32183018	P	0	61.8891
1.2554P.CCDC28B	1.2554P.CCDC28B	chr1	32190736	32201751	P	0	19.2039
1.2555P.IQCC	1.2555P.IQCC	chr1	32204486	32207265	P	0	75.3849
1.2556P.DCDC2B	1.2556P.DCDC2B	chr1	32207985	32210449	P	0	51.8458
1.2558P.EIF3I	1.2558P.EIF3I	chr1	32220415	32225214	P	0	52.7021
1.2561P.ENSG00000290045	1.2561P.ENSG00000290045	chr1	32238724	32243378	P	0	60.0644
1.2562P.LCK	1.2562P.LCK	chr1	32249308	32256044	P	0	1.47692
1.2563P.Metazoa_SRP	1.2563P.Metazoa_SRP	chr1	32261904	32267537	P	0	0.85907
1.2564P.Metazoa_SRP	1.2564P.Metazoa_SRP	chr1	32269069	32271453	P	0	0.39413
1.2565P.LCK	1.2565P.LCK	chr1	32272389	32281841	P	0	2.48916
1.2566P.HDAC1	1.2566P.HDAC1	chr1	32289137	32293544	P	0	47.9719
1.2571P.MARCKSL1	1.2571P.MARCKSL1	chr1	32326224	32346510	P	0	5.66619
1.2572P.ENSG00000233775	1.2572P.ENSG00000233775	chr1	32349874	32353104	P	0	70.8264
1.2573P.FAM229A	1.2573P.FAM229A	chr1	32356883	32359911	P	0	5.87653
1.2574P.TSSK3	1.2574P.TSSK3	chr1	32363075	32375199	P	0	3.34845
1.2576P.BSDC1	1.2576P.BSDC1	chr1	32392108	32395850	P	0	206.797
1.2577P.GAPDHP20	1.2577P.GAPDHP20	chr1	32400410	32402381	P	0	8.98073
1.2580P.LRRC37A12P	1.2580P.LRRC37A12P	chr1	32423143	32428542	P	0	9.0463
1.2582P.ZBTB8B	1.2582P.ZBTB8B	chr1	32464306	32466242	P	0	88.9933
1.2592P.ZBTB8A	1.2592P.ZBTB8A	chr1	32538165	32543147	P	0	12.6911
1.2601P.Y_RNA	1.2601P.Y_RNA	chr1	32636232	32638413	P	0	2.73602
1.2602P.ZBTB8OS	1.2602P.ZBTB8OS	chr1	32647684	32652784	P	0	128.898
1.2603P.RBBP4	1.2603P.RBBP4	chr1	32653410	32655015	P	0	2.02989
1.2610P.SYNC	1.2610P.SYNC	chr1	32701153	32712940	P	0	10.6888
1.2612P.ENSG00000224409	1.2612P.ENSG00000224409	chr1	32723136	32725808	P	0	11.5114
1.2615P.KIAA1522	1.2615P.KIAA1522	chr1	32740385	32747249	P	0	11.6591
1.2617P.KIAA1522	1.2617P.KIAA1522	chr1	32753032	32756608	P	0	52.0296
1.2619P.KIAA1522	1.2619P.KIAA1522	chr1	32765580	32769043	P	0	5.28002
1.2626P.YARS1	1.2626P.YARS1	chr1	32813558	32819247	P	0	67.652
1.2632P.FNDC5	1.2632P.FNDC5	chr1	32868621	32873165	P	0	10.1584
1.2634P.HPCA	1.2634P.HPCA	chr1	32884586	32886157	P	0	1.91476
1.2635P.TMEM54	1.2635P.TMEM54	chr1	32889343	32903192	P	0	11.7827
1.2639P.ENSG00000287691	1.2639P.ENSG00000287691	chr1	32924871	32929131	P	0	3.23633
1.2644P.RNF19B	1.2644P.RNF19B	chr1	32960587	32966208	P	0	47.5792
1.2645P.ENSG00000278966	1.2645P.ENSG00000278966	chr1	32971566	32974525	P	0	15.3514
1.2646P.ENSG00000217644	1.2646P.ENSG00000217644	chr1	32979191	32983056	P	0	30.4578
1.2647P.ENSG00000239670	1.2647P.ENSG00000239670	chr1	32983586	32985775	P	0	12.8813
1.2648P.ENSG00000236065	1.2648P.ENSG00000236065	chr1	32986779	32988486	P	0	0.409836
1.2652P.Metazoa_SRP	1.2652P.Metazoa_SRP	chr1	33010025	33029739	P	0	15.5699
1.2653P.AK2	1.2653P.AK2	chr1	33033111	33038315	P	0	51.8886
1.2643E	1.2656P.AZIN2	chr1	32953070	32959310	E	1	14.4144
1.2656P.AZIN2	1.2656P.AZIN2	chr1	33073822	33091227	P	0	13.6102
1.2662P.ENSG00000278997	1.2662P.ENSG00000278997	chr1	33139630	33147465	P	0	1.8951
1.2664P.TRIM62	1.2664P.TRIM62	chr1	33176520	33184427	P	0	25.9977
1.2667P.ZNF362	1.2667P.ZNF362	chr1	33254359	33259553	P	0	32.795
1.2668P.ENSG00000270115	1.2668P.ENSG00000270115	chr1	33261887	33263649	P	0	1.02099
1.2669P.ZNF362	1.2669P.ZNF362	chr1	33265477	33290619	P	0	3.29833
1.2670P.ENSG00000225313	1.2670P.ENSG00000225313	chr1	33291361	33315333	P	0	2.67092
1.2674E	1.2670P.ENSG00000225313	chr1	33353907	33368443	E	1	10.2022
1.2671P.A3GALT2	1.2671P.A3GALT2	chr1	33317700	33330980	P	0	2.5849
1.2672P.MIR3605	1.2672P.MIR3605	chr1	33331817	33336217	P	0	19.0729
1.2673P.PHC2	1.2673P.PHC2	chr1	33336820	33353174	P	0	41.2015
1.2676P.PHC2	1.2676P.PHC2	chr1	33374180	33379769	P	0	4.91055
1.2681P.PHC2	1.2681P.PHC2	chr1	33418331	33432502	P	0	35.2491
1.2685P.ZSCAN20	1.2685P.ZSCAN20	chr1	33471386	33474611	P	0	95.6262
1.2702P.GJB4	1.2702P.GJB4	chr1	34762442	34764579	P	0	1.8101
1.2704P.GJB3	1.2704P.GJB3	chr1	34779916	34782846	P	0	6.04231
1.2705P.ENSG00000255811	1.2705P.ENSG00000255811	chr1	34785894	34790369	P	0	13.4093
1.2706P.GJA4	1.2706P.GJA4	chr1	34791708	34799620	P	0	0.926324
1.2710P.ENSG00000230163	1.2710P.ENSG00000230163	chr1	34848369	34853274	P	0	18.8769
1.2712P.SMIM12	1.2712P.SMIM12	chr1	34857403	34864016	P	0	23.358
1.2716P.DLGAP3	1.2716P.DLGAP3	chr1	34906300	34909701	P	0	1.12581
1.2717P.DLGAP3	1.2717P.DLGAP3	chr1	34924271	34931619	P	0	16.3669
1.2719P.GPR199P	1.2719P.GPR199P	chr1	34976042	34981135	P	0	1.28386
1.2720P.ENSG00000284773	1.2720P.ENSG00000284773	chr1	34983371	34986414	P	0	16.8758
1.2725P.ZMYM6	1.2725P.ZMYM6	chr1	35028967	35033942	P	0	41.5715
1.2727P.ZMYM1	1.2727P.ZMYM1	chr1	35078092	35080420	P	0	26.1099
1.2729P.EFCAB14P1	1.2729P.EFCAB14P1	chr1	35117069	35124564	P	0	2.70811
1.2736P.SFPQ	1.2736P.SFPQ	chr1	35191234	35194778	P	0	117.283
1.2743P.ZMYM4	1.2743P.ZMYM4	chr1	35267033	35270535	P	0	31.7385
1.2746P.RN7SL503P	1.2746P.RN7SL503P	chr1	35286124	35291164	P	0	7.03432
1.2747P.RN7SL503P	1.2747P.RN7SL503P	chr1	35291878	35293555	P	0	0.274136
1.2749P.SNORA62	1.2749P.SNORA62	chr1	35307136	35312957	P	0	0.711096
1.2751P.RPL5P4	1.2751P.RPL5P4	chr1	35349059	35354060	P	0	0.937625
1.2752P.ZMYM4-AS1	1.2752P.ZMYM4-AS1	chr1	35358625	35366935	P	0	1.20082
1.2760P.ENSG00000236274	1.2760P.ENSG00000236274	chr1	35498109	35513604	P	0	2.8517
1.2764P.NCDN	1.2764P.NCDN	chr1	35553376	35563922	P	0	56.2871
1.2766P.TFAP2E	1.2766P.TFAP2E	chr1	35567313	35571588	P	0	4.22825
1.2767P.TFAP2E	1.2767P.TFAP2E	chr1	35574423	35576447	P	0	2.01481
1.2768P.TFAP2E-AS1	1.2768P.TFAP2E-AS1	chr1	35577535	35579033	P	0	1.42095
1.2773P.PSMB2	1.2773P.PSMB2	chr1	35621500	35630320	P	0	6.74187
1.2774P.PSMB2	1.2774P.PSMB2	chr1	35631797	35636430	P	0	1.16962
1.2775P.PSMB2	1.2775P.PSMB2	chr1	35640184	35643351	P	0	50.685
1.2788P.C1orf216	1.2788P.C1orf216	chr1	35717209	35720360	P	0	27.2684
1.2790P.ENSG00000232335	1.2790P.ENSG00000232335	chr1	35741925	35743727	P	0	0.57127
1.2792P.CLSPN	1.2792P.CLSPN	chr1	35766985	35771269	P	0	42.7585
1.2796P.AGO4	1.2796P.AGO4	chr1	35806027	35809934	P	0	18.4186
1.2801P.AGO1	1.2801P.AGO1	chr1	35881560	35889277	P	0	23.6201
1.2805P.ENSG00000286899	1.2805P.ENSG00000286899	chr1	35912810	35917246	P	0	0.906018
1.2807P.ENSG00000271914	1.2807P.ENSG00000271914	chr1	35925870	35932808	P	0	69.8833
1.2815P.ENSG00000271554	1.2815P.ENSG00000271554	chr1	36006057	36012245	P	0	1.15043
1.2822P.TEKT2	1.2822P.TEKT2	chr1	36082233	36086767	P	0	25.8721
1.2823P.ADPRS	1.2823P.ADPRS	chr1	36087490	36100331	P	0	14.8785
1.2846E	1.2823P.ADPRS	chr1	36284810	36292335	E	1	6.68084
1.2824P.COL8A2	1.2824P.COL8A2	chr1	36101132	36106612	P	0	1.74421
1.2826P.COL8A2	1.2826P.COL8A2	chr1	36121821	36145267	P	0	7.66495
1.2846E	1.2826P.COL8A2	chr1	36284810	36292335	E	1	6.68084
1.2827P.TRAPPC3	1.2827P.TRAPPC3	chr1	36146522	36152754	P	0	119.146
1.2846E	1.2827P.TRAPPC3	chr1	36284810	36292335	E	1	6.68084
1.2828P.MAP7D1	1.2828P.MAP7D1	chr1	36153296	36159121	P	0	30.5596
1.2846E	1.2828P.MAP7D1	chr1	36284810	36292335	E	1	6.68084
1.2833P.RN7SL131P	1.2833P.RN7SL131P	chr1	36186664	36190366	P	0	20.9506
1.2839P.THRAP3	1.2839P.THRAP3	chr1	36222622	36225982	P	0	222.368
1.2840P.UBE2V2P4	1.2840P.UBE2V2P4	chr1	36229334	36241566	P	0	5.82441
1.2841P.UBE2V2P4	1.2841P.UBE2V2P4	chr1	36241642	36252363	P	0	6.50905
1.2849P.SH3D21	1.2849P.SH3D21	chr1	36305608	36308535	P	0	69.5389
1.2852P.EVA1B	1.2852P.EVA1B	chr1	36316473	36325270	P	0	8.54399
1.2853P.ENSG00000286379	1.2853P.ENSG00000286379	chr1	36328547	36331455	P	0	1.69474
1.2859P.STK40	1.2859P.STK40	chr1	36358380	36363583	P	0	2.29823
1.2848E	1.2863P.STK40	chr1	36297923	36302771	E	1	114.784
1.2863P.STK40	1.2863P.STK40	chr1	36382652	36389535	P	0	172.859
1.2864P.LSM10	1.2864P.LSM10	chr1	36394882	36399485	P	0	38.8836
1.2866P.SNORA63C	1.2866P.SNORA63C	chr1	36411024	36418879	P	0	4.57103
1.2867P.SNORA63C	1.2867P.SNORA63C	chr1	36420214	36428721	P	0	4.15256
1.2869P.OSCP1	1.2869P.OSCP1	chr1	36436479	36438696	P	0	1.19477
1.2870P.OSCP1	1.2870P.OSCP1	chr1	36439493	36445126	P	0	2.15477
1.2871P.OSCP1	1.2871P.OSCP1	chr1	36448829	36451906	P	0	67.8882
1.2873P.MRPS15	1.2873P.MRPS15	chr1	36462910	36465566	P	0	35.7283
1.2875P.CSF3R	1.2875P.CSF3R	chr1	36477498	36485257	P	0	0.588918
1.2892P.ENSG00000284705	1.2892P.ENSG00000284705	chr1	36704005	36705348	P	0	2.69345
1.2898P.ENSG00000284650	1.2898P.ENSG00000284650	chr1	37135619	37136967	P	0	1.03781
1.2901P.MIR4255	1.2901P.MIR4255	chr1	37159998	37162165	P	0	0.378229
1.2905P.ENSG00000223944	1.2905P.ENSG00000223944	chr1	37316824	37320630	P	0	23.047
1.2913P.ZC3H12A	1.2913P.ZC3H12A	chr1	37470673	37481635	P	0	68.5342
1.2916P.MIR5581	1.2916P.MIR5581	chr1	37495111	37500246	P	0	11.6491
1.2918P.MEAF6	1.2918P.MEAF6	chr1	37512131	37516292	P	0	74.1038
1.2923P.FTH1P1	1.2923P.FTH1P1	chr1	37541974	37545734	P	0	1.37463
1.2925P.ENSG00000237749	1.2925P.ENSG00000237749	chr1	37551608	37559059	P	0	27.5349
1.2926P.DNALI1	1.2926P.DNALI1	chr1	37559354	37561530	P	0	3.07763
1.2933P.ENSG00000284748	1.2933P.ENSG00000284748	chr1	37594273	37598492	P	0	60.3507
1.2939P.C1orf109	1.2939P.C1orf109	chr1	37688877	37693462	P	0	109.972
1.2941P.ACTN4P2	1.2941P.ACTN4P2	chr1	37776754	37778389	P	0	1.83985
1.2942P.ENSG00000227416	1.2942P.ENSG00000227416	chr1	37779732	37782090	P	0	1.48368
1.2943P.MANEAL	1.2943P.MANEAL	chr1	37792500	37796400	P	0	24.5911
1.2944P.ENSG00000233728	1.2944P.ENSG00000233728	chr1	37798062	37801325	P	0	0.75674
1.2945P.YRDC	1.2945P.YRDC	chr1	37806440	37809972	P	0	62.1087
1.2948P.ENSG00000235673	1.2948P.ENSG00000235673	chr1	37834949	37841561	P	0	0.736428
1.2949P.ENSG00000235673	1.2949P.ENSG00000235673	chr1	37842860	37845572	P	0	3.56801
1.2951P.MTF1	1.2951P.MTF1	chr1	37857977	37861361	P	0	76.9719
1.2954P.RNU6-584P	1.2954P.RNU6-584P	chr1	37884728	37888799	P	0	0.874263
1.2957P.INPP5B	1.2957P.INPP5B	chr1	37930659	37933179	P	0	85.1726
1.2959P.INPP5B	1.2959P.INPP5B	chr1	37944257	37947714	P	0	60.2458
1.2962P.SF3A3	1.2962P.SF3A3	chr1	37988523	37992146	P	0	57.4586
1.2963P.RNU6-510P	1.2963P.RNU6-510P	chr1	37994247	38001867	P	0	6.99646
1.2964P.FHL3	1.2964P.FHL3	chr1	38003728	38006890	P	0	3.90768
1.2965P.UTP11	1.2965P.UTP11	chr1	38008557	38017521	P	0	42.232
1.2968P.MIR3659HG	1.2968P.MIR3659HG	chr1	38043765	38050705	P	0	20.1527
1.2981E	1.2968P.MIR3659HG	chr1	38828485	38841913	E	1	2.26599
1.2970P.LINC02786	1.2970P.LINC02786	chr1	38138366	38140951	P	0	4.5785
1.2976P.ENSG00000284632	1.2976P.ENSG00000284632	chr1	38802914	38805556	P	0	2.24366
1.2977P.ENSG00000284632	1.2977P.ENSG00000284632	chr1	38815881	38817478	P	0	3.59825
1.2983P.RRAGC	1.2983P.RRAGC	chr1	38857170	38861152	P	0	83.6028
1.2984P.RRAGC-DT	1.2984P.RRAGC-DT	chr1	38862609	38866262	P	0	3.87247
1.2985P.MYCBP	1.2985P.MYCBP	chr1	38871191	38875714	P	0	44.0031
1.2986P.RHBDL2	1.2986P.RHBDL2	chr1	38940847	38942938	P	0	0.798279
1.2987P.AKIRIN1	1.2987P.AKIRIN1	chr1	38985680	38993325	P	0	39.1041
1.2988P.AKIRIN1	1.2988P.AKIRIN1	chr1	38994142	38996767	P	0	2.63138
1.2992P.NDUFS5	1.2992P.NDUFS5	chr1	39024801	39027787	P	0	42.8256
1.2996P.MACF1	1.2996P.MACF1	chr1	39086230	39092700	P	0	7.84423
1.3000P.RNU6-608P	1.3000P.RNU6-608P	chr1	39114542	39119483	P	0	15.5686
1.3001P.RNU6-608P	1.3001P.RNU6-608P	chr1	39122850	39124124	P	0	2.36078
1.3006P.RNA5SP44	1.3006P.RNA5SP44	chr1	39152211	39154937	P	0	14.7085
1.3013P.MACF1	1.3013P.MACF1	chr1	39203267	39205888	P	0	6.22044
1.3014P.MACF1	1.3014P.MACF1	chr1	39211659	39217513	P	0	5.43638
1.3015P.MACF1	1.3015P.MACF1	chr1	39218134	39220723	P	0	2.16216
1.3016P.ENSG00000287422	1.3016P.ENSG00000287422	chr1	39227431	39239057	P	0	2.37379
1.3018P.ENSG00000226438	1.3018P.ENSG00000226438	chr1	39247809	39259500	P	0	5.08382
1.3021P.HSPE1P8	1.3021P.HSPE1P8	chr1	39291215	39304451	P	0	2.49906
1.3044P.BMP8A	1.3044P.BMP8A	chr1	39493707	39495897	P	0	1.18211
1.3048P.PPIEL	1.3048P.PPIEL	chr1	39543992	39561886	P	0	3.56133
1.3049P.SNORA55	1.3049P.SNORA55	chr1	39562832	39571665	P	0	4.27892
1.3050P.PABPC4	1.3050P.PABPC4	chr1	39572509	39577888	P	0	33.5186
1.3057P.ENSG00000225903	1.3057P.ENSG00000225903	chr1	39634159	39637131	P	0	0.850992
1.3058P.HEYL	1.3058P.HEYL	chr1	39638408	39641791	P	0	10.99
1.3062P.NT5C1A	1.3062P.NT5C1A	chr1	39669872	39673152	P	0	8.41207
1.3064P.HPCAL4	1.3064P.HPCAL4	chr1	39682947	39698176	P	0	16.4964
1.3067P.ENSG00000225333	1.3067P.ENSG00000225333	chr1	39715329	39723007	P	0	12.7933
1.3068P.ENSG00000289711	1.3068P.ENSG00000289711	chr1	39730495	39736290	P	0	15.873
1.3069P.PPIE	1.3069P.PPIE	chr1	39737017	39741526	P	0	9.3592
1.3073P.BMP8B-AS1	1.3073P.BMP8B-AS1	chr1	39775862	39780807	P	0	3.38455
1.3074P.ENSG00000261798	1.3074P.ENSG00000261798	chr1	39786768	39792483	P	0	14.4822
1.3075P.ENSG00000229213	1.3075P.ENSG00000229213	chr1	39793025	39795283	P	0	0.752545
1.3076P.ENSG00000284719	1.3076P.ENSG00000284719	chr1	39797074	39803509	P	0	35.2626
1.3078P.LINC02811	1.3078P.LINC02811	chr1	39814270	39821012	P	0	65.0719
1.3085P.Y_RNA	1.3085P.Y_RNA	chr1	39865613	39879650	P	0	3.22411
1.3086P.TRIT1	1.3086P.TRIT1	chr1	39880221	39887215	P	0	12.5475
1.3088P.MYCL-AS1	1.3088P.MYCL-AS1	chr1	39895350	39902981	P	0	18.256
1.3093P.Y_RNA	1.3093P.Y_RNA	chr1	39939907	39942450	P	0	0.707547
1.3094P.Y_RNA	1.3094P.Y_RNA	chr1	39945425	39948140	P	0	0.942563
1.3095P.MFSD2A	1.3095P.MFSD2A	chr1	39951951	39953180	P	0	4.33333
1.3096P.MFSD2A	1.3096P.MFSD2A	chr1	39953876	39957197	P	0	73.7417
1.3101P.CAP1	1.3101P.CAP1	chr1	40038740	40042115	P	0	146.206
1.3105P.PPT1	1.3105P.PPT1	chr1	40078935	40081226	P	0	0.798429
1.3108P.PPT1	1.3108P.PPT1	chr1	40092302	40098640	P	0	10.3265
1.3114P.RLF	1.3114P.RLF	chr1	40160112	40163442	P	0	73.3233
1.3117P.RNU6-1237P	1.3117P.RNU6-1237P	chr1	40175600	40177224	P	0	4.00615
1.3126P.TMCO2	1.3126P.TMCO2	chr1	40236290	40246916	P	0	12.137
1.3127P.TMCO2	1.3127P.TMCO2	chr1	40250914	40253256	P	0	0.947503
1.3128P.ZMPSTE24-DT	1.3128P.ZMPSTE24-DT	chr1	40256021	40259296	P	0	95.3175
1.3129P.ENSG00000231296	1.3129P.ENSG00000231296	chr1	40264867	40272812	P	0	7.01359
1.3136P.COL9A2	1.3136P.COL9A2	chr1	40307586	40320310	P	0	5.9002
1.3138P.ENSG00000227311	1.3138P.ENSG00000227311	chr1	40332266	40335502	P	0	0.423231
1.3142P.ENSG00000213172	1.3142P.ENSG00000213172	chr1	40360070	40365890	P	0	2.89641
1.3143P.SMAP2	1.3143P.SMAP2	chr1	40372668	40376289	P	0	62.6256
1.3144P.SMAP2	1.3144P.SMAP2	chr1	40381801	40392892	P	0	22.1565
1.3145P.SMAP2	1.3145P.SMAP2	chr1	40393784	40398742	P	0	3.658
1.3152P.ZFP69B	1.3152P.ZFP69B	chr1	40448569	40452423	P	0	25.3437
1.3153P.ENSG00000260920	1.3153P.ENSG00000260920	chr1	40461999	40463650	P	0	0.441889
1.3154P.ZFP69	1.3154P.ZFP69	chr1	40477001	40481045	P	0	3.34734
1.3156P.EXO5	1.3156P.EXO5	chr1	40507417	40510674	P	0	8.92265
1.3157P.ENSG00000238186	1.3157P.ENSG00000238186	chr1	40515693	40517424	P	0	0.28291
1.3158P.ZNF684	1.3158P.ZNF684	chr1	40530219	40533169	P	0	36.9841
1.3160P.ENSG00000236505	1.3160P.ENSG00000236505	chr1	40555402	40561782	P	0	0.319699
1.3161P.ENSG00000286838	1.3161P.ENSG00000286838	chr1	40582343	40585195	P	0	1.1742
1.3164P.ENSG00000237899	1.3164P.ENSG00000237899	chr1	40683036	40686920	P	0	1.12741
1.3165P.NFYC-AS1	1.3165P.NFYC-AS1	chr1	40690531	40695484	P	0	75.977
1.3167P.NFYC	1.3167P.NFYC	chr1	40710519	40712742	P	0	10.4406
1.3172P.NFYC	1.3172P.NFYC	chr1	40738271	40740850	P	0	1.16667
1.3174P.MIR30C1	1.3174P.MIR30C1	chr1	40754860	40760671	P	0	0.455953
1.3176P.KCNQ4	1.3176P.KCNQ4	chr1	40781159	40786571	P	0	4.09939
1.3178P.RN7SL326P	1.3178P.RN7SL326P	chr1	40807495	40809342	P	0	0.459957
1.3182P.ENSG00000229528	1.3182P.ENSG00000229528	chr1	40859438	40871091	P	0	14.9168
1.3191P.ENSG00000286668	1.3191P.ENSG00000286668	chr1	40935847	40941051	P	0	0.660903
1.3192P.UBE2V1P8	1.3192P.UBE2V1P8	chr1	40943682	40947595	P	0	0.597854
1.3196P.CTPS1	1.3196P.CTPS1	chr1	40978065	40981457	P	0	112.007
1.3197P.CTPS1	1.3197P.CTPS1	chr1	40984132	40990833	P	0	6.21755
1.3199P.SLFNL1-AS1	1.3199P.SLFNL1-AS1	chr1	41013311	41015135	P	0	1.05205
1.3200P.SLFNL1	1.3200P.SLFNL1	chr1	41016809	41026885	P	0	1.39823
1.3205P.RPL23AP17	1.3205P.RPL23AP17	chr1	41099265	41103195	P	0	1.60265
1.3210P.SCMH1	1.3210P.SCMH1	chr1	41161795	41164517	P	0	1.06133
1.3211P.SCMH1	1.3211P.SCMH1	chr1	41184351	41193865	P	0	1.35891
1.3216P.ENSG00000287400	1.3216P.ENSG00000287400	chr1	41235522	41243904	P	0	46.2639
1.3218P.SCMH1-DT	1.3218P.SCMH1-DT	chr1	41260712	41263508	P	0	0.958169
1.3219P.RPL36AP9	1.3219P.RPL36AP9	chr1	41263604	41274013	P	0	6.7829
1.3221E	1.3219P.RPL36AP9	chr1	41311896	41314086	E	2	1.01324
1.3229E	1.3219P.RPL36AP9	chr1	41405562	41440521	E	1	3.41076
1.3226P.FOXO6	1.3226P.FOXO6	chr1	41358550	41367707	P	0	65.891
1.3227P.FOXO6	1.3227P.FOXO6	chr1	41368120	41373276	P	0	6.24976
1.3228P.FOXO6-AS1	1.3228P.FOXO6-AS1	chr1	41376306	41396053	P	0	13.2616
1.3232P.RNA5SP45	1.3232P.RNA5SP45	chr1	41464549	41469364	P	0	3.29942
1.3234P.EDN2	1.3234P.EDN2	chr1	41483756	41491621	P	0	4.65802
1.3242P.ENSG00000284895	1.3242P.ENSG00000284895	chr1	41625477	41629083	P	0	10.377
1.3246P.HIVEP3	1.3246P.HIVEP3	chr1	41660506	41665746	P	0	15.829
1.3269P.HIVEP3	1.3269P.HIVEP3	chr1	41915562	41920813	P	0	40.8073
1.3282P.ENSG00000287587	1.3282P.ENSG00000287587	chr1	42032793	42039932	P	0	26.3852
1.3283P.HNRNPFP1	1.3283P.HNRNPFP1	chr1	42043315	42048035	P	0	20.5783
1.3285P.GUCA2B	1.3285P.GUCA2B	chr1	42138896	42159439	P	0	2.10232
1.3286P.GUCA2A	1.3286P.GUCA2A	chr1	42163737	42183398	P	0	3.37606
1.3287P.FOXJ3	1.3287P.FOXJ3	chr1	42184099	42187617	P	0	3.49531
1.3288P.FOXJ3	1.3288P.FOXJ3	chr1	42188388	42191735	P	0	1.39188
1.3299P.FOXJ3	1.3299P.FOXJ3	chr1	42310688	42314859	P	0	5.49377
1.3300P.FOXJ3	1.3300P.FOXJ3	chr1	42316409	42322238	P	0	5.96741
1.3302P.FOXJ3	1.3302P.FOXJ3	chr1	42332739	42337893	P	0	44.7585
1.3303P.ENSG00000227527	1.3303P.ENSG00000227527	chr1	42339160	42344554	P	0	40.0593
1.3306P.RIMKLA	1.3306P.RIMKLA	chr1	42379545	42382495	P	0	25.9268
1.3308P.ENSG00000235002	1.3308P.ENSG00000235002	chr1	42401206	42411246	P	0	1.26979
1.3315P.PPCS	1.3315P.PPCS	chr1	42454767	42457906	P	0	68.1975
1.3316P.CCDC30	1.3316P.CCDC30	chr1	42461783	42464938	P	0	129.895
1.3318P.CCDC30	1.3318P.CCDC30	chr1	42473651	42479409	P	0	1.86491
1.3320P.RNU6-536P	1.3320P.RNU6-536P	chr1	42565663	42569454	P	0	1.00211
1.3323P.PPIH	1.3323P.PPIH	chr1	42656407	42660095	P	0	48.5037
1.3325P.ENSG00000234917	1.3325P.ENSG00000234917	chr1	42671205	42677032	P	0	0.664036
1.3326P.YBX1	1.3326P.YBX1	chr1	42680574	42684605	P	0	129.492
1.3332P.CLDN19	1.3332P.CLDN19	chr1	42734187	42739256	P	0	3.19921
1.3336P.ENSG00000283580	1.3336P.ENSG00000283580	chr1	42765680	42769040	P	0	140.473
1.3337P.C1orf50-AS1	1.3337P.C1orf50-AS1	chr1	42773081	42779154	P	0	2.27527
1.3338P.ATP6V1E1P1	1.3338P.ATP6V1E1P1	chr1	42897539	42909181	P	0	1.22305
1.3355E	1.3338P.ATP6V1E1P1	chr1	43074805	43079614	E	1	0.659044
1.3340P.ENSG00000288955	1.3340P.ENSG00000288955	chr1	42920778	42927131	P	0	59.2934
1.3343P.ATP6V0CP4	1.3343P.ATP6V0CP4	chr1	42951024	42953850	P	0	8.67704
1.3344P.SLC2A1-DT	1.3344P.SLC2A1-DT	chr1	42956536	42963474	P	0	69.3342
1.3348P.RNU6-880P	1.3348P.RNU6-880P	chr1	42992683	42995470	P	0	17.5538
1.3356P.FAM183A	1.3356P.FAM183A	chr1	43147083	43151371	P	0	19.6619
1.3359P.EBNA1BP2	1.3359P.EBNA1BP2	chr1	43170770	43174594	P	0	28.7869
1.3364P.RNA5SP46	1.3364P.RNA5SP46	chr1	43195753	43197658	P	0	0.797482
1.3365P.RNA5SP46	1.3365P.RNA5SP46	chr1	43198886	43201549	P	0	7.3461
1.3376P.TMEM125	1.3376P.TMEM125	chr1	43269188	43278042	P	0	8.97798
1.3378P.C1orf210	1.3378P.C1orf210	chr1	43282523	43290179	P	0	21.7618
1.3380P.TIE1	1.3380P.TIE1	chr1	43300064	43305745	P	0	1.48363
1.3386P.MPL	1.3386P.MPL	chr1	43333653	43335849	P	0	0.760127
1.3387P.MPL	1.3387P.MPL	chr1	43337949	43341645	P	0	0.624831
1.3388P.ENSG00000287113	1.3388P.ENSG00000287113	chr1	43346978	43353521	P	0	60.4554
1.3389P.CDC20-DT	1.3389P.CDC20-DT	chr1	43355517	43359781	P	0	42.0164
1.3390P.ENSG00000288772	1.3390P.ENSG00000288772	chr1	43365085	43371995	P	0	21.3327
1.3392P.MED8-AS1	1.3392P.MED8-AS1	chr1	43379455	43386081	P	0	1.23133
1.3393P.MED8	1.3393P.MED8	chr1	43387020	43391265	P	0	49.4301
1.3394P.SZT2	1.3394P.SZT2	chr1	43392355	43394272	P	0	1.01668
1.3401P.SZT2-AS1	1.3401P.SZT2-AS1	chr1	43445832	43456118	P	0	28.0023
1.3408P.PTPRF	1.3408P.PTPRF	chr1	43528885	43538682	P	0	13.1986
1.3422P.ENSG00000284989	1.3422P.ENSG00000284989	chr1	43648140	43656401	P	0	98.5718
1.3429P.ST3GAL3	1.3429P.ST3GAL3	chr1	43706301	43709487	P	0	90.8441
1.3430P.ST3GAL3-AS1	1.3430P.ST3GAL3-AS1	chr1	43726832	43728264	P	0	1.42359
1.3432P.ENSG00000233674	1.3432P.ENSG00000233674	chr1	43740995	43742892	P	0	0.911486
1.3438P.MIR6079	1.3438P.MIR6079	chr1	43834904	43837480	P	0	6.89562
1.3439P.SHMT1P1	1.3439P.SHMT1P1	chr1	43851146	43854953	P	0	9.62973
1.3443P.ARTN	1.3443P.ARTN	chr1	43931677	43938367	P	0	14.5195
1.3444P.IPO13	1.3444P.IPO13	chr1	43944764	43955565	P	0	56.5951
1.3447P.IPO13	1.3447P.IPO13	chr1	43965239	43968509	P	0	0.724549
1.3448P.ENSG00000285649	1.3448P.ENSG00000285649	chr1	43970743	43977165	P	0	32.6467
1.3449P.B4GALT2	1.3449P.B4GALT2	chr1	43978727	43980535	P	0	31.4096
1.3451P.CCDC24	1.3451P.CCDC24	chr1	43989745	43993241	P	0	93.1398
1.3453P.SLC6A9	1.3453P.SLC6A9	chr1	44010385	44018369	P	0	14.6512
1.3452E	1.3456P.ENSG00000230615	chr1	43995147	44008942	E	1	10.137
1.3456P.ENSG00000230615	1.3456P.ENSG00000230615	chr1	44028344	44032720	P	0	38.9308
1.3457P.SLC6A9	1.3457P.SLC6A9	chr1	44032875	44037740	P	0	3.93342
1.3459P.ENSG00000230615	1.3459P.ENSG00000230615	chr1	44041421	44045070	P	0	10.0219
1.3460P.ENSG00000230615	1.3460P.ENSG00000230615	chr1	44046978	44050592	P	0	9.71508
1.3465P.ENSG00000226804	1.3465P.ENSG00000226804	chr1	44150041	44152337	P	0	1.32347
1.3468P.DMAP1	1.3468P.DMAP1	chr1	44212733	44227064	P	0	16.1073
1.3471P.ERI3-IT1	1.3471P.ERI3-IT1	chr1	44238550	44244929	P	0	3.02038
1.3479P.ERI3	1.3479P.ERI3	chr1	44312331	44323697	P	0	2.16856
1.3483P.ERI3	1.3483P.ERI3	chr1	44350752	44352353	P	0	1.42322
1.3484P.ERI3	1.3484P.ERI3	chr1	44352621	44356849	P	0	73.3341
1.3501P.TMEM53	1.3501P.TMEM53	chr1	44670433	44671880	P	0	3.1768
1.3502P.ARMH1	1.3502P.ARMH1	chr1	44672722	44681387	P	0	99.6734
1.3506P.RNU5F-1	1.3506P.RNU5F-1	chr1	44715235	44726383	P	0	5.54669
1.3507P.RNU5D-1	1.3507P.RNU5D-1	chr1	44729879	44735859	P	0	41.8525
1.3508P.KIF2C	1.3508P.KIF2C	chr1	44737969	44742173	P	0	24.8109
1.3509P.KIF2C	1.3509P.KIF2C	chr1	44742670	44749073	P	0	0.718301
1.3513P.SNORD55	1.3513P.SNORD55	chr1	44773422	44778556	P	0	33.3807
1.3514P.RPS15AP11	1.3514P.RPS15AP11	chr1	44780550	44782116	P	0	2.02297
1.3515P.BEST4	1.3515P.BEST4	chr1	44783193	44789031	P	0	17.2838
1.3516P.BEST4	1.3516P.BEST4	chr1	44789211	44794287	P	0	3.05101
1.3517P.PLK3	1.3517P.PLK3	chr1	44797925	44801690	P	0	139.381
1.3518P.ENSG00000290041	1.3518P.ENSG00000290041	chr1	44805338	44809885	P	0	117.865
1.3520P.RNU5E-6P	1.3520P.RNU5E-6P	chr1	44818239	44821526	P	0	61.5815
1.3525P.ENSG00000226499	1.3525P.ENSG00000226499	chr1	44840338	44852202	P	0	8.63633
1.3536P.RNA5SP47	1.3536P.RNA5SP47	chr1	44925162	44933899	P	0	1.73152
1.3539P.CCNB1IP1P1	1.3539P.CCNB1IP1P1	chr1	44954024	44961968	P	0	0.53241
1.3543P.EIF2B3	1.3543P.EIF2B3	chr1	44982536	44988071	P	0	32.397
1.3544P.PPIAP35	1.3544P.PPIAP35	chr1	44988730	44990441	P	0	1.03388
1.3545P.MRPS17P1	1.3545P.MRPS17P1	chr1	44991296	44992953	P	0	0.898673
1.3546P.MRPS17P1	1.3546P.MRPS17P1	chr1	44993544	44995008	P	0	1.05802
1.3548P.HECTD3	1.3548P.HECTD3	chr1	44999615	45006930	P	0	0.698469
1.3549P.UROD	1.3549P.UROD	chr1	45010249	45016414	P	0	46.7078
1.3570E	1.3549P.UROD	chr1	45231797	45234989	E	1	1.40933
1.3579E	1.3549P.UROD	chr1	45290796	45295050	E	1	0.6651
1.3580E	1.3549P.UROD	chr1	45295225	45300923	E	1	17.4627
1.3603E	1.3549P.UROD	chr1	45493425	45496937	E	1	1.50014
1.3550E	1.3566P.ZSWIM5	chr1	45017217	45021037	E	1	16.7338
1.3566P.ZSWIM5	1.3566P.ZSWIM5	chr1	45203032	45210464	P	0	22.6059
1.3570E	1.3566P.ZSWIM5	chr1	45231797	45234989	E	2	1.40933
1.3579E	1.3566P.ZSWIM5	chr1	45290796	45295050	E	2	0.6651
1.3550E	1.3581P.LINC01144	chr1	45017217	45021037	E	1	16.7338
1.3570E	1.3581P.LINC01144	chr1	45231797	45234989	E	2	1.40933
1.3579E	1.3581P.LINC01144	chr1	45290796	45295050	E	2	0.6651
1.3581P.LINC01144	1.3581P.LINC01144	chr1	45301289	45306511	P	0	63.5554
1.3584P.HPDL	1.3584P.HPDL	chr1	45324217	45330726	P	0	4.18894
1.3586P.MUTYH	1.3586P.MUTYH	chr1	45336946	45344432	P	0	44.3048
1.3599P.TESK2	1.3599P.TESK2	chr1	45453548	45458080	P	0	1.242
1.3589E	1.3602P.ENSG00000288208	chr1	45358388	45365220	E	1	8.20869
1.3602P.ENSG00000288208	1.3602P.ENSG00000288208	chr1	45488789	45493237	P	0	196.871
1.3604P.CCDC163	1.3604P.CCDC163	chr1	45498662	45501674	P	0	140.455
1.3607P.PRDX1	1.3607P.PRDX1	chr1	45520675	45523845	P	0	60.1987
1.3608P.PRDX1	1.3608P.PRDX1	chr1	45539102	45541705	P	0	0.526114
1.3609P.PRDX1	1.3609P.PRDX1	chr1	45542302	45546414	P	0	1.80647
1.3610P.AKR1A1	1.3610P.AKR1A1	chr1	45549423	45555264	P	0	29.6577
1.3616P.NASP	1.3616P.NASP	chr1	45582502	45586888	P	0	150.98
1.3617P.ENSG00000281112	1.3617P.ENSG00000281112	chr1	45589191	45590908	P	0	8.80675
1.3618P.ENSG00000281112	1.3618P.ENSG00000281112	chr1	45593980	45600719	P	0	3.13798
1.3619P.ENSG00000281825	1.3619P.ENSG00000281825	chr1	45606331	45611530	P	0	2.32885
1.3622P.CCDC17	1.3622P.CCDC17	chr1	45620601	45624944	P	0	4.11372
1.3627P.RPS15AP10	1.3627P.RPS15AP10	chr1	45641993	45646917	P	0	2.74924
1.3628P.RPS15AP10	1.3628P.RPS15AP10	chr1	45647234	45648804	P	0	1.99236
1.3629P.RPL7AP16	1.3629P.RPL7AP16	chr1	45649562	45655096	P	0	1.2701
1.3632P.GPBP1L1	1.3632P.GPBP1L1	chr1	45685244	45689287	P	0	180.87
1.3633P.ENSG00000230896	1.3633P.ENSG00000230896	chr1	45694621	45698822	P	0	0.935269
1.3638P.IPP	1.3638P.IPP	chr1	45748748	45752891	P	0	62.6544
1.3643P.RPL6P1	1.3643P.RPL6P1	chr1	45777859	45779782	P	0	0.712058
1.3646P.MAST2	1.3646P.MAST2	chr1	45801565	45806109	P	0	61.6986
1.3657P.MAST2	1.3657P.MAST2	chr1	45911662	45915043	P	0	15.1804
1.3668P.ENSG00000226957	1.3668P.ENSG00000226957	chr1	46033538	46045653	P	0	4.35045
1.3684E	1.3668P.ENSG00000226957	chr1	46179670	46186388	E	1	23.88
1.3685E	1.3668P.ENSG00000226957	chr1	46186725	46189023	E	1	8.29926
1.3690E	1.3668P.ENSG00000226957	chr1	46223318	46227871	E	1	13.1796
1.3669P.ENSG00000226957	1.3669P.ENSG00000226957	chr1	46047214	46050341	P	0	0.632992
1.3674P.ENSG00000233114	1.3674P.ENSG00000233114	chr1	46093980	46104705	P	0	5.03636
1.3675P.ENSG00000233114	1.3675P.ENSG00000233114	chr1	46106206	46122028	P	0	3.17765
1.3677P.PIK3R3	1.3677P.PIK3R3	chr1	46130494	46135808	P	0	122.969
1.3683P.TSPAN1	1.3683P.TSPAN1	chr1	46170659	46177845	P	0	2.57827
1.3686P.POMGNT1	1.3686P.POMGNT1	chr1	46191872	46200258	P	0	5.86384
1.3687P.LURAP1	1.3687P.LURAP1	chr1	46202469	46206846	P	0	6.7428
1.3689P.POMGNT1	1.3689P.POMGNT1	chr1	46216110	46222590	P	0	2.05215
1.3692P.RAD54L	1.3692P.RAD54L	chr1	46245725	46247915	P	0	95.4176
1.3693P.RAD54L	1.3693P.RAD54L	chr1	46250751	46256920	P	0	1.37601
1.3699P.LRRC41	1.3699P.LRRC41	chr1	46300353	46305249	P	0	80.8822
1.3707P.NSUN4	1.3707P.NSUN4	chr1	46338704	46351142	P	0	36.5415
1.3710P.ENSG00000225779	1.3710P.ENSG00000225779	chr1	46368362	46371528	P	0	4.67951
1.3711P.ENSG00000225779	1.3711P.ENSG00000225779	chr1	46371927	46375883	P	0	0.77584
1.3713P.FAAH	1.3713P.FAAH	chr1	46393198	46397801	P	0	15.4214
1.3717P.ENSG00000291138	1.3717P.ENSG00000291138	chr1	46436913	46445424	P	0	5.09516
1.3718P.LINC01398	1.3718P.LINC01398	chr1	46448030	46455013	P	0	1.75115
1.3722E	1.3718P.LINC01398	chr1	46521387	46530019	E	1	3.9488
1.3743E	1.3718P.LINC01398	chr1	46724444	46730925	E	1	4.06665
1.3727P.MKNK1	1.3727P.MKNK1	chr1	46588600	46591453	P	0	1.05466
1.3728P.MKNK1	1.3728P.MKNK1	chr1	46594938	46597921	P	0	1.2433
1.3729P.MKNK1	1.3729P.MKNK1	chr1	46602188	46605098	P	0	72.7035
1.3730P.MKNK1	1.3730P.MKNK1	chr1	46605842	46607696	P	0	30.2534
1.3732P.MOB3C	1.3732P.MOB3C	chr1	46610231	46618416	P	0	20.3995
1.3726E	1.3737P.ATPAF1	chr1	46581558	46586533	E	1	13.0225
1.3737P.ATPAF1	1.3737P.ATPAF1	chr1	46665367	46669968	P	0	21.0908
1.3742P.EFCAB14	1.3742P.EFCAB14	chr1	46714568	46721873	P	0	43.5779
1.3744P.ENSG00000236476	1.3744P.ENSG00000236476	chr1	46738422	46740753	P	0	0.458834
1.3745E	1.3750P.CYP4A43P	chr1	46746631	46748492	E	1	9.90333
1.3746E	1.3750P.CYP4A43P	chr1	46749464	46751424	E	1	2.94748
1.3750P.CYP4A43P	1.3750P.CYP4A43P	chr1	46991851	46993488	P	0	0.537241
1.3745E	1.3751P.CYP4A43P	chr1	46746631	46748492	E	1	9.90333
1.3751P.CYP4A43P	1.3751P.CYP4A43P	chr1	46994590	46998239	P	0	1.46849
1.3752P.CYP4A22-AS1	1.3752P.CYP4A22-AS1	chr1	47178425	47181909	P	0	5.78192
1.3753P.PDZK1IP1	1.3753P.PDZK1IP1	chr1	47187969	47193577	P	0	3.15208
1.3756P.ENSG00000226252	1.3756P.ENSG00000226252	chr1	47219215	47228799	P	0	3.53678
1.3757P.TAL1	1.3757P.TAL1	chr1	47230336	47232543	P	0	1.46286
1.3765P.STIL	1.3765P.STIL	chr1	47312283	47316083	P	0	82.2573
1.3768P.CMPK1	1.3768P.CMPK1	chr1	47331590	47337849	P	0	34.2364
1.3770P.FOXD2-AS1	1.3770P.FOXD2-AS1	chr1	47432954	47437132	P	0	3.39316
1.3772P.ATP6V0E1P4	1.3772P.ATP6V0E1P4	chr1	47547338	47549499	P	0	4.3802
1.3785P.ENSG00000223814	1.3785P.ENSG00000223814	chr1	47763637	47765188	P	0	0.451031
1.3786P.ENSG00000223814	1.3786P.ENSG00000223814	chr1	47766429	47773168	P	0	3.62166
1.3800P.TRABD2B	1.3800P.TRABD2B	chr1	47995579	47997907	P	0	6.04981
1.3802P.LINC02794	1.3802P.LINC02794	chr1	48048142	48053029	P	0	1.58142
1.3806P.ENSG00000231413	1.3806P.ENSG00000231413	chr1	48081861	48084429	P	0	4.18062
1.3807P.CYP46A4P	1.3807P.CYP46A4P	chr1	48088943	48095133	P	0	27.9858
1.3810E	1.3807P.CYP46A4P	chr1	48197978	48204057	E	1	17.5855
1.3808P.ENSG00000279096	1.3808P.ENSG00000279096	chr1	48097336	48100291	P	0	64.3403
1.3812P.SLC5A9	1.3812P.SLC5A9	chr1	48220015	48225309	P	0	3.27101
1.3815P.SPATA6	1.3815P.SPATA6	chr1	48469389	48473376	P	0	71.2788
1.3828P.BEND5	1.3828P.BEND5	chr1	48774932	48779042	P	0	20.0341
1.3837P.ENSG00000286597	1.3837P.ENSG00000286597	chr1	48923697	48927363	P	0	1.18626
1.3880P.ENSG00000279324	1.3880P.ENSG00000279324	chr1	49986571	49993789	P	0	1.43787
1.3882P.AGBL4	1.3882P.AGBL4	chr1	50015860	50028808	P	0	17.3195
1.3884P.ELAVL4	1.3884P.ELAVL4	chr1	50046725	50050447	P	0	21.2544
1.3892P.ELAVL4	1.3892P.ELAVL4	chr1	50102788	50112551	P	0	25.1106
1.3893P.ENSG00000230828	1.3893P.ENSG00000230828	chr1	50113492	50121014	P	0	5.80487
1.3903P.ELAVL4-AS1	1.3903P.ELAVL4-AS1	chr1	50169260	50180717	P	0	2.36952
1.3910P.ENSG00000284645	1.3910P.ENSG00000284645	chr1	50250682	50258405	P	0	21.0927
1.3913P.LINC02808	1.3913P.LINC02808	chr1	50271041	50282860	P	0	7.95601
1.3918P.LINC02808	1.3918P.LINC02808	chr1	50316376	50320125	P	0	0.818667
1.3919P.LINC02808	1.3919P.LINC02808	chr1	50320738	50323893	P	0	1.05196
1.3920P.ENSG00000234080	1.3920P.ENSG00000234080	chr1	50328059	50334861	P	0	11.9271
1.3937P.PHB1P12	1.3937P.PHB1P12	chr1	50777773	50789795	P	0	0.95151
1.3942P.MRPS6P2	1.3942P.MRPS6P2	chr1	50839883	50846616	P	0	1.77606
1.3952P.CDKN2C	1.3952P.CDKN2C	chr1	50958629	50963011	P	0	71.07
1.3953P.CDKN2C	1.3953P.CDKN2C	chr1	50966281	50972167	P	0	30.761
1.3965P.RNF11	1.3965P.RNF11	chr1	51233977	51242701	P	0	59.0132
1.3967P.ENSG00000233406	1.3967P.ENSG00000233406	chr1	51247837	51249334	P	0	5.78772
1.3968P.ENSG00000233406	1.3968P.ENSG00000233406	chr1	51250262	51256595	P	0	3.87275
1.3969P.ENSG00000236434	1.3969P.ENSG00000236434	chr1	51260826	51273939	P	0	4.37243
1.3972P.TTC39A	1.3972P.TTC39A	chr1	51293305	51301060	P	0	9.76663
1.3974P.TTC39A	1.3974P.TTC39A	chr1	51311779	51319794	P	0	20.4341
1.3975P.TTC39A	1.3975P.TTC39A	chr1	51320936	51323074	P	0	1.03787
1.3976P.TTC39A	1.3976P.TTC39A	chr1	51323605	51326983	P	0	8.91684
1.3977P.TTC39A	1.3977P.TTC39A	chr1	51327358	51332989	P	0	75.2379
1.3980P.TTC39A	1.3980P.TTC39A	chr1	51342030	51343434	P	0	3.25267
1.3981P.TTC39A	1.3981P.TTC39A	chr1	51343858	51348596	P	0	13.1905
1.3984P.RNU6-877P	1.3984P.RNU6-877P	chr1	51378193	51380458	P	0	0.551633
1.3988P.EPS15	1.3988P.EPS15	chr1	51419865	51425714	P	0	9.84274
1.3993P.ENSG00000238140	1.3993P.ENSG00000238140	chr1	51464478	51466153	P	0	1.19928
1.3998P.EPS15-AS1	1.3998P.EPS15-AS1	chr1	51514320	51521995	P	0	27.1196
1.4001P.RNU6-1281P	1.4001P.RNU6-1281P	chr1	51533983	51536239	P	0	6.0257
1.4005P.OSBPL9	1.4005P.OSBPL9	chr1	51578614	51581759	P	0	0.966306
1.4006P.OSBPL9	1.4006P.OSBPL9	chr1	51616400	51619262	P	0	55.9064
1.4022P.ENSG00000212624	1.4022P.ENSG00000212624	chr1	51722729	51725259	P	0	1.23667
1.4023P.OSBPL9	1.4023P.OSBPL9	chr1	51726367	51745769	P	0	17.9931
1.4030P.ENSG00000266993	1.4030P.ENSG00000266993	chr1	51788742	51796302	P	0	12.6518
1.4033P.MIR761	1.4033P.MIR761	chr1	51833237	51836607	P	0	3.34026
1.4035P.NRDC	1.4035P.NRDC	chr1	51876666	51881359	P	0	126.037
1.4044P.RNA5SP48	1.4044P.RNA5SP48	chr1	51967948	51972762	P	0	60.5213
1.4045P.ENSG00000229032	1.4045P.ENSG00000229032	chr1	51975770	51979509	P	0	30.9973
1.4047P.RAB3B	1.4047P.RAB3B	chr1	51988836	51993898	P	0	43.648
1.4048P.RN7SL290P	1.4048P.RN7SL290P	chr1	51997403	52007032	P	0	8.6189
1.4050P.ENSG00000285839	1.4050P.ENSG00000285839	chr1	52031556	52034827	P	0	43.8478
1.4051P.TXNDC12	1.4051P.TXNDC12	chr1	52051750	52058323	P	0	70.9842
1.4059P.ZFYVE9	1.4059P.ZFYVE9	chr1	52138991	52143781	P	0	50.4696
1.4060P.RN7SL788P	1.4060P.RN7SL788P	chr1	52149178	52152204	P	0	1.24546
1.4061P.RN7SL788P	1.4061P.RN7SL788P	chr1	52152228	52153825	P	0	2.13392
1.4063P.ENSG00000228407	1.4063P.ENSG00000228407	chr1	52157070	52158563	P	0	1.24498
1.4064P.ENSG00000223429	1.4064P.ENSG00000223429	chr1	52163750	52165337	P	0	0.843829
1.4066P.PDCL3P6	1.4066P.PDCL3P6	chr1	52176737	52178056	P	0	0.689394
1.4067P.PDCL3P6	1.4067P.PDCL3P6	chr1	52178567	52181323	P	0	0.870511
1.4074P.ANAPC10P1	1.4074P.ANAPC10P1	chr1	52255536	52259125	P	0	0.83844
1.4085P.ENSG00000272100	1.4085P.ENSG00000272100	chr1	52350659	52361690	P	0	1.83738
1.4086P.CC2D1B	1.4086P.CC2D1B	chr1	52363963	52370109	P	0	89.4371
1.4093P.ORC1	1.4093P.ORC1	chr1	52402848	52406052	P	0	88.9298
1.4101P.TUT4	1.4101P.TUT4	chr1	52542993	52560530	P	0	15.8593
1.4103P.GPX7	1.4103P.GPX7	chr1	52600911	52603839	P	0	15.1929
1.4105P.SHISAL2A	1.4105P.SHISAL2A	chr1	52628910	52631597	P	0	1.24628
1.4110P.COA7	1.4110P.COA7	chr1	52696410	52700290	P	0	36.1041
1.4112P.NDUFS5P3	1.4112P.NDUFS5P3	chr1	52707210	52711757	P	0	1.00484
1.4114P.ZYG11B	1.4114P.ZYG11B	chr1	52725559	52729871	P	0	28.2541
1.4116P.RNU2-30P	1.4116P.RNU2-30P	chr1	52749154	52753483	P	0	4.99769
1.4117P.RNU2-30P	1.4117P.RNU2-30P	chr1	52755199	52757126	P	0	0.803942
1.4119P.RPS13P2	1.4119P.RPS13P2	chr1	52766959	52770823	P	0	9.33247
1.4120P.RPS13P2	1.4120P.RPS13P2	chr1	52771277	52778520	P	0	1.13473
1.4123P.RNU6-969P	1.4123P.RNU6-969P	chr1	52802971	52809426	P	0	1.03315
1.4125P.ENSG00000230953	1.4125P.ENSG00000230953	chr1	52903881	52918990	P	0	1.61549
1.4126P.ECHDC2	1.4126P.ECHDC2	chr1	52919881	52922796	P	0	38.0658
1.4127P.SCP2	1.4127P.SCP2	chr1	52926169	52929301	P	0	33.3578
1.4128P.ENSG00000265815	1.4128P.ENSG00000265815	chr1	52937135	52939908	P	0	3.2372
1.4129P.H3P2	1.4129P.H3P2	chr1	52944885	52946833	P	0	3.04259
1.4132P.TUBBP10	1.4132P.TUBBP10	chr1	52995722	52999533	P	0	0.621721
1.4133P.SCP2	1.4133P.SCP2	chr1	53014143	53018937	P	0	8.18144
1.4138P.ENSG00000232993	1.4138P.ENSG00000232993	chr1	53083638	53094078	P	0	1.97012
1.4139P.ENSG00000235563	1.4139P.ENSG00000235563	chr1	53110703	53114643	P	0	0.695255
1.4144P.SLC1A7	1.4144P.SLC1A7	chr1	53143954	53147861	P	0	34.8823
1.4147P.ENSG00000277397	1.4147P.ENSG00000277397	chr1	53175586	53180882	P	0	35.7674
1.4148P.ENSG00000277397	1.4148P.ENSG00000277397	chr1	53181761	53186897	P	0	6.13782
1.4150P.CPT2	1.4150P.CPT2	chr1	53194266	53199005	P	0	28.1287
1.4152P.ENSG00000236723	1.4152P.ENSG00000236723	chr1	53209552	53216469	P	0	0.734316
1.4153P.CZIB-DT	1.4153P.CZIB-DT	chr1	53218721	53223134	P	0	82.9474
1.4155P.MAGOH-DT	1.4155P.MAGOH-DT	chr1	53237356	53239940	P	0	31.5899
1.4158P.ENSG00000234578	1.4158P.ENSG00000234578	chr1	53265433	53267550	P	0	2.54485
1.4159P.ENSG00000234578	1.4159P.ENSG00000234578	chr1	53268268	53278997	P	0	1.42684
1.4165E	1.4159P.ENSG00000234578	chr1	53391700	53393052	E	1	3.01552
1.4160P.ENSG00000232762	1.4160P.ENSG00000232762	chr1	53302938	53307970	P	0	1.2577
1.4162P.LRP8	1.4162P.LRP8	chr1	53322385	53329286	P	0	49.7841
1.4163P.LRP8	1.4163P.LRP8	chr1	53329892	53335165	P	0	1.1187
1.4164P.ENSG00000285954	1.4164P.ENSG00000285954	chr1	53339632	53343065	P	0	4.51951
1.4170P.NDC1	1.4170P.NDC1	chr1	53836878	53839428	P	0	124.21
1.4174P.YIPF1	1.4174P.YIPF1	chr1	53883211	53893387	P	0	19.3132
1.4182E	1.4174P.YIPF1	chr1	53955360	53958650	E	1	15.7125
1.4180P.HSPB11	1.4180P.HSPB11	chr1	53935711	53939025	P	0	2.55204
1.4181P.LRRC42	1.4181P.LRRC42	chr1	53943349	53953422	P	0	64.1473
1.4184P.HNRNPA3P12	1.4184P.HNRNPA3P12	chr1	53977549	53980802	P	0	1.04794
1.4189P.LDLRAD1	1.4189P.LDLRAD1	chr1	54014865	54019268	P	0	23.9328
1.4191P.ENSG00000280378	1.4191P.ENSG00000280378	chr1	54033553	54035716	P	0	1.65896
1.4193P.TMEM59	1.4193P.TMEM59	chr1	54044625	54049853	P	0	14.3699
1.4194P.TMEM59	1.4194P.TMEM59	chr1	54051093	54055041	P	0	114.763
1.4199P.ENSG00000225183	1.4199P.ENSG00000225183	chr1	54079055	54090090	P	0	1.37912
1.4200P.ENSG00000279049	1.4200P.ENSG00000279049	chr1	54091976	54099012	P	0	15.7212
1.4201P.TCEANC2	1.4201P.TCEANC2	chr1	54101840	54105000	P	0	0.528314
1.4202P.TCEANC2	1.4202P.TCEANC2	chr1	54106466	54111895	P	0	1.23389
1.4206P.ENSG00000280425	1.4206P.ENSG00000280425	chr1	54128395	54142765	P	0	0.783522
1.4208P.CDCP2	1.4208P.CDCP2	chr1	54150371	54157577	P	0	0.886638
1.4213P.CYB5RL	1.4213P.CYB5RL	chr1	54191942	54195283	P	0	0.490724
1.4214P.MRPL37	1.4214P.MRPL37	chr1	54198235	54202066	P	0	90.2792
1.4219P.SSBP3-AS1	1.4219P.SSBP3-AS1	chr1	54237202	54246140	P	0	1.23951
1.4221P.ENSG00000225632	1.4221P.ENSG00000225632	chr1	54255849	54286485	P	0	15.6063
1.4234E	1.4221P.ENSG00000225632	chr1	54471056	54486409	E	1	2.71981
1.4235E	1.4221P.ENSG00000225632	chr1	54486506	54492258	E	1	32.3762
1.4222P.ENSG00000225632	1.4222P.ENSG00000225632	chr1	54286623	54293264	P	0	32.2313
1.4229P.SSBP3	1.4229P.SSBP3	chr1	54394569	54410575	P	0	16.5246
1.4230P.ENSG00000232245	1.4230P.ENSG00000232245	chr1	54412778	54418528	P	0	4.91045
1.4231P.ENSG00000232245	1.4231P.ENSG00000232245	chr1	54418919	54422475	P	0	0.761878
1.4238P.ENSG00000287582	1.4238P.ENSG00000287582	chr1	54509005	54513008	P	0	0.44955
1.4239P.ENSG00000287582	1.4239P.ENSG00000287582	chr1	54514323	54515786	P	0	0.853825
1.4240P.LINC02784	1.4240P.LINC02784	chr1	54517433	54523321	P	0	6.3678
1.4241P.ENSG00000237173	1.4241P.ENSG00000237173	chr1	54526752	54531316	P	0	0.714129
1.4242P.HNRNPA1P63	1.4242P.HNRNPA1P63	chr1	54532527	54534815	P	0	0.637833
1.4244P.ACOT11	1.4244P.ACOT11	chr1	54546142	54549786	P	0	75.0892
1.4251P.MROH7	1.4251P.MROH7	chr1	54636298	54640964	P	0	0.730662
1.4257P.TTC4	1.4257P.TTC4	chr1	54714212	54718865	P	0	61.4568
1.4261P.PARS2	1.4261P.PARS2	chr1	54759782	54769024	P	0	61.189
1.4264P.ENSG00000237453	1.4264P.ENSG00000237453	chr1	54788095	54791861	P	0	0.841518
1.4265P.TTC22	1.4265P.TTC22	chr1	54792498	54802507	P	0	40.2188
1.4266P.LEXM	1.4266P.LEXM	chr1	54803466	54813156	P	0	6.62367
1.4270P.ENSG00000287724	1.4270P.ENSG00000287724	chr1	54876605	54878657	P	0	0.905991
1.4271P.ENSG00000242396	1.4271P.ENSG00000242396	chr1	54882469	54889207	P	0	45.8035
1.4276E	1.4280P.ENSG00000233271	chr1	54942297	54949345	E	1	2.59044
1.4278E	1.4280P.ENSG00000233271	chr1	54952517	54957802	E	1	2.53878
1.4279E	1.4280P.ENSG00000233271	chr1	54961906	54974516	E	1	12.8126
1.4280P.ENSG00000233271	1.4280P.ENSG00000233271	chr1	54978726	54995432	P	0	21.9423
1.4278E	1.4281P.BSND	chr1	54952517	54957802	E	1	2.53878
1.4281P.BSND	1.4281P.BSND	chr1	54996551	55002298	P	0	5.52192
1.4300P.USP24	1.4300P.USP24	chr1	55210252	55218762	P	0	27.2483
1.4301P.GYG1P3	1.4301P.GYG1P3	chr1	55221654	55223748	P	0	1.65632
1.4313P.RN7SKP291	1.4313P.RN7SKP291	chr1	55376835	55378486	P	0	0.460048
1.4320P.ENSG00000260971	1.4320P.ENSG00000260971	chr1	56174513	56176975	P	0	0.369468
1.4321P.ENSG00000260971	1.4321P.ENSG00000260971	chr1	56223066	56224435	P	0	5.44526
1.4322P.ENSG00000260971	1.4322P.ENSG00000260971	chr1	56284616	56286352	P	0	0.558434
1.4329P.LINC01767	1.4329P.LINC01767	chr1	56407424	56417236	P	0	14.0528
1.4343P.RPL21P23	1.4343P.RPL21P23	chr1	56524528	56539708	P	0	6.98439
1.4347P.PLPP3	1.4347P.PLPP3	chr1	56576562	56581114	P	0	9.13024
1.4348P.RPL23AP85	1.4348P.RPL23AP85	chr1	56584427	56586567	P	0	5.03036
1.4351P.PRKAA2	1.4351P.PRKAA2	chr1	56642712	56646911	P	0	18.131
1.4372P.FYB2	1.4372P.FYB2	chr1	56817075	56823545	P	0	28.841
1.4373P.ENSG00000229913	1.4373P.ENSG00000229913	chr1	56827589	56829982	P	0	2.28906
1.4380P.C8B	1.4380P.C8B	chr1	56962939	56972543	P	0	5.15252
1.4381P.C8B	1.4381P.C8B	chr1	56975371	56982585	P	0	1.07554
1.4393P.DAB1	1.4393P.DAB1	chr1	57422809	57429153	P	0	10.7738
1.4401P.DAB1-AS1	1.4401P.DAB1-AS1	chr1	57858142	57867561	P	0	2.37792
1.4413E	1.4419P.ENSG00000286918	chr1	58506926	58510257	E	1	0.684274
1.4414E	1.4419P.ENSG00000286918	chr1	58512883	58518947	E	1	2.25886
1.4419P.ENSG00000286918	1.4419P.ENSG00000286918	chr1	58543689	58547836	P	0	99.5661
1.4420P.ENSG00000270209	1.4420P.ENSG00000270209	chr1	58551037	58552442	P	0	1.14509
1.4421P.ENSG00000270209	1.4421P.ENSG00000270209	chr1	58552466	58559495	P	0	0.965861
1.4422P.RN7SL713P	1.4422P.RN7SL713P	chr1	58566829	58569715	P	0	0.800139
1.4423P.TACSTD2	1.4423P.TACSTD2	chr1	58571969	58578822	P	0	8.72921
1.4431P.ENSG00000185839	1.4431P.ENSG00000185839	chr1	58626546	58629091	P	0	0.655931
1.4432P.ENSG00000185839	1.4432P.ENSG00000185839	chr1	58632175	58634184	P	0	0.985075
1.4444P.MYSM1	1.4444P.MYSM1	chr1	58696152	58697803	P	0	4.46126
1.4445P.MYSM1	1.4445P.MYSM1	chr1	58698338	58701234	P	0	36.9796
1.4447P.ENSG00000283445	1.4447P.ENSG00000283445	chr1	58714130	58721737	P	0	1.64826
1.4457P.ENSG00000290013	1.4457P.ENSG00000290013	chr1	58781750	58788290	P	0	153.773
1.4460P.ENSG00000272226	1.4460P.ENSG00000272226	chr1	58809267	58812142	P	0	1.66203
1.4461P.LINC01135	1.4461P.LINC01135	chr1	58813238	58818562	P	0	30.9089
1.4465P.ENSG00000231740	1.4465P.ENSG00000231740	chr1	58846859	58852482	P	0	16.3869
1.4473P.LINC02777	1.4473P.LINC02777	chr1	58901643	58905229	P	0	34.8564
1.4477P.LINC01358	1.4477P.LINC01358	chr1	58929854	58934478	P	0	1.27568
1.4478P.LINC01358	1.4478P.LINC01358	chr1	58935443	58937569	P	0	0.756935
1.4489P.LINC01358	1.4489P.LINC01358	chr1	59017975	59021631	P	0	10.4703
1.4493P.ENSG00000241042	1.4493P.ENSG00000241042	chr1	59051300	59053660	P	0	0.478611
1.4494P.LINC01358	1.4494P.LINC01358	chr1	59055205	59059461	P	0	9.39394
1.4497P.ENSG00000235215	1.4497P.ENSG00000235215	chr1	59075557	59079361	P	0	1.75296
1.4507P.LINC01358	1.4507P.LINC01358	chr1	59131279	59135222	P	0	0.818966
1.4509P.FGGY-DT	1.4509P.FGGY-DT	chr1	59141758	59154819	P	0	15.3476
1.4515P.FGGY-DT	1.4515P.FGGY-DT	chr1	59195961	59197598	P	0	1.13553
1.4516P.FGGY-DT	1.4516P.FGGY-DT	chr1	59198175	59200492	P	0	6.03969
1.4524P.ENSG00000270457	1.4524P.ENSG00000270457	chr1	59277229	59286758	P	0	0.520462
1.4525P.ENSG00000270457	1.4525P.ENSG00000270457	chr1	59289189	59292530	P	0	6.76541
1.4526P.FGGY	1.4526P.FGGY	chr1	59294459	59299932	P	0	64.8118
1.4527P.FGGY	1.4527P.FGGY	chr1	59302493	59311798	P	0	0.931657
1.4556P.FGGY	1.4556P.FGGY	chr1	59548141	59559583	P	0	1.22083
1.4575P.MIR4711	1.4575P.MIR4711	chr1	59729616	59734885	P	0	34.852
1.4584P.ENSG00000226883	1.4584P.ENSG00000226883	chr1	59787001	59791858	P	0	1.74146
1.4589P.HOOK1	1.4589P.HOOK1	chr1	59813244	59817536	P	0	107.128
1.4599P.RN7SL475P	1.4599P.RN7SL475P	chr1	59970542	59979623	P	0	27.6998
1.4602P.LINC02778	1.4602P.LINC02778	chr1	60126410	60128016	P	0	1.64904
1.4603P.LINC02778	1.4603P.LINC02778	chr1	60131815	60136774	P	0	3.6875
1.4615P.NFIA	1.4615P.NFIA	chr1	60864959	60868196	P	0	3.07288
1.4622P.NFIA-AS2	1.4622P.NFIA-AS2	chr1	60969361	60971257	P	0	5.08698
1.4633P.NFIA	1.4633P.NFIA	chr1	61073341	61078045	P	0	50.882
1.4634P.NFIA	1.4634P.NFIA	chr1	61079334	61106530	P	0	5.98117
1.4641P.NFIA	1.4641P.NFIA	chr1	61197932	61208140	P	0	3.28534
1.4646P.NFIA-AS1	1.4646P.NFIA-AS1	chr1	61251901	61256776	P	0	10.08
1.4647P.NFIA	1.4647P.NFIA	chr1	61277270	61281020	P	0	0.973074
1.4659P.NFIA	1.4659P.NFIA	chr1	61402119	61405388	P	0	7.93884
1.4671P.ENSG00000287224	1.4671P.ENSG00000287224	chr1	61587983	61590591	P	0	4.03603
1.4675P.TM2D1	1.4675P.TM2D1	chr1	61724208	61726463	P	0	64.3218
1.4677P.PATJ	1.4677P.PATJ	chr1	61740863	61744092	P	0	75.6068
1.4686P.RNU6-414P	1.4686P.RNU6-414P	chr1	61812012	61820580	P	0	2.99101
1.4688P.RNU6-1177P	1.4688P.RNU6-1177P	chr1	61846837	61854107	P	0	3.73814
1.4689P.RNU6-1177P	1.4689P.RNU6-1177P	chr1	61854905	61861887	P	0	1.39052
1.4692P.PATJ	1.4692P.PATJ	chr1	61948215	61953689	P	0	23.7132
1.4697P.LAMTOR5P1	1.4697P.LAMTOR5P1	chr1	62039060	62040814	P	0	1.50997
1.4701P.RN7SL180P	1.4701P.RN7SL180P	chr1	62067623	62070507	P	0	17.078
1.4705P.L1TD1	1.4705P.L1TD1	chr1	62192941	62195817	P	0	1.13312
1.4706P.KANK4	1.4706P.KANK4	chr1	62258384	62275673	P	0	0.739156
1.4709P.RNU6-371P	1.4709P.RNU6-371P	chr1	62294632	62297397	P	0	0.748373
1.4710P.RNU6-371P	1.4710P.RNU6-371P	chr1	62298489	62306642	P	0	0.6831
1.4712P.KANK4	1.4712P.KANK4	chr1	62315472	62320005	P	0	1.02779
1.4713P.KANK4	1.4713P.KANK4	chr1	62320885	62323881	P	0	1.88856
1.4719P.USP1	1.4719P.USP1	chr1	62434338	62441489	P	0	118.015
1.4722P.ENSG00000270549	1.4722P.ENSG00000270549	chr1	62527197	62531725	P	0	13.0426
1.4724P.ANGPTL3	1.4724P.ANGPTL3	chr1	62599135	62602321	P	0	3.71509
1.4725P.ENSG00000213703	1.4725P.ENSG00000213703	chr1	62634825	62639304	P	0	1.10714
1.4726P.ENSG00000213703	1.4726P.ENSG00000213703	chr1	62640298	62642172	P	0	0.405333
1.4729P.DOCK7-DT	1.4729P.DOCK7-DT	chr1	62687018	62692261	P	0	25.9954
1.4734P.ATG4C	1.4734P.ATG4C	chr1	62783116	62785727	P	0	79.3951
1.4739P.ALG6	1.4739P.ALG6	chr1	63366268	63369234	P	0	52.1503
1.4742P.ITGB3BP	1.4742P.ITGB3BP	chr1	63521733	63525012	P	0	60.6646
1.4743P.RNU7-123P	1.4743P.RNU7-123P	chr1	63529490	63540139	P	0	1.73146
1.4746P.PGM1	1.4746P.PGM1	chr1	63589682	63595357	P	0	34.697
1.4749P.PGM1	1.4749P.PGM1	chr1	63618970	63625110	P	0	1.72447
1.4751P.RN7SL130P	1.4751P.RN7SL130P	chr1	63648925	63664130	P	0	0.470209
1.4763P.ROR1	1.4763P.ROR1	chr1	63769998	63784810	P	0	10.1782
1.4764P.ENSG00000177452	1.4764P.ENSG00000177452	chr1	63785764	63796294	P	0	16.6926
1.4771P.CFL1P3	1.4771P.CFL1P3	chr1	63842521	63847904	P	0	3.30609
1.4792P.RNU6-809P	1.4792P.RNU6-809P	chr1	64016981	64027908	P	0	1.45406
1.4793P.RNU6-809P	1.4793P.RNU6-809P	chr1	64030531	64032119	P	0	0.478288
1.4796P.Y_RNA	1.4796P.Y_RNA	chr1	64059848	64066539	P	0	1.37328
1.4797P.Y_RNA	1.4797P.Y_RNA	chr1	64067478	64075662	P	0	0.695174
1.4801P.ROR1-AS1	1.4801P.ROR1-AS1	chr1	64105207	64110919	P	0	2.99317
1.4802P.ROR1-AS1	1.4802P.ROR1-AS1	chr1	64112498	64115028	P	0	1.18925
1.4811P.ROR1-AS1	1.4811P.ROR1-AS1	chr1	64167920	64174637	P	0	4.9613
1.4813P.ENSG00000284928	1.4813P.ENSG00000284928	chr1	64183724	64190376	P	0	11.3317
1.4830P.RAVER2	1.4830P.RAVER2	chr1	64743055	64749553	P	0	22.665
1.4843P.ENSG00000234784	1.4843P.ENSG00000234784	chr1	64907741	64931846	P	0	5.83797
1.4844P.ENSG00000233877	1.4844P.ENSG00000233877	chr1	64932364	64940555	P	0	6.14136
1.4845P.ENSG00000233877	1.4845P.ENSG00000233877	chr1	64941116	64943999	P	0	3.09293
1.4848P.JAK1	1.4848P.JAK1	chr1	64961548	64963772	P	0	2.44944
1.4849P.JAK1	1.4849P.JAK1	chr1	64964469	64969021	P	0	42.0799
1.4851P.SLC2A3P2	1.4851P.SLC2A3P2	chr1	64978921	64987483	P	0	5.54479
1.4852P.LINC01359	1.4852P.LINC01359	chr1	64989537	64991321	P	0	0.442577
1.4853P.LINC01359	1.4853P.LINC01359	chr1	65000414	65004646	P	0	43.3404
1.4855P.RNU6-1176P	1.4855P.RNU6-1176P	chr1	65023721	65029642	P	0	5.16042
1.4859P.MIR3671	1.4859P.MIR3671	chr1	65054142	65057199	P	0	8.54807
1.4860P.MIR101-1	1.4860P.MIR101-1	chr1	65057640	65059179	P	0	2.76623
1.4861P.JAK1	1.4861P.JAK1	chr1	65063756	65069739	P	0	40.4228
1.4863P.AK4	1.4863P.AK4	chr1	65145366	65150362	P	0	22.8217
1.4864P.RPS29P7	1.4864P.RPS29P7	chr1	65153600	65155088	P	0	1.3096
1.4868P.DNAJC6	1.4868P.DNAJC6	chr1	65264664	65268313	P	0	28.8247
1.4869P.DNAJC6	1.4869P.DNAJC6	chr1	65308048	65311185	P	0	62.1702
1.4875P.RNU2-15P	1.4875P.RNU2-15P	chr1	65412368	65414190	P	0	1.56884
1.4876P.LEPROT	1.4876P.LEPROT	chr1	65418955	65430417	P	0	50.5356
1.4900P.PDE4B	1.4900P.PDE4B	chr1	66328962	66338266	P	0	9.96239
1.4901P.PDE4B	1.4901P.PDE4B	chr1	66346254	66368054	P	0	18.856
1.4905P.SGIP1	1.4905P.SGIP1	chr1	66530887	66536285	P	0	12.3967
1.4911P.MIR3117	1.4911P.MIR3117	chr1	66623851	66633470	P	0	16.1185
1.4912P.DYNLT5	1.4912P.DYNLT5	chr1	66750495	66753725	P	0	9.22315
1.4915P.MIER1	1.4915P.MIER1	chr1	66923464	66932448	P	0	99.0707
1.4929P.SLC35D1	1.4929P.SLC35D1	chr1	67050176	67055411	P	0	24.7269
1.4931P.ENSG00000252433	1.4931P.ENSG00000252433	chr1	67089414	67103321	P	0	0.807449
1.4932P.C1orf141	1.4932P.C1orf141	chr1	67123895	67127439	P	0	1.70945
1.4933P.C1orf141	1.4933P.C1orf141	chr1	67132021	67136279	P	0	11.5684
1.4934P.IL23R	1.4934P.IL23R	chr1	67137576	67140907	P	0	7.23289
1.4941P.RNU6-387P	1.4941P.RNU6-387P	chr1	67413425	67416924	P	0	1.86857
1.4942P.RNU6-387P	1.4942P.RNU6-387P	chr1	67419382	67424921	P	0	2.05957
1.4943P.SERBP1	1.4943P.SERBP1	chr1	67428366	67436114	P	0	70.893
1.4944P.LINC01702	1.4944P.LINC01702	chr1	67520850	67525888	P	0	7.34471
1.4946P.RNU6-1031P	1.4946P.RNU6-1031P	chr1	67529671	67545599	P	0	4.57593
1.4947P.ENSG00000238139	1.4947P.ENSG00000238139	chr1	67550848	67560164	P	0	3.12654
1.4948P.ENSG00000238139	1.4948P.ENSG00000238139	chr1	67561023	67566153	P	0	11.4948
1.4959P.RN7SL392P	1.4959P.RN7SL392P	chr1	67651714	67654698	P	0	7.14573
1.4962P.GADD45A	1.4962P.GADD45A	chr1	67681838	67688606	P	0	136.059
1.4969P.RNU7-80P	1.4969P.RNU7-80P	chr1	67763249	67773131	P	0	34.0069
1.4975P.GNG12-AS1	1.4975P.GNG12-AS1	chr1	67822968	67835287	P	0	17.0901
1.4986P.GNG12-AS1	1.4986P.GNG12-AS1	chr1	67950575	67954107	P	0	0.86895
1.4990P.DIRAS3	1.4990P.DIRAS3	chr1	68049805	68054322	P	0	22.5874
1.4995P.CTBP2P8	1.4995P.CTBP2P8	chr1	68153467	68170229	P	0	0.610273
1.4997P.MIR1262	1.4997P.MIR1262	chr1	68181688	68185405	P	0	0.941366
1.5004P.WLS	1.5004P.WLS	chr1	68229344	68235034	P	0	22.1086
1.5012P.ENSG00000229440	1.5012P.ENSG00000229440	chr1	68375132	68386457	P	0	10.3479
1.5015P.RPE65	1.5015P.RPE65	chr1	68446016	68447801	P	0	0.599104
1.5016P.DEPDC1	1.5016P.DEPDC1	chr1	68496199	68499110	P	0	25.7315
1.5018P.ENSG00000285473	1.5018P.ENSG00000285473	chr1	68972751	68977561	P	0	14.1634
1.5023P.LRRC40	1.5023P.LRRC40	chr1	70203508	70207130	P	0	41.507
1.5024P.SRSF11	1.5024P.SRSF11	chr1	70207789	70211982	P	0	2.97568
1.5025P.ENSG00000228988	1.5025P.ENSG00000228988	chr1	70216763	70225070	P	0	34.3909
1.5037P.HHLA3	1.5037P.HHLA3	chr1	70353087	70356507	P	0	62.4963
1.5038P.HHLA3-AS1	1.5038P.HHLA3-AS1	chr1	70359053	70362652	P	0	1.7
1.5044P.CTH	1.5044P.CTH	chr1	70409517	70412945	P	0	120.799
1.5045P.Metazoa_SRP	1.5045P.Metazoa_SRP	chr1	70424734	70430605	P	0	9.41757
1.5047P.ENSG00000271992	1.5047P.ENSG00000271992	chr1	70447813	70450649	P	0	1.06098
1.5053P.CHORDC1P5	1.5053P.CHORDC1P5	chr1	70527273	70529897	P	0	4.10286
1.5055P.CASP3P1	1.5055P.CASP3P1	chr1	70662541	70665356	P	0	2.96165
1.5059P.LINC01788	1.5059P.LINC01788	chr1	70705815	70708338	P	0	9.35816
1.5068P.PTGER3	1.5068P.PTGER3	chr1	71044656	71050303	P	0	14.0758
1.5069P.ZRANB2-AS1	1.5069P.ZRANB2-AS1	chr1	71052684	71058066	P	0	5.3316
1.5070P.MIR186	1.5070P.MIR186	chr1	71067092	71073342	P	0	1.11022
1.5071P.ZRANB2	1.5071P.ZRANB2	chr1	71079128	71082980	P	0	62.014
1.5093P.FPGT	1.5093P.FPGT	chr1	74196206	74200746	P	0	70.0639
1.5096P.LRRC53	1.5096P.LRRC53	chr1	74511256	74514175	P	0	15.7295
1.5101P.CRYZ	1.5101P.CRYZ	chr1	74729595	74734947	P	0	63.3944
1.5108P.ACADM	1.5108P.ACADM	chr1	75722774	75728651	P	0	47.8632
1.5109P.DLSTP1	1.5109P.DLSTP1	chr1	75738683	75746250	P	0	0.651427
1.5111P.SNORD45B	1.5111P.SNORD45B	chr1	75785082	75796396	P	0	29.9691
1.5114P.ST6GALNAC3	1.5114P.ST6GALNAC3	chr1	76305678	76315964	P	0	14.4882
1.5112E	1.5122P.ST6GALNAC5	chr1	76146268	76157180	E	1	6.80748
1.5122P.ST6GALNAC5	1.5122P.ST6GALNAC5	chr1	76864463	76870319	P	0	25.4875
1.5142P.MIR7156	1.5142P.MIR7156	chr1	77056270	77062976	P	0	0.761891
1.5143P.ENSG00000288543	1.5143P.ENSG00000288543	chr1	77063488	77070341	P	0	37.3971
1.5145P.ENSG00000226084	1.5145P.ENSG00000226084	chr1	77130008	77133466	P	0	2.41977
1.5155P.PIGK	1.5155P.PIGK	chr1	77217542	77220478	P	0	43.1801
1.5159P.AK5	1.5159P.AK5	chr1	77279792	77284649	P	0	18.275
1.5165P.AK5	1.5165P.AK5	chr1	77534974	77543271	P	0	32.9658
1.5176P.RN7SL370P	1.5176P.RN7SL370P	chr1	77640551	77643690	P	0	3.27707
1.5177P.RN7SL370P	1.5177P.RN7SL370P	chr1	77645922	77648300	P	0	0.781841
1.5181P.ZZZ3	1.5181P.ZZZ3	chr1	77681668	77684922	P	0	127.207
1.5185P.USP33	1.5185P.USP33	chr1	77742645	77745934	P	0	2.41337
1.5187P.USP33	1.5187P.USP33	chr1	77757783	77760951	P	0	53.9823
1.5188P.ACTG1P21	1.5188P.ACTG1P21	chr1	77774736	77777680	P	0	0.682513
1.5192P.NEXN-AS1	1.5192P.NEXN-AS1	chr1	77887659	77891854	P	0	7.8265
1.5202P.FUBP1	1.5202P.FUBP1	chr1	77975120	77976557	P	0	78.331
1.5203P.FUBP1	1.5203P.FUBP1	chr1	77977477	77985177	P	0	57.8185
1.5206P.DNAJB4	1.5206P.DNAJB4	chr1	78003367	78007357	P	0	82.7011
1.5209P.ENSG00000285928	1.5209P.ENSG00000285928	chr1	78019929	78025763	P	0	1.83548
1.5210P.ENSG00000213561	1.5210P.ENSG00000213561	chr1	78036638	78041881	P	0	6.55225
1.5211P.GIPC2	1.5211P.GIPC2	chr1	78043434	78048667	P	0	4.55865
1.5216P.RNA5SP22	1.5216P.RNA5SP22	chr1	78088015	78098896	P	0	0.793972
1.5223P.RNFT1P2	1.5223P.RNFT1P2	chr1	78171039	78174845	P	0	1.26346
1.5224P.MGC27382	1.5224P.MGC27382	chr1	78220940	78233220	P	0	0.614771
1.5227P.PTGFR	1.5227P.PTGFR	chr1	78302122	78305729	P	0	0.56541
1.5228P.PTGFR	1.5228P.PTGFR	chr1	78490090	78493037	P	0	10.0034
1.5230P.IFI44	1.5230P.IFI44	chr1	78647757	78652845	P	0	6.51798
1.5233P.ADGRL2	1.5233P.ADGRL2	chr1	81698227	81701327	P	0	2.82812
1.5235P.LINC01725	1.5235P.LINC01725	chr1	83859338	83862507	P	0	32.7003
1.5244P.TTLL7-IT1	1.5244P.TTLL7-IT1	chr1	83981782	83985870	P	0	1.01247
1.5245P.TTLL7	1.5245P.TTLL7	chr1	83996539	84000351	P	0	48.9614
1.5247P.ENSG00000229486	1.5247P.ENSG00000229486	chr1	84018631	84022051	P	0	1.9848
1.5249P.PRKACB	1.5249P.PRKACB	chr1	84076786	84080749	P	0	56.332
1.5250P.TXN2P1	1.5250P.TXN2P1	chr1	84082879	84086998	P	0	4.50728
1.5255P.PRKACB	1.5255P.PRKACB	chr1	84137204	84148608	P	0	2.35598
1.5258P.PRKACB	1.5258P.PRKACB	chr1	84162541	84169513	P	0	14.3597
1.5266P.NEDD8P1	1.5266P.NEDD8P1	chr1	84244011	84247546	P	0	1.28111
1.5270P.ENSG00000199959	1.5270P.ENSG00000199959	chr1	84276977	84280928	P	0	14.3775
1.5271P.SAMD13	1.5271P.SAMD13	chr1	84297826	84300780	P	0	22.7817
1.5272P.UOX	1.5272P.UOX	chr1	84364857	84367669	P	0	141.138
1.5273P.UOX	1.5273P.UOX	chr1	84372300	84380061	P	0	3.8856
1.5275P.DNASE2B	1.5275P.DNASE2B	chr1	84400319	84403813	P	0	15.4649
1.5284P.ENSG00000285361	1.5284P.ENSG00000285361	chr1	84470241	84476909	P	0	0.65677
1.5285P.RPF1	1.5285P.RPF1	chr1	84477122	84481488	P	0	15.4362
1.5289P.GNG5	1.5289P.GNG5	chr1	84504410	84508058	P	0	122.79
1.5296P.ENSG00000285851	1.5296P.ENSG00000285851	chr1	84552303	84566873	P	0	2.40821
1.5297P.ENSG00000284882	1.5297P.ENSG00000284882	chr1	84571317	84575856	P	0	35.6762
1.5301P.ENSG00000285374	1.5301P.ENSG00000285374	chr1	84602566	84606840	P	0	2.64094
1.5303P.ENSG00000289881	1.5303P.ENSG00000289881	chr1	84613919	84621832	P	0	63.3839
1.5304P.LINC01555	1.5304P.LINC01555	chr1	84628346	84636036	P	0	10.4941
1.5310P.SSX2IP	1.5310P.SSX2IP	chr1	84687206	84692709	P	0	79.5694
1.5331P.MCOLN2	1.5331P.MCOLN2	chr1	84994051	84996820	P	0	1.27437
1.5337P.MCOLN3	1.5337P.MCOLN3	chr1	85046414	85050956	P	0	47.3366
1.5338P.DNAI3	1.5338P.DNAI3	chr1	85054246	85065922	P	0	25.5554
1.5347P.MIR4423	1.5347P.MIR4423	chr1	85131223	85138846	P	0	35.9877
1.5348P.ENSG00000280099	1.5348P.ENSG00000280099	chr1	85151441	85156370	P	0	4.89452
1.5352P.SYDE2	1.5352P.SYDE2	chr1	85194193	85204822	P	0	23.3368
1.5357P.C1orf52	1.5357P.C1orf52	chr1	85255501	85265142	P	0	13.2379
1.5359P.BCL10-AS1	1.5359P.BCL10-AS1	chr1	85273839	85283190	P	0	72.2305
1.5371P.DDAH1	1.5371P.DDAH1	chr1	85404196	85409927	P	0	1.20551
1.5374P.DDAH1	1.5374P.DDAH1	chr1	85458928	85467843	P	0	18.3984
1.5382P.CCN1	1.5382P.CCN1	chr1	85572912	85589209	P	0	2.5586
1.5391P.ZNHIT6	1.5391P.ZNHIT6	chr1	85705708	85711434	P	0	33.0924
1.5393P.ODF2L	1.5393P.ODF2L	chr1	86389539	86398165	P	0	26.0913
1.5395P.CLCA2	1.5395P.CLCA2	chr1	86414661	86422578	P	0	9.95201
1.5401P.CLCA1	1.5401P.CLCA1	chr1	86464592	86471485	P	0	4.42414
1.5404P.SH3GLB1	1.5404P.SH3GLB1	chr1	86703115	86707712	P	0	80.2958
1.5413P.ENSG00000230721	1.5413P.ENSG00000230721	chr1	86786991	86790487	P	0	55.0129
1.5422P.SELENOF	1.5422P.SELENOF	chr1	86911574	86916702	P	0	136.027
1.5423P.ENSG00000267734	1.5423P.ENSG00000267734	chr1	86931428	86935411	P	0	1.87249
1.5428P.ENSG00000267561	1.5428P.ENSG00000267561	chr1	86995983	87002806	P	0	2.56887
1.5433P.LMO4	1.5433P.LMO4	chr1	87326760	87333001	P	0	23.3787
1.5434P.LMO4	1.5434P.LMO4	chr1	87334265	87337971	P	0	7.24845
1.5440P.ENSG00000279778	1.5440P.ENSG00000279778	chr1	87804693	87807814	P	0	5.60538
1.5447P.PKN2-AS1	1.5447P.PKN2-AS1	chr1	87987226	87990756	P	0	1.46417
1.5452P.PKN2	1.5452P.PKN2	chr1	88682080	88686079	P	0	118.23
1.5464P.GTF2B	1.5464P.GTF2B	chr1	88888087	88892946	P	0	46.4733
1.5469P.RBMXL1	1.5469P.RBMXL1	chr1	88990183	88994644	P	0	123.622
1.5493E	1.5469P.RBMXL1	chr1	89449771	89457837	E	1	3.70522
1.5472P.GBP3	1.5472P.GBP3	chr1	89021251	89024074	P	0	14.2245
1.5473P.GBP1	1.5473P.GBP1	chr1	89063220	89066557	P	0	11.9263
1.5476P.ENSG00000286802	1.5476P.ENSG00000286802	chr1	89124355	89131579	P	0	14.3723
1.5477P.GBP7	1.5477P.GBP7	chr1	89172635	89177273	P	0	1.57362
1.5479P.GBP5	1.5479P.GBP5	chr1	89272175	89275658	P	0	18.3869
1.5483P.GBP6	1.5483P.GBP6	chr1	89359756	89368017	P	0	1.19705
1.5487P.CAPNS1P1	1.5487P.CAPNS1P1	chr1	89389950	89392709	P	0	0.32971
1.5488P.CAPNS1P1	1.5488P.CAPNS1P1	chr1	89393853	89395331	P	0	0.223124
1.5498P.ENSG00000286548	1.5498P.ENSG00000286548	chr1	89522018	89529441	P	0	62.9647
1.5504P.ENSG00000288629	1.5504P.ENSG00000288629	chr1	89573251	89582168	P	0	4.55595
1.5508P.ENSG00000271949	1.5508P.ENSG00000271949	chr1	89631054	89635772	P	0	34.5878
1.5514P.LRRC8D	1.5514P.LRRC8D	chr1	89818312	89825084	P	0	41.2195
1.5528P.ENSG00000272672	1.5528P.ENSG00000272672	chr1	89940764	89954795	P	0	17.9027
1.5531P.RN7SKP272	1.5531P.RN7SKP272	chr1	89986330	89987885	P	0	15.0835
1.5532P.ZNF326	1.5532P.ZNF326	chr1	89993686	89997369	P	0	98.5152
1.5539P.LINC01763	1.5539P.LINC01763	chr1	90849993	90859660	P	0	11.2888
1.5552P.ZNF644	1.5552P.ZNF644	chr1	91020319	91023433	P	0	87.114
1.5560P.HFM1	1.5560P.HFM1	chr1	91396069	91406193	P	0	14.7289
1.5561P.CDC7	1.5561P.CDC7	chr1	91499418	91503320	P	0	49.8053
1.5574P.ENSG00000229067	1.5574P.ENSG00000229067	chr1	91600978	91606326	P	0	1.20022
1.5604P.RN7SL653P	1.5604P.RN7SL653P	chr1	91826278	91832779	P	0	37.9329
1.5609P.TGFBR3	1.5609P.TGFBR3	chr1	91856126	91859702	P	0	0.995247
1.5610P.TGFBR3	1.5610P.TGFBR3	chr1	91861311	91863878	P	0	1.80296
1.5614P.TGFBR3	1.5614P.TGFBR3	chr1	91883243	91888118	P	0	54.0463
1.5617P.TGFBR3	1.5617P.TGFBR3	chr1	91901824	91906083	P	0	0.7723
1.5623P.BRDT	1.5623P.BRDT	chr1	91948827	91950225	P	0	0.393138
1.5626P.RPAP2	1.5626P.RPAP2	chr1	92297750	92301168	P	0	41.8631
1.5636P.EVI5	1.5636P.EVI5	chr1	92781906	92787508	P	0	85.5631
1.5637P.SNORD21	1.5637P.SNORD21	chr1	92830708	92840249	P	0	27.3601
1.5638P.SNORA66	1.5638P.SNORA66	chr1	92840917	92845008	P	0	3.74878
1.5639P.ENSG00000207022	1.5639P.ENSG00000207022	chr1	92846982	92851320	P	0	1.74695
1.5642P.DIPK1A	1.5642P.DIPK1A	chr1	92872531	92878282	P	0	2.60779
1.5646P.DIPK1A	1.5646P.DIPK1A	chr1	92957348	92965449	P	0	34.9728
1.5648P.MTF2	1.5648P.MTF2	chr1	93078037	93083523	P	0	36.5354
1.5655P.CCDC18	1.5655P.CCDC18	chr1	93178334	93181679	P	0	188.147
1.5656P.ENSG00000225297	1.5656P.ENSG00000225297	chr1	93200088	93201728	P	0	1.70628
1.5657P.ENSG00000229567	1.5657P.ENSG00000229567	chr1	93273306	93276922	P	0	19.5466
1.5666P.CCDC18-AS1	1.5666P.CCDC18-AS1	chr1	93334808	93342394	P	0	0.822459
1.5667P.CCDC18-AS1	1.5667P.CCDC18-AS1	chr1	93344143	93352173	P	0	21.8242
1.5673P.ENSG00000229635	1.5673P.ENSG00000229635	chr1	93380000	93382440	P	0	1.32323
1.5676P.FNBP1L	1.5676P.FNBP1L	chr1	93432547	93450947	P	0	23.652
1.5690E	1.5676P.FNBP1L	chr1	93565008	93580768	E	1	13.685
1.5680P.RNA5SP53	1.5680P.RNA5SP53	chr1	93482969	93485936	P	0	3.38275
1.5681P.RNA5SP53	1.5681P.RNA5SP53	chr1	93487100	93494297	P	0	2.33398
1.5691P.BCAR3-AS1	1.5691P.BCAR3-AS1	chr1	93581358	93598274	P	0	19.8581
1.5693P.BCAR3	1.5693P.BCAR3	chr1	93604294	93611402	P	0	4.67014
1.5694P.BCAR3	1.5694P.BCAR3	chr1	93612730	93619002	P	0	37.1832
1.5702P.BCAR3	1.5702P.BCAR3	chr1	93679790	93683133	P	0	21.9617
1.5722P.ENSG00000260464	1.5722P.ENSG00000260464	chr1	93844258	93852659	P	0	64.1478
1.5727P.DNTTIP2	1.5727P.DNTTIP2	chr1	93877599	93881774	P	0	41.8175
1.5731P.GCLM	1.5731P.GCLM	chr1	93901932	93911736	P	0	41.9847
1.5733P.MTCO2P21	1.5733P.MTCO2P21	chr1	93923781	93930124	P	0	8.92812
1.5734P.ENSG00000233129	1.5734P.ENSG00000233129	chr1	93932846	93936116	P	0	0.828493
1.5735P.ENSG00000233129	1.5735P.ENSG00000233129	chr1	93937156	93940126	P	0	0.511612
1.5758P.ABCA4	1.5758P.ABCA4	chr1	94118521	94121525	P	0	0.565724
1.5766P.ARHGAP29	1.5766P.ARHGAP29	chr1	94229307	94241392	P	0	14.1321
1.5767P.ARHGAP29-AS1	1.5767P.ARHGAP29-AS1	chr1	94245762	94250946	P	0	14.1871
1.5772P.GAPDHP29	1.5772P.GAPDHP29	chr1	94299196	94306571	P	0	1.1795
1.5775P.ENSG00000236098	1.5775P.ENSG00000236098	chr1	94320847	94322966	P	0	5.43868
1.5776P.ENSG00000236098	1.5776P.ENSG00000236098	chr1	94323558	94327607	P	0	12.158
1.5787P.ENSG00000286692	1.5787P.ENSG00000286692	chr1	94415391	94420214	P	0	123.669
1.5801P.ENSG00000288736	1.5801P.ENSG00000288736	chr1	94539766	94547463	P	0	42.9436
1.5805P.ENSG00000223675	1.5805P.ENSG00000223675	chr1	94586701	94593312	P	0	8.16546
1.5811P.KATNBL1P2	1.5811P.KATNBL1P2	chr1	94646826	94650871	P	0	0.699456
1.5812P.KATNBL1P2	1.5812P.KATNBL1P2	chr1	94652965	94662899	P	0	1.73125
1.5813P.SLC44A3-AS1	1.5813P.SLC44A3-AS1	chr1	94672901	94677856	P	0	0.534705
1.5824P.SLC44A3	1.5824P.SLC44A3	chr1	94818443	94824848	P	0	20.4855
1.5828P.SLC44A3-AS1	1.5828P.SLC44A3-AS1	chr1	94852541	94858034	P	0	14.1755
1.5836P.CNN3-DT	1.5836P.CNN3-DT	chr1	94924853	94932569	P	0	51.4202
1.5850P.ALG14-AS1	1.5850P.ALG14-AS1	chr1	95060022	95062625	P	0	0.760369
1.5851P.ALG14-AS1	1.5851P.ALG14-AS1	chr1	95063580	95065533	P	0	0.235415
1.5852P.ALG14	1.5852P.ALG14	chr1	95068350	95073777	P	0	57.371
1.5855P.ENSG00000231992	1.5855P.ENSG00000231992	chr1	95116107	95123306	P	0	23.8194
1.5856P.Y_RNA	1.5856P.Y_RNA	chr1	95127572	95129693	P	0	0.848256
1.5861P.RWDD3-DT	1.5861P.RWDD3-DT	chr1	95231205	95235596	P	0	36.5665
1.5866P.PTBP2	1.5866P.PTBP2	chr1	96720383	96723818	P	0	49.5402
1.5885P.PLPPR5	1.5885P.PLPPR5	chr1	99002920	99009309	P	0	4.51017
1.5892P.PLPPR4	1.5892P.PLPPR4	chr1	99263540	99267138	P	0	14.6041
1.5897P.ENSG00000233983	1.5897P.ENSG00000233983	chr1	99467107	99468884	P	0	0.995501
1.5903P.FRRS1	1.5903P.FRRS1	chr1	99760713	99772752	P	0	2.22425
1.5909P.AGL	1.5909P.AGL	chr1	99848805	99851398	P	0	39.7957
1.5917P.ENSG00000228084	1.5917P.ENSG00000228084	chr1	99967991	99971529	P	0	33.7468
1.5918P.RNU6-750P	1.5918P.RNU6-750P	chr1	99974612	99979098	P	0	0.563851
1.5919P.RNU6-750P	1.5919P.RNU6-750P	chr1	99980400	99983859	P	0	1.09827
1.5921P.RNU6-1318P	1.5921P.RNU6-1318P	chr1	99999931	100003367	P	0	0.346232
1.5925P.ENSG00000288826	1.5925P.ENSG00000288826	chr1	100036056	100039931	P	0	59.7317
1.5930P.ENSG00000241073	1.5930P.ENSG00000241073	chr1	100075119	100083383	P	0	2.24682
1.5931P.ENSG00000241073	1.5931P.ENSG00000241073	chr1	100085250	100089750	P	0	4.24572
1.5934P.ENSG00000226952	1.5934P.ENSG00000226952	chr1	100098342	100100715	P	0	1.01095
1.5936P.SASS6	1.5936P.SASS6	chr1	100129551	100131216	P	0	1.02041
1.5937P.TRMT13	1.5937P.TRMT13	chr1	100131879	100134461	P	0	117.096
1.5940P.RPL23AP90	1.5940P.RPL23AP90	chr1	100196514	100206696	P	0	0.660905
1.5943P.ENSG00000230287	1.5943P.ENSG00000230287	chr1	100246056	100251027	P	0	36.4883
1.5944P.RTCA	1.5944P.RTCA	chr1	100264618	100268254	P	0	30.3354
1.5945P.MIR553	1.5945P.MIR553	chr1	100277296	100282573	P	0	1.02122
1.5950P.CDC14A	1.5950P.CDC14A	chr1	100350523	100354551	P	0	62.7947
1.5959P.RPL7AP17	1.5959P.RPL7AP17	chr1	100586960	100592566	P	0	0.586767
1.5963P.LINC01349	1.5963P.LINC01349	chr1	100639260	100645850	P	0	0.86785
1.5967P.VCAM1	1.5967P.VCAM1	chr1	100718722	100722657	P	0	1.24492
1.5972P.SLC30A7	1.5972P.SLC30A7	chr1	100893196	100898319	P	0	92.7537
1.5977P.HNRNPA1P68	1.5977P.HNRNPA1P68	chr1	100941902	100944814	P	0	2.20391
1.5979P.DPH5-DT	1.5979P.DPH5-DT	chr1	101024360	101028471	P	0	28.9251
1.5980P.S1PR1-DT	1.5980P.S1PR1-DT	chr1	101234487	101237057	P	0	10.0972
1.5984P.RNPC3	1.5984P.RNPC3	chr1	103524927	103528320	P	0	44.2899
1.5987P.AMY2B	1.5987P.AMY2B	chr1	103553474	103557427	P	0	6.51239
1.5989P.AMY2B	1.5989P.AMY2B	chr1	103568445	103578616	P	0	0.727487
1.5991P.AMY2A	1.5991P.AMY2A	chr1	103614297	103619584	P	0	1.08737
1.5992P.PRMT6	1.5992P.PRMT6	chr1	107053646	107058816	P	0	27.339
1.5994P.ENSG00000289612	1.5994P.ENSG00000289612	chr1	107138026	107142697	P	0	33.6922
1.6018P.VAV3	1.6018P.VAV3	chr1	107681898	107685758	P	0	5.95183
1.6019P.VAV3	1.6019P.VAV3	chr1	107687048	107691665	P	0	3.90862
1.6040P.VAV3-AS1	1.6040P.VAV3-AS1	chr1	107962111	107966278	P	0	5.20633
1.6049P.ENSG00000280186	1.6049P.ENSG00000280186	chr1	108198733	108202344	P	0	40.7392
1.6051P.ST13P21	1.6051P.ST13P21	chr1	108500922	108505707	P	0	0.821145
1.6053P.FAM102B	1.6053P.FAM102B	chr1	108557056	108559348	P	0	2.2983
1.6054P.FAM102B	1.6054P.FAM102B	chr1	108560356	108564858	P	0	6.84655
1.6061P.HENMT1	1.6061P.HENMT1	chr1	108657468	108664081	P	0	8.86755
1.6064P.PRPF38B	1.6064P.PRPF38B	chr1	108691077	108694480	P	0	71.9213
1.6067P.FNDC7	1.6067P.FNDC7	chr1	108713836	108717370	P	0	1.17115
1.6070P.ENSG00000232971	1.6070P.ENSG00000232971	chr1	108734262	108743265	P	0	2.36228
1.6071P.STXBP3	1.6071P.STXBP3	chr1	108744415	108757324	P	0	24.3687
1.6073P.ENSG00000228076	1.6073P.ENSG00000228076	chr1	108764643	108774537	P	0	1.5998
1.6081P.GPSM2	1.6081P.GPSM2	chr1	108875891	108878230	P	0	47.4359
1.6082P.GPSM2	1.6082P.GPSM2	chr1	108881410	108885948	P	0	4.74113
1.6088P.CLCC1	1.6088P.CLCC1	chr1	108945719	108950208	P	0	5.73497
1.6089P.CLCC1	1.6089P.CLCC1	chr1	108951873	108956438	P	0	1.74551
1.6090P.CLCC1	1.6090P.CLCC1	chr1	108961810	108964766	P	0	68.8671
1.6093P.ENSG00000228665	1.6093P.ENSG00000228665	chr1	109030081	109032288	P	0	4.3433
1.6094P.WDR47	1.6094P.WDR47	chr1	109039496	109043608	P	0	70.6516
1.6096P.TAF13	1.6096P.TAF13	chr1	109074567	109078247	P	0	25.6724
1.6098P.TMEM167B-DT	1.6098P.TMEM167B-DT	chr1	109088647	109093913	P	0	31.7353
1.6099P.ENSG00000270066	1.6099P.ENSG00000270066	chr1	109098923	109101570	P	0	68.6027
1.6100P.ENSG00000251484	1.6100P.ENSG00000251484	chr1	109104427	109107829	P	0	1.83368
1.6101P.ELAPOR1	1.6101P.ELAPOR1	chr1	109111290	109118297	P	0	49.1952
1.6112E	1.6101P.ELAPOR1	chr1	109177862	109183682	E	1	22.8895
1.6117P.SARS1	1.6117P.SARS1	chr1	109213150	109217073	P	0	48.42
1.6119P.CELSR2	1.6119P.CELSR2	chr1	109252017	109266783	P	0	15.2495
1.6121P.PSRC1	1.6121P.PSRC1	chr1	109281187	109286513	P	0	45.1868
1.6126P.MYBPHL	1.6126P.MYBPHL	chr1	109304875	109308864	P	0	52.2506
1.6132P.SORT1	1.6132P.SORT1	chr1	109388859	109394025	P	0	10.9019
1.6133P.SORT1	1.6133P.SORT1	chr1	109396035	109399409	P	0	41.0311
1.6135P.PSMA5	1.6135P.PSMA5	chr1	109422208	109428012	P	0	83.0457
1.6137P.SYPL2	1.6137P.SYPL2	chr1	109464866	109468908	P	0	8.77814
1.6139P.ATXN7L2	1.6139P.ATXN7L2	chr1	109476173	109486291	P	0	14.6111
1.6140P.CYB561D1	1.6140P.CYB561D1	chr1	109486467	109511152	P	0	9.8643
1.6142E	1.6140P.CYB561D1	chr1	109526594	109532737	E	1	18.3577
1.6144P.GPR61	1.6144P.GPR61	chr1	109539169	109540765	P	0	4.402
1.6145P.ENSG00000290117	1.6145P.ENSG00000290117	chr1	109545693	109550597	P	0	52.7849
1.6149P.RNU6V	1.6149P.RNU6V	chr1	109585663	109590639	P	0	0.745429
1.6150P.ENSG00000225113	1.6150P.ENSG00000225113	chr1	109592790	109597543	P	0	0.832983
1.6151P.MIR197	1.6151P.MIR197	chr1	109599737	109606054	P	0	0.968661
1.6152P.AMPD2	1.6152P.AMPD2	chr1	109606073	109638143	P	0	16.9574
1.6183E	1.6152P.AMPD2	chr1	109988106	109998397	E	1	13.1976
1.6154P.RPL7P8	1.6154P.RPL7P8	chr1	109648472	109650577	P	0	1.22982
1.6155P.RPL7P8	1.6155P.RPL7P8	chr1	109651635	109653682	P	0	1.02539
1.6156P.GSTM4	1.6156P.GSTM4	chr1	109655041	109662219	P	0	19.5389
1.6157P.GSTM2	1.6157P.GSTM2	chr1	109665779	109670765	P	0	24.8987
1.6160P.GSTM5	1.6160P.GSTM5	chr1	109711550	109721504	P	0	1.63837
1.6161P.ENSG00000241720	1.6161P.ENSG00000241720	chr1	109725576	109729671	P	0	0.959473
1.6163P.GSTM3	1.6163P.GSTM3	chr1	109738921	109743334	P	0	28.3099
1.6164P.EPS8L3	1.6164P.EPS8L3	chr1	109749163	109797480	P	0	7.9906
1.6183E	1.6164P.EPS8L3	chr1	109988106	109998397	E	1	13.1976
1.6166P.NDUFA5P10	1.6166P.NDUFA5P10	chr1	109806404	109810135	P	0	1.61576
1.6168P.LINC01768	1.6168P.LINC01768	chr1	109827507	109829910	P	0	0.569884
1.6173P.ENSG00000235005	1.6173P.ENSG00000235005	chr1	109886924	109888566	P	0	0.407791
1.6175P.ENSG00000261055	1.6175P.ENSG00000261055	chr1	109895255	109897185	P	0	8.62248
1.6176P.CSF1	1.6176P.CSF1	chr1	109900061	109925692	P	0	5.26607
1.6153E	1.6182P.AHCYL1	chr1	109640603	109644800	E	1	5.07384
1.6182P.AHCYL1	1.6182P.AHCYL1	chr1	109982158	109987203	P	0	55.543
1.6184P.AHCYL1	1.6184P.AHCYL1	chr1	110001424	110008086	P	0	18.7963
1.6188P.STRIP1	1.6188P.STRIP1	chr1	110026801	110031125	P	0	7.31098
1.6189P.STRIP1	1.6189P.STRIP1	chr1	110033988	110037854	P	0	54.8565
1.6191P.ENSG00000258634	1.6191P.ENSG00000258634	chr1	110047786	110067913	P	0	2.20588
1.6192P.ALX3	1.6192P.ALX3	chr1	110069101	110074484	P	0	3.26709
1.6193P.LINC01397	1.6193P.LINC01397	chr1	110083564	110090053	P	0	4.99384
1.6197P.SLC6A17	1.6197P.SLC6A17	chr1	110148692	110155116	P	0	59.6467
1.6198P.SLC6A17-AS1	1.6198P.SLC6A17-AS1	chr1	110159872	110167862	P	0	6.6237
1.6199P.SLC6A17-AS1	1.6199P.SLC6A17-AS1	chr1	110169662	110174005	P	0	31.052
1.6200P.ENSG00000235526	1.6200P.ENSG00000235526	chr1	110176267	110179617	P	0	1.36377
1.6203P.KCNC4	1.6203P.KCNC4	chr1	110206836	110223479	P	0	20.9679
1.6211E	1.6203P.KCNC4	chr1	110287749	110311324	E	1	15.8475
1.6207P.ENSG00000282852	1.6207P.ENSG00000282852	chr1	110253624	110260707	P	0	3.76765
1.6209P.ENSG00000200536	1.6209P.ENSG00000200536	chr1	110268954	110274649	P	0	0.700492
1.6214P.RBM15-AS1	1.6214P.RBM15-AS1	chr1	110335568	110342751	P	0	242.142
1.6219P.SLC16A4	1.6219P.SLC16A4	chr1	110392634	110397451	P	0	13.2026
1.6221P.LAMTOR5-AS1	1.6221P.LAMTOR5-AS1	chr1	110404999	110409320	P	0	26.224
1.6222P.LAMTOR5-AS1	1.6222P.LAMTOR5-AS1	chr1	110411310	110416387	P	0	6.20323
1.6223P.LAMTOR5-AS1	1.6223P.LAMTOR5-AS1	chr1	110417496	110421798	P	0	4.21566
1.6225P.LAMTOR5-AS1	1.6225P.LAMTOR5-AS1	chr1	110442652	110448280	P	0	0.89714
1.6226P.PROK1	1.6226P.PROK1	chr1	110449818	110457186	P	0	1.2349
1.6227P.ENSG00000270380	1.6227P.ENSG00000270380	chr1	110458316	110460751	P	0	6.43268
1.6229P.ENSG00000283999	1.6229P.ENSG00000283999	chr1	110469827	110479316	P	0	7.8862
1.6230P.CYMP	1.6230P.CYMP	chr1	110479321	110481099	P	0	0.685779
1.6231P.CYMP-AS1	1.6231P.CYMP-AS1	chr1	110485202	110497689	P	0	4.33776
1.6239P.KCNA2	1.6239P.KCNA2	chr1	110627781	110629206	P	0	0.813464
1.6238E	1.6240P.KCNA2	chr1	110616521	110622658	E	2	15.5393
1.6240P.KCNA2	1.6240P.KCNA2	chr1	110632190	110640725	P	0	10.3503
1.6252E	1.6240P.KCNA2	chr1	110774645	110784160	E	1	6.07713
1.6243P.KCNA3	1.6243P.KCNA3	chr1	110673214	110678574	P	0	17.8661
1.6249P.Y_RNA	1.6249P.Y_RNA	chr1	110760355	110762631	P	0	0.961792
1.6250P.Y_RNA	1.6250P.Y_RNA	chr1	110763476	110767498	P	0	3.93487
1.6253P.DRAM2	1.6253P.DRAM2	chr1	111138562	111141793	P	0	74.9288
1.6257P.ENSG00000272982	1.6257P.ENSG00000272982	chr1	111171311	111178723	P	0	0.882234
1.6258P.ENSG00000273221	1.6258P.ENSG00000273221	chr1	111186735	111189620	P	0	0.526681
1.6259P.DENND2D	1.6259P.DENND2D	chr1	111192083	111201448	P	0	2.16741
1.6260P.DENND2D	1.6260P.DENND2D	chr1	111202217	111205703	P	0	54.7519
1.6263P.CHI3L2	1.6263P.CHI3L2	chr1	111227324	111230164	P	0	3.6642
1.6266P.CHIAP1	1.6266P.CHIAP1	chr1	111250630	111252593	P	0	0.880855
1.6267P.PIFO	1.6267P.PIFO	chr1	111344831	111349790	P	0	39.8165
1.6269P.HIGD1AP12	1.6269P.HIGD1AP12	chr1	111382921	111386787	P	0	1.74037
1.6273P.OVGP1	1.6273P.OVGP1	chr1	111422250	111425935	P	0	14.2675
1.6274P.ENSG00000243960	1.6274P.ENSG00000243960	chr1	111438167	111442133	P	0	3.68288
1.6275P.ATP5PB	1.6275P.ATP5PB	chr1	111446468	111460075	P	0	30.4056
1.6277P.C1orf162	1.6277P.C1orf162	chr1	111469871	111472860	P	0	1.11037
1.6278P.RNU6-792P	1.6278P.RNU6-792P	chr1	111474751	111490958	P	0	2.02986
1.6300E	1.6278P.RNU6-792P	chr1	111763870	111771733	E	1	5.12462
1.6279P.TMIGD3	1.6279P.TMIGD3	chr1	111503966	111506245	P	0	1.01316
1.6283P.TMIGD3	1.6283P.TMIGD3	chr1	111560183	111562738	P	0	3.43114
1.6288P.RAP1A	1.6288P.RAP1A	chr1	111618513	111623240	P	0	33.7563
1.6289P.KRT18P57	1.6289P.KRT18P57	chr1	111646328	111650143	P	0	1.27621
1.6297P.INKA2	1.6297P.INKA2	chr1	111737102	111741427	P	0	126.193
1.6298P.INKA2-AS1	1.6298P.INKA2-AS1	chr1	111742363	111744630	P	0	10.1323
1.6299P.ENSG00000284830	1.6299P.ENSG00000284830	chr1	111753050	111758128	P	0	53.9713
1.6311P.KCND3-IT1	1.6311P.KCND3-IT1	chr1	111853052	111858438	P	0	30.5031
1.6316P.KCND3-AS1	1.6316P.KCND3-AS1	chr1	111910411	111914433	P	0	4.25802
1.6325P.KCND3	1.6325P.KCND3	chr1	111975353	111983098	P	0	36.8474
1.6326P.LINC01750	1.6326P.LINC01750	chr1	111988315	111992183	P	0	38.8757
1.6331P.ENSG00000238761	1.6331P.ENSG00000238761	chr1	112369604	112372061	P	0	16.6924
1.6332P.ENSG00000238761	1.6332P.ENSG00000238761	chr1	112372815	112376155	P	0	2.68782
1.6335P.CTTNBP2NL	1.6335P.CTTNBP2NL	chr1	112392921	112398249	P	0	44.0721
1.6338P.WNT2B	1.6338P.WNT2B	chr1	112461778	112469538	P	0	7.94099
1.6341P.WNT2B	1.6341P.WNT2B	chr1	112507826	112510222	P	0	20.3296
1.6342P.ENSG00000273483	1.6342P.ENSG00000273483	chr1	112512373	112520566	P	0	4.53136
1.6353P.ST7L	1.6353P.ST7L	chr1	112617656	112621143	P	0	61.3503
1.6354P.MRPL53P1	1.6354P.MRPL53P1	chr1	112624385	112629040	P	0	4.00129
1.6355P.RNU7-70P	1.6355P.RNU7-70P	chr1	112630146	112641665	P	0	3.69097
1.6359P.MOV10	1.6359P.MOV10	chr1	112664886	112678531	P	0	14.4526
1.6362P.ENSG00000225075	1.6362P.ENSG00000225075	chr1	112690042	112696462	P	0	0.612054
1.6363P.ENSG00000225075	1.6363P.ENSG00000225075	chr1	112697421	112703074	P	0	14.8037
1.6364P.RHOC	1.6364P.RHOC	chr1	112703770	112708801	P	0	59.1216
1.6365P.PPM1J-DT	1.6365P.PPM1J-DT	chr1	112712389	112719269	P	0	37.4713
1.6366P.TAFA3	1.6366P.TAFA3	chr1	112720168	112721417	P	0	0.512
1.6367P.TAFA3	1.6367P.TAFA3	chr1	112721688	112724587	P	0	4.94138
1.6376P.LRIG2	1.6376P.LRIG2	chr1	113071560	113075163	P	0	72.5555
1.6384P.RLIMP2	1.6384P.RLIMP2	chr1	113122403	113129097	P	0	0.809559
1.6388P.ENSG00000233839	1.6388P.ENSG00000233839	chr1	113165601	113167208	P	0	1.66667
1.6389P.ENSG00000233839	1.6389P.ENSG00000233839	chr1	113168253	113170087	P	0	0.332425
1.6392P.ENSG00000236887	1.6392P.ENSG00000236887	chr1	113199161	113201830	P	0	4.37828
1.6405P.MAGI3	1.6405P.MAGI3	chr1	113388903	113393067	P	0	113.825
1.6411P.ENSG00000232499	1.6411P.ENSG00000232499	chr1	113444552	113447806	P	0	0.571429
1.6412P.ENSG00000232499	1.6412P.ENSG00000232499	chr1	113450287	113454072	P	0	13.2145
1.6416P.MTND5P20	1.6416P.MTND5P20	chr1	113578435	113581153	P	0	1.12909
1.6434P.PHTF1	1.6434P.PHTF1	chr1	113757740	113761198	P	0	65.065
1.6439P.RSBN1	1.6439P.RSBN1	chr1	113810060	113813380	P	0	155.125
1.6440P.ENSG00000231128	1.6440P.ENSG00000231128	chr1	113824775	113826891	P	0	0.604629
1.6443P.AP4B1-AS1	1.6443P.AP4B1-AS1	chr1	113854549	113857774	P	0	0.802852
1.6444P.AP4B1-AS1	1.6444P.AP4B1-AS1	chr1	113859269	113861617	P	0	0.779055
1.6446P.PTPN22	1.6446P.PTPN22	chr1	113867340	113876666	P	0	2.02316
1.6448P.BCL2L15	1.6448P.BCL2L15	chr1	113886167	113889551	P	0	1.65436
1.6451P.AP4B1	1.6451P.AP4B1	chr1	113900884	113906448	P	0	121.17
1.6452P.DCLRE1B	1.6452P.DCLRE1B	chr1	113907010	113908678	P	0	3.09766
1.6456P.HIPK1	1.6456P.HIPK1	chr1	113928255	113931868	P	0	73.8379
1.6458P.HIPK1	1.6458P.HIPK1	chr1	113944700	113951774	P	0	7.4629
1.6459P.HIPK1	1.6459P.HIPK1	chr1	113953581	113962533	P	0	2.71976
1.6461P.OLFML3	1.6461P.OLFML3	chr1	113976308	113985897	P	0	13.0719
1.6480E	1.6461P.OLFML3	chr1	114288549	114292280	E	1	0.669882
1.6463P.ENSG00000270780	1.6463P.ENSG00000270780	chr1	113997706	114002857	P	0	3.03571
1.6471P.SYT6	1.6471P.SYT6	chr1	114152445	114155119	P	0	13.6972
1.6479P.MRPL57P1	1.6479P.MRPL57P1	chr1	114279720	114284719	P	0	3.872
1.6487P.ENSG00000226984	1.6487P.ENSG00000226984	chr1	114452238	114460277	P	0	1.85075
1.6488P.EIF2S2P5	1.6488P.EIF2S2P5	chr1	114462034	114470392	P	0	4.56992
1.6493P.TRIM33	1.6493P.TRIM33	chr1	114509514	114513934	P	0	52.8365
1.6496P.PKMP1	1.6496P.PKMP1	chr1	114537690	114540970	P	0	1.15818
1.6498P.BCAS2	1.6498P.BCAS2	chr1	114579642	114582824	P	0	74.5052
1.6500P.DENND2C	1.6500P.DENND2C	chr1	114664413	114672095	P	0	41.3992
1.6502P.NRAS	1.6502P.NRAS	chr1	114714572	114720043	P	0	20.223
1.6503P.RNY1P13	1.6503P.RNY1P13	chr1	114721693	114725874	P	0	4.27308
1.6504P.RNY1P13	1.6504P.RNY1P13	chr1	114726566	114733320	P	0	3.6906
1.6508P.CSDE1	1.6508P.CSDE1	chr1	114755769	114759685	P	0	89.2673
1.6510P.SIKE1	1.6510P.SIKE1	chr1	114777574	114782923	P	0	15.6953
1.6511P.NR1H5P	1.6511P.NR1H5P	chr1	114829237	114835372	P	0	0.674707
1.6513P.TSHB	1.6513P.TSHB	chr1	115027268	115028904	P	0	1.28283
1.6519P.TSPAN2	1.6519P.TSPAN2	chr1	115080665	115087157	P	0	60.2218
1.6520P.TSPAN2	1.6520P.TSPAN2	chr1	115087685	115091671	P	0	58.2443
1.6521P.LINC01765	1.6521P.LINC01765	chr1	115097545	115101141	P	0	86.9892
1.6534P.NGF	1.6534P.NGF	chr1	115335311	115339924	P	0	4.31946
1.6535P.NGF	1.6535P.NGF	chr1	115340663	115342556	P	0	1.17212
1.6541P.ENSG00000226973	1.6541P.ENSG00000226973	chr1	115467737	115472669	P	0	1.65417
1.6542P.ENSG00000226973	1.6542P.ENSG00000226973	chr1	115473374	115474993	P	0	1.04938
1.6543P.ENSG00000274468	1.6543P.ENSG00000274468	chr1	115476484	115482470	P	0	1.90079
1.6548P.ELOCP20	1.6548P.ELOCP20	chr1	115555153	115556490	P	0	0.590433
1.6549P.CNOT7P2	1.6549P.CNOT7P2	chr1	115564391	115566255	P	0	0.552279
1.6551P.ENSG00000270631	1.6551P.ENSG00000270631	chr1	115576934	115578785	P	0	0.296976
1.6554P.VANGL1	1.6554P.VANGL1	chr1	115640391	115642343	P	0	1.86892
1.6556P.VANGL1	1.6556P.VANGL1	chr1	115654282	115659456	P	0	0.722705
1.6561P.CASQ2	1.6561P.CASQ2	chr1	115770426	115774935	P	0	22.439
1.6566P.NHLH2	1.6566P.NHLH2	chr1	115836855	115839779	P	0	10.5915
1.6565E	1.6570P.SLC22A15	chr1	115826072	115835050	E	1	16.9173
1.6570P.SLC22A15	1.6570P.SLC22A15	chr1	115975325	115979564	P	0	30.6509
1.6574P.ENSG00000237993	1.6574P.ENSG00000237993	chr1	116014352	116016958	P	0	1.03951
1.6577P.MAB21L3	1.6577P.MAB21L3	chr1	116109365	116112006	P	0	10.5413
1.6578P.MAB21L3	1.6578P.MAB21L3	chr1	116113328	116116742	P	0	0.535871
1.6586P.LINC01779	1.6586P.LINC01779	chr1	116162681	116166391	P	0	6.05228
1.6587P.LINC01779	1.6587P.LINC01779	chr1	116166968	116169982	P	0	13.3234
1.6602P.ENSG00000287217	1.6602P.ENSG00000287217	chr1	116297961	116300390	P	0	0.91358
1.6610P.ATP1A1	1.6610P.ATP1A1	chr1	116370412	116381953	P	0	45.5944
1.6611P.ATP1A1	1.6611P.ATP1A1	chr1	116384248	116392078	P	0	8.09603
1.6616P.ATP1A1-AS1	1.6616P.ATP1A1-AS1	chr1	116411689	116424172	P	0	11.0317
1.6617P.ENSG00000230381	1.6617P.ENSG00000230381	chr1	116427839	116431410	P	0	1.03024
1.6618P.ENSG00000230381	1.6618P.ENSG00000230381	chr1	116431857	116438890	P	0	2.17231
1.6620P.Y_RNA	1.6620P.Y_RNA	chr1	116447380	116450885	P	0	1.04107
1.6621P.Y_RNA	1.6621P.Y_RNA	chr1	116452963	116455449	P	0	0.659429
[truncated: 34,513 more rows]

## Sheet: acinar.nodes
node_id	tree_id	chr	start	end	class	level	ATAC_tag_density
2.1E	2.6P.FAM110C	chr2	0	17102	E	1	0
9.4170P.OR5C1	9.4170P.OR5C1	chr9	122791814	122793310	P	0	0
X.1578E	X.1576P.CUL4B	chrX	120596252	120598060	E	1	0.0497512
1.6513P.TSHB	1.6513P.TSHB	chr1	115027268	115028904	P	0	0.0549786
4.3055E	4.3050P.PPM1K-DT	chr4	88309801	88311361	E	1	0.0576553
19.2615P.ZFP82	19.2615P.ZFP82	chr19	36415059	36416533	P	0	0.0610169
X.1119E	X.1121P.FAAH2	chrX	57273189	57275554	E	1	0.0760778
X.1283E	X.1282P.PBDC1	chrX	76192228	76194255	E	1	0.0887574
3.6342E	3.6339P.KPNA4	chr3	160592186	160593754	E	1	0.0892288
18.103E	18.58P.ENSG00000264179	chr18	2192208	2193759	E	2	0.0902062
18.103E	18.101P.ENSG00000263745	chr18	2192208	2193759	E	2	0.0902062
6.4597P.ENSG00000218872	6.4597P.ENSG00000218872	chr6	108855694	108857208	P	0	0.0924092
15.708E	15.706P.ENSG00000259345	chr15	39304843	39307330	E	1	0.0924437
8.3263E	8.3266P.WWP1-AS1	chr8	86285955	86287455	E	1	0.0932712
12.4159E	12.4158P.ENSG00000258007	chr12	101070274	101072151	E	1	0.0958466
10.3539E	10.3498P.ZNF503-AS1	chr10	75807750	75809180	E	2	0.0978337
10.3539E	10.3506P.SPA17P1	chr10	75807750	75809180	E	2	0.0978337
10.3539E	10.3508P.ZNF503-AS2	chr10	75807750	75809180	E	1	0.0978337
10.3539E	10.3511P.ENSG00000236842	chr10	75807750	75809180	E	2	0.0978337
10.3539E	10.3530P.ENSG00000228280	chr10	75807750	75809180	E	2	0.0978337
10.3539E	10.3535P.LRMDA	chr10	75807750	75809180	E	2	0.0978337
10.3539E	10.3585P.ENSG00000230575	chr10	75807750	75809180	E	2	0.0978337
1.4326E	1.4347P.PLPP3	chr1	56343983	56345312	E	1	0.105263
9.2228E	9.2230P.GAS1	chr9	86931253	86932938	E	1	0.106762
17.1529P.ENSG00000283566	17.1529P.ENSG00000283566	chr17	21784313	21785940	P	0	0.110565
5.2307E	5.2308P.TNPO1	chr5	72792472	72794021	E	1	0.116129
X.457E	X.456P.RPS6KA3	chrX	20283739	20286911	E	1	0.116609
4.5681E	4.5659P.FAT1	chr4	186957722	186974233	E	1	0.119307
4.5681E	4.5683P.ENSG00000250971	chr4	186957722	186974233	E	2	0.119307
4.703P.ENSG00000224569	4.703P.ENSG00000224569	chr4	13975785	13978448	P	0	0.12012
10.1232E	10.1247P.KIAA1217	chr10	24020902	24025367	E	1	0.123153
2.1510E	2.1528P.YPEL5	chr2	29632370	29635323	E	3	0.125254
3.4070P.SLC9C1	3.4070P.SLC9C1	chr3	112290934	112292339	P	0	0.128023
16.2335P.ENSG00000260258	16.2335P.ENSG00000260258	chr16	52939457	52941528	P	0	0.130309
18.2078P.SS18L2P2	18.2078P.SS18L2P2	chr18	51421537	51423940	P	0	0.133111
20.1484E	20.1536P.LINC02967	chr20	24169291	24173640	E	1	0.135632
5.579P.MARCHF11-DT	5.579P.MARCHF11-DT	chr5	16182822	16184497	P	0	0.137232
13.1662E	13.1663P.FNDC3A	chr13	48969539	48970835	E	1	0.138782
8.4934P.ENSG00000254317	8.4934P.ENSG00000254317	chr8	129832715	129833993	P	0	0.140735
10.6165E	10.6098P.ENSG00000249456	chr10	125670340	125673154	E	2	0.145648
10.6165E	10.6109P.ENSG00000273599	chr10	125670340	125673154	E	2	0.145648
10.6165E	10.6110P.ENSG00000273599	chr10	125670340	125673154	E	2	0.145648
10.6165E	10.6111P.CTBP2	chr10	125670340	125673154	E	2	0.145648
10.6165E	10.6112P.MIR4296	chr10	125670340	125673154	E	2	0.145648
10.6165E	10.6124P.CTBP2	chr10	125670340	125673154	E	2	0.145648
10.6165E	10.6163P.ALDOAP2	chr10	125670340	125673154	E	2	0.145648
10.6165E	10.6164P.ALDOAP2	chr10	125670340	125673154	E	2	0.145648
10.6165E	10.6168P.EDRF1-DT	chr10	125670340	125673154	E	2	0.145648
10.6165E	10.6170P.EDRF1	chr10	125670340	125673154	E	2	0.145648
10.6165E	10.6171P.ENSG00000280561	chr10	125670340	125673154	E	2	0.145648
10.6165E	10.6180P.DHX32	chr10	125670340	125673154	E	2	0.145648
10.6165E	10.6186P.RNU2-42P	chr10	125670340	125673154	E	2	0.145648
13.3566E	13.3554P.C13orf46	chr13	114158821	114160660	E	1	0.146739
7.5244E	7.5246P.CPA2	chr7	130249553	130251378	E	1	0.147864
7.5244E	7.5247P.CPA4	chr7	130249553	130251378	E	1	0.147864
X.1516E	X.1517P.PLS3-AS1	chrX	115553076	115554626	E	1	0.148291
12.4406E	12.4411P.CKAP4	chr12	106208078	106210218	E	1	0.149463
5.2203P.ENSG00000250138	5.2203P.ENSG00000250138	chr5	69631256	69634274	P	0	0.152368
12.6057P.ENSG00000256343	12.6057P.ENSG00000256343	chr12	130648340	130650749	P	0	0.153527
7.4244E	7.4231P.RNU6-1136P	chr7	102951756	102957351	E	2	0.155468
7.4244E	7.4246P.NFE4	chr7	102951756	102957351	E	2	0.155468
7.4244E	7.4254P.ARMC10	chr7	102951756	102957351	E	2	0.155468
14.1372E	14.1398P.AP5M1	chr14	56568892	56570368	E	1	0.155721
2.1552P.LINC01936	2.1552P.LINC01936	chr2	30343445	30344908	P	0	0.157104
3.4567E	3.4573P.PARP14	chr3	122583365	122585079	E	1	0.157434
7.5993P.ENSG00000241449	7.5993P.ENSG00000241449	chr7	150041178	150042636	P	0	0.157642
X.1120E	X.1125P.ZXDB	chrX	57277229	57278932	E	1	0.158451
X.1212E	X.1211P.ZMYM3	chrX	71259233	71260932	E	1	0.158824
6.154E	6.91P.FOXC1	chr6	2278782	2281669	E	2	0.15928
6.154E	6.149P.ENSG00000285603	chr6	2278782	2281669	E	2	0.15928
6.154E	6.151P.GMDS-DT	chr6	2278782	2281669	E	2	0.15928
6.154E	6.162P.LINC02521	chr6	2278782	2281669	E	2	0.15928
18.291E	18.292P.LINC00667	chr18	5223960	5228285	E	1	0.159501
1.7932P.RGS5	1.7932P.RGS5	chr1	163308065	163310363	P	0	0.16094
4.5670E	4.5659P.FAT1	chr4	186870567	186872238	E	1	0.161483
7.5992P.ENSG00000241449	7.5992P.ENSG00000241449	chr7	150038441	150040112	P	0	0.161483
X.1185P.MTCYBP31	X.1185P.MTCYBP31	chrX	70118804	70120783	P	0	0.161616
2.8562E	2.8602P.ENSG00000272622	chr2	226209831	226214093	E	1	0.161858
7.4285E	7.4313P.LINC01004	chr7	104250598	104252015	E	1	0.1622
X.1227E	X.1231P.OGT	chrX	71505050	71506461	E	1	0.16289
10.4776E	10.4786P.DNMBP	chr10	99866696	99868336	E	1	0.164534
18.430E	18.476P.ANKRD12	chr18	8700434	8701827	E	1	0.164993
5.1624E	5.1675P.PLK2	chr5	57766745	57770073	E	1	0.165215
X.1951P.ENSG00000231830	X.1951P.ENSG00000231830	chrX	154330647	154332579	P	0	0.165546
14.2218E	14.2238P.ENSG00000289583	chr14	68634742	68636129	E	1	0.165706
10.3911E	10.3912P.GHITM	chr10	84130400	84131786	E	1	0.165826
7.2475P.ELDR	7.2475P.ELDR	chr7	55251432	55253357	P	0	0.166147
15.2533P.RPL4	15.2533P.RPL4	chr15	66520359	66521976	P	0	0.166873
7.762E	7.750P.ENSG00000271253	chr7	13123658	13125034	E	1	0.16703
13.560E	13.551P.SLC7A1	chr13	29651967	29653334	E	1	0.168129
17.4390E	17.4402P.AXIN2	chr17	65334993	65337700	E	1	0.169867
9.3116E	9.3099P.SEC61B	chr9	99683243	99685091	E	1	0.173067
9.2015E	9.1983P.RASEF	chr9	83530908	83532465	E	1	0.173299
8.3192P.ENSG00000272425	8.3192P.ENSG00000272425	chr8	81274190	81276843	P	0	0.173323
X.238E	X.217P.ENSG00000288817	chrX	13445780	13447335	E	1	0.173522
12.4052E	12.4022P.Y_RNA	chr12	95822035	95823873	E	2	0.174008
12.4052E	12.4025P.PGAM1P5	chr12	95822035	95823873	E	2	0.174008
12.4052E	12.4026P.PGAM1P5	chr12	95822035	95823873	E	2	0.174008
12.4052E	12.4029P.PGAM1P5	chr12	95822035	95823873	E	2	0.174008
12.4052E	12.4046P.NTN4	chr12	95822035	95823873	E	2	0.174008
12.4052E	12.4047P.LINC02410	chr12	95822035	95823873	E	2	0.174008
12.4052E	12.4048P.LINC02410	chr12	95822035	95823873	E	2	0.174008
12.4052E	12.4049P.LINC02410	chr12	95822035	95823873	E	2	0.174008
19.1997E	19.1945P.ZNF737	chr19	21372609	21375471	E	2	0.174642
19.1997E	19.1994P.ZNF708	chr19	21372609	21375471	E	2	0.174642
19.1997E	19.2004P.ZNF429	chr19	21372609	21375471	E	2	0.174642
19.1997E	19.2011P.ENSG00000268555	chr19	21372609	21375471	E	2	0.174642
19.1997E	19.2012P.ENSG00000268240	chr19	21372609	21375471	E	2	0.174642
20.3596E	20.3550P.ENSG00000197670	chr20	53843327	53845127	E	2	0.177679
20.3596E	20.3551P.ENSG00000197670	chr20	53843327	53845127	E	2	0.177679
20.3596E	20.3555P.ZNF217	chr20	53843327	53845127	E	1	0.177679
20.3596E	20.3557P.ZNF217	chr20	53843327	53845127	E	2	0.177679
20.3596E	20.3558P.ENSG00000235415	chr20	53843327	53845127	E	2	0.177679
20.3596E	20.3559P.ENSG00000235415	chr20	53843327	53845127	E	2	0.177679
20.3596E	20.3568P.RNU7-14P	chr20	53843327	53845127	E	2	0.177679
20.3596E	20.3581P.ENSG00000287886	chr20	53843327	53845127	E	2	0.177679
20.3596E	20.3593P.ENSG00000225563	chr20	53843327	53845127	E	2	0.177679
20.3596E	20.3599P.SUMO1P1	chr20	53843327	53845127	E	2	0.177679
20.3596E	20.3600P.SUMO1P1	chr20	53843327	53845127	E	2	0.177679
20.3596E	20.3609P.ENSG00000236352	chr20	53843327	53845127	E	2	0.177679
20.3596E	20.3618P.MIR4756	chr20	53843327	53845127	E	2	0.177679
20.3596E	20.3636P.PFDN4	chr20	53843327	53845127	E	2	0.177679
12.6246E	12.6234P.ZNF140	chr12	133193320	133195618	E	1	0.178338
12.6246E	12.6241P.ZNF10	chr12	133193320	133195618	E	1	0.178338
18.983P.RNU6-1032P	18.983P.RNU6-1032P	chr18	22644815	22646310	P	0	0.180481
X.1131E	X.1125P.ZXDB	chrX	58039412	58041451	E	1	0.181373
3.3887E	3.3899P.ALCAM	chr3	105073268	105075525	E	1	0.181577
12.3117E	12.3118P.CAND1	chr12	67236155	67238403	E	1	0.182303
7.4469P.ENSG00000290116	7.4469P.ENSG00000290116	chr7	106445754	106448273	P	0	0.18254
11.2079P.ENSG00000254651	11.2079P.ENSG00000254651	chr11	45396786	45398260	P	0	0.183051
10.1996P.ENSG00000288987	10.1996P.ENSG00000288987	chr10	34014761	34017264	P	0	0.183706
6.977E	6.958P.ATXN1	chr6	16958042	16960039	E	1	0.185185
8.4901E	8.4913P.LINC00824	chr8	128417404	128418858	E	1	0.185567
6.1511P.VN1R11P	6.1511P.VN1R11P	chr6	27085241	27086689	P	0	0.186335
1.2726E	1.2736P.SFPQ	chr1	35065771	35067217	E	1	0.186593
10.349E	10.332P.AKR1C6P	chr10	5081120	5084270	E	2	0.187242
10.349E	10.333P.AKR1C6P	chr10	5081120	5084270	E	2	0.187242
10.349E	10.348P.AKR1C3	chr10	5081120	5084270	E	2	0.187242
10.349E	10.350P.U8	chr10	5081120	5084270	E	2	0.187242
10.349E	10.351P.AKR1C3	chr10	5081120	5084270	E	2	0.187242
10.349E	10.355P.AKR1C4	chr10	5081120	5084270	E	2	0.187242
10.349E	10.356P.ENSG00000287848	chr10	5081120	5084270	E	2	0.187242
2.1635E	2.1637P.SPAST	chr2	32023094	32025539	E	1	0.188062
19.1919P.BNIP3P18	19.1919P.BNIP3P18	chr19	20265975	20269096	P	0	0.188981
8.2109E	8.2107P.ENSG00000286878	chr8	48827497	48829186	E	1	0.189349
20.3592P.ENSG00000225563	20.3592P.ENSG00000225563	chr20	53822796	53824748	P	0	0.189452
19.4340E	19.4389P.ZSCAN18	chr19	57643324	57648388	E	1	0.189536
3.1735P.ENSG00000288703	3.1735P.ENSG00000288703	chr3	46068482	46070428	P	0	0.190036
19.3769E	19.3814P.SCAF1	chr19	49318766	49320185	E	1	0.190141
20.988P.U3	20.988P.U3	chr20	16984362	16986500	P	0	0.191678
11.2464E	11.2451P.LPXN	chr11	58700326	58701993	E	1	0.191847
20.3502P.ENSG00000287511	20.3502P.ENSG00000287511	chr20	52070520	52072170	P	0	0.193822
7.2828E	7.2821P.ABHD11	chr7	73788613	73790727	E	1	0.193853
7.2828E	7.2835P.CLDN4	chr7	73788613	73790727	E	1	0.193853
X.2004E	X.2003P.SPRY3	chrX	155631695	155635442	E	1	0.194771
19.2639P.ZNF567	19.2639P.ZNF567	chr19	36705126	36708662	P	0	0.195081
19.658E	19.656P.SH2D3A	chr19	6791126	6792509	E	1	0.195087
20.264E	20.263P.SF3A3P1	chr20	3494834	3496729	E	1	0.195148
8.4889E	8.4847P.MYC	chr8	128260397	128262958	E	1	0.19516
8.4889E	8.4859P.PVT1	chr8	128260397	128262958	E	2	0.19516
8.4889E	8.4860P.LINC02912	chr8	128260397	128262958	E	2	0.19516
8.4889E	8.4861P.MIR1205	chr8	128260397	128262958	E	2	0.19516
8.4889E	8.4862P.ENSG00000278275	chr8	128260397	128262958	E	2	0.19516
8.4889E	8.4868P.PVT1	chr8	128260397	128262958	E	2	0.19516
8.4889E	8.4869P.MIR1207	chr8	128260397	128262958	E	2	0.19516
8.4889E	8.4913P.LINC00824	chr8	128260397	128262958	E	2	0.19516
X.909E	X.898P.CDK16	chrX	47451530	47453167	E	1	0.19536
5.881E	5.867P.ENSG00000215156	chr5	34531866	34533757	E	2	0.19556
5.881E	5.898P.RAI14	chr5	34531866	34533757	E	2	0.19556
5.881E	5.902P.RAI14	chr5	34531866	34533757	E	2	0.19556
5.881E	5.918P.TTC23L-AS1	chr5	34531866	34533757	E	2	0.19556
5.881E	5.921P.ENSG00000250140	chr5	34531866	34533757	E	2	0.19556
5.881E	5.928P.RAD1	chr5	34531866	34533757	E	2	0.19556
5.881E	5.929P.BRIX1	chr5	34531866	34533757	E	2	0.19556
4.4405P.NMNAT1P4	4.4405P.NMNAT1P4	chr4	145457735	145459624	P	0	0.195767
X.581P.TASL	X.581P.TASL	chrX	30576121	30578895	P	0	0.198198
15.1322P.CTXN2	15.1322P.CTXN2	chr15	48194660	48196525	P	0	0.198285
X.1449E	X.1452P.NXT2	chrX	109503183	109505955	E	1	0.198341
19.2634P.ZNF382	19.2634P.ZNF382	chr19	36610232	36611837	P	0	0.199253
X.526E	X.525P.KLHL15	chrX	24040074	24041925	E	1	0.199784
X.992E	X.988P.OTUD5	chrX	48987510	48990255	E	1	0.200291
X.492E	X.494P.SMS	chrX	21919566	21923458	E	1	0.20036
3.5304E	3.5306P.ENSG00000285908	chr3	133779088	133780932	E	1	0.200542
X.1705P.ENOX2	X.1705P.ENOX2	chrX	130895921	130900926	P	0	0.201758
6.5173E	6.5138P.MAN1A1	chr6	119747933	119751333	E	1	0.202882
10.1343E	10.1309P.ARHGAP21	chr10	25091501	25094210	E	1	0.202952
10.1343E	10.1333P.THNSL1	chr10	25091501	25094210	E	1	0.202952
12.3743E	12.3731P.LINC01619	chr12	92351978	92353800	E	2	0.202962
12.3743E	12.3732P.BTG1-DT	chr12	92351978	92353800	E	2	0.202962
12.3743E	12.3745P.CLLU1	chr12	92351978	92353800	E	2	0.202962
12.3743E	12.3746P.CLLU1-AS1	chr12	92351978	92353800	E	2	0.202962
12.3743E	12.3748P.LINC02397	chr12	92351978	92353800	E	2	0.202962
22.949E	22.1009P.ENSG00000226471	chr22	28039914	28041735	E	1	0.203074
5.4218E	5.4226P.UBE2B	chr5	134337097	134339113	E	1	0.203272
5.4218E	5.4266P.SAR1B	chr5	134337097	134339113	E	1	0.203272
19.2685P.ENSG00000279936	19.2685P.ENSG00000279936	chr19	37401308	37403120	P	0	0.204082
12.677E	12.661P.YBX3	chr12	11490410	11492414	E	1	0.204489
7.666E	7.669P.ENSG00000271185	chr7	10919293	10921537	E	1	0.2049
3.3199E	3.3277P.FOXP1	chr3	70533962	70536205	E	1	0.204991
X.1451E	X.1452P.NXT2	chrX	109518984	109520786	E	1	0.205214
5.3767P.ENSG00000251214	5.3767P.ENSG00000251214	chr5	124456576	124458133	P	0	0.205392
6.4593P.ENSG00000231559	6.4593P.ENSG00000231559	chr6	108817132	108818925	P	0	0.206243
X.1261P.RAB11FIP1P1	X.1261P.RAB11FIP1P1	chrX	74205514	74209290	P	0	0.206513
2.4110P.ENSG00000236750	2.4110P.ENSG00000236750	chr2	95641147	95643369	P	0	0.206928
X.2008E	X.1994P.F8	chrX	155862768	155864554	E	1	0.207051
19.2668P.ENSG00000267360	19.2668P.ENSG00000267360	chr19	37206402	37208187	P	0	0.207167
10.2839E	10.2780P.JMJD1C	chr10	63804999	63806965	E	1	0.208439
19.2693P.ZNF793	19.2693P.ZNF793	chr19	37525500	37527895	P	0	0.208681
2.4586P.ENSG00000236525	2.4586P.ENSG00000236525	chr2	102433326	102435285	P	0	0.209184
5.269P.ENSG00000287790	5.269P.ENSG00000287790	chr5	7068614	7070809	P	0	0.209472
15.218P.ENSG00000259690	15.218P.ENSG00000259690	chr15	29374040	29376421	P	0	0.209908
13.1771P.DLEU1	13.1771P.DLEU1	chr13	50218366	50220311	P	0	0.210689
8.4398E	8.4397P.SNTB1	chr8	120818082	120820256	E	1	0.211494
14.3251P.CHORDC2P	14.3251P.CHORDC2P	chr14	89735122	89737057	P	0	0.211777
16.1202P.ENSG00000259929	16.1202P.ENSG00000259929	chr16	18148409	18154016	P	0	0.212197
16.3612P.ENSG00000260092	16.3612P.ENSG00000260092	chr16	75545536	75546806	P	0	0.212431
6.382E	6.444P.ENSG00000287002	chr6	6670462	6671964	E	1	0.212908
12.1143E	12.1139P.C2CD5	chr12	22568506	22570663	E	1	0.21316
3.1406P.ENSG00000231873	3.1406P.ENSG00000231873	chr3	40764358	40765858	P	0	0.213191
2.7266E	2.7257P.AOX1	chr2	200684526	200686249	E	1	0.214617
[truncated: 102,997 more rows]

## Sheet: duct.nodes
node_id	tree_id	chr	start	end	class	level	ATAC_tag_density
[truncated: 116,131 more rows]

[truncated: 1 more sheets: consensus.nodes]
