# Supplementary material for: Predictive prioritization of enhancers associated with pancreatic disease risk
Source: Cell Genom. 2025 Oct 16;6(1):101040. doi: 10.1016/j.xgen.2025.101040 (PMC12926207; doi:10.1016/j.xgen.2025.101040)
Supplement: Table S5. Detailed information on enhancer tree edges, related to Figure 2 [file mmc5.xlsx]

## Sheet: Description
	TAB DESCRIPTIONS
	alpha.edges	edges in alpha cell enhancer trees
	beta.edges	edges in beta cell enhancer trees
	delta.edges	edges in delta cell enhancer trees
	acinar.edges	edges in acinar cell enhancer trees
	duct.edges	edges in duct cell enhancer trees
	consensus.edges	list of non-redundant edges derived by merging enhancer trees across cell types
	FIELD DESCRIPTIONS
	edge_id	unique identifier of a HiChIP loop
		nomenclature method for edges:
		Each edge (or loop) is designated with the prefix "L" for loop,
		Followed by the name of the chromosome on which the loop is identified.
		The final number is the order of the loop on that chromosome, starting from the 5' end
		example: L1.1111, the 1111th loop identifed on chromosome 1
	node1_id	unique identifier of the lower anchor of a loop
	node2_id	unique identifier of the upper anchor of a loop
		nomenclature method for nodes:
		Each node starts with the name of the chromosome on which the node is identified, followed by a decimal separator;
		a number which is the order of the node on that chromosome, starting from the 5' end;
		the final letter indicates whether the node is a promoter (P) or enhancer (E).
		example: 1.20E, the 20th node identifed on chromosome 1, this node is an enhancer
	PETs	paired end tags of a loop
	level	network level defined for each loop
	edge_length	the (linear) genomic distance between the mid points of two anchors of a loop
	tree_id	unique identifier of the tree an edge belongs to
		nomenclature method for tree ids
		each tree is named after its promoter node, with the addition of the gene symbol associated with the promoter
		examlpe: 1.234P.N, a tree of gene N, of which the promoter node is 1.234P

## Sheet: alpha.edges
edge_id	node1_id	node2_id	PETs	level	edge_length	tree_id
L1.28518	1.10002P.UTP25	1.10018E	13	1	150429	1.10002P.UTP25
L1.28521	1.10003E	1.10018E	13	3	138199	1.10002P.UTP25
L1.28521	1.10003E	1.10018E	13	3	138199	1.10013P.SYT14
L1.28528	1.10006E	1.10008E	40	3	7189	1.10013P.SYT14
L1.28528	1.10006E	1.10008E	40	3	7189	1.10020P.ENSG00000287343
L1.28529	1.10006E	1.10014E	14	3	78351	1.10013P.SYT14
L1.28530	1.10006E	1.10018E	18	3	115209	1.10002P.UTP25
L1.28530	1.10006E	1.10018E	18	3	115209	1.10013P.SYT14
L1.28531	1.10006E	1.10035E	7	3	424980	1.10034P.ST13P19
L1.28537	1.10008E	1.10020P.ENSG00000287343	16	1	126293	1.10020P.ENSG00000287343
L1.28538	1.10008E	1.10024E	5	3	249141	1.10020P.ENSG00000287343
L1.28538	1.10008E	1.10024E	5	3	249141	1.10013P.SYT14
L1.28543	1.10009E	1.10011E	25	3	40956	1.10013P.SYT14
L1.28543	1.10009E	1.10011E	25	3	40956	1.10039P.HHAT
L1.28543	1.10009E	1.10011E	25	3	40956	1.10015P.SYT14
L1.28543	1.10009E	1.10011E	25	3	40956	1.10020P.ENSG00000287343
L1.28545	1.10009E	1.10013P.SYT14	43	1	52844	1.10013P.SYT14
L1.28547	1.10009E	1.10015P.SYT14	14	1	69730	1.10015P.SYT14
L1.28549	1.10009E	1.10017E	17	3	86859	1.10039P.HHAT
L1.28549	1.10009E	1.10017E	17	3	86859	1.10015P.SYT14
L1.28549	1.10009E	1.10017E	17	3	86859	1.10020P.ENSG00000287343
L1.28549	1.10009E	1.10017E	17	3	86859	1.10013P.SYT14
L1.28552	1.10009E	1.10020P.ENSG00000287343	22	1	117585	1.10020P.ENSG00000287343
L1.28560	1.10009E	1.10039P.HHAT	5	1	444649	1.10039P.HHAT
L1.28564	1.10013P.SYT14	1.10014E	41	1	9610	1.10013P.SYT14
L1.3410	1.1001E	1.1005P.FHAD1	43	1	34604	1.1005P.FHAD1
L1.3411	1.1001E	1.1006P.FHAD1	43	1	44711	1.1006P.FHAD1
L1.3413	1.1001E	1.1009E	20	3	70124	1.996P.TMEM51-AS2
L1.3413	1.1001E	1.1009E	20	3	70124	1.1030P.EFHD2
L1.3413	1.1001E	1.1009E	20	3	70124	1.1046P.CASP9
L1.3413	1.1001E	1.1009E	20	3	70124	1.1014P.FHAD1
L1.3413	1.1001E	1.1009E	20	3	70124	1.1005P.FHAD1
L1.3413	1.1001E	1.1009E	20	3	70124	1.1006P.FHAD1
L1.3415	1.1001E	1.1014P.FHAD1	42	1	100991	1.1014P.FHAD1
L1.3423	1.1001E	1.1046P.CASP9	21	1	323628	1.1046P.CASP9
L1.3425	1.1002E	1.1046P.CASP9	3	1	313308	1.1046P.CASP9
L1.28585	1.10034P.ST13P19	1.10035E	25	1	20813	1.10034P.ST13P19
L1.28587	1.10039P.HHAT	1.10041E	53	1	16404	1.10039P.HHAT
L1.3428	1.1003P.ZBTB2P1	1.1012E	26	1	62015	1.1003P.ZBTB2P1
L1.28588	1.10041E	1.10043P.RNU5A-8P	29	1	29437	1.10043P.RNU5A-8P
L1.28632	1.10062E	1.10111P.KCNH1	3	1	570534	1.10111P.KCNH1
L1.28636	1.10063E	1.10111P.KCNH1	6	1	565087	1.10111P.KCNH1
L1.28639	1.10064E	1.10111P.KCNH1	3	1	557786	1.10111P.KCNH1
L1.333	1.100E	1.103P.GNB1	17	1	30375	1.103P.GNB1
L1.28767	1.10113E	1.10119P.RCOR3	28	1	111325	1.10119P.RCOR3
L1.28768	1.10116E	1.10119P.RCOR3	19	1	91360	1.10119P.RCOR3
L1.28771	1.10119P.RCOR3	1.10123E	27	1	44903	1.10119P.RCOR3
L1.28775	1.10120E	1.10121E	31	5	8572	1.10119P.RCOR3
L1.28776	1.10121E	1.10122E	35	5	7690	1.10119P.RCOR3
L1.28777	1.10121E	1.10123E	41	3	22635	1.10119P.RCOR3
L1.28782	1.10125P.TRAF5	1.10128E	20	1	27856	1.10125P.TRAF5
L1.3436	1.1012E	1.1030P.EFHD2	34	1	126130	1.1030P.EFHD2
L1.28794	1.10131P.SLC30A1	1.10132E	33	1	9807	1.10131P.SLC30A1
L1.28795	1.10131P.SLC30A1	1.10133E	19	1	19103	1.10131P.SLC30A1
L1.28796	1.10131P.SLC30A1	1.10134E	50	1	38513	1.10131P.SLC30A1
L1.3442	1.1013E	1.1030P.EFHD2	13	1	120827	1.1030P.EFHD2
L1.28804	1.10141P.NEK2-DT	1.10172E	4	1	366047	1.10141P.NEK2-DT
L1.28810	1.10144E	1.10171P.INTS7	3	1	342896	1.10171P.INTS7
L1.28811	1.10144E	1.10204P.ENSG00000287445	2	1	743009	1.10204P.ENSG00000287445
L1.28815	1.10145E	1.10155P.LPGAT1-AS1	17	1	130434	1.10155P.LPGAT1-AS1
L1.28818	1.10145E	1.10166E	6	3	272610	1.10155P.LPGAT1-AS1
L1.28818	1.10145E	1.10166E	6	3	272610	1.10171P.INTS7
L1.28822	1.10145E	1.10170E	3	3	319556	1.10155P.LPGAT1-AS1
L1.28822	1.10145E	1.10170E	3	3	319556	1.10171P.INTS7
L1.28823	1.10145E	1.10171P.INTS7	11	1	331804	1.10171P.INTS7
L1.28827	1.10146E	1.10171P.INTS7	3	1	321423	1.10171P.INTS7
L1.28833	1.10148P.ENSG00000226868	1.10149E	28	1	11127	1.10148P.ENSG00000226868
L1.28835	1.10149E	1.10151E	32	3	32371	1.10148P.ENSG00000226868
L1.28835	1.10149E	1.10151E	32	3	32371	1.10171P.INTS7
L1.28842	1.10149E	1.10171P.INTS7	6	1	296101	1.10171P.INTS7
L1.3444	1.1014P.FHAD1	1.1031E	13	1	114043	1.1014P.FHAD1
L1.3445	1.1014P.FHAD1	1.1032E	21	1	123724	1.1014P.FHAD1
L1.28844	1.10150E	1.10171P.INTS7	4	1	284377	1.10171P.INTS7
L1.28848	1.10154E	1.10165E	17	3	126904	1.10155P.LPGAT1-AS1
L1.28848	1.10154E	1.10165E	17	3	126904	1.10164P.ENSG00000233626
L1.28850	1.10155P.LPGAT1-AS1	1.10158E	20	1	60385	1.10155P.LPGAT1-AS1
L1.28851	1.10155P.LPGAT1-AS1	1.10159E	17	1	72839	1.10155P.LPGAT1-AS1
L1.28852	1.10155P.LPGAT1-AS1	1.10160E	16	1	80293	1.10155P.LPGAT1-AS1
L1.28853	1.10155P.LPGAT1-AS1	1.10161E	33	1	89195	1.10155P.LPGAT1-AS1
L1.28854	1.10155P.LPGAT1-AS1	1.10162E	28	1	97800	1.10155P.LPGAT1-AS1
L1.28857	1.10155P.LPGAT1-AS1	1.10165E	70	1	117488	1.10155P.LPGAT1-AS1
L1.28858	1.10155P.LPGAT1-AS1	1.10167E	18	1	165357	1.10155P.LPGAT1-AS1
L1.28859	1.10155P.LPGAT1-AS1	1.10168E	19	1	173730	1.10155P.LPGAT1-AS1
L1.28865	1.10158E	1.10160E	41	3	19908	1.10164P.ENSG00000233626
L1.28867	1.10158E	1.10162E	21	3	37415	1.10164P.ENSG00000233626
L1.28871	1.10159E	1.10161E	39	3	16356	1.10164P.ENSG00000233626
L1.3452	1.1015E	1.1030P.EFHD2	56	1	87377	1.1030P.EFHD2
L1.3464	1.1015E	1.1046P.CASP9	21	1	202445	1.1046P.CASP9
L1.28872	1.10160E	1.10161E	60	3	8902	1.10164P.ENSG00000233626
L1.28874	1.10161E	1.10162E	51	3	8605	1.10164P.ENSG00000233626
L1.28875	1.10161E	1.10164P.ENSG00000233626	21	1	19849	1.10164P.ENSG00000233626
L1.28878	1.10162E	1.10165E	31	3	19688	1.10164P.ENSG00000233626
L1.28889	1.10173P.RPL21P28	1.10201E	5	1	310207	1.10173P.RPL21P28
L1.28890	1.10173P.RPL21P28	1.10202E	6	1	320785	1.10173P.RPL21P28
L1.28891	1.10173P.RPL21P28	1.10206E	2	1	396807	1.10173P.RPL21P28
L1.28894	1.10174E	1.10204P.ENSG00000287445	3	1	368082	1.10204P.ENSG00000287445
L1.28904	1.10175P.MIR3122	1.10201E	4	1	291944	1.10175P.MIR3122
L1.28906	1.10175P.MIR3122	1.10206E	3	1	378544	1.10175P.MIR3122
L1.28911	1.10178E	1.10197E	5	3	252824	1.10204P.ENSG00000287445
L1.28912	1.10178E	1.10204P.ENSG00000287445	6	1	344009	1.10204P.ENSG00000287445
L1.28935	1.10189P.LINC02608	1.10190E	23	1	7262	1.10189P.LINC02608
L1.3470	1.1018P.FHAD1-AS1	1.1019E	55	1	7324	1.1018P.FHAD1-AS1
L1.3472	1.1018P.FHAD1-AS1	1.1032E	27	1	81693	1.1018P.FHAD1-AS1
L1.3474	1.1019E	1.1030P.EFHD2	47	1	58214	1.1030P.EFHD2
L1.3481	1.1019E	1.1046P.CASP9	15	1	173282	1.1046P.CASP9
L1.337	1.101P.GNB1	1.102E	57	1	6295	1.101P.GNB1
L1.339	1.101P.GNB1	1.104E	19	1	39436	1.101P.GNB1
L1.28943	1.10204P.ENSG00000287445	1.10250E	7	1	459791	1.10204P.ENSG00000287445
L1.28944	1.10204P.ENSG00000287445	1.10253E	5	1	563758	1.10204P.ENSG00000287445
L1.28956	1.10209E	1.10218P.ENSG00000288007	15	1	80371	1.10218P.ENSG00000288007
L1.28960	1.10209E	1.10223P.ATF3	23	1	129135	1.10223P.ATF3
L1.28965	1.10211E	1.10218P.ENSG00000288007	71	1	70636	1.10218P.ENSG00000288007
L1.28966	1.10211E	1.10219P.ATF3	39	1	78810	1.10219P.ATF3
L1.28969	1.10211E	1.10223P.ATF3	55	1	119400	1.10223P.ATF3
L1.28970	1.10211E	1.10224P.ATF3	13	1	130352	1.10224P.ATF3
L1.28971	1.10211E	1.10225P.ENSG00000235862	12	1	141206	1.10225P.ENSG00000235862
L1.28973	1.10211E	1.10236P.NSL1	5	1	303254	1.10236P.NSL1
L1.28974	1.10212E	1.10223P.ATF3	14	1	110627	1.10223P.ATF3
L1.28978	1.10214E	1.10218P.ENSG00000288007	45	1	42950	1.10218P.ENSG00000288007
L1.28981	1.10214E	1.10223P.ATF3	20	1	91714	1.10223P.ATF3
L1.28989	1.10218P.ENSG00000288007	1.10222E	32	1	38454	1.10218P.ENSG00000288007
L1.3484	1.1021E	1.1030P.EFHD2	17	1	47727	1.1030P.EFHD2
L1.28998	1.10222E	1.10223P.ATF3	41	1	10310	1.10223P.ATF3
L1.29006	1.10227P.LINC02773	1.10233E	16	1	75048	1.10227P.LINC02773
L1.29007	1.10227P.LINC02773	1.10234E	21	1	107167	1.10227P.LINC02773
L1.29010	1.10227P.LINC02773	1.10238E	19	1	138681	1.10227P.LINC02773
L1.29014	1.10227P.LINC02773	1.10253E	12	1	329501	1.10227P.LINC02773
L1.29015	1.10227P.LINC02773	1.10254E	4	1	332749	1.10227P.LINC02773
L1.29016	1.10227P.LINC02773	1.10255E	4	1	339221	1.10227P.LINC02773
L1.29021	1.10236P.NSL1	1.10240E	39	1	23476	1.10236P.NSL1
L1.29026	1.10238E	1.10246P.FLVCR1	21	1	53402	1.10246P.FLVCR1
L1.3491	1.1023E	1.1030P.EFHD2	38	1	35862	1.1030P.EFHD2
L1.29029	1.10240E	1.10246P.FLVCR1	55	1	43674	1.10246P.FLVCR1
L1.29032	1.10240E	1.10249E	19	3	63650	1.10236P.NSL1
L1.29032	1.10240E	1.10249E	19	3	63650	1.10246P.FLVCR1
L1.29033	1.10240E	1.10253E	18	3	181092	1.10246P.FLVCR1
L1.29033	1.10240E	1.10253E	18	3	181092	1.10236P.NSL1
L1.29035	1.10242P.ENSG00000236905	1.10243E	30	1	7018	1.10242P.ENSG00000236905
L1.29038	1.10243E	1.10246P.FLVCR1	24	1	25011	1.10246P.FLVCR1
L1.29041	1.10246P.FLVCR1	1.10247E	32	1	5554	1.10246P.FLVCR1
L1.29042	1.10246P.FLVCR1	1.10248E	33	1	13673	1.10246P.FLVCR1
L1.3493	1.1025E	1.1030P.EFHD2	31	1	26041	1.1030P.EFHD2
L1.29049	1.10261E	1.10326P.PROX1	4	1	869202	1.10326P.PROX1
L1.29053	1.10262E	1.10326P.PROX1	4	1	865926	1.10326P.PROX1
L1.29064	1.10265E	1.10326P.PROX1	2	1	846791	1.10326P.PROX1
L1.3495	1.1026E	1.1030P.EFHD2	23	1	19535	1.1030P.EFHD2
L1.29079	1.10272E	1.10325P.PROX1-AS1	7	1	731998	1.10325P.PROX1-AS1
L1.29080	1.10272E	1.10326P.PROX1	18	1	743188	1.10326P.PROX1
L1.29088	1.10272E	1.10338E	3	3	867218	1.10325P.PROX1-AS1
L1.29088	1.10272E	1.10338E	3	3	867218	1.10326P.PROX1
L1.29089	1.10272E	1.10339E	7	3	877419	1.10325P.PROX1-AS1
L1.29090	1.10272E	1.10340E	3	3	882259	1.10325P.PROX1-AS1
L1.29090	1.10272E	1.10340E	3	3	882259	1.10326P.PROX1
L1.29094	1.10273E	1.10325P.PROX1-AS1	4	1	726846	1.10325P.PROX1-AS1
L1.29095	1.10273E	1.10326P.PROX1	4	1	738036	1.10326P.PROX1
L1.29097	1.10274E	1.10326P.PROX1	7	1	712438	1.10326P.PROX1
L1.29099	1.10274E	1.10340E	4	3	851509	1.10326P.PROX1
L1.29101	1.10276E	1.10326P.PROX1	3	1	677392	1.10326P.PROX1
L1.29103	1.10278E	1.10326P.PROX1	6	1	658942	1.10326P.PROX1
L1.29104	1.10279E	1.10325P.PROX1-AS1	5	1	629006	1.10325P.PROX1-AS1
L1.29105	1.10279E	1.10326P.PROX1	3	1	640196	1.10326P.PROX1
L1.29106	1.10280E	1.10325P.PROX1-AS1	5	1	622272	1.10325P.PROX1-AS1
L1.29107	1.10280E	1.10326P.PROX1	6	1	633462	1.10326P.PROX1
L1.29108	1.10281E	1.10325P.PROX1-AS1	2	1	609263	1.10325P.PROX1-AS1
L1.29109	1.10281E	1.10326P.PROX1	12	1	620453	1.10326P.PROX1
L1.29111	1.10281E	1.10328E	5	3	652588	1.10325P.PROX1-AS1
L1.29112	1.10281E	1.10339E	2	3	754684	1.10325P.PROX1-AS1
L1.29114	1.10282E	1.10325P.PROX1-AS1	4	1	601666	1.10325P.PROX1-AS1
L1.29115	1.10282E	1.10326P.PROX1	10	1	612856	1.10326P.PROX1
L1.29118	1.10282E	1.10339E	3	3	747087	1.10325P.PROX1-AS1
L1.29119	1.10282E	1.10340E	2	3	751927	1.10325P.PROX1-AS1
L1.29119	1.10282E	1.10340E	2	3	751927	1.10326P.PROX1
L1.29120	1.10283E	1.10325P.PROX1-AS1	11	1	596768	1.10325P.PROX1-AS1
L1.29121	1.10283E	1.10326P.PROX1	13	1	607958	1.10326P.PROX1
L1.29123	1.10283E	1.10339E	5	3	742189	1.10325P.PROX1-AS1
L1.29124	1.10284E	1.10326P.PROX1	10	1	603750	1.10326P.PROX1
L1.29125	1.10285E	1.10325P.PROX1-AS1	7	1	587335	1.10325P.PROX1-AS1
L1.29126	1.10285E	1.10326P.PROX1	5	1	598525	1.10326P.PROX1
L1.29127	1.10285E	1.10329P.ENSG00000272167	4	1	638288	1.10329P.ENSG00000272167
L1.29128	1.10286E	1.10325P.PROX1-AS1	4	1	584149	1.10325P.PROX1-AS1
L1.29129	1.10286E	1.10326P.PROX1	2	1	595339	1.10326P.PROX1
L1.29130	1.10286E	1.10329P.ENSG00000272167	2	1	635102	1.10329P.ENSG00000272167
L1.29132	1.10288E	1.10325P.PROX1-AS1	2	1	577106	1.10325P.PROX1-AS1
L1.29133	1.10288E	1.10326P.PROX1	4	1	588296	1.10326P.PROX1
L1.29134	1.10289E	1.10325P.PROX1-AS1	4	1	573175	1.10325P.PROX1-AS1
L1.29135	1.10289E	1.10326P.PROX1	5	1	584365	1.10326P.PROX1
L1.29138	1.10291E	1.10326P.PROX1	4	1	567874	1.10326P.PROX1
L1.29140	1.10292E	1.10326P.PROX1	3	1	546867	1.10326P.PROX1
L1.29142	1.10294E	1.10325P.PROX1-AS1	6	1	513532	1.10325P.PROX1-AS1
L1.29143	1.10294E	1.10326P.PROX1	10	1	524722	1.10326P.PROX1
L1.29144	1.10295E	1.10325P.PROX1-AS1	7	1	502733	1.10325P.PROX1-AS1
L1.29145	1.10295E	1.10326P.PROX1	9	1	513923	1.10326P.PROX1
L1.29146	1.10296E	1.10326P.PROX1	3	1	492827	1.10326P.PROX1
L1.29147	1.10297E	1.10326P.PROX1	5	1	488601	1.10326P.PROX1
L1.29148	1.10298E	1.10326P.PROX1	16	1	480640	1.10326P.PROX1
L1.29152	1.10299E	1.10325P.PROX1-AS1	19	1	458728	1.10325P.PROX1-AS1
L1.29153	1.10299E	1.10326P.PROX1	24	1	469918	1.10326P.PROX1
L1.3496	1.1029E	1.1030P.EFHD2	103	1	8486	1.1030P.EFHD2
L1.341	1.102E	1.103P.GNB1	24	1	16196	1.103P.GNB1
L1.343	1.102E	1.106P.GNB1	16	1	44669	1.106P.GNB1
L1.29154	1.10300E	1.10326P.PROX1	5	1	458417	1.10326P.PROX1
L1.29156	1.10301E	1.10326P.PROX1	6	1	455529	1.10326P.PROX1
L1.29157	1.10302E	1.10326P.PROX1	2	1	443519	1.10326P.PROX1
L1.29158	1.10303E	1.10326P.PROX1	4	1	439325	1.10326P.PROX1
L1.29159	1.10304E	1.10325P.PROX1-AS1	3	1	420884	1.10325P.PROX1-AS1
L1.29163	1.10305E	1.10325P.PROX1-AS1	14	1	406024	1.10325P.PROX1-AS1
L1.29164	1.10305E	1.10326P.PROX1	22	1	417214	1.10326P.PROX1
L1.29166	1.10306E	1.10326P.PROX1	3	1	411035	1.10326P.PROX1
L1.29177	1.10307E	1.10326P.PROX1	10	1	403560	1.10326P.PROX1
L1.29194	1.10309E	1.10326P.PROX1	5	1	338363	1.10326P.PROX1
L1.3501	1.1030P.EFHD2	1.1032E	227	1	16155	1.1030P.EFHD2
L1.3510	1.1030P.EFHD2	1.1044E	13	1	93185	1.1030P.EFHD2
L1.3511	1.1030P.EFHD2	1.1045E	26	1	103979	1.1030P.EFHD2
L1.29196	1.10310E	1.10326P.PROX1	16	1	331137	1.10326P.PROX1
L1.29197	1.10311E	1.10326P.PROX1	7	1	322391	1.10326P.PROX1
L1.29198	1.10312E	1.10326P.PROX1	17	1	319582	1.10326P.PROX1
L1.29200	1.10313E	1.10326P.PROX1	20	1	308016	1.10326P.PROX1
L1.29207	1.10316E	1.10326P.PROX1	19	1	244360	1.10326P.PROX1
L1.29208	1.10317E	1.10326P.PROX1	7	1	235144	1.10326P.PROX1
L1.29210	1.10318E	1.10326P.PROX1	15	1	229661	1.10326P.PROX1
L1.29212	1.10319E	1.10326P.PROX1	22	1	210712	1.10326P.PROX1
L1.29213	1.10321E	1.10326P.PROX1	23	1	81362	1.10326P.PROX1
L1.29221	1.10326P.PROX1	1.10327E	38	1	17701	1.10326P.PROX1
L1.29222	1.10326P.PROX1	1.10328E	57	1	32135	1.10326P.PROX1
L1.29228	1.10326P.PROX1	1.10334E	34	1	75429	1.10326P.PROX1
L1.29229	1.10326P.PROX1	1.10335E	23	1	82867	1.10326P.PROX1
L1.29230	1.10326P.PROX1	1.10336E	15	1	86428	1.10326P.PROX1
L1.29231	1.10326P.PROX1	1.10337E	19	1	118434	1.10326P.PROX1
L1.29232	1.10326P.PROX1	1.10339E	17	1	134231	1.10326P.PROX1
L1.29237	1.10327E	1.10328E	49	3	14434	1.10325P.PROX1-AS1
L1.29241	1.10327E	1.10334E	28	3	57728	1.10325P.PROX1-AS1
L1.3538	1.1032E	1.1046P.CASP9	38	1	98913	1.1046P.CASP9
L1.29248	1.10346P.SMYD2	1.10347E	21	1	9823	1.10346P.SMYD2
L1.29251	1.10347E	1.10348E	31	3	6744	1.10346P.SMYD2
L1.29285	1.10371E	1.10372E	6	3	861890	1.10376P.KCTD3
L1.29286	1.10371E	1.10376P.KCTD3	3	1	906944	1.10376P.KCTD3
L1.29291	1.10376P.KCTD3	1.10381E	15	1	66633	1.10376P.KCTD3
L1.29293	1.10380E	1.10381E	20	3	25776	1.10376P.KCTD3
L1.29294	1.10381E	1.10382E	60	3	12011	1.10376P.KCTD3
L1.29295	1.10381E	1.10390E	4	3	303909	1.10376P.KCTD3
L1.29297	1.10381E	1.10411E	3	3	981039	1.10376P.KCTD3
L1.29298	1.10383E	1.10448P.SPATA17	6	1	1968250	1.10448P.SPATA17
L1.29299	1.10384E	1.10448P.SPATA17	3	1	1962478	1.10448P.SPATA17
L1.29303	1.10387P.ENSG00000229242	1.10388E	67	1	9629	1.10387P.ENSG00000229242
L1.29304	1.10388E	1.10389E	36	3	23957	1.10387P.ENSG00000229242
L1.29305	1.10392E	1.10405E	3	3	299954	1.10399P.USH2A
L1.29306	1.10392E	1.10406E	5	3	308963	1.10399P.USH2A
L1.29308	1.10393E	1.10405E	3	3	290028	1.10399P.USH2A
L1.29310	1.10394E	1.10406E	4	3	258627	1.10399P.USH2A
L1.29314	1.10397E	1.10406E	11	3	205757	1.10399P.USH2A
L1.29317	1.10399P.USH2A	1.10405E	17	1	100089	1.10399P.USH2A
L1.29318	1.10399P.USH2A	1.10406E	25	1	109098	1.10399P.USH2A
L1.346	1.103P.GNB1	1.104E	62	1	16945	1.103P.GNB1
L1.348	1.103P.GNB1	1.108E	20	1	44432	1.103P.GNB1
L1.29319	1.10400E	1.10406E	13	3	99443	1.10399P.USH2A
L1.29320	1.10401E	1.10405E	15	3	71843	1.10399P.USH2A
L1.29321	1.10401E	1.10406E	34	3	80852	1.10399P.USH2A
L1.29323	1.10402E	1.10406E	14	3	71990	1.10399P.USH2A
L1.29324	1.10403E	1.10406E	21	3	28526	1.10399P.USH2A
L1.29325	1.10404E	1.10406E	20	3	20911	1.10399P.USH2A
L1.29328	1.10406E	1.10407E	55	3	17463	1.10399P.USH2A
L1.29341	1.10415E	1.10416P.ESRRG	21	1	19072	1.10416P.ESRRG
L1.29393	1.10446E	1.10448P.SPATA17	30	1	10966	1.10448P.SPATA17
L1.29394	1.10447E	1.10448P.SPATA17	47	1	6238	1.10448P.SPATA17
L1.3582	1.1045E	1.1046P.CASP9	51	1	11089	1.1046P.CASP9
L1.3587	1.1046P.CASP9	1.1052E	16	1	51534	1.1046P.CASP9
L1.3589	1.1046P.CASP9	1.1054E	15	1	66935	1.1046P.CASP9
L1.3595	1.1046P.CASP9	1.1060E	16	1	100097	1.1046P.CASP9
L1.3599	1.1046P.CASP9	1.1066E	29	1	178552	1.1046P.CASP9
L1.3601	1.1046P.CASP9	1.1068E	12	1	192437	1.1046P.CASP9
L1.3606	1.1046P.CASP9	1.1074E	6	1	244865	1.1046P.CASP9
L1.3607	1.1046P.CASP9	1.1075E	28	1	251207	1.1046P.CASP9
L1.3611	1.1046P.CASP9	1.1089E	4	1	373303	1.1046P.CASP9
L1.3612	1.1046P.CASP9	1.1090E	4	1	379015	1.1046P.CASP9
L1.29457	1.10502E	1.10544P.MARK1	5	1	351886	1.10544P.MARK1
L1.29462	1.10505P.MIR664A	1.10574E	4	1	571941	1.10505P.MIR664A
L1.29466	1.10506P.SNX2P1	1.10550E	2	1	368051	1.10506P.SNX2P1
L1.29472	1.10507P.ENSG00000270708	1.10541E	18	1	283280	1.10507P.ENSG00000270708
L1.29481	1.10508P.ENSG00000270708	1.10541E	13	1	277355	1.10508P.ENSG00000270708
L1.29484	1.10508P.ENSG00000270708	1.10573E	10	1	537133	1.10508P.ENSG00000270708
L1.29487	1.10509E	1.10540P.LINC02779	6	1	251012	1.10540P.LINC02779
L1.29489	1.10509E	1.10544P.MARK1	8	1	293164	1.10544P.MARK1
L1.29490	1.10509E	1.10572P.MTARC2	2	1	513752	1.10572P.MTARC2
L1.29492	1.10510E	1.10516P.RAB3GAP2	35	1	32364	1.10516P.RAB3GAP2
L1.29493	1.10510E	1.10540P.LINC02779	9	1	247473	1.10540P.LINC02779
L1.29495	1.10510E	1.10544P.MARK1	18	1	289625	1.10544P.MARK1
L1.29496	1.10510E	1.10572P.MTARC2	3	1	510213	1.10572P.MTARC2
L1.29502	1.10513P.MORF4L1P1	1.10541E	4	1	250682	1.10513P.MORF4L1P1
L1.29504	1.10513P.MORF4L1P1	1.10560E	3	1	395232	1.10513P.MORF4L1P1
L1.29506	1.10514P.MORF4L1P1	1.10541E	7	1	247523	1.10514P.MORF4L1P1
L1.29508	1.10514P.MORF4L1P1	1.10561E	2	1	394750	1.10514P.MORF4L1P1
L1.29511	1.10515P.AURKAP1	1.10541E	8	1	236652	1.10515P.AURKAP1
L1.29513	1.10515P.AURKAP1	1.10551E	3	1	317718	1.10515P.AURKAP1
L1.29515	1.10516P.RAB3GAP2	1.10541E	27	1	231367	1.10516P.RAB3GAP2
L1.29517	1.10516P.RAB3GAP2	1.10546E	7	1	269359	1.10516P.RAB3GAP2
L1.29518	1.10516P.RAB3GAP2	1.10547E	7	1	277697	1.10516P.RAB3GAP2
L1.29520	1.10516P.RAB3GAP2	1.10550E	4	1	306597	1.10516P.RAB3GAP2
L1.29521	1.10516P.RAB3GAP2	1.10551E	3	1	312433	1.10516P.RAB3GAP2
L1.29522	1.10516P.RAB3GAP2	1.10555E	3	1	349784	1.10516P.RAB3GAP2
L1.29525	1.10516P.RAB3GAP2	1.10564E	6	1	401880	1.10516P.RAB3GAP2
L1.29526	1.10516P.RAB3GAP2	1.10565E	3	1	411075	1.10516P.RAB3GAP2
L1.29528	1.10516P.RAB3GAP2	1.10567E	4	1	438995	1.10516P.RAB3GAP2
L1.29529	1.10516P.RAB3GAP2	1.10569E	9	1	454946	1.10516P.RAB3GAP2
L1.29530	1.10516P.RAB3GAP2	1.10570E	6	1	461464	1.10516P.RAB3GAP2
L1.29533	1.10516P.RAB3GAP2	1.10573E	12	1	491145	1.10516P.RAB3GAP2
L1.29534	1.10516P.RAB3GAP2	1.10574E	15	1	500353	1.10516P.RAB3GAP2
L1.29536	1.10516P.RAB3GAP2	1.10577E	5	1	528702	1.10516P.RAB3GAP2
L1.29537	1.10517E	1.10544P.MARK1	19	1	250179	1.10544P.MARK1
L1.29539	1.10518E	1.10544P.MARK1	19	1	237445	1.10544P.MARK1
L1.29541	1.10519E	1.10540P.LINC02779	38	1	186226	1.10540P.LINC02779
L1.29543	1.10519E	1.10544P.MARK1	63	1	228378	1.10544P.MARK1
L1.29553	1.10519E	1.10572P.MTARC2	8	1	448966	1.10572P.MTARC2
L1.29556	1.10520P.XRCC6P3	1.10541E	14	1	189571	1.10520P.XRCC6P3
L1.29558	1.10520P.XRCC6P3	1.10547E	12	1	235901	1.10520P.XRCC6P3
L1.29562	1.10522E	1.10540P.LINC02779	37	1	158760	1.10540P.LINC02779
L1.29564	1.10522E	1.10544P.MARK1	42	1	200912	1.10544P.MARK1
L1.29565	1.10523E	1.10540P.LINC02779	25	1	149290	1.10540P.LINC02779
L1.29567	1.10523E	1.10544P.MARK1	30	1	191442	1.10544P.MARK1
L1.29574	1.10527E	1.10540P.LINC02779	16	1	114724	1.10540P.LINC02779
L1.29576	1.10527E	1.10544P.MARK1	14	1	156876	1.10544P.MARK1
L1.29579	1.10529E	1.10540P.LINC02779	21	1	98803	1.10540P.LINC02779
L1.29581	1.10529E	1.10544P.MARK1	20	1	140955	1.10544P.MARK1
L1.29583	1.10530E	1.10540P.LINC02779	14	1	80574	1.10540P.LINC02779
L1.29584	1.10530E	1.10544P.MARK1	14	1	122726	1.10544P.MARK1
L1.29586	1.10532E	1.10540P.LINC02779	49	1	61164	1.10540P.LINC02779
L1.29588	1.10532E	1.10544P.MARK1	57	1	103316	1.10544P.MARK1
L1.29589	1.10533E	1.10540P.LINC02779	25	1	54032	1.10540P.LINC02779
L1.29590	1.10533E	1.10544P.MARK1	16	1	96184	1.10544P.MARK1
L1.29591	1.10534E	1.10544P.MARK1	33	1	88736	1.10544P.MARK1
L1.29595	1.10537E	1.10540P.LINC02779	21	1	23885	1.10540P.LINC02779
L1.29597	1.10539E	1.10540P.LINC02779	40	1	13020	1.10540P.LINC02779
L1.29598	1.10539E	1.10544P.MARK1	30	1	55172	1.10544P.MARK1
L1.29599	1.10540P.LINC02779	1.10541E	248	1	16258	1.10540P.LINC02779
L1.29601	1.10540P.LINC02779	1.10543E	39	1	32761	1.10540P.LINC02779
L1.29603	1.10540P.LINC02779	1.10546E	23	1	54250	1.10540P.LINC02779
L1.29604	1.10540P.LINC02779	1.10547E	33	1	62588	1.10540P.LINC02779
L1.29606	1.10540P.LINC02779	1.10554E	19	1	125274	1.10540P.LINC02779
L1.29608	1.10541E	1.10544P.MARK1	199	1	25894	1.10544P.MARK1
L1.29610	1.10543E	1.10544P.MARK1	78	1	9391	1.10544P.MARK1
L1.29612	1.10544P.MARK1	1.10547E	79	1	20436	1.10544P.MARK1
L1.29615	1.10544P.MARK1	1.10550E	28	1	49336	1.10544P.MARK1
L1.29616	1.10544P.MARK1	1.10552E	24	1	63560	1.10544P.MARK1
L1.29617	1.10544P.MARK1	1.10553E	14	1	72679	1.10544P.MARK1
L1.29618	1.10544P.MARK1	1.10554E	26	1	83122	1.10544P.MARK1
L1.3637	1.1054E	1.1057P.ENSG00000237301	63	1	11275	1.1057P.ENSG00000237301
L1.3638	1.1054E	1.1069P.SLC25A34	19	1	139522	1.1069P.SLC25A34
L1.3646	1.1057P.ENSG00000237301	1.1066E	26	1	100342	1.1057P.ENSG00000237301
L1.29646	1.10586E	1.10609P.DUSP10	11	1	301812	1.10609P.DUSP10
L1.29647	1.10587E	1.10609P.DUSP10	4	1	295369	1.10609P.DUSP10
L1.29648	1.10588E	1.10609P.DUSP10	23	1	273399	1.10609P.DUSP10
L1.29650	1.10589E	1.10609P.DUSP10	7	1	268153	1.10609P.DUSP10
L1.29652	1.10591E	1.10609P.DUSP10	12	1	260509	1.10609P.DUSP10
L1.29653	1.10592E	1.10609P.DUSP10	10	1	253889	1.10609P.DUSP10
L1.29671	1.10606E	1.10609P.DUSP10	71	1	33041	1.10609P.DUSP10
L1.29676	1.10607E	1.10609P.DUSP10	22	1	19849	1.10609P.DUSP10
L1.29695	1.10609P.DUSP10	1.10621E	14	1	111065	1.10609P.DUSP10
L1.29697	1.10609P.DUSP10	1.10623E	14	1	134269	1.10609P.DUSP10
L1.29698	1.10609P.DUSP10	1.10624E	33	1	143445	1.10609P.DUSP10
L1.29705	1.10609P.DUSP10	1.10631E	5	1	256715	1.10609P.DUSP10
L1.29707	1.10609P.DUSP10	1.10633E	4	1	270798	1.10609P.DUSP10
L1.29720	1.10609P.DUSP10	1.10646E	9	1	427307	1.10609P.DUSP10
L1.29721	1.10609P.DUSP10	1.10647E	4	1	431415	1.10609P.DUSP10
L1.29722	1.10609P.DUSP10	1.10650E	3	1	490237	1.10609P.DUSP10
L1.29723	1.10609P.DUSP10	1.10651E	11	1	498120	1.10609P.DUSP10
L1.29726	1.10609P.DUSP10	1.10655E	10	1	533569	1.10609P.DUSP10
L1.3665	1.1060E	1.1069P.SLC25A34	19	1	106360	1.1069P.SLC25A34
L1.29747	1.10619P.LINC01655	1.10620E	50	1	7059	1.10619P.LINC01655
L1.29748	1.10619P.LINC01655	1.10624E	23	1	46269	1.10619P.LINC01655
L1.3670	1.1062E	1.1069P.SLC25A34	13	1	91378	1.1069P.SLC25A34
L1.3673	1.1064P.ENSG00000271742	1.1065E	22	1	13855	1.1064P.ENSG00000271742
L1.3674	1.1064P.ENSG00000271742	1.1066E	54	1	23088	1.1064P.ENSG00000271742
L1.29762	1.10651E	1.10654P.QRSL1P2	19	1	26029	1.10654P.QRSL1P2
L1.29774	1.10667P.CICP13	1.10674E	28	1	166392	1.10667P.CICP13
L1.3683	1.1066E	1.1069P.SLC25A34	44	1	27905	1.1069P.SLC25A34
L1.29780	1.10671E	1.10672P.TAF1A	30	1	6424	1.10672P.TAF1A
L1.29784	1.10675P.MIA3	1.10676E	37	1	10478	1.10675P.MIA3
L1.29795	1.10679P.AIDA	1.10709E	2	1	372634	1.10679P.AIDA
L1.29796	1.10679P.AIDA	1.10710E	7	1	378490	1.10679P.AIDA
L1.29803	1.10679P.AIDA	1.10752E	5	1	982966	1.10679P.AIDA
L1.29809	1.10682P.FAM177B	1.10708E	5	1	340004	1.10682P.FAM177B
L1.29810	1.10682P.FAM177B	1.10709E	4	1	347437	1.10682P.FAM177B
L1.29811	1.10682P.FAM177B	1.10710E	8	1	353293	1.10682P.FAM177B
L1.29818	1.10685P.ENSG00000287684	1.10710E	8	1	318260	1.10685P.ENSG00000287684
L1.29820	1.10687E	1.10708E	3	3	286943	1.10682P.FAM177B
L1.29826	1.10689P.DISP1	1.10697E	17	1	134454	1.10689P.DISP1
L1.29827	1.10689P.DISP1	1.10698E	24	1	149015	1.10689P.DISP1
L1.29828	1.10689P.DISP1	1.10700E	16	1	179182	1.10689P.DISP1
L1.29829	1.10689P.DISP1	1.10702E	11	1	190456	1.10689P.DISP1
L1.29854	1.10716P.TLR5	1.10725E	26	1	105017	1.10716P.TLR5
L1.29855	1.10716P.TLR5	1.10727E	14	1	124494	1.10716P.TLR5
L1.29882	1.10722E	1.10725E	25	3	28498	1.10716P.TLR5
L1.29882	1.10722E	1.10725E	25	3	28498	1.10736P.SUSD4
L1.29882	1.10722E	1.10725E	25	3	28498	1.10750P.CAPN8
L1.29886	1.10724E	1.10725E	54	3	15383	1.10750P.CAPN8
L1.29886	1.10724E	1.10725E	54	3	15383	1.10716P.TLR5
L1.29886	1.10724E	1.10725E	54	3	15383	1.10736P.SUSD4
L1.29889	1.10725E	1.10732E	22	3	77276	1.10750P.CAPN8
L1.29889	1.10725E	1.10732E	22	3	77276	1.10736P.SUSD4
L1.29889	1.10725E	1.10732E	22	3	77276	1.10716P.TLR5
L1.29892	1.10725E	1.10736P.SUSD4	25	1	115133	1.10736P.SUSD4
L1.29895	1.10725E	1.10745E	7	3	381988	1.10736P.SUSD4
L1.29895	1.10725E	1.10745E	7	3	381988	1.10716P.TLR5
L1.29895	1.10725E	1.10745E	7	3	381988	1.10750P.CAPN8
L1.29907	1.10727E	1.10730E	22	3	29484	1.10716P.TLR5
L1.29907	1.10727E	1.10730E	22	3	29484	1.10750P.CAPN8
L1.29907	1.10727E	1.10730E	22	3	29484	1.10736P.SUSD4
L1.29909	1.10727E	1.10732E	20	3	57799	1.10750P.CAPN8
L1.29909	1.10727E	1.10732E	20	3	57799	1.10716P.TLR5
L1.29909	1.10727E	1.10732E	20	3	57799	1.10736P.SUSD4
L1.29915	1.10727E	1.10747E	4	3	384232	1.10750P.CAPN8
L1.29915	1.10727E	1.10747E	4	3	384232	1.10736P.SUSD4
L1.29915	1.10727E	1.10747E	4	3	384232	1.10716P.TLR5
L1.29916	1.10727E	1.10748E	2	3	387274	1.10736P.SUSD4
L1.29916	1.10727E	1.10748E	2	3	387274	1.10750P.CAPN8
L1.29916	1.10727E	1.10748E	2	3	387274	1.10716P.TLR5
L1.29917	1.10727E	1.10750P.CAPN8	5	1	400264	1.10750P.CAPN8
L1.3696	1.1072P.FBLIM1	1.1075E	53	1	19192	1.1072P.FBLIM1
L1.29922	1.10730E	1.10733E	25	3	45060	1.10716P.TLR5
L1.29922	1.10730E	1.10733E	25	3	45060	1.10750P.CAPN8
L1.29923	1.10731E	1.10732E	59	3	13599	1.10736P.SUSD4
L1.3711	1.1074E	1.1110P.FAM131C	4	1	297205	1.1110P.FAM131C
L1.29938	1.10753P.CAPN2	1.10758E	20	1	38417	1.10753P.CAPN2
L1.29939	1.10753P.CAPN2	1.10759E	17	1	46972	1.10753P.CAPN2
L1.29945	1.10754E	1.10759E	43	3	40291	1.10781P.ENSG00000290989
L1.29952	1.10754E	1.10781P.ENSG00000290989	15	1	285804	1.10781P.ENSG00000290989
L1.29956	1.10755P.CAPN2	1.10756E	47	1	9339	1.10755P.CAPN2
L1.29958	1.10755P.CAPN2	1.10758E	24	1	21926	1.10755P.CAPN2
L1.29959	1.10755P.CAPN2	1.10759E	19	1	30481	1.10755P.CAPN2
L1.3718	1.1075E	1.1096P.ENSG00000234607	19	1	190800	1.1096P.ENSG00000234607
L1.3720	1.1075E	1.1099P.TBC1D3P6	11	1	213659	1.1099P.TBC1D3P6
L1.3722	1.1075E	1.1102P.HSPB7	13	1	236730	1.1102P.HSPB7
L1.3723	1.1075E	1.1104P.HSPB7	11	1	243360	1.1104P.HSPB7
L1.3726	1.1075E	1.1110P.FAM131C	28	1	290863	1.1110P.FAM131C
L1.29988	1.10772E	1.10773P.TP53BP2	27	1	13180	1.10773P.TP53BP2
L1.29994	1.10773P.TP53BP2	1.10779E	50	1	41486	1.10773P.TP53BP2
L1.29998	1.10777E	1.10779E	24	3	7973	1.10773P.TP53BP2
L1.3746	1.1077P.RPL12P14	1.1094E	15	1	143527	1.1077P.RPL12P14
L1.3755	1.1077P.RPL12P14	1.1109E	5	1	260043	1.1077P.RPL12P14
L1.30005	1.10785P.FBXO28	1.10803E	11	1	177746	1.10785P.FBXO28
L1.30015	1.10788E	1.10792P.DEGS1	17	1	41518	1.10792P.DEGS1
L1.30021	1.10790E	1.10792P.DEGS1	24	1	26639	1.10792P.DEGS1
L1.30022	1.10791E	1.10792P.DEGS1	35	1	13868	1.10792P.DEGS1
L1.30024	1.10792P.DEGS1	1.10793E	54	1	11190	1.10792P.DEGS1
L1.30026	1.10792P.DEGS1	1.10795E	29	1	20958	1.10792P.DEGS1
L1.30032	1.10792P.DEGS1	1.10801E	14	1	90697	1.10792P.DEGS1
L1.30034	1.10792P.DEGS1	1.10803E	15	1	109016	1.10792P.DEGS1
L1.30039	1.10792P.DEGS1	1.10809E	12	1	195151	1.10792P.DEGS1
L1.30042	1.10792P.DEGS1	1.10818E	9	1	273484	1.10792P.DEGS1
L1.30051	1.10808E	1.10809E	22	3	8143	1.10792P.DEGS1
L1.3790	1.1080E	1.1082P.SPEN-AS1	45	1	25662	1.1082P.SPEN-AS1
L1.3793	1.1080E	1.1110P.FAM131C	10	1	244491	1.1110P.FAM131C
L1.30060	1.10815P.WDR26	1.10818E	76	1	21537	1.10815P.WDR26
L1.30070	1.10818E	1.10854P.DNAH14	5	1	473885	1.10854P.DNAH14
L1.3794	1.1081E	1.1082P.SPEN-AS1	118	1	13312	1.1082P.SPEN-AS1
L1.3802	1.1081E	1.1096P.ENSG00000234607	13	1	132078	1.1096P.ENSG00000234607
L1.3805	1.1081E	1.1110P.FAM131C	21	1	232141	1.1110P.FAM131C
L1.30071	1.10820E	1.10832E	14	3	135452	1.10843P.CNIH3-AS1
L1.30071	1.10820E	1.10832E	14	3	135452	1.10844P.CNIH3-AS1
L1.30080	1.10822E	1.10845E	5	3	348218	1.10854P.DNAH14
L1.30088	1.10825E	1.10844P.CNIH3-AS1	10	1	217327	1.10844P.CNIH3-AS1
L1.30089	1.10825E	1.10845E	4	3	336083	1.10844P.CNIH3-AS1
L1.30089	1.10825E	1.10845E	4	3	336083	1.10854P.DNAH14
L1.30090	1.10825E	1.10854P.DNAH14	5	1	414699	1.10854P.DNAH14
L1.3807	1.1082P.SPEN-AS1	1.1083E	90	1	10511	1.1082P.SPEN-AS1
L1.3808	1.1082P.SPEN-AS1	1.1084E	32	1	23290	1.1082P.SPEN-AS1
L1.3810	1.1082P.SPEN-AS1	1.1086E	19	1	30770	1.1082P.SPEN-AS1
L1.3811	1.1082P.SPEN-AS1	1.1087E	17	1	37483	1.1082P.SPEN-AS1
L1.3812	1.1082P.SPEN-AS1	1.1088E	33	1	44541	1.1082P.SPEN-AS1
L1.3813	1.1082P.SPEN-AS1	1.1089E	26	1	50062	1.1082P.SPEN-AS1
L1.3814	1.1082P.SPEN-AS1	1.1090E	25	1	55774	1.1082P.SPEN-AS1
L1.3816	1.1082P.SPEN-AS1	1.1092E	21	1	74000	1.1082P.SPEN-AS1
L1.3817	1.1082P.SPEN-AS1	1.1093E	16	1	79953	1.1082P.SPEN-AS1
L1.3818	1.1082P.SPEN-AS1	1.1094E	31	1	92221	1.1082P.SPEN-AS1
L1.3819	1.1082P.SPEN-AS1	1.1095E	29	1	101206	1.1082P.SPEN-AS1
L1.30099	1.10830E	1.10832E	22	3	58574	1.10843P.CNIH3-AS1
L1.30099	1.10830E	1.10832E	22	3	58574	1.10844P.CNIH3-AS1
L1.30101	1.10831P.CNIH3-AS2	1.10845E	12	1	236172	1.10831P.CNIH3-AS2
L1.30106	1.10832E	1.10843P.CNIH3-AS1	18	1	104159	1.10843P.CNIH3-AS1
L1.30107	1.10832E	1.10844P.CNIH3-AS1	41	1	110082	1.10844P.CNIH3-AS1
L1.30108	1.10832E	1.10845E	18	3	228838	1.10843P.CNIH3-AS1
L1.30108	1.10832E	1.10845E	18	3	228838	1.10844P.CNIH3-AS1
L1.30109	1.10832E	1.10846E	9	3	234070	1.10843P.CNIH3-AS1
L1.30109	1.10832E	1.10846E	9	3	234070	1.10844P.CNIH3-AS1
L1.30113	1.10834E	1.10844P.CNIH3-AS1	19	1	99343	1.10844P.CNIH3-AS1
L1.30115	1.10835E	1.10844P.CNIH3-AS1	21	1	93016	1.10844P.CNIH3-AS1
L1.30118	1.10836E	1.10844P.CNIH3-AS1	22	1	83502	1.10844P.CNIH3-AS1
L1.30121	1.10838E	1.10844P.CNIH3-AS1	21	1	63225	1.10844P.CNIH3-AS1
L1.30122	1.10839E	1.10844P.CNIH3-AS1	20	1	41772	1.10844P.CNIH3-AS1
L1.30123	1.10840E	1.10844P.CNIH3-AS1	34	1	29150	1.10844P.CNIH3-AS1
L1.30125	1.10842E	1.10843P.CNIH3-AS1	90	1	5898	1.10843P.CNIH3-AS1
L1.30141	1.10858P.LBR	1.10859E	34	1	7681	1.10858P.LBR
L1.30183	1.10860E	1.10916P.MIR6741	7	1	479574	1.10916P.MIR6741
L1.30198	1.10862E	1.10901P.EPHX1	6	1	370456	1.10901P.EPHX1
L1.30204	1.10862E	1.10916P.MIR6741	5	1	467192	1.10916P.MIR6741
L1.30210	1.10862E	1.10927E	2	3	603490	1.10901P.EPHX1
L1.30210	1.10862E	1.10927E	2	3	603490	1.10916P.MIR6741
L1.30214	1.10863P.LINC02765	1.10894E	5	1	303775	1.10863P.LINC02765
L1.30216	1.10863P.LINC02765	1.10897E	3	1	319115	1.10863P.LINC02765
L1.30223	1.10863P.LINC02765	1.10915E	4	1	450064	1.10863P.LINC02765
L1.30226	1.10863P.LINC02765	1.10920E	3	1	510435	1.10863P.LINC02765
L1.30227	1.10863P.LINC02765	1.10921E	2	1	517240	1.10863P.LINC02765
L1.30236	1.10864E	1.10896P.SRP9	8	1	299971	1.10896P.SRP9
L1.30239	1.10864E	1.10899P.EPHX1	4	1	334123	1.10899P.EPHX1
L1.30252	1.10864E	1.10916P.MIR6741	2	1	444399	1.10916P.MIR6741
L1.30263	1.10865E	1.10896P.SRP9	8	1	290477	1.10896P.SRP9
L1.30273	1.10865E	1.10916P.MIR6741	8	1	434905	1.10916P.MIR6741
L1.30288	1.10867E	1.10896P.SRP9	12	1	270847	1.10896P.SRP9
L1.30345	1.10873E	1.10896P.SRP9	11	1	214191	1.10896P.SRP9
L1.30362	1.10883P.ENAH	1.10887E	18	1	40757	1.10883P.ENAH
L1.30364	1.10883P.ENAH	1.10892E	15	1	94055	1.10883P.ENAH
L1.30409	1.10896P.SRP9	1.10897E	79	1	7169	1.10896P.SRP9
L1.30411	1.10896P.SRP9	1.10900E	25	1	40620	1.10896P.SRP9
L1.30413	1.10896P.SRP9	1.10903E	20	1	59345	1.10896P.SRP9
L1.30418	1.10896P.SRP9	1.10914E	19	1	130065	1.10896P.SRP9
L1.30419	1.10896P.SRP9	1.10915E	14	1	138118	1.10896P.SRP9
L1.30422	1.10896P.SRP9	1.10920E	16	1	198489	1.10896P.SRP9
L1.30425	1.10897E	1.10899P.EPHX1	45	1	26983	1.10899P.EPHX1
L1.30428	1.10899P.EPHX1	1.10903E	28	1	25193	1.10899P.EPHX1
L1.30436	1.10899P.EPHX1	1.10914E	17	1	95913	1.10899P.EPHX1
L1.30441	1.10900E	1.10901P.EPHX1	78	1	7072	1.10901P.EPHX1
L1.30443	1.10901P.EPHX1	1.10906E	37	1	30733	1.10901P.EPHX1
L1.30445	1.10901P.EPHX1	1.10914E	23	1	82373	1.10901P.EPHX1
L1.30474	1.10922E	1.10928P.H3-3A	15	1	74000	1.10928P.H3-3A
L1.30480	1.10925E	1.10928P.H3-3A	29	1	16211	1.10928P.H3-3A
L1.30482	1.10928P.H3-3A	1.10934E	20	1	47376	1.10928P.H3-3A
L1.30486	1.10929P.H3-3A	1.10933E	19	1	28605	1.10929P.H3-3A
L1.30487	1.10929P.H3-3A	1.10934E	45	1	38581	1.10929P.H3-3A
L1.30490	1.10930P.LINC01703	1.10933E	19	1	16556	1.10930P.LINC01703
L1.30498	1.10934E	1.10945P.ACBD3	24	1	76192	1.10945P.ACBD3
L1.30505	1.10936E	1.10945P.ACBD3	100	1	51346	1.10945P.ACBD3
L1.30507	1.10936E	1.10956E	12	3	222163	1.10945P.ACBD3
L1.30512	1.10941E	1.10945P.ACBD3	48	1	23008	1.10945P.ACBD3
L1.30517	1.10945P.ACBD3	1.10947E	26	1	9506	1.10945P.ACBD3
L1.30519	1.10945P.ACBD3	1.10949E	32	1	16022	1.10945P.ACBD3
L1.30522	1.10945P.ACBD3	1.10952E	15	1	116877	1.10945P.ACBD3
L1.3846	1.1094E	1.1096P.ENSG00000234607	42	1	26545	1.1096P.ENSG00000234607
L1.3848	1.1095E	1.1096P.ENSG00000234607	41	1	17560	1.1096P.ENSG00000234607
L1.3850	1.1095E	1.1099P.TBC1D3P6	16	1	40419	1.1099P.TBC1D3P6
L1.3852	1.1095E	1.1110P.FAM131C	16	1	117623	1.1110P.FAM131C
L1.30536	1.10967E	1.10981E	18	3	183392	1.10986P.PSEN2
L1.30538	1.10967E	1.10986P.PSEN2	13	1	235539	1.10986P.PSEN2
L1.30560	1.10985E	1.11034P.ENSG00000242757	4	1	559315	1.11034P.ENSG00000242757
L1.30563	1.10986P.PSEN2	1.10988E	33	1	18586	1.10986P.PSEN2
L1.30566	1.10986P.PSEN2	1.11004E	16	1	217377	1.10986P.PSEN2
L1.30572	1.10986P.PSEN2	1.11037E	11	1	572558	1.10986P.PSEN2
L1.30573	1.10986P.PSEN2	1.11038E	3	1	577368	1.10986P.PSEN2
L1.30574	1.10986P.PSEN2	1.11039E	5	1	581916	1.10986P.PSEN2
L1.30575	1.10986P.PSEN2	1.11040E	2	1	590004	1.10986P.PSEN2
L1.30581	1.10988E	1.11025P.CDC42BPA	3	1	425486	1.11025P.CDC42BPA
L1.30582	1.10988E	1.11034P.ENSG00000242757	2	1	531661	1.11034P.ENSG00000242757
L1.30585	1.10989E	1.11025P.CDC42BPA	2	1	414855	1.11025P.CDC42BPA
L1.30586	1.10989E	1.11034P.ENSG00000242757	4	1	521030	1.11034P.ENSG00000242757
L1.30593	1.10990E	1.11025P.CDC42BPA	3	1	402514	1.11025P.CDC42BPA
L1.30594	1.10990E	1.11034P.ENSG00000242757	3	1	508689	1.11034P.ENSG00000242757
L1.30598	1.10992P.COQ8A	1.10993E	73	1	9976	1.10992P.COQ8A
L1.30601	1.10992P.COQ8A	1.10996E	23	1	60137	1.10992P.COQ8A
L1.30602	1.10992P.COQ8A	1.10997E	23	1	71180	1.10992P.COQ8A
L1.30604	1.10992P.COQ8A	1.10999E	13	1	101129	1.10992P.COQ8A
L1.30605	1.10992P.COQ8A	1.11004E	23	1	147725	1.10992P.COQ8A
L1.30607	1.10992P.COQ8A	1.11015E	15	1	275678	1.10992P.COQ8A
L1.30612	1.10992P.COQ8A	1.11022E	4	1	345695	1.10992P.COQ8A
L1.30616	1.10992P.COQ8A	1.11032E	11	1	426426	1.10992P.COQ8A
L1.30620	1.10992P.COQ8A	1.11037E	15	1	502906	1.10992P.COQ8A
L1.30621	1.10992P.COQ8A	1.11038E	5	1	507716	1.10992P.COQ8A
L1.30622	1.10992P.COQ8A	1.11039E	6	1	512264	1.10992P.COQ8A
L1.30630	1.10995P.ENSG00000233706	1.11000E	19	1	68078	1.10995P.ENSG00000233706
L1.30633	1.10995P.ENSG00000233706	1.11032E	7	1	385792	1.10995P.ENSG00000233706
L1.30637	1.10996E	1.11025P.CDC42BPA	12	1	314283	1.11025P.CDC42BPA
L1.30638	1.10997E	1.11025P.CDC42BPA	10	1	303240	1.11025P.CDC42BPA
L1.30641	1.10998E	1.11025P.CDC42BPA	16	1	287232	1.11025P.CDC42BPA
L1.30642	1.10998E	1.11034P.ENSG00000242757	6	1	393407	1.11034P.ENSG00000242757
L1.30644	1.10999E	1.11034P.ENSG00000242757	3	1	379466	1.11034P.ENSG00000242757
L1.351	1.109E	1.110P.PRKCZ	34	1	10664	1.110P.PRKCZ
L1.30652	1.11004E	1.11025P.CDC42BPA	12	1	226695	1.11025P.CDC42BPA
L1.30653	1.11004E	1.11034P.ENSG00000242757	9	1	332870	1.11034P.ENSG00000242757
L1.30660	1.11009E	1.11025P.CDC42BPA	30	1	170468	1.11025P.CDC42BPA
L1.30663	1.11010E	1.11034P.ENSG00000242757	4	1	268540	1.11034P.ENSG00000242757
L1.30664	1.11011E	1.11025P.CDC42BPA	16	1	152237	1.11025P.CDC42BPA
L1.30665	1.11012P.ENSG00000228625	1.11013E	47	1	14067	1.11012P.ENSG00000228625
L1.30668	1.11013E	1.11025P.CDC42BPA	14	1	129484	1.11025P.CDC42BPA
L1.30669	1.11014E	1.11025P.CDC42BPA	15	1	114665	1.11025P.CDC42BPA
L1.30671	1.11015E	1.11025P.CDC42BPA	35	1	98742	1.11025P.CDC42BPA
L1.30672	1.11015E	1.11034P.ENSG00000242757	15	1	204917	1.11034P.ENSG00000242757
L1.30681	1.11018E	1.11025P.CDC42BPA	16	1	61979	1.11025P.CDC42BPA
L1.30685	1.11023E	1.11025P.CDC42BPA	27	1	25483	1.11025P.CDC42BPA
L1.30690	1.11025P.CDC42BPA	1.11028E	24	1	17756	1.11025P.CDC42BPA
L1.30693	1.11025P.CDC42BPA	1.11032E	33	1	52006	1.11025P.CDC42BPA
L1.30699	1.11038E	1.11094P.MRPL55	2	1	657766	1.11094P.MRPL55
L1.30700	1.11038E	1.11131P.ENSG00000279306	3	1	1035424	1.11131P.ENSG00000279306
L1.30704	1.11040E	1.11131P.ENSG00000279306	4	1	1022788	1.11131P.ENSG00000279306
L1.30711	1.11046E	1.11131P.ENSG00000279306	5	1	999978	1.11131P.ENSG00000279306
L1.30722	1.11052P.ZNF678	1.11053E	80	1	6141	1.11052P.ZNF678
L1.30736	1.11052P.ZNF678	1.11068E	12	1	199298	1.11052P.ZNF678
L1.30737	1.11052P.ZNF678	1.11071E	12	1	230113	1.11052P.ZNF678
L1.30748	1.11065P.SNAP47	1.11068E	59	1	30624	1.11065P.SNAP47
L1.30758	1.11067P.SNAP47-AS1	1.11068E	54	1	13210	1.11067P.SNAP47-AS1
L1.30771	1.11068E	1.11079P.WNT9A	37	1	182808	1.11079P.WNT9A
L1.30772	1.11068E	1.11080E	20	3	189898	1.11052P.ZNF678
L1.30772	1.11068E	1.11080E	20	3	189898	1.11079P.WNT9A
L1.30772	1.11068E	1.11080E	20	3	189898	1.11131P.ENSG00000279306
L1.30772	1.11068E	1.11080E	20	3	189898	1.11067P.SNAP47-AS1
L1.30772	1.11068E	1.11080E	20	3	189898	1.11094P.MRPL55
L1.30772	1.11068E	1.11080E	20	3	189898	1.11093P.C1orf35
L1.30776	1.11068E	1.11093P.C1orf35	15	1	338002	1.11093P.C1orf35
L1.30777	1.11068E	1.11094P.MRPL55	14	1	346171	1.11094P.MRPL55
L1.30778	1.11068E	1.11131P.ENSG00000279306	10	1	723829	1.11131P.ENSG00000279306
L1.30780	1.11069E	1.11079P.WNT9A	11	1	164653	1.11079P.WNT9A
L1.30781	1.11069E	1.11093P.C1orf35	6	1	319847	1.11093P.C1orf35
L1.30782	1.11069E	1.11094P.MRPL55	16	1	328016	1.11094P.MRPL55
L1.30791	1.11071E	1.11131P.ENSG00000279306	6	1	693014	1.11131P.ENSG00000279306
L1.3893	1.1107P.FAM131C2P	1.1109E	27	1	20573	1.1107P.FAM131C2P
L1.30823	1.11092E	1.11093P.C1orf35	112	1	10823	1.11093P.C1orf35
L1.30825	1.11092E	1.11131P.ENSG00000279306	15	1	396650	1.11131P.ENSG00000279306
L1.30841	1.11094P.MRPL55	1.11098E	44	1	18428	1.11094P.MRPL55
L1.30855	1.11098E	1.11131P.ENSG00000279306	17	1	359230	1.11131P.ENSG00000279306
L1.3897	1.1109E	1.1110P.FAM131C	121	1	10092	1.1110P.FAM131C
L1.352	1.110P.PRKCZ	1.111E	45	1	15414	1.110P.PRKCZ
L1.353	1.110P.PRKCZ	1.112E	28	1	25926	1.110P.PRKCZ
L1.30880	1.11104E	1.11131P.ENSG00000279306	8	1	309341	1.11131P.ENSG00000279306
L1.30881	1.11105E	1.11131P.ENSG00000279306	6	1	304878	1.11131P.ENSG00000279306
L1.30883	1.11106E	1.11131P.ENSG00000279306	9	1	299348	1.11131P.ENSG00000279306
L1.3903	1.1110P.FAM131C	1.1122E	18	1	105970	1.1110P.FAM131C
L1.3904	1.1110P.FAM131C	1.1123E	39	1	120942	1.1110P.FAM131C
L1.3911	1.1110P.FAM131C	1.1133E	7	1	234378	1.1110P.FAM131C
L1.3912	1.1110P.FAM131C	1.1138E	14	1	259989	1.1110P.FAM131C
L1.3913	1.1110P.FAM131C	1.1139E	5	1	262834	1.1110P.FAM131C
L1.3914	1.1110P.FAM131C	1.1140E	13	1	268222	1.1110P.FAM131C
L1.3915	1.1110P.FAM131C	1.1141E	7	1	273457	1.1110P.FAM131C
L1.3918	1.1110P.FAM131C	1.1145E	13	1	318942	1.1110P.FAM131C
L1.3919	1.1110P.FAM131C	1.1147E	3	1	348096	1.1110P.FAM131C
L1.30888	1.11110E	1.11131P.ENSG00000279306	9	1	264980	1.11131P.ENSG00000279306
L1.3925	1.1111P.FAM131C	1.1123E	13	1	110381	1.1111P.FAM131C
L1.30903	1.11121E	1.11131P.ENSG00000279306	14	1	108052	1.11131P.ENSG00000279306
L1.30916	1.11131P.ENSG00000279306	1.11132E	107	1	9050	1.11131P.ENSG00000279306
L1.30926	1.11131P.ENSG00000279306	1.11202E	6	1	743724	1.11131P.ENSG00000279306
L1.30928	1.11131P.ENSG00000279306	1.11227E	4	1	1008499	1.11131P.ENSG00000279306
L1.30929	1.11131P.ENSG00000279306	1.11228E	3	1	1013934	1.11131P.ENSG00000279306
L1.30970	1.11141E	1.11193E	2	3	475006	1.11215P.CCSAP
L1.30970	1.11141E	1.11193E	2	3	475006	1.11229P.NUP133
L1.30971	1.11141E	1.11215P.CCSAP	5	1	658177	1.11215P.CCSAP
L1.30973	1.11141E	1.11229P.NUP133	4	1	824753	1.11229P.NUP133
L1.30980	1.11142P.FTH1P2	1.11202E	3	1	539880	1.11142P.FTH1P2
L1.31027	1.11147P.RHOU	1.11158E	14	1	96294	1.11147P.RHOU
L1.31034	1.11147P.RHOU	1.11176E	4	1	273560	1.11147P.RHOU
L1.31036	1.11147P.RHOU	1.11179E	7	1	318092	1.11147P.RHOU
L1.31037	1.11147P.RHOU	1.11180E	4	1	323742	1.11147P.RHOU
L1.31045	1.11147P.RHOU	1.11190E	5	1	396143	1.11147P.RHOU
L1.31048	1.11147P.RHOU	1.11193E	4	1	416130	1.11147P.RHOU
L1.31050	1.11147P.RHOU	1.11195E	4	1	428975	1.11147P.RHOU
L1.31054	1.11147P.RHOU	1.11201E	2	1	480196	1.11147P.RHOU
L1.31055	1.11147P.RHOU	1.11202E	9	1	488439	1.11147P.RHOU
L1.3947	1.1114E	1.1125P.ARHGEF19	14	1	105890	1.1125P.ARHGEF19
L1.31260	1.11202E	1.11229P.NUP133	12	1	277438	1.11229P.NUP133
L1.31266	1.11205P.TMEM78	1.11224E	14	1	215690	1.11205P.TMEM78
L1.31267	1.11205P.TMEM78	1.11225E	17	1	227217	1.11205P.TMEM78
L1.31270	1.11206P.RAB4A-AS1	1.11221E	15	1	185522	1.11206P.RAB4A-AS1
L1.31271	1.11206P.RAB4A-AS1	1.11224E	15	1	202239	1.11206P.RAB4A-AS1
L1.31272	1.11206P.RAB4A-AS1	1.11225E	19	1	213766	1.11206P.RAB4A-AS1
L1.31278	1.11207E	1.11215P.CCSAP	57	1	61570	1.11215P.CCSAP
L1.31282	1.11207E	1.11229P.NUP133	27	1	228146	1.11229P.NUP133
L1.31284	1.11207E	1.11234P.RNA5SP78	12	1	270787	1.11234P.RNA5SP78
L1.31285	1.11208E	1.11215P.CCSAP	30	1	54795	1.11215P.CCSAP
L1.31287	1.11208E	1.11229P.NUP133	10	1	221371	1.11229P.NUP133
L1.31291	1.11209E	1.11215P.CCSAP	87	1	44994	1.11215P.CCSAP
L1.31295	1.11209E	1.11229P.NUP133	34	1	211570	1.11229P.NUP133
L1.31300	1.11212P.ENSG00000237481	1.11213E	33	1	8558	1.11212P.ENSG00000237481
L1.31303	1.11213E	1.11215P.CCSAP	128	1	13770	1.11215P.CCSAP
L1.31306	1.11213E	1.11229P.NUP133	25	1	180346	1.11229P.NUP133
L1.31307	1.11214E	1.11215P.CCSAP	85	1	5003	1.11215P.CCSAP
L1.31308	1.11215P.CCSAP	1.11216E	28	1	8687	1.11215P.CCSAP
L1.31309	1.11215P.CCSAP	1.11217E	37	1	22469	1.11215P.CCSAP
L1.31311	1.11215P.CCSAP	1.11220E	19	1	77344	1.11215P.CCSAP
L1.31312	1.11215P.CCSAP	1.11221E	35	1	111371	1.11215P.CCSAP
L1.31313	1.11215P.CCSAP	1.11224E	34	1	128088	1.11215P.CCSAP
L1.31314	1.11215P.CCSAP	1.11225E	36	1	139615	1.11215P.CCSAP
L1.31315	1.11215P.CCSAP	1.11228E	13	1	159348	1.11215P.CCSAP
L1.31317	1.11215P.CCSAP	1.11230E	14	1	175116	1.11215P.CCSAP
L1.31318	1.11215P.CCSAP	1.11231E	11	1	183359	1.11215P.CCSAP
L1.31319	1.11215P.CCSAP	1.11304E	10	1	1006696	1.11215P.CCSAP
L1.31323	1.11226E	1.11229P.NUP133	24	1	18455	1.11229P.NUP133
L1.31324	1.11227E	1.11229P.NUP133	56	1	12663	1.11229P.NUP133
L1.31325	1.11228E	1.11229P.NUP133	137	1	7228	1.11229P.NUP133
L1.31326	1.11229P.NUP133	1.11230E	135	1	8540	1.11229P.NUP133
L1.31333	1.11229P.NUP133	1.11240E	12	1	128265	1.11229P.NUP133
L1.31335	1.11229P.NUP133	1.11293E	11	1	710068	1.11229P.NUP133
L1.31337	1.11229P.NUP133	1.11297E	3	1	743948	1.11229P.NUP133
L1.31340	1.11229P.NUP133	1.11301E	9	1	796286	1.11229P.NUP133
L1.31341	1.11229P.NUP133	1.11302E	11	1	812231	1.11229P.NUP133
L1.31342	1.11229P.NUP133	1.11303E	5	1	829399	1.11229P.NUP133
L1.31343	1.11229P.NUP133	1.11304E	13	1	840120	1.11229P.NUP133
L1.3988	1.1122E	1.1129P.CPLANE2	18	1	62618	1.1129P.CPLANE2
L1.31346	1.11232P.RNU4-21P	1.11297E	3	1	713927	1.11232P.RNU4-21P
L1.31348	1.11232P.RNU4-21P	1.11302E	10	1	782210	1.11232P.RNU4-21P
L1.31349	1.11232P.RNU4-21P	1.11312E	4	1	876968	1.11232P.RNU4-21P
L1.31351	1.11234P.RNA5SP78	1.11293E	9	1	667427	1.11234P.RNA5SP78
L1.31355	1.11234P.RNA5SP78	1.11301E	4	1	753645	1.11234P.RNA5SP78
L1.31356	1.11234P.RNA5SP78	1.11302E	3	1	769590	1.11234P.RNA5SP78
L1.31357	1.11234P.RNA5SP78	1.11304E	6	1	797479	1.11234P.RNA5SP78
L1.31358	1.11234P.RNA5SP78	1.11310E	9	1	850549	1.11234P.RNA5SP78
L1.31360	1.11235P.ABCB10	1.11293E	7	1	659727	1.11235P.ABCB10
L1.31368	1.11237P.TAF5L	1.11291E	11	1	565064	1.11237P.TAF5L
L1.31369	1.11237P.TAF5L	1.11293E	10	1	596750	1.11237P.TAF5L
L1.31373	1.11237P.TAF5L	1.11301E	3	1	682968	1.11237P.TAF5L
L1.31374	1.11237P.TAF5L	1.11302E	5	1	698913	1.11237P.TAF5L
L1.31375	1.11237P.TAF5L	1.11303E	5	1	716081	1.11237P.TAF5L
L1.31376	1.11237P.TAF5L	1.11304E	13	1	726802	1.11237P.TAF5L
L1.31377	1.11237P.TAF5L	1.11305E	4	1	740581	1.11237P.TAF5L
L1.3990	1.1123E	1.1130P.MT1XP1	25	1	63620	1.1130P.MT1XP1
L1.31386	1.11240E	1.11299P.ENSG00000227006	8	1	629111	1.11299P.ENSG00000227006
L1.31390	1.11241E	1.11299P.ENSG00000227006	4	1	622390	1.11299P.ENSG00000227006
L1.31391	1.11241E	1.11302E	3	3	677245	1.11299P.ENSG00000227006
L1.31399	1.11242E	1.11299P.ENSG00000227006	18	1	612136	1.11299P.ENSG00000227006
L1.31400	1.11242E	1.11300P.ENSG00000224407	6	1	630691	1.11300P.ENSG00000224407
L1.31402	1.11242E	1.11302E	7	3	666991	1.11299P.ENSG00000227006
L1.31402	1.11242E	1.11302E	7	3	666991	1.11300P.ENSG00000224407
L1.31411	1.11243E	1.11299P.ENSG00000227006	4	1	604105	1.11299P.ENSG00000227006
L1.31413	1.11243E	1.11302E	4	3	658960	1.11299P.ENSG00000227006
L1.31418	1.11244E	1.11299P.ENSG00000227006	12	1	591605	1.11299P.ENSG00000227006
L1.31462	1.11252E	1.11281P.GALNT2	5	1	307413	1.11281P.GALNT2
L1.31480	1.11256E	1.11285E	3	3	317929	1.11299P.ENSG00000227006
L1.31480	1.11256E	1.11285E	3	3	317929	1.11281P.GALNT2
L1.31489	1.11259E	1.11293E	4	3	385785	1.11229P.NUP133
L1.31489	1.11259E	1.11293E	4	3	385785	1.11299P.ENSG00000227006
L1.31489	1.11259E	1.11293E	4	3	385785	1.11234P.RNA5SP78
L1.31489	1.11259E	1.11293E	4	3	385785	1.11237P.TAF5L
L1.31489	1.11259E	1.11293E	4	3	385785	1.11235P.ABCB10
L1.31489	1.11259E	1.11293E	4	3	385785	1.11266P.LINC01682
L1.31510	1.11262E	1.11299P.ENSG00000227006	7	1	413615	1.11299P.ENSG00000227006
L1.31514	1.11264E	1.11266P.LINC01682	37	1	22078	1.11266P.LINC01682
L1.31535	1.11265E	1.11299P.ENSG00000227006	4	1	385293	1.11299P.ENSG00000227006
L1.31553	1.11266P.LINC01682	1.11291E	5	1	294838	1.11266P.LINC01682
L1.31555	1.11266P.LINC01682	1.11293E	13	1	326524	1.11266P.LINC01682
L1.31604	1.11281P.GALNT2	1.11285E	26	1	38208	1.11281P.GALNT2
L1.31610	1.11281P.GALNT2	1.11291E	15	1	118250	1.11281P.GALNT2
L1.31619	1.11282E	1.11283E	34	3	9633	1.11299P.ENSG00000227006
L1.31629	1.11282E	1.11299P.ENSG00000227006	11	1	184408	1.11299P.ENSG00000227006
L1.31659	1.11285E	1.11299P.ENSG00000227006	20	1	159036	1.11299P.ENSG00000227006
L1.31663	1.11286E	1.11289E	18	3	31181	1.11299P.ENSG00000227006
L1.31670	1.11286E	1.11299P.ENSG00000227006	12	1	152673	1.11299P.ENSG00000227006
L1.31671	1.11287E	1.11289E	41	3	20830	1.11299P.ENSG00000227006
L1.31679	1.11289E	1.11290E	20	3	15116	1.11237P.TAF5L
L1.31679	1.11289E	1.11290E	20	3	15116	1.11299P.ENSG00000227006
L1.31680	1.11289E	1.11291E	16	3	42498	1.11237P.TAF5L
L1.31680	1.11289E	1.11291E	16	3	42498	1.11299P.ENSG00000227006
L1.31695	1.11293E	1.11299P.ENSG00000227006	32	1	47308	1.11299P.ENSG00000227006
L1.31701	1.11304E	1.11313P.PGBD5	46	1	76094	1.11313P.PGBD5
L1.31703	1.11305E	1.11313P.PGBD5	24	1	62315	1.11313P.PGBD5
L1.31707	1.11306E	1.11313P.PGBD5	42	1	52749	1.11313P.PGBD5
L1.31710	1.11308E	1.11313P.PGBD5	19	1	41828	1.11313P.PGBD5
L1.31722	1.11309E	1.11313P.PGBD5	49	1	34150	1.11313P.PGBD5
L1.4005	1.1130P.MT1XP1	1.1132E	20	1	37816	1.1130P.MT1XP1
L1.31725	1.11310E	1.11313P.PGBD5	77	1	23024	1.11313P.PGBD5
L1.31727	1.11312E	1.11313P.PGBD5	102	1	9225	1.11313P.PGBD5
L1.31731	1.11319P.COG2	1.11322E	87	1	36702	1.11319P.COG2
L1.31732	1.11319P.COG2	1.11325E	40	1	82593	1.11319P.COG2
L1.31733	1.11319P.COG2	1.11326E	21	1	89158	1.11319P.COG2
L1.31736	1.11319P.COG2	1.11329E	23	1	112489	1.11319P.COG2
L1.31737	1.11319P.COG2	1.11330E	26	1	127347	1.11319P.COG2
L1.31738	1.11319P.COG2	1.11331E	15	1	133263	1.11319P.COG2
L1.31739	1.11319P.COG2	1.11332E	18	1	141385	1.11319P.COG2
L1.31741	1.11319P.COG2	1.11361E	18	1	565197	1.11319P.COG2
L1.31749	1.11321E	1.11328P.CAPN9	14	1	80073	1.11328P.CAPN9
L1.31756	1.11322E	1.11327P.AGT	37	1	60517	1.11327P.AGT
L1.31757	1.11322E	1.11328P.CAPN9	48	1	69894	1.11328P.CAPN9
L1.31758	1.11322E	1.11330E	17	3	90645	1.11327P.AGT
L1.31758	1.11322E	1.11330E	17	3	90645	1.11365P.C1orf131
L1.31758	1.11322E	1.11330E	17	3	90645	1.11328P.CAPN9
L1.31760	1.11322E	1.11365P.C1orf131	8	1	557991	1.11365P.C1orf131
L1.31761	1.11323P.AGT	1.11325E	20	1	14874	1.11323P.AGT
L1.31764	1.11324E	1.11325E	30	3	6909	1.11319P.COG2
L1.31764	1.11324E	1.11325E	30	3	6909	1.11328P.CAPN9
L1.31764	1.11324E	1.11325E	30	3	6909	1.11327P.AGT
L1.31764	1.11324E	1.11325E	30	3	6909	1.11323P.AGT
L1.31766	1.11325E	1.11327P.AGT	93	1	14626	1.11327P.AGT
L1.31767	1.11325E	1.11328P.CAPN9	75	1	24003	1.11328P.CAPN9
L1.31769	1.11326E	1.11327P.AGT	78	1	8061	1.11327P.AGT
L1.31770	1.11326E	1.11328P.CAPN9	69	1	17438	1.11328P.CAPN9
L1.31774	1.11332E	1.11350P.TTC13	13	1	190205	1.11350P.TTC13
L1.31777	1.11332E	1.11365P.C1orf131	3	1	453308	1.11365P.C1orf131
L1.31816	1.11340P.C1orf198	1.11361E	7	1	353557	1.11340P.C1orf198
L1.31819	1.11341P.C1orf198	1.11342E	26	1	34454	1.11341P.C1orf198
L1.31828	1.11341P.C1orf198	1.11361E	6	1	344858	1.11341P.C1orf198
L1.31830	1.11341P.C1orf198	1.11364E	10	1	367893	1.11341P.C1orf198
L1.31838	1.11343E	1.11365P.C1orf131	7	1	332178	1.11365P.C1orf131
L1.31839	1.11344E	1.11350P.TTC13	30	1	61368	1.11350P.TTC13
L1.31841	1.11345E	1.11350P.TTC13	55	1	52493	1.11350P.TTC13
L1.31845	1.11345E	1.11365P.C1orf131	13	1	315596	1.11365P.C1orf131
L1.31846	1.11346E	1.11350P.TTC13	20	1	41258	1.11350P.TTC13
L1.31848	1.11346E	1.11365P.C1orf131	4	1	304361	1.11365P.C1orf131
L1.31849	1.11347E	1.11361E	7	3	251400	1.11350P.TTC13
L1.31849	1.11347E	1.11361E	7	3	251400	1.11319P.COG2
L1.31849	1.11347E	1.11361E	7	3	251400	1.11341P.C1orf198
L1.31849	1.11347E	1.11361E	7	3	251400	1.11340P.C1orf198
L1.31850	1.11347E	1.11362E	4	3	260989	1.11350P.TTC13
L1.31850	1.11347E	1.11362E	4	3	260989	1.11319P.COG2
L1.31850	1.11347E	1.11362E	4	3	260989	1.11341P.C1orf198
L1.31852	1.11349E	1.11364E	7	3	266832	1.11350P.TTC13
L1.31852	1.11349E	1.11364E	7	3	266832	1.11341P.C1orf198
L1.31854	1.11350P.TTC13	1.11360E	14	1	216699	1.11350P.TTC13
L1.31855	1.11350P.TTC13	1.11361E	18	1	233607	1.11350P.TTC13
L1.31856	1.11350P.TTC13	1.11362E	6	1	243196	1.11350P.TTC13
L1.31857	1.11350P.TTC13	1.11364E	20	1	256642	1.11350P.TTC13
L1.31861	1.11351E	1.11365P.C1orf131	5	1	255368	1.11365P.C1orf131
L1.31869	1.11369P.EXOC8	1.11371E	33	1	14993	1.11369P.EXOC8
L1.31871	1.11369P.EXOC8	1.11390E	17	1	230938	1.11369P.EXOC8
L1.31876	1.11369P.EXOC8	1.11398E	7	1	267138	1.11369P.EXOC8
L1.31896	1.11373E	1.11385P.ENSG00000233461	15	1	163727	1.11385P.ENSG00000233461
L1.31904	1.11376E	1.11379P.EGLN1	28	1	26333	1.11379P.EGLN1
L1.31907	1.11376E	1.11385P.ENSG00000233461	16	1	134170	1.11385P.ENSG00000233461
L1.31914	1.11377E	1.11385P.ENSG00000233461	17	1	120511	1.11385P.ENSG00000233461
L1.31926	1.11384E	1.11385P.ENSG00000233461	45	1	11056	1.11385P.ENSG00000233461
L1.31928	1.11385P.ENSG00000233461	1.11387E	21	1	15563	1.11385P.ENSG00000233461
L1.31929	1.11385P.ENSG00000233461	1.11388E	18	1	27798	1.11385P.ENSG00000233461
L1.31930	1.11385P.ENSG00000233461	1.11389E	18	1	34770	1.11385P.ENSG00000233461
L1.31931	1.11385P.ENSG00000233461	1.11390E	29	1	40308	1.11385P.ENSG00000233461
L1.355	1.113E	1.114P.ENSG00000271806	59	1	10003	1.114P.ENSG00000271806
L1.356	1.113E	1.115P.PRKCZ-AS1	17	1	47116	1.115P.PRKCZ-AS1
L1.357	1.113E	1.116P.FAAP20	24	1	61312	1.116P.FAAP20
L1.31937	1.11406P.ENSG00000286071	1.11445E	3	1	759126	1.11406P.ENSG00000286071
L1.31944	1.11408E	1.11448P.SIPA1L2	7	1	764365	1.11448P.SIPA1L2
L1.31954	1.11412E	1.11445E	2	3	721777	1.11448P.SIPA1L2
L1.31955	1.11412E	1.11448P.SIPA1L2	6	1	738748	1.11448P.SIPA1L2
L1.31956	1.11413E	1.11445E	3	3	718880	1.11448P.SIPA1L2
L1.31958	1.11413E	1.11448P.SIPA1L2	2	1	735851	1.11448P.SIPA1L2
L1.31960	1.11415E	1.11447E	8	3	448519	1.11439P.SIPA1L2
L1.31960	1.11415E	1.11447E	8	3	448519	1.11482P.NTPCR
L1.31961	1.11416E	1.11448P.SIPA1L2	7	1	326932	1.11448P.SIPA1L2
L1.31965	1.11422E	1.11445E	16	3	208347	1.11448P.SIPA1L2
L1.31975	1.11426E	1.11448P.SIPA1L2	14	1	183923	1.11448P.SIPA1L2
L1.32036	1.11436E	1.11448P.SIPA1L2	13	1	98708	1.11448P.SIPA1L2
L1.32042	1.11437E	1.11445E	22	3	74078	1.11448P.SIPA1L2
L1.32043	1.11437E	1.11448P.SIPA1L2	16	1	91049	1.11448P.SIPA1L2
L1.32048	1.11438E	1.11445E	18	3	64595	1.11448P.SIPA1L2
L1.32049	1.11438E	1.11448P.SIPA1L2	20	1	81566	1.11448P.SIPA1L2
L1.32052	1.11439P.SIPA1L2	1.11445E	44	1	52358	1.11439P.SIPA1L2
L1.32053	1.11439P.SIPA1L2	1.11447E	38	1	61777	1.11439P.SIPA1L2
L1.4025	1.1143P.SZRD1	1.1145E	41	1	18902	1.1143P.SZRD1
L1.32056	1.11440E	1.11445E	24	3	44363	1.11448P.SIPA1L2
L1.32065	1.11442E	1.11482P.NTPCR	6	1	361620	1.11482P.NTPCR
L1.32073	1.11447E	1.11482P.NTPCR	10	1	328378	1.11482P.NTPCR
L1.32080	1.11448P.SIPA1L2	1.11469E	14	1	227467	1.11448P.SIPA1L2
L1.32084	1.11448P.SIPA1L2	1.11473E	3	1	269868	1.11448P.SIPA1L2
L1.32085	1.11448P.SIPA1L2	1.11474E	3	1	275981	1.11448P.SIPA1L2
L1.32091	1.11448P.SIPA1L2	1.11481E	6	1	314948	1.11448P.SIPA1L2
L1.32093	1.11448P.SIPA1L2	1.11483E	7	1	327691	1.11448P.SIPA1L2
L1.32094	1.11448P.SIPA1L2	1.11484E	6	1	338555	1.11448P.SIPA1L2
L1.32095	1.11448P.SIPA1L2	1.11485E	4	1	349049	1.11448P.SIPA1L2
L1.32097	1.11448P.SIPA1L2	1.11487E	13	1	365528	1.11448P.SIPA1L2
L1.32098	1.11448P.SIPA1L2	1.11488E	14	1	376008	1.11448P.SIPA1L2
L1.32101	1.11448P.SIPA1L2	1.11491E	6	1	391105	1.11448P.SIPA1L2
L1.32106	1.11448P.SIPA1L2	1.11498E	10	1	469397	1.11448P.SIPA1L2
L1.32116	1.11448P.SIPA1L2	1.11509E	8	1	613714	1.11448P.SIPA1L2
L1.32134	1.11450E	1.11482P.NTPCR	11	1	311857	1.11482P.NTPCR
L1.32137	1.11450E	1.11488E	5	3	367039	1.11482P.NTPCR
L1.32144	1.11452E	1.11456P.RNU6-1211P	28	1	49082	1.11456P.RNU6-1211P
L1.32146	1.11452E	1.11482P.NTPCR	7	1	294903	1.11482P.NTPCR
L1.32148	1.11452E	1.11484E	4	3	312632	1.11482P.NTPCR
L1.32155	1.11456P.RNU6-1211P	1.11457E	57	1	5760	1.11456P.RNU6-1211P
L1.32161	1.11456P.RNU6-1211P	1.11463E	28	1	61084	1.11456P.RNU6-1211P
L1.32162	1.11456P.RNU6-1211P	1.11465E	21	1	89148	1.11456P.RNU6-1211P
L1.32164	1.11456P.RNU6-1211P	1.11467E	16	1	109214	1.11456P.RNU6-1211P
L1.32166	1.11456P.RNU6-1211P	1.11469E	24	1	152462	1.11456P.RNU6-1211P
L1.32168	1.11456P.RNU6-1211P	1.11471E	13	1	175578	1.11456P.RNU6-1211P
L1.32178	1.11456P.RNU6-1211P	1.11485E	5	1	274044	1.11456P.RNU6-1211P
L1.32180	1.11456P.RNU6-1211P	1.11487E	5	1	290523	1.11456P.RNU6-1211P
L1.32185	1.11456P.RNU6-1211P	1.11498E	10	1	394392	1.11456P.RNU6-1211P
L1.32188	1.11457E	1.11482P.NTPCR	7	1	240061	1.11482P.NTPCR
L1.32190	1.11458P.LINC01745	1.11463E	24	1	42767	1.11458P.LINC01745
L1.32196	1.11463E	1.11466P.MAP10	19	1	40245	1.11466P.MAP10
L1.32226	1.11511P.PCNX2	1.11600E	7	1	1000161	1.11511P.PCNX2
L1.32227	1.11512E	1.11518E	29	3	56140	1.11557P.SLC35F3
L1.32227	1.11512E	1.11518E	29	3	56140	1.11596P.ENSG00000231272
L1.32227	1.11512E	1.11518E	29	3	56140	1.11606P.COA6
L1.32227	1.11512E	1.11518E	29	3	56140	1.11601P.MIR4671
L1.32228	1.11512E	1.11573E	2	3	760622	1.11539P.KCNK1
L1.32228	1.11512E	1.11573E	2	3	760622	1.11520P.MAP3K21
L1.32228	1.11512E	1.11573E	2	3	760622	1.11546P.ENSG00000286109
L1.32228	1.11512E	1.11573E	2	3	760622	1.11525P.RNU4-77P
L1.32228	1.11512E	1.11573E	2	3	760622	1.11557P.SLC35F3
L1.32234	1.11513E	1.11606P.COA6	5	1	1059718	1.11606P.COA6
L1.32237	1.11515P.MAP3K21	1.11517E	86	1	14555	1.11515P.MAP3K21
L1.32242	1.11515P.MAP3K21	1.11545E	5	1	386298	1.11515P.MAP3K21
L1.32244	1.11515P.MAP3K21	1.11556E	4	1	568601	1.11515P.MAP3K21
L1.32245	1.11515P.MAP3K21	1.11561E	4	1	634824	1.11515P.MAP3K21
L1.32246	1.11515P.MAP3K21	1.11566E	4	1	666312	1.11515P.MAP3K21
L1.32248	1.11515P.MAP3K21	1.11579E	7	1	782291	1.11515P.MAP3K21
L1.32259	1.11516E	1.11557P.SLC35F3	9	1	570529	1.11557P.SLC35F3
L1.32262	1.11517E	1.11557P.SLC35F3	10	1	562136	1.11557P.SLC35F3
L1.32268	1.11518E	1.11557P.SLC35F3	9	1	543119	1.11557P.SLC35F3
L1.32273	1.11518E	1.11576E	3	3	724031	1.11596P.ENSG00000231272
L1.32273	1.11518E	1.11576E	3	3	724031	1.11557P.SLC35F3
L1.32273	1.11518E	1.11576E	3	3	724031	1.11601P.MIR4671
L1.32273	1.11518E	1.11576E	3	3	724031	1.11606P.COA6
L1.32277	1.11518E	1.11596P.ENSG00000231272	10	1	901218	1.11596P.ENSG00000231272
L1.32278	1.11518E	1.11601P.MIR4671	16	1	948192	1.11601P.MIR4671
L1.32279	1.11518E	1.11604E	4	3	970535	1.11557P.SLC35F3
L1.32279	1.11518E	1.11604E	4	3	970535	1.11606P.COA6
L1.32279	1.11518E	1.11604E	4	3	970535	1.11596P.ENSG00000231272
L1.32279	1.11518E	1.11604E	4	3	970535	1.11601P.MIR4671
L1.32280	1.11518E	1.11606P.COA6	10	1	1011219	1.11606P.COA6
L1.32282	1.11519P.MAP3K21	1.11575E	2	1	707671	1.11519P.MAP3K21
L1.32283	1.11520P.MAP3K21	1.11556E	8	1	517424	1.11520P.MAP3K21
L1.32285	1.11520P.MAP3K21	1.11566E	20	1	615135	1.11520P.MAP3K21
L1.32286	1.11520P.MAP3K21	1.11573E	12	1	686877	1.11520P.MAP3K21
L1.32287	1.11520P.MAP3K21	1.11579E	9	1	731114	1.11520P.MAP3K21
L1.32289	1.11520P.MAP3K21	1.11607E	5	1	1009518	1.11520P.MAP3K21
L1.32290	1.11521E	1.11557P.SLC35F3	3	1	517880	1.11557P.SLC35F3
L1.32292	1.11522E	1.11539P.KCNK1	11	1	221636	1.11539P.KCNK1
L1.32295	1.11522E	1.11557P.SLC35F3	20	1	511496	1.11557P.SLC35F3
L1.32303	1.11522E	1.11576E	5	3	692408	1.11601P.MIR4671
L1.32303	1.11522E	1.11576E	5	3	692408	1.11557P.SLC35F3
L1.32303	1.11522E	1.11576E	5	3	692408	1.11539P.KCNK1
L1.32304	1.11522E	1.11577E	3	3	701337	1.11601P.MIR4671
L1.32304	1.11522E	1.11577E	3	3	701337	1.11539P.KCNK1
L1.32304	1.11522E	1.11577E	3	3	701337	1.11557P.SLC35F3
L1.32305	1.11522E	1.11578E	7	3	708389	1.11539P.KCNK1
L1.32305	1.11522E	1.11578E	7	3	708389	1.11601P.MIR4671
L1.32305	1.11522E	1.11578E	7	3	708389	1.11557P.SLC35F3
L1.32307	1.11522E	1.11601P.MIR4671	3	1	916569	1.11601P.MIR4671
L1.32308	1.11523E	1.11566E	7	3	587956	1.11515P.MAP3K21
L1.32308	1.11523E	1.11566E	7	3	587956	1.11557P.SLC35F3
L1.32308	1.11523E	1.11566E	7	3	587956	1.11520P.MAP3K21
L1.32308	1.11523E	1.11566E	7	3	587956	1.11546P.ENSG00000286109
L1.32308	1.11523E	1.11566E	7	3	587956	1.11539P.KCNK1
L1.32311	1.11525P.RNU4-77P	1.11545E	4	1	267459	1.11525P.RNU4-77P
L1.32312	1.11525P.RNU4-77P	1.11556E	5	1	449762	1.11525P.RNU4-77P
L1.32314	1.11525P.RNU4-77P	1.11573E	5	1	619215	1.11525P.RNU4-77P
L1.32316	1.11527E	1.11546P.ENSG00000286109	5	1	260964	1.11546P.ENSG00000286109
L1.32318	1.11527E	1.11557P.SLC35F3	3	1	444468	1.11557P.SLC35F3
L1.32319	1.11528E	1.11539P.KCNK1	14	1	150896	1.11539P.KCNK1
L1.32322	1.11528E	1.11557P.SLC35F3	6	1	440756	1.11557P.SLC35F3
L1.32324	1.11529E	1.11557P.SLC35F3	7	1	430698	1.11557P.SLC35F3
L1.4039	1.1152E	1.1153P.CROCCP3	30	1	5673	1.1153P.CROCCP3
L1.32327	1.11530E	1.11539P.KCNK1	16	1	135663	1.11539P.KCNK1
L1.32330	1.11530E	1.11557P.SLC35F3	13	1	425523	1.11557P.SLC35F3
L1.32335	1.11531E	1.11539P.KCNK1	38	1	126302	1.11539P.KCNK1
L1.32336	1.11531E	1.11540P.MIR4427	17	1	141848	1.11540P.MIR4427
L1.32338	1.11531E	1.11546P.ENSG00000286109	11	1	232658	1.11546P.ENSG00000286109
L1.32341	1.11531E	1.11557P.SLC35F3	9	1	416162	1.11557P.SLC35F3
L1.32344	1.11531E	1.11576E	5	3	597074	1.11539P.KCNK1
L1.32344	1.11531E	1.11576E	5	3	597074	1.11557P.SLC35F3
L1.32344	1.11531E	1.11576E	5	3	597074	1.11540P.MIR4427
L1.32344	1.11531E	1.11576E	5	3	597074	1.11546P.ENSG00000286109
L1.32346	1.11533E	1.11557P.SLC35F3	8	1	386428	1.11557P.SLC35F3
L1.32349	1.11535P.ENSG00000287423	1.11538E	21	1	63699	1.11535P.ENSG00000287423
L1.32351	1.11535P.ENSG00000287423	1.11541E	14	1	112151	1.11535P.ENSG00000287423
L1.32352	1.11535P.ENSG00000287423	1.11544E	18	1	163525	1.11535P.ENSG00000287423
L1.32354	1.11535P.ENSG00000287423	1.11551E	10	1	247000	1.11535P.ENSG00000287423
L1.32355	1.11535P.ENSG00000287423	1.11552E	4	1	265252	1.11535P.ENSG00000287423
L1.32356	1.11535P.ENSG00000287423	1.11553E	8	1	273417	1.11535P.ENSG00000287423
L1.32357	1.11535P.ENSG00000287423	1.11556E	7	1	353324	1.11535P.ENSG00000287423
L1.32359	1.11536E	1.11539P.KCNK1	21	1	61010	1.11539P.KCNK1
L1.32362	1.11537E	1.11557P.SLC35F3	4	1	306904	1.11557P.SLC35F3
L1.32364	1.11538E	1.11546P.ENSG00000286109	32	1	114211	1.11546P.ENSG00000286109
L1.32367	1.11538E	1.11557P.SLC35F3	12	1	297715	1.11557P.SLC35F3
L1.32371	1.11539P.KCNK1	1.11541E	68	1	40597	1.11539P.KCNK1
L1.32372	1.11539P.KCNK1	1.11542E	26	1	56271	1.11539P.KCNK1
L1.32373	1.11539P.KCNK1	1.11543E	15	1	74926	1.11539P.KCNK1
L1.32374	1.11539P.KCNK1	1.11544E	67	1	91971	1.11539P.KCNK1
L1.32375	1.11539P.KCNK1	1.11545E	47	1	99467	1.11539P.KCNK1
L1.32377	1.11539P.KCNK1	1.11547E	13	1	117429	1.11539P.KCNK1
L1.32378	1.11539P.KCNK1	1.11548E	12	1	133900	1.11539P.KCNK1
L1.32379	1.11539P.KCNK1	1.11550E	12	1	161194	1.11539P.KCNK1
L1.32380	1.11539P.KCNK1	1.11551E	38	1	175446	1.11539P.KCNK1
L1.32381	1.11539P.KCNK1	1.11554E	8	1	239013	1.11539P.KCNK1
L1.32383	1.11539P.KCNK1	1.11556E	20	1	281770	1.11539P.KCNK1
L1.32385	1.11539P.KCNK1	1.11559E	6	1	321815	1.11539P.KCNK1
L1.32386	1.11539P.KCNK1	1.11560E	19	1	328962	1.11539P.KCNK1
L1.32387	1.11539P.KCNK1	1.11566E	24	1	379481	1.11539P.KCNK1
L1.32388	1.11539P.KCNK1	1.11567E	9	1	388771	1.11539P.KCNK1
L1.32389	1.11539P.KCNK1	1.11573E	6	1	451223	1.11539P.KCNK1
L1.32390	1.11540P.MIR4427	1.11541E	87	1	25051	1.11540P.MIR4427
L1.32391	1.11540P.MIR4427	1.11545E	22	1	83921	1.11540P.MIR4427
L1.32393	1.11540P.MIR4427	1.11551E	14	1	159900	1.11540P.MIR4427
L1.32394	1.11540P.MIR4427	1.11556E	16	1	266224	1.11540P.MIR4427
L1.32399	1.11541E	1.11546P.ENSG00000286109	40	1	65759	1.11546P.ENSG00000286109
L1.32402	1.11541E	1.11557P.SLC35F3	8	1	249263	1.11557P.SLC35F3
L1.32406	1.11542E	1.11546P.ENSG00000286109	26	1	50085	1.11546P.ENSG00000286109
L1.32407	1.11542E	1.11557P.SLC35F3	10	1	233589	1.11557P.SLC35F3
L1.32413	1.11544E	1.11557P.SLC35F3	19	1	197889	1.11557P.SLC35F3
L1.32415	1.11545E	1.11546P.ENSG00000286109	166	1	6889	1.11546P.ENSG00000286109
L1.32420	1.11546P.ENSG00000286109	1.11549E	23	1	47681	1.11546P.ENSG00000286109
L1.32421	1.11546P.ENSG00000286109	1.11550E	25	1	54838	1.11546P.ENSG00000286109
L1.32422	1.11546P.ENSG00000286109	1.11551E	26	1	69090	1.11546P.ENSG00000286109
L1.32423	1.11546P.ENSG00000286109	1.11556E	33	1	175414	1.11546P.ENSG00000286109
L1.32425	1.11546P.ENSG00000286109	1.11558E	15	1	198090	1.11546P.ENSG00000286109
L1.32426	1.11546P.ENSG00000286109	1.11566E	39	1	273125	1.11546P.ENSG00000286109
L1.32427	1.11546P.ENSG00000286109	1.11573E	11	1	344867	1.11546P.ENSG00000286109
L1.32431	1.11551E	1.11576E	4	3	295326	1.11539P.KCNK1
L1.32431	1.11551E	1.11576E	4	3	295326	1.11546P.ENSG00000286109
L1.32431	1.11551E	1.11576E	4	3	295326	1.11535P.ENSG00000287423
L1.32431	1.11551E	1.11576E	4	3	295326	1.11540P.MIR4427
L1.32434	1.11557P.SLC35F3	1.11559E	22	1	31955	1.11557P.SLC35F3
L1.32435	1.11557P.SLC35F3	1.11560E	58	1	39102	1.11557P.SLC35F3
L1.32436	1.11557P.SLC35F3	1.11566E	51	1	89621	1.11557P.SLC35F3
L1.32437	1.11557P.SLC35F3	1.11567E	15	1	98911	1.11557P.SLC35F3
L1.32438	1.11557P.SLC35F3	1.11571E	15	1	141599	1.11557P.SLC35F3
L1.32439	1.11557P.SLC35F3	1.11573E	12	1	161363	1.11557P.SLC35F3
L1.4045	1.1155E	1.1171P.RNU1-2	3	1	389742	1.1171P.RNU1-2
L1.32447	1.11563E	1.11566E	23	3	21231	1.11515P.MAP3K21
L1.32447	1.11563E	1.11566E	23	3	21231	1.11520P.MAP3K21
L1.32447	1.11563E	1.11566E	23	3	21231	1.11539P.KCNK1
L1.32447	1.11563E	1.11566E	23	3	21231	1.11557P.SLC35F3
L1.32447	1.11563E	1.11566E	23	3	21231	1.11546P.ENSG00000286109
L1.32449	1.11565E	1.11566E	83	3	7240	1.11557P.SLC35F3
L1.32449	1.11565E	1.11566E	83	3	7240	1.11539P.KCNK1
L1.32449	1.11565E	1.11566E	83	3	7240	1.11520P.MAP3K21
L1.32449	1.11565E	1.11566E	83	3	7240	1.11515P.MAP3K21
L1.32449	1.11565E	1.11566E	83	3	7240	1.11546P.ENSG00000286109
L1.32456	1.11579E	1.11601P.MIR4671	13	1	199473	1.11601P.MIR4671
L1.32457	1.11579E	1.11603E	15	3	213039	1.11606P.COA6
L1.32457	1.11579E	1.11603E	15	3	213039	1.11520P.MAP3K21
L1.32457	1.11579E	1.11603E	15	3	213039	1.11601P.MIR4671
L1.32457	1.11579E	1.11603E	15	3	213039	1.11515P.MAP3K21
L1.32458	1.11579E	1.11606P.COA6	12	1	262500	1.11606P.COA6
L1.32459	1.11580E	1.11606P.COA6	4	1	253143	1.11606P.COA6
L1.32462	1.11583E	1.11601P.MIR4671	17	1	164604	1.11601P.MIR4671
L1.32465	1.11585E	1.11601P.MIR4671	12	1	149544	1.11601P.MIR4671
L1.32469	1.11589P.ENSG00000233332	1.11591E	113	1	15012	1.11589P.ENSG00000233332
L1.32471	1.11589P.ENSG00000233332	1.11593E	29	1	27880	1.11589P.ENSG00000233332
L1.32475	1.11589P.ENSG00000233332	1.11600E	53	1	80058	1.11589P.ENSG00000233332
L1.32477	1.11589P.ENSG00000233332	1.11602E	13	1	102737	1.11589P.ENSG00000233332
L1.32478	1.11589P.ENSG00000233332	1.11603E	40	1	108571	1.11589P.ENSG00000233332
L1.32479	1.11589P.ENSG00000233332	1.11605E	12	1	130417	1.11589P.ENSG00000233332
L1.4056	1.1158E	1.1159P.ENSG00000271732	149	1	12797	1.1159P.ENSG00000271732
L1.4058	1.1158E	1.1167P.ENSG00000290851	16	1	159068	1.1167P.ENSG00000290851
L1.4059	1.1158E	1.1170P.ENSG00000238142	11	1	282895	1.1170P.ENSG00000238142
L1.4060	1.1158E	1.1171P.RNU1-2	12	1	289171	1.1171P.RNU1-2
L1.4061	1.1158E	1.1172P.ENSG00000290122	8	1	299088	1.1172P.ENSG00000290122
L1.32481	1.11590E	1.11601P.MIR4671	13	1	88388	1.11601P.MIR4671
L1.32484	1.11591E	1.11596P.ENSG00000231272	47	1	33019	1.11596P.ENSG00000231272
L1.32486	1.11591E	1.11601P.MIR4671	35	1	79993	1.11601P.MIR4671
L1.32487	1.11591E	1.11603E	14	3	93559	1.11596P.ENSG00000231272
L1.32487	1.11591E	1.11603E	14	3	93559	1.11601P.MIR4671
L1.32489	1.11592E	1.11596P.ENSG00000231272	54	1	26296	1.11596P.ENSG00000231272
L1.32491	1.11592E	1.11599P.ENSG00000232166	18	1	50596	1.11599P.ENSG00000232166
L1.32493	1.11592E	1.11601P.MIR4671	23	1	73270	1.11601P.MIR4671
L1.32494	1.11592E	1.11603E	18	3	86836	1.11596P.ENSG00000231272
L1.32494	1.11592E	1.11603E	18	3	86836	1.11601P.MIR4671
L1.32494	1.11592E	1.11603E	18	3	86836	1.11599P.ENSG00000232166
L1.32496	1.11594E	1.11596P.ENSG00000231272	55	1	14819	1.11596P.ENSG00000231272
L1.32501	1.11596P.ENSG00000231272	1.11600E	66	1	32027	1.11596P.ENSG00000231272
L1.4070	1.1159P.ENSG00000271732	1.1165E	14	1	106990	1.1159P.ENSG00000271732
L1.4075	1.1159P.ENSG00000271732	1.1173E	15	1	296015	1.1159P.ENSG00000271732
L1.4077	1.1159P.ENSG00000271732	1.1175E	4	1	312153	1.1159P.ENSG00000271732
L1.4078	1.1159P.ENSG00000271732	1.1176E	9	1	318045	1.1159P.ENSG00000271732
L1.4079	1.1159P.ENSG00000271732	1.1177E	29	1	328079	1.1159P.ENSG00000271732
L1.4087	1.1160P.CROCCP2	1.1176E	6	1	305467	1.1160P.CROCCP2
L1.32521	1.11611E	1.11626P.ENSG00000228830	21	1	137576	1.11626P.ENSG00000228830
L1.32522	1.11611E	1.11666P.LINC02971	4	1	490827	1.11666P.LINC02971
L1.32523	1.11611E	1.11667P.LNCATV	3	1	500710	1.11667P.LNCATV
L1.32529	1.11611E	1.11684P.LINC01348	5	1	606345	1.11684P.LINC01348
L1.32532	1.11611E	1.11689P.ENSG00000273416	3	1	637686	1.11689P.ENSG00000273416
L1.32535	1.11612P.TARBP1	1.11620E	32	1	66539	1.11612P.TARBP1
L1.32543	1.11612P.TARBP1	1.11672E	10	1	519498	1.11612P.TARBP1
L1.32547	1.11612P.TARBP1	1.11685E	16	1	605653	1.11612P.TARBP1
L1.32553	1.11612P.TARBP1	1.11691E	7	1	638981	1.11612P.TARBP1
L1.32556	1.11612P.TARBP1	1.11695E	2	1	659909	1.11612P.TARBP1
L1.32559	1.11613E	1.11626P.ENSG00000228830	167	1	118813	1.11626P.ENSG00000228830
L1.32561	1.11613E	1.11629P.ENSG00000272362	12	1	155750	1.11629P.ENSG00000272362
L1.32562	1.11613E	1.11636P.LINC01132	36	1	229522	1.11636P.LINC01132
L1.32564	1.11613E	1.11649P.RNY4P16	20	1	348086	1.11649P.RNY4P16
L1.32568	1.11613E	1.11666P.LINC02971	13	1	472064	1.11666P.LINC02971
L1.32569	1.11613E	1.11667P.LNCATV	10	1	481947	1.11667P.LNCATV
L1.32570	1.11613E	1.11668P.ENSG00000258082	20	1	489101	1.11668P.ENSG00000258082
L1.32576	1.11613E	1.11684P.LINC01348	9	1	587582	1.11684P.LINC01348
L1.32578	1.11613E	1.11686P.ENSG00000233018	5	1	602793	1.11686P.ENSG00000233018
L1.32580	1.11613E	1.11689P.ENSG00000273416	7	1	618923	1.11689P.ENSG00000273416
L1.32584	1.11613E	1.11699P.MIR4753	11	1	689929	1.11699P.MIR4753
L1.32600	1.11616E	1.11619P.ENSG00000288760	70	1	27173	1.11619P.ENSG00000288760
L1.32604	1.11616E	1.11625P.U8	16	1	90102	1.11625P.U8
L1.32605	1.11616E	1.11626P.ENSG00000228830	308	1	105198	1.11626P.ENSG00000228830
L1.32609	1.11616E	1.11631P.ENSG00000241475	28	1	167454	1.11631P.ENSG00000241475
L1.32610	1.11616E	1.11636P.LINC01132	45	1	215907	1.11636P.LINC01132
L1.32613	1.11616E	1.11643P.ENSG00000289377	9	1	268868	1.11643P.ENSG00000289377
L1.32615	1.11616E	1.11649P.RNY4P16	29	1	334471	1.11649P.RNY4P16
L1.32625	1.11616E	1.11666P.LINC02971	25	1	458449	1.11666P.LINC02971
L1.32626	1.11616E	1.11667P.LNCATV	17	1	468332	1.11667P.LNCATV
L1.32627	1.11616E	1.11668P.ENSG00000258082	25	1	475486	1.11668P.ENSG00000258082
L1.32635	1.11616E	1.11683P.LINC01348	3	1	566766	1.11683P.LINC01348
L1.32636	1.11616E	1.11684P.LINC01348	16	1	573967	1.11684P.LINC01348
L1.32638	1.11616E	1.11686P.ENSG00000233018	13	1	589178	1.11686P.ENSG00000233018
L1.32640	1.11616E	1.11689P.ENSG00000273416	6	1	605308	1.11689P.ENSG00000273416
L1.32644	1.11616E	1.11693P.TOMM20	7	1	626870	1.11693P.TOMM20
L1.32645	1.11616E	1.11698P.RBM34	10	1	657999	1.11698P.RBM34
L1.32647	1.11617E	1.11619P.ENSG00000288760	98	1	18306	1.11619P.ENSG00000288760
L1.32649	1.11617E	1.11626P.ENSG00000228830	161	1	96331	1.11626P.ENSG00000228830
L1.32650	1.11617E	1.11636P.LINC01132	19	1	207040	1.11636P.LINC01132
L1.32653	1.11617E	1.11666P.LINC02971	17	1	449582	1.11666P.LINC02971
L1.32654	1.11617E	1.11667P.LNCATV	7	1	459465	1.11667P.LNCATV
L1.32655	1.11617E	1.11668P.ENSG00000258082	12	1	466619	1.11668P.ENSG00000258082
L1.32661	1.11617E	1.11684P.LINC01348	11	1	565100	1.11684P.LINC01348
L1.32663	1.11617E	1.11686P.ENSG00000233018	4	1	580311	1.11686P.ENSG00000233018
L1.32665	1.11618E	1.11619P.ENSG00000288760	56	1	13985	1.11619P.ENSG00000288760
L1.32668	1.11618E	1.11626P.ENSG00000228830	49	1	92010	1.11626P.ENSG00000228830
L1.32676	1.11618E	1.11666P.LINC02971	3	1	445261	1.11666P.LINC02971
L1.32677	1.11618E	1.11667P.LNCATV	4	1	455144	1.11667P.LNCATV
L1.32678	1.11618E	1.11668P.ENSG00000258082	2	1	462298	1.11668P.ENSG00000258082
L1.32683	1.11618E	1.11684P.LINC01348	3	1	560779	1.11684P.LINC01348
L1.32685	1.11618E	1.11686P.ENSG00000233018	3	1	575990	1.11686P.ENSG00000233018
L1.32693	1.11619P.ENSG00000288760	1.11620E	160	1	15923	1.11619P.ENSG00000288760
L1.32696	1.11619P.ENSG00000288760	1.11624E	24	1	51435	1.11619P.ENSG00000288760
L1.32699	1.11619P.ENSG00000288760	1.11627E	22	1	92092	1.11619P.ENSG00000288760
L1.32706	1.11619P.ENSG00000288760	1.11635E	16	1	172188	1.11619P.ENSG00000288760
L1.32708	1.11619P.ENSG00000288760	1.11640E	16	1	222466	1.11619P.ENSG00000288760
L1.32714	1.11619P.ENSG00000288760	1.11653E	3	1	340654	1.11619P.ENSG00000288760
L1.32715	1.11619P.ENSG00000288760	1.11654E	20	1	347495	1.11619P.ENSG00000288760
L1.32719	1.11619P.ENSG00000288760	1.11660E	8	1	386151	1.11619P.ENSG00000288760
L1.32722	1.11619P.ENSG00000288760	1.11663E	7	1	411794	1.11619P.ENSG00000288760
L1.32729	1.11619P.ENSG00000288760	1.11672E	7	1	468882	1.11619P.ENSG00000288760
L1.32730	1.11619P.ENSG00000288760	1.11675E	11	1	483075	1.11619P.ENSG00000288760
L1.32731	1.11619P.ENSG00000288760	1.11677E	18	1	493830	1.11619P.ENSG00000288760
L1.32734	1.11619P.ENSG00000288760	1.11680E	3	1	519614	1.11619P.ENSG00000288760
L1.32736	1.11619P.ENSG00000288760	1.11682E	19	1	531797	1.11619P.ENSG00000288760
L1.32739	1.11619P.ENSG00000288760	1.11685E	10	1	555037	1.11619P.ENSG00000288760
L1.32744	1.11619P.ENSG00000288760	1.11690E	4	1	583985	1.11619P.ENSG00000288760
L1.32745	1.11619P.ENSG00000288760	1.11691E	4	1	588365	1.11619P.ENSG00000288760
L1.32748	1.11619P.ENSG00000288760	1.11694E	2	1	603996	1.11619P.ENSG00000288760
L1.4091	1.1161P.ENSG00000283773	1.1165E	19	1	89071	1.1161P.ENSG00000283773
L1.4096	1.1161P.ENSG00000283773	1.1173E	7	1	278096	1.1161P.ENSG00000283773
L1.4098	1.1161P.ENSG00000283773	1.1177E	11	1	310160	1.1161P.ENSG00000283773
L1.32752	1.11620E	1.11621P.ENSG00000287633	174	1	10488	1.11621P.ENSG00000287633
L1.32753	1.11620E	1.11622P.ENSG00000230404	79	1	18790	1.11622P.ENSG00000230404
L1.32756	1.11620E	1.11625P.U8	49	1	47006	1.11625P.U8
L1.32757	1.11620E	1.11626P.ENSG00000228830	593	1	62102	1.11626P.ENSG00000228830
L1.32760	1.11620E	1.11629P.ENSG00000272362	41	1	99039	1.11629P.ENSG00000272362
L1.32763	1.11620E	1.11634P.ENSG00000230628	21	1	148416	1.11634P.ENSG00000230628
L1.32765	1.11620E	1.11636P.LINC01132	79	1	172811	1.11636P.LINC01132
L1.32768	1.11620E	1.11642P.LINC02961	15	1	218542	1.11642P.LINC02961
L1.32769	1.11620E	1.11643P.ENSG00000289377	16	1	225772	1.11643P.ENSG00000289377
L1.32771	1.11620E	1.11649P.RNY4P16	25	1	291375	1.11649P.RNY4P16
L1.32780	1.11620E	1.11658P.RN7SL668P	7	1	358496	1.11658P.RN7SL668P
L1.32782	1.11620E	1.11662P.ENSG00000286263	17	1	387133	1.11662P.ENSG00000286263
L1.32785	1.11620E	1.11666P.LINC02971	37	1	415353	1.11666P.LINC02971
L1.32786	1.11620E	1.11667P.LNCATV	31	1	425236	1.11667P.LNCATV
L1.32787	1.11620E	1.11668P.ENSG00000258082	63	1	432390	1.11668P.ENSG00000258082
L1.32797	1.11620E	1.11683P.LINC01348	12	1	523670	1.11683P.LINC01348
L1.32798	1.11620E	1.11684P.LINC01348	22	1	530871	1.11684P.LINC01348
L1.32800	1.11620E	1.11686P.ENSG00000233018	31	1	546082	1.11686P.ENSG00000233018
L1.32802	1.11620E	1.11689P.ENSG00000273416	13	1	562212	1.11689P.ENSG00000273416
L1.32806	1.11620E	1.11693P.TOMM20	9	1	583774	1.11693P.TOMM20
L1.32809	1.11620E	1.11718P.TBCE	2	1	822375	1.11718P.TBCE
L1.32815	1.11621P.ENSG00000287633	1.11670E	3	1	432830	1.11621P.ENSG00000287633
L1.32816	1.11621P.ENSG00000287633	1.11672E	5	1	442471	1.11621P.ENSG00000287633
L1.32817	1.11621P.ENSG00000287633	1.11675E	8	1	456664	1.11621P.ENSG00000287633
L1.32820	1.11621P.ENSG00000287633	1.11685E	6	1	528626	1.11621P.ENSG00000287633
L1.32831	1.11622P.ENSG00000230404	1.11672E	6	1	434169	1.11622P.ENSG00000230404
L1.32837	1.11622P.ENSG00000230404	1.11685E	4	1	520324	1.11622P.ENSG00000230404
L1.32842	1.11623E	1.11667P.LNCATV	5	1	398323	1.11667P.LNCATV
L1.32843	1.11623E	1.11668P.ENSG00000258082	3	1	405477	1.11668P.ENSG00000258082
L1.32845	1.11623E	1.11686P.ENSG00000233018	3	1	519169	1.11686P.ENSG00000233018
L1.32847	1.11624E	1.11666P.LINC02971	13	1	379841	1.11666P.LINC02971
L1.32848	1.11624E	1.11667P.LNCATV	5	1	389724	1.11667P.LNCATV
L1.32849	1.11624E	1.11668P.ENSG00000258082	11	1	396878	1.11668P.ENSG00000258082
L1.32855	1.11624E	1.11684P.LINC01348	10	1	495359	1.11684P.LINC01348
L1.32857	1.11624E	1.11686P.ENSG00000233018	4	1	510570	1.11686P.ENSG00000233018
L1.32858	1.11624E	1.11689P.ENSG00000273416	6	1	526700	1.11689P.ENSG00000273416
L1.32865	1.11625P.U8	1.11672E	4	1	405953	1.11625P.U8
L1.32866	1.11625P.U8	1.11675E	7	1	420146	1.11625P.U8
L1.32869	1.11625P.U8	1.11685E	5	1	492108	1.11625P.U8
L1.32876	1.11626P.ENSG00000228830	1.11632E	120	1	75019	1.11626P.ENSG00000228830
L1.32877	1.11626P.ENSG00000228830	1.11633E	67	1	80580	1.11626P.ENSG00000228830
L1.32879	1.11626P.ENSG00000228830	1.11635E	201	1	94163	1.11626P.ENSG00000228830
L1.32881	1.11626P.ENSG00000228830	1.11637E	71	1	125641	1.11626P.ENSG00000228830
L1.32882	1.11626P.ENSG00000228830	1.11638E	53	1	130751	1.11626P.ENSG00000228830
L1.32883	1.11626P.ENSG00000228830	1.11639E	50	1	136530	1.11626P.ENSG00000228830
L1.32884	1.11626P.ENSG00000228830	1.11640E	149	1	144441	1.11626P.ENSG00000228830
L1.32888	1.11626P.ENSG00000228830	1.11644E	125	1	175342	1.11626P.ENSG00000228830
L1.32889	1.11626P.ENSG00000228830	1.11645E	14	1	185264	1.11626P.ENSG00000228830
L1.32890	1.11626P.ENSG00000228830	1.11647E	19	1	193790	1.11626P.ENSG00000228830
L1.32891	1.11626P.ENSG00000228830	1.11648E	64	1	209494	1.11626P.ENSG00000228830
L1.32895	1.11626P.ENSG00000228830	1.11652E	70	1	255916	1.11626P.ENSG00000228830
L1.32896	1.11626P.ENSG00000228830	1.11653E	41	1	262629	1.11626P.ENSG00000228830
L1.32897	1.11626P.ENSG00000228830	1.11654E	178	1	269470	1.11626P.ENSG00000228830
L1.32898	1.11626P.ENSG00000228830	1.11655E	28	1	279171	1.11626P.ENSG00000228830
L1.32899	1.11626P.ENSG00000228830	1.11656E	48	1	286190	1.11626P.ENSG00000228830
L1.32900	1.11626P.ENSG00000228830	1.11657E	87	1	292124	1.11626P.ENSG00000228830
L1.32903	1.11626P.ENSG00000228830	1.11660E	210	1	308126	1.11626P.ENSG00000228830
L1.32904	1.11626P.ENSG00000228830	1.11661E	41	1	317300	1.11626P.ENSG00000228830
L1.32906	1.11626P.ENSG00000228830	1.11663E	49	1	333769	1.11626P.ENSG00000228830
L1.32907	1.11626P.ENSG00000228830	1.11664E	30	1	337811	1.11626P.ENSG00000228830
L1.32913	1.11626P.ENSG00000228830	1.11670E	76	1	381216	1.11626P.ENSG00000228830
L1.32915	1.11626P.ENSG00000228830	1.11672E	216	1	390857	1.11626P.ENSG00000228830
L1.32918	1.11626P.ENSG00000228830	1.11675E	137	1	405050	1.11626P.ENSG00000228830
L1.32920	1.11626P.ENSG00000228830	1.11677E	89	1	415805	1.11626P.ENSG00000228830
L1.32921	1.11626P.ENSG00000228830	1.11678E	32	1	420864	1.11626P.ENSG00000228830
L1.32923	1.11626P.ENSG00000228830	1.11680E	96	1	441589	1.11626P.ENSG00000228830
L1.32925	1.11626P.ENSG00000228830	1.11682E	74	1	453772	1.11626P.ENSG00000228830
L1.32928	1.11626P.ENSG00000228830	1.11685E	250	1	477012	1.11626P.ENSG00000228830
L1.32933	1.11626P.ENSG00000228830	1.11690E	21	1	505960	1.11626P.ENSG00000228830
L1.32934	1.11626P.ENSG00000228830	1.11691E	39	1	510340	1.11626P.ENSG00000228830
L1.32937	1.11626P.ENSG00000228830	1.11694E	9	1	525971	1.11626P.ENSG00000228830
L1.32938	1.11626P.ENSG00000228830	1.11695E	7	1	531268	1.11626P.ENSG00000228830
L1.32939	1.11626P.ENSG00000228830	1.11696E	27	1	538780	1.11626P.ENSG00000228830
L1.32940	1.11626P.ENSG00000228830	1.11697E	3	1	543614	1.11626P.ENSG00000228830
L1.32954	1.11627E	1.11634P.ENSG00000230628	34	1	72247	1.11634P.ENSG00000230628
L1.32956	1.11627E	1.11636P.LINC01132	45	1	96642	1.11636P.LINC01132
L1.32962	1.11627E	1.11643P.ENSG00000289377	18	1	149603	1.11643P.ENSG00000289377
L1.32965	1.11627E	1.11649P.RNY4P16	16	1	215206	1.11649P.RNY4P16
L1.32975	1.11627E	1.11662P.ENSG00000286263	9	1	310964	1.11662P.ENSG00000286263
L1.32978	1.11627E	1.11666P.LINC02971	11	1	339184	1.11666P.LINC02971
L1.32979	1.11627E	1.11667P.LNCATV	9	1	349067	1.11667P.LNCATV
L1.32980	1.11627E	1.11668P.ENSG00000258082	18	1	356221	1.11668P.ENSG00000258082
L1.32990	1.11627E	1.11683P.LINC01348	8	1	447501	1.11683P.LINC01348
L1.32991	1.11627E	1.11684P.LINC01348	8	1	454702	1.11684P.LINC01348
L1.32993	1.11627E	1.11686P.ENSG00000233018	2	1	469913	1.11686P.ENSG00000233018
L1.32995	1.11627E	1.11689P.ENSG00000273416	2	1	486043	1.11689P.ENSG00000273416
L1.32997	1.11627E	1.11693P.TOMM20	2	1	507605	1.11693P.TOMM20
L1.33003	1.11628P.LINC00184	1.11654E	7	1	245433	1.11628P.LINC00184
L1.33006	1.11628P.LINC00184	1.11660E	8	1	284089	1.11628P.LINC00184
L1.33012	1.11628P.LINC00184	1.11672E	11	1	366820	1.11628P.LINC00184
L1.33013	1.11628P.LINC00184	1.11675E	3	1	381013	1.11628P.LINC00184
L1.33017	1.11628P.LINC00184	1.11685E	3	1	452975	1.11628P.LINC00184
L1.33023	1.11629P.ENSG00000272362	1.11635E	43	1	57226	1.11629P.ENSG00000272362
L1.33025	1.11629P.ENSG00000272362	1.11640E	26	1	107504	1.11629P.ENSG00000272362
L1.33028	1.11629P.ENSG00000272362	1.11654E	29	1	232533	1.11629P.ENSG00000272362
L1.33029	1.11629P.ENSG00000272362	1.11657E	9	1	255187	1.11629P.ENSG00000272362
L1.33030	1.11629P.ENSG00000272362	1.11660E	32	1	271189	1.11629P.ENSG00000272362
L1.33032	1.11629P.ENSG00000272362	1.11664E	6	1	300874	1.11629P.ENSG00000272362
L1.33036	1.11629P.ENSG00000272362	1.11670E	10	1	344279	1.11629P.ENSG00000272362
L1.33037	1.11629P.ENSG00000272362	1.11672E	19	1	353920	1.11629P.ENSG00000272362
L1.33038	1.11629P.ENSG00000272362	1.11675E	9	1	368113	1.11629P.ENSG00000272362
L1.33039	1.11629P.ENSG00000272362	1.11677E	4	1	378868	1.11629P.ENSG00000272362
L1.33040	1.11629P.ENSG00000272362	1.11678E	8	1	383927	1.11629P.ENSG00000272362
L1.33041	1.11629P.ENSG00000272362	1.11680E	9	1	404652	1.11629P.ENSG00000272362
L1.33042	1.11629P.ENSG00000272362	1.11682E	15	1	416835	1.11629P.ENSG00000272362
L1.33045	1.11629P.ENSG00000272362	1.11685E	22	1	440075	1.11629P.ENSG00000272362
L1.33048	1.11629P.ENSG00000272362	1.11691E	6	1	473403	1.11629P.ENSG00000272362
L1.4101	1.1162P.CROCCP2	1.1165E	26	1	81678	1.1162P.CROCCP2
L1.4105	1.1162P.CROCCP2	1.1169E	17	1	133927	1.1162P.CROCCP2
L1.4110	1.1162P.CROCCP2	1.1177E	6	1	302767	1.1162P.CROCCP2
L1.33060	1.11630P.ENSG00000228044	1.11657E	6	1	242727	1.11630P.ENSG00000228044
L1.33061	1.11630P.ENSG00000228044	1.11660E	15	1	258729	1.11630P.ENSG00000228044
L1.33068	1.11630P.ENSG00000228044	1.11672E	12	1	341460	1.11630P.ENSG00000228044
L1.33069	1.11630P.ENSG00000228044	1.11677E	3	1	366408	1.11630P.ENSG00000228044
L1.33074	1.11630P.ENSG00000228044	1.11685E	13	1	427615	1.11630P.ENSG00000228044
L1.33080	1.11631P.ENSG00000241475	1.11635E	96	1	31907	1.11631P.ENSG00000241475
L1.33082	1.11631P.ENSG00000241475	1.11654E	26	1	207214	1.11631P.ENSG00000241475
L1.33083	1.11631P.ENSG00000241475	1.11660E	45	1	245870	1.11631P.ENSG00000241475
L1.33087	1.11631P.ENSG00000241475	1.11672E	32	1	328601	1.11631P.ENSG00000241475
L1.33088	1.11631P.ENSG00000241475	1.11675E	15	1	342794	1.11631P.ENSG00000241475
L1.33089	1.11631P.ENSG00000241475	1.11680E	21	1	379333	1.11631P.ENSG00000241475
L1.33090	1.11631P.ENSG00000241475	1.11682E	15	1	391516	1.11631P.ENSG00000241475
L1.33093	1.11631P.ENSG00000241475	1.11685E	18	1	414756	1.11631P.ENSG00000241475
L1.33095	1.11632E	1.11636P.LINC01132	87	1	35690	1.11636P.LINC01132
L1.33097	1.11632E	1.11667P.LNCATV	13	1	288115	1.11667P.LNCATV
L1.33098	1.11632E	1.11668P.ENSG00000258082	14	1	295269	1.11668P.ENSG00000258082
L1.33103	1.11632E	1.11684P.LINC01348	10	1	393750	1.11684P.LINC01348
L1.33106	1.11633E	1.11636P.LINC01132	27	1	30129	1.11636P.LINC01132
L1.33107	1.11633E	1.11666P.LINC02971	10	1	272671	1.11666P.LINC02971
L1.33108	1.11633E	1.11667P.LNCATV	7	1	282554	1.11667P.LNCATV
L1.33109	1.11633E	1.11668P.ENSG00000258082	14	1	289708	1.11668P.ENSG00000258082
L1.33114	1.11634P.ENSG00000230628	1.11672E	19	1	304543	1.11634P.ENSG00000230628
L1.33115	1.11634P.ENSG00000230628	1.11675E	10	1	318736	1.11634P.ENSG00000230628
L1.33118	1.11634P.ENSG00000230628	1.11685E	13	1	390698	1.11634P.ENSG00000230628
L1.33120	1.11635E	1.11636P.LINC01132	278	1	16546	1.11636P.LINC01132
L1.33123	1.11635E	1.11666P.LINC02971	21	1	259088	1.11666P.LINC02971
L1.33124	1.11635E	1.11667P.LNCATV	22	1	268971	1.11667P.LNCATV
L1.33125	1.11635E	1.11668P.ENSG00000258082	30	1	276125	1.11668P.ENSG00000258082
L1.33130	1.11635E	1.11684P.LINC01348	4	1	374606	1.11684P.LINC01348
L1.33132	1.11635E	1.11686P.ENSG00000233018	4	1	389817	1.11686P.ENSG00000233018
L1.33136	1.11636P.LINC01132	1.11647E	18	1	83081	1.11636P.LINC01132
L1.33137	1.11636P.LINC01132	1.11648E	31	1	98785	1.11636P.LINC01132
L1.33139	1.11636P.LINC01132	1.11652E	43	1	145207	1.11636P.LINC01132
L1.33140	1.11636P.LINC01132	1.11653E	17	1	151920	1.11636P.LINC01132
L1.33141	1.11636P.LINC01132	1.11654E	75	1	158761	1.11636P.LINC01132
L1.33142	1.11636P.LINC01132	1.11655E	22	1	168462	1.11636P.LINC01132
L1.33143	1.11636P.LINC01132	1.11656E	27	1	175481	1.11636P.LINC01132
L1.33144	1.11636P.LINC01132	1.11657E	38	1	181415	1.11636P.LINC01132
L1.33147	1.11636P.LINC01132	1.11660E	108	1	197417	1.11636P.LINC01132
L1.33150	1.11636P.LINC01132	1.11663E	22	1	223060	1.11636P.LINC01132
L1.33151	1.11636P.LINC01132	1.11664E	18	1	227102	1.11636P.LINC01132
L1.33156	1.11636P.LINC01132	1.11670E	25	1	270507	1.11636P.LINC01132
L1.33157	1.11636P.LINC01132	1.11672E	66	1	280148	1.11636P.LINC01132
L1.33159	1.11636P.LINC01132	1.11675E	33	1	294341	1.11636P.LINC01132
L1.33160	1.11636P.LINC01132	1.11677E	30	1	305096	1.11636P.LINC01132
L1.33161	1.11636P.LINC01132	1.11678E	19	1	310155	1.11636P.LINC01132
L1.33162	1.11636P.LINC01132	1.11680E	39	1	330880	1.11636P.LINC01132
L1.33163	1.11636P.LINC01132	1.11682E	24	1	343063	1.11636P.LINC01132
L1.33166	1.11636P.LINC01132	1.11685E	58	1	366303	1.11636P.LINC01132
L1.33170	1.11636P.LINC01132	1.11690E	7	1	395251	1.11636P.LINC01132
L1.33171	1.11636P.LINC01132	1.11691E	14	1	399631	1.11636P.LINC01132
L1.33174	1.11636P.LINC01132	1.11694E	4	1	415262	1.11636P.LINC01132
L1.33178	1.11637E	1.11666P.LINC02971	10	1	227610	1.11666P.LINC02971
L1.33180	1.11637E	1.11668P.ENSG00000258082	15	1	244647	1.11668P.ENSG00000258082
L1.33186	1.11637E	1.11684P.LINC01348	9	1	343128	1.11684P.LINC01348
L1.33188	1.11637E	1.11686P.ENSG00000233018	5	1	358339	1.11686P.ENSG00000233018
L1.33189	1.11638E	1.11643P.ENSG00000289377	17	1	32919	1.11643P.ENSG00000289377
L1.33190	1.11638E	1.11667P.LNCATV	11	1	232383	1.11667P.LNCATV
L1.33191	1.11638E	1.11668P.ENSG00000258082	11	1	239537	1.11668P.ENSG00000258082
L1.33194	1.11638E	1.11684P.LINC01348	4	1	338018	1.11684P.LINC01348
L1.33198	1.11639E	1.11666P.LINC02971	18	1	216721	1.11666P.LINC02971
L1.33199	1.11639E	1.11668P.ENSG00000258082	14	1	233758	1.11668P.ENSG00000258082
L1.33204	1.11639E	1.11684P.LINC01348	4	1	332239	1.11684P.LINC01348
L1.33206	1.11639E	1.11686P.ENSG00000233018	3	1	347450	1.11686P.ENSG00000233018
L1.33209	1.11640E	1.11649P.RNY4P16	80	1	84832	1.11649P.RNY4P16
L1.33216	1.11640E	1.11666P.LINC02971	41	1	208810	1.11666P.LINC02971
L1.33217	1.11640E	1.11667P.LNCATV	22	1	218693	1.11667P.LNCATV
L1.33218	1.11640E	1.11668P.ENSG00000258082	32	1	225847	1.11668P.ENSG00000258082
L1.33226	1.11640E	1.11684P.LINC01348	11	1	324328	1.11684P.LINC01348
L1.33228	1.11640E	1.11686P.ENSG00000233018	9	1	339539	1.11686P.ENSG00000233018
L1.33229	1.11640E	1.11689P.ENSG00000273416	5	1	355669	1.11689P.ENSG00000273416
L1.33232	1.11642P.LINC02961	1.11660E	18	1	151686	1.11642P.LINC02961
L1.33236	1.11642P.LINC02961	1.11672E	17	1	234417	1.11642P.LINC02961
L1.33239	1.11642P.LINC02961	1.11685E	6	1	320572	1.11642P.LINC02961
L1.33241	1.11643P.ENSG00000289377	1.11660E	35	1	144456	1.11643P.ENSG00000289377
L1.33246	1.11643P.ENSG00000289377	1.11672E	12	1	227187	1.11643P.ENSG00000289377
L1.33250	1.11643P.ENSG00000289377	1.11685E	11	1	313342	1.11643P.ENSG00000289377
L1.33253	1.11644E	1.11667P.LNCATV	18	1	187792	1.11667P.LNCATV
L1.33254	1.11644E	1.11668P.ENSG00000258082	35	1	194946	1.11668P.ENSG00000258082
L1.33257	1.11644E	1.11684P.LINC01348	5	1	293427	1.11684P.LINC01348
L1.33268	1.11648E	1.11667P.LNCATV	13	1	153640	1.11667P.LNCATV
L1.33269	1.11648E	1.11668P.ENSG00000258082	20	1	160794	1.11668P.ENSG00000258082
L1.33275	1.11648E	1.11686P.ENSG00000233018	3	1	274486	1.11686P.ENSG00000233018
L1.33276	1.11649P.RNY4P16	1.11660E	138	1	78853	1.11649P.RNY4P16
L1.33278	1.11649P.RNY4P16	1.11664E	21	1	108538	1.11649P.RNY4P16
L1.33282	1.11649P.RNY4P16	1.11670E	21	1	151943	1.11649P.RNY4P16
L1.33283	1.11649P.RNY4P16	1.11672E	14	1	161584	1.11649P.RNY4P16
L1.33285	1.11649P.RNY4P16	1.11685E	8	1	247739	1.11649P.RNY4P16
L1.33289	1.11652E	1.11666P.LINC02971	39	1	97335	1.11666P.LINC02971
L1.33290	1.11652E	1.11667P.LNCATV	21	1	107218	1.11667P.LNCATV
L1.33291	1.11652E	1.11668P.ENSG00000258082	34	1	114372	1.11668P.ENSG00000258082
L1.33295	1.11652E	1.11684P.LINC01348	16	1	212853	1.11684P.LINC01348
L1.33296	1.11652E	1.11686P.ENSG00000233018	12	1	228064	1.11686P.ENSG00000233018
L1.33297	1.11653E	1.11666P.LINC02971	20	1	90622	1.11666P.LINC02971
L1.33298	1.11653E	1.11668P.ENSG00000258082	13	1	107659	1.11668P.ENSG00000258082
L1.33300	1.11654E	1.11666P.LINC02971	97	1	83781	1.11666P.LINC02971
L1.33301	1.11654E	1.11667P.LNCATV	42	1	93664	1.11667P.LNCATV
L1.33302	1.11654E	1.11668P.ENSG00000258082	53	1	100818	1.11668P.ENSG00000258082
L1.33307	1.11654E	1.11684P.LINC01348	15	1	199299	1.11684P.LINC01348
L1.33309	1.11654E	1.11686P.ENSG00000233018	14	1	214510	1.11686P.ENSG00000233018
L1.33310	1.11654E	1.11689P.ENSG00000273416	13	1	230640	1.11689P.ENSG00000273416
L1.33313	1.11655E	1.11668P.ENSG00000258082	14	1	91117	1.11668P.ENSG00000258082
L1.33314	1.11655E	1.11684P.LINC01348	12	1	189598	1.11684P.LINC01348
L1.33316	1.11656E	1.11666P.LINC02971	20	1	67061	1.11666P.LINC02971
L1.33318	1.11656E	1.11668P.ENSG00000258082	17	1	84098	1.11668P.ENSG00000258082
L1.33324	1.11657E	1.11666P.LINC02971	45	1	61127	1.11666P.LINC02971
L1.33325	1.11657E	1.11667P.LNCATV	19	1	71010	1.11667P.LNCATV
L1.33326	1.11657E	1.11668P.ENSG00000258082	22	1	78164	1.11668P.ENSG00000258082
L1.33328	1.11657E	1.11684P.LINC01348	24	1	176645	1.11684P.LINC01348
L1.4117	1.1165E	1.1167P.ENSG00000290851	18	1	39281	1.1167P.ENSG00000290851
L1.4119	1.1165E	1.1170P.ENSG00000238142	11	1	163108	1.1170P.ENSG00000238142
L1.4120	1.1165E	1.1171P.RNU1-2	13	1	169384	1.1171P.RNU1-2
L1.33333	1.11660E	1.11666P.LINC02971	139	1	45125	1.11666P.LINC02971
L1.33334	1.11660E	1.11667P.LNCATV	61	1	55008	1.11667P.LNCATV
L1.33335	1.11660E	1.11668P.ENSG00000258082	107	1	62162	1.11668P.ENSG00000258082
L1.33341	1.11660E	1.11684P.LINC01348	17	1	160643	1.11684P.LINC01348
L1.33343	1.11660E	1.11686P.ENSG00000233018	12	1	175854	1.11686P.ENSG00000233018
L1.33357	1.11663E	1.11684P.LINC01348	18	1	135000	1.11684P.LINC01348
L1.33371	1.11666P.LINC02971	1.11682E	31	1	100521	1.11666P.LINC02971
L1.33374	1.11666P.LINC02971	1.11685E	64	1	123761	1.11666P.LINC02971
L1.33379	1.11667P.LNCATV	1.11680E	40	1	78455	1.11667P.LNCATV
L1.33380	1.11667P.LNCATV	1.11682E	28	1	90638	1.11667P.LNCATV
L1.33383	1.11667P.LNCATV	1.11685E	34	1	113878	1.11667P.LNCATV
L1.33388	1.11668P.ENSG00000258082	1.11672E	142	1	20569	1.11668P.ENSG00000258082
L1.33389	1.11668P.ENSG00000258082	1.11675E	55	1	34762	1.11668P.ENSG00000258082
L1.33391	1.11668P.ENSG00000258082	1.11680E	34	1	71301	1.11668P.ENSG00000258082
L1.33392	1.11668P.ENSG00000258082	1.11682E	45	1	83484	1.11668P.ENSG00000258082
L1.33395	1.11668P.ENSG00000258082	1.11685E	70	1	106724	1.11668P.ENSG00000258082
L1.33402	1.11670E	1.11684P.LINC01348	32	1	87553	1.11684P.LINC01348
L1.33410	1.11672E	1.11683P.LINC01348	15	1	70711	1.11683P.LINC01348
L1.33411	1.11672E	1.11684P.LINC01348	23	1	77912	1.11684P.LINC01348
L1.33413	1.11672E	1.11686P.ENSG00000233018	15	1	93123	1.11686P.ENSG00000233018
L1.33416	1.11675E	1.11684P.LINC01348	15	1	63719	1.11684P.LINC01348
L1.33420	1.11677E	1.11684P.LINC01348	38	1	52964	1.11684P.LINC01348
L1.33423	1.11678E	1.11684P.LINC01348	29	1	47905	1.11684P.LINC01348
L1.33434	1.11689P.ENSG00000273416	1.11722E	7	1	310656	1.11689P.ENSG00000273416
L1.33436	1.11689P.ENSG00000273416	1.11728E	5	1	350735	1.11689P.ENSG00000273416
L1.33441	1.11690E	1.11763P.LDHAP2	4	1	626872	1.11763P.LDHAP2
L1.33450	1.11693P.TOMM20	1.11722E	4	1	289094	1.11693P.TOMM20
L1.33453	1.11696E	1.11712P.GGPS1	12	1	180673	1.11712P.GGPS1
L1.33458	1.11699P.MIR4753	1.11722E	7	1	239650	1.11699P.MIR4753
L1.360	1.116P.FAAP20	1.120E	19	1	58216	1.116P.FAAP20
L1.363	1.116P.FAAP20	1.123E	16	1	95952	1.116P.FAAP20
L1.33466	1.11701E	1.11712P.GGPS1	13	1	114856	1.11712P.GGPS1
L1.33476	1.11704E	1.11712P.GGPS1	15	1	84453	1.11712P.GGPS1
L1.33477	1.11704E	1.11732P.B3GALNT2	7	1	261354	1.11732P.B3GALNT2
L1.33479	1.11705E	1.11712P.GGPS1	33	1	70723	1.11712P.GGPS1
L1.33480	1.11705E	1.11713P.ENSG00000227962	16	1	81166	1.11713P.ENSG00000227962
L1.33482	1.11705E	1.11719P.TBCE	16	1	121577	1.11719P.TBCE
L1.33485	1.11705E	1.11732P.B3GALNT2	14	1	247624	1.11732P.B3GALNT2
L1.33503	1.11710E	1.11712P.GGPS1	74	1	21928	1.11712P.GGPS1
L1.33504	1.11711E	1.11712P.GGPS1	96	1	10988	1.11712P.GGPS1
L1.33506	1.11712P.GGPS1	1.11715E	34	1	18715	1.11712P.GGPS1
L1.33512	1.11712P.GGPS1	1.11721E	14	1	77241	1.11712P.GGPS1
L1.33513	1.11712P.GGPS1	1.11722E	19	1	91313	1.11712P.GGPS1
L1.33514	1.11713P.ENSG00000227962	1.11715E	43	1	8272	1.11713P.ENSG00000227962
L1.33516	1.11715E	1.11719P.TBCE	21	1	32139	1.11719P.TBCE
L1.33528	1.11732P.B3GALNT2	1.11751E	15	1	126366	1.11732P.B3GALNT2
L1.33529	1.11732P.B3GALNT2	1.11752E	12	1	136536	1.11732P.B3GALNT2
L1.33531	1.11732P.B3GALNT2	1.11756E	11	1	175688	1.11732P.B3GALNT2
L1.33533	1.11732P.B3GALNT2	1.11758E	11	1	189942	1.11732P.B3GALNT2
L1.33534	1.11732P.B3GALNT2	1.11759E	15	1	199477	1.11732P.B3GALNT2
L1.33535	1.11732P.B3GALNT2	1.11760E	14	1	208019	1.11732P.B3GALNT2
L1.33536	1.11732P.B3GALNT2	1.11761E	32	1	219681	1.11732P.B3GALNT2
L1.33537	1.11732P.B3GALNT2	1.11762E	29	1	226871	1.11732P.B3GALNT2
L1.33539	1.11732P.B3GALNT2	1.11764E	5	1	241790	1.11732P.B3GALNT2
L1.33541	1.11732P.B3GALNT2	1.11766E	20	1	255437	1.11732P.B3GALNT2
L1.33543	1.11732P.B3GALNT2	1.11768E	10	1	271164	1.11732P.B3GALNT2
L1.33544	1.11732P.B3GALNT2	1.11769E	14	1	281436	1.11732P.B3GALNT2
L1.33545	1.11732P.B3GALNT2	1.11770E	10	1	292255	1.11732P.B3GALNT2
L1.33546	1.11732P.B3GALNT2	1.11771E	11	1	298774	1.11732P.B3GALNT2
L1.33548	1.11732P.B3GALNT2	1.11773E	3	1	313385	1.11732P.B3GALNT2
L1.33557	1.11733E	1.11753P.GNG4	14	1	137132	1.11753P.GNG4
L1.33567	1.11739E	1.11741P.ENSG00000270710	23	1	12002	1.11741P.ENSG00000270710
L1.33568	1.11739E	1.11753P.GNG4	16	1	95755	1.11753P.GNG4
L1.33569	1.11739E	1.11777P.LYST	4	1	312761	1.11777P.LYST
L1.4127	1.1173E	1.1174P.CROCC	109	1	8330	1.1174P.CROCC
L1.33575	1.11742E	1.11753P.GNG4	15	1	73719	1.11753P.GNG4
L1.33579	1.11745E	1.11753P.GNG4	17	1	45405	1.11753P.GNG4
L1.33581	1.11747E	1.11753P.GNG4	20	1	38484	1.11753P.GNG4
L1.33583	1.11750E	1.11753P.GNG4	46	1	25813	1.11753P.GNG4
L1.33586	1.11751E	1.11753P.GNG4	65	1	19549	1.11753P.GNG4
L1.33590	1.11751E	1.11763P.LDHAP2	14	1	110112	1.11763P.LDHAP2
L1.33591	1.11752E	1.11753P.GNG4	92	1	9379	1.11753P.GNG4
L1.33594	1.11753P.GNG4	1.11755E	95	1	17702	1.11753P.GNG4
L1.33595	1.11753P.GNG4	1.11756E	26	1	29773	1.11753P.GNG4
L1.33596	1.11753P.GNG4	1.11757E	19	1	37122	1.11753P.GNG4
L1.33597	1.11753P.GNG4	1.11758E	31	1	44027	1.11753P.GNG4
L1.33598	1.11753P.GNG4	1.11759E	42	1	53562	1.11753P.GNG4
L1.33599	1.11753P.GNG4	1.11760E	23	1	62104	1.11753P.GNG4
L1.33600	1.11753P.GNG4	1.11761E	60	1	73766	1.11753P.GNG4
L1.33601	1.11753P.GNG4	1.11762E	33	1	80956	1.11753P.GNG4
L1.33604	1.11753P.GNG4	1.11766E	16	1	109522	1.11753P.GNG4
L1.33608	1.11754E	1.11763P.LDHAP2	15	1	82560	1.11763P.LDHAP2
L1.33615	1.11771E	1.11777P.LYST	27	1	64147	1.11777P.LYST
L1.33620	1.11777P.LYST	1.11780E	19	1	44166	1.11777P.LYST
L1.33622	1.11777P.LYST	1.11782E	22	1	56531	1.11777P.LYST
L1.33629	1.11788E	1.11834P.ENO1P1	7	1	393618	1.11834P.ENO1P1
L1.33631	1.11788E	1.11838P.LGALS8	8	1	418955	1.11838P.LGALS8
L1.33632	1.11788E	1.11839P.LGALS8	9	1	427276	1.11839P.LGALS8
L1.33637	1.11789E	1.11821P.EDARADD	4	1	294957	1.11821P.EDARADD
L1.33640	1.11789E	1.11834P.ENO1P1	12	1	385167	1.11834P.ENO1P1
L1.33641	1.11789E	1.11835E	6	3	394204	1.11839P.LGALS8
L1.33641	1.11789E	1.11835E	6	3	394204	1.11833P.ENO1P1
L1.33641	1.11789E	1.11835E	6	3	394204	1.11841P.ENSG00000273058
L1.33641	1.11789E	1.11835E	6	3	394204	1.11821P.EDARADD
L1.33641	1.11789E	1.11835E	6	3	394204	1.11838P.LGALS8
L1.33641	1.11789E	1.11835E	6	3	394204	1.11834P.ENO1P1
L1.33643	1.11789E	1.11838P.LGALS8	4	1	410504	1.11838P.LGALS8
L1.33644	1.11789E	1.11839P.LGALS8	4	1	418825	1.11839P.LGALS8
L1.33646	1.11789E	1.11841P.ENSG00000273058	4	1	431229	1.11841P.ENSG00000273058
L1.4136	1.1178E	1.1183P.ENSG00000288636	20	1	53302	1.1183P.ENSG00000288636
L1.33649	1.11790P.ENSG00000235371	1.11801E	27	1	105519	1.11790P.ENSG00000235371
L1.33652	1.11790P.ENSG00000235371	1.11822E	4	1	294025	1.11790P.ENSG00000235371
L1.33653	1.11790P.ENSG00000235371	1.11824E	4	1	312231	1.11790P.ENSG00000235371
L1.33654	1.11790P.ENSG00000235371	1.11826E	6	1	325899	1.11790P.ENSG00000235371
L1.33655	1.11790P.ENSG00000235371	1.11832E	2	1	361762	1.11790P.ENSG00000235371
L1.33658	1.11790P.ENSG00000235371	1.11835E	2	1	387614	1.11790P.ENSG00000235371
L1.33661	1.11790P.ENSG00000235371	1.11840E	3	1	420417	1.11790P.ENSG00000235371
L1.33663	1.11790P.ENSG00000235371	1.11843E	6	1	429805	1.11790P.ENSG00000235371
L1.33664	1.11791E	1.11821P.EDARADD	5	1	284832	1.11821P.EDARADD
L1.33666	1.11791E	1.11833P.ENO1P1	5	1	367125	1.11833P.ENO1P1
L1.33667	1.11791E	1.11834P.ENO1P1	7	1	375042	1.11834P.ENO1P1
L1.33668	1.11791E	1.11835E	3	3	384079	1.11838P.LGALS8
L1.33668	1.11791E	1.11835E	3	3	384079	1.11821P.EDARADD
L1.33668	1.11791E	1.11835E	3	3	384079	1.11839P.LGALS8
L1.33668	1.11791E	1.11835E	3	3	384079	1.11834P.ENO1P1
L1.33668	1.11791E	1.11835E	3	3	384079	1.11833P.ENO1P1
L1.33669	1.11791E	1.11838P.LGALS8	5	1	400379	1.11838P.LGALS8
L1.33670	1.11791E	1.11839P.LGALS8	5	1	408700	1.11839P.LGALS8
L1.33679	1.11793P.ENSG00000286142	1.11822E	7	1	281551	1.11793P.ENSG00000286142
L1.33680	1.11793P.ENSG00000286142	1.11827E	3	1	320683	1.11793P.ENSG00000286142
L1.33681	1.11793P.ENSG00000286142	1.11828E	7	1	326777	1.11793P.ENSG00000286142
L1.33684	1.11793P.ENSG00000286142	1.11835E	2	1	375140	1.11793P.ENSG00000286142
L1.33685	1.11793P.ENSG00000286142	1.11837E	2	1	386027	1.11793P.ENSG00000286142
L1.33688	1.11793P.ENSG00000286142	1.11840E	4	1	407943	1.11793P.ENSG00000286142
L1.33693	1.11794E	1.11834P.ENO1P1	13	1	360389	1.11834P.ENO1P1
L1.33694	1.11794E	1.11839P.LGALS8	12	1	394047	1.11839P.LGALS8
L1.33696	1.11795P.GPR137B	1.11797E	26	1	22738	1.11795P.GPR137B
L1.33698	1.11795P.GPR137B	1.11801E	74	1	70531	1.11795P.GPR137B
L1.33701	1.11795P.GPR137B	1.11822E	17	1	259037	1.11795P.GPR137B
L1.33702	1.11795P.GPR137B	1.11823E	7	1	267998	1.11795P.GPR137B
L1.33703	1.11795P.GPR137B	1.11826E	14	1	290911	1.11795P.GPR137B
L1.33704	1.11795P.GPR137B	1.11827E	5	1	298169	1.11795P.GPR137B
L1.33708	1.11795P.GPR137B	1.11837E	3	1	363513	1.11795P.GPR137B
L1.33713	1.11795P.GPR137B	1.11846E	8	1	414891	1.11795P.GPR137B
L1.33714	1.11796E	1.11837E	6	5	348091	1.11790P.ENSG00000235371
L1.33714	1.11796E	1.11837E	6	5	348091	1.11820P.EDARADD
L1.33714	1.11796E	1.11837E	6	3	348091	1.11795P.GPR137B
L1.33714	1.11796E	1.11837E	6	5	348091	1.11838P.LGALS8
L1.33714	1.11796E	1.11837E	6	5	348091	1.11821P.EDARADD
L1.33714	1.11796E	1.11837E	6	5	348091	1.11839P.LGALS8
L1.33714	1.11796E	1.11837E	6	3	348091	1.11793P.ENSG00000286142
L1.33714	1.11796E	1.11837E	6	5	348091	1.11834P.ENO1P1
L1.33714	1.11796E	1.11837E	6	5	348091	1.11844P.ENSG00000230325
L1.33714	1.11796E	1.11837E	6	5	348091	1.11833P.ENO1P1
L1.33714	1.11796E	1.11837E	6	5	348091	1.11841P.ENSG00000273058
L1.33714	1.11796E	1.11837E	6	5	348091	1.11806P.RNU2-70P
L1.33715	1.11797E	1.11833P.ENO1P1	5	1	312934	1.11833P.ENO1P1
L1.33716	1.11797E	1.11834P.ENO1P1	5	1	320851	1.11834P.ENO1P1
L1.378	1.117E	1.118P.ENSG00000234396	81	1	8015	1.118P.ENSG00000234396
L1.380	1.117E	1.132P.RER1	15	1	195906	1.132P.RER1
L1.33738	1.11801E	1.11806P.RNU2-70P	31	1	51507	1.11806P.RNU2-70P
L1.33739	1.11801E	1.11820P.EDARADD	12	1	178167	1.11820P.EDARADD
L1.33740	1.11801E	1.11821P.EDARADD	27	1	182848	1.11821P.EDARADD
L1.33746	1.11801E	1.11828E	26	3	233732	1.11820P.EDARADD
L1.33746	1.11801E	1.11828E	26	3	233732	1.11834P.ENO1P1
L1.33746	1.11801E	1.11828E	26	3	233732	1.11790P.ENSG00000235371
L1.33746	1.11801E	1.11828E	26	3	233732	1.11795P.GPR137B
L1.33746	1.11801E	1.11828E	26	3	233732	1.11821P.EDARADD
L1.33746	1.11801E	1.11828E	26	3	233732	1.11838P.LGALS8
L1.33746	1.11801E	1.11828E	26	3	233732	1.11839P.LGALS8
L1.33746	1.11801E	1.11828E	26	3	233732	1.11833P.ENO1P1
L1.33750	1.11801E	1.11834P.ENO1P1	29	1	273058	1.11834P.ENO1P1
L1.33752	1.11801E	1.11837E	8	3	292982	1.11820P.EDARADD
L1.33752	1.11801E	1.11837E	8	3	292982	1.11821P.EDARADD
L1.33752	1.11801E	1.11837E	8	3	292982	1.11790P.ENSG00000235371
L1.33752	1.11801E	1.11837E	8	3	292982	1.11806P.RNU2-70P
L1.33752	1.11801E	1.11837E	8	3	292982	1.11833P.ENO1P1
L1.33752	1.11801E	1.11837E	8	3	292982	1.11838P.LGALS8
L1.33752	1.11801E	1.11837E	8	3	292982	1.11834P.ENO1P1
L1.33752	1.11801E	1.11837E	8	3	292982	1.11839P.LGALS8
L1.33753	1.11801E	1.11838P.LGALS8	31	1	298395	1.11838P.LGALS8
L1.33754	1.11801E	1.11839P.LGALS8	19	1	306716	1.11839P.LGALS8
L1.33758	1.11802E	1.11839P.LGALS8	3	1	295813	1.11839P.LGALS8
L1.33760	1.11803E	1.11820P.EDARADD	15	1	159265	1.11820P.EDARADD
L1.33761	1.11803E	1.11821P.EDARADD	17	1	163946	1.11821P.EDARADD
L1.33768	1.11803E	1.11833P.ENO1P1	11	1	246239	1.11833P.ENO1P1
L1.33769	1.11803E	1.11834P.ENO1P1	22	1	254156	1.11834P.ENO1P1
L1.33770	1.11803E	1.11837E	6	3	274080	1.11833P.ENO1P1
L1.33770	1.11803E	1.11837E	6	3	274080	1.11821P.EDARADD
L1.33770	1.11803E	1.11837E	6	3	274080	1.11834P.ENO1P1
L1.33770	1.11803E	1.11837E	6	3	274080	1.11844P.ENSG00000230325
L1.33770	1.11803E	1.11837E	6	3	274080	1.11839P.LGALS8
L1.33770	1.11803E	1.11837E	6	3	274080	1.11838P.LGALS8
L1.33770	1.11803E	1.11837E	6	3	274080	1.11820P.EDARADD
L1.33770	1.11803E	1.11837E	6	3	274080	1.11841P.ENSG00000273058
L1.33771	1.11803E	1.11838P.LGALS8	10	1	279493	1.11838P.LGALS8
L1.33772	1.11803E	1.11839P.LGALS8	10	1	287814	1.11839P.LGALS8
L1.33774	1.11803E	1.11841P.ENSG00000273058	9	1	300218	1.11841P.ENSG00000273058
L1.33776	1.11803E	1.11844P.ENSG00000230325	6	1	312765	1.11844P.ENSG00000230325
L1.33778	1.11803E	1.11847E	6	3	331672	1.11833P.ENO1P1
L1.33778	1.11803E	1.11847E	6	3	331672	1.11821P.EDARADD
L1.33778	1.11803E	1.11847E	6	3	331672	1.11841P.ENSG00000273058
L1.33778	1.11803E	1.11847E	6	3	331672	1.11838P.LGALS8
L1.33778	1.11803E	1.11847E	6	3	331672	1.11820P.EDARADD
L1.33778	1.11803E	1.11847E	6	3	331672	1.11844P.ENSG00000230325
L1.33778	1.11803E	1.11847E	6	3	331672	1.11839P.LGALS8
L1.33778	1.11803E	1.11847E	6	3	331672	1.11834P.ENO1P1
L1.33787	1.11804E	1.11834P.ENO1P1	8	1	243842	1.11834P.ENO1P1
L1.33788	1.11804E	1.11835E	7	3	252879	1.11839P.LGALS8
L1.33788	1.11804E	1.11835E	7	3	252879	1.11838P.LGALS8
L1.33788	1.11804E	1.11835E	7	3	252879	1.11834P.ENO1P1
L1.33788	1.11804E	1.11835E	7	3	252879	1.11833P.ENO1P1
L1.33790	1.11804E	1.11839P.LGALS8	8	1	277500	1.11839P.LGALS8
L1.33792	1.11805E	1.11821P.EDARADD	17	1	145013	1.11821P.EDARADD
L1.33797	1.11805E	1.11828E	13	3	195897	1.11839P.LGALS8
L1.33797	1.11805E	1.11828E	13	3	195897	1.11821P.EDARADD
L1.33797	1.11805E	1.11828E	13	3	195897	1.11820P.EDARADD
L1.33797	1.11805E	1.11828E	13	3	195897	1.11833P.ENO1P1
L1.33797	1.11805E	1.11828E	13	3	195897	1.11838P.LGALS8
L1.33797	1.11805E	1.11828E	13	3	195897	1.11834P.ENO1P1
L1.33798	1.11805E	1.11833P.ENO1P1	14	1	227306	1.11833P.ENO1P1
L1.33799	1.11805E	1.11834P.ENO1P1	14	1	235223	1.11834P.ENO1P1
L1.33802	1.11805E	1.11838P.LGALS8	10	1	260560	1.11838P.LGALS8
L1.33808	1.11806P.RNU2-70P	1.11822E	25	1	136999	1.11806P.RNU2-70P
L1.33812	1.11806P.RNU2-70P	1.11828E	15	1	182225	1.11806P.RNU2-70P
L1.33840	1.11808P.ERO1B	1.11822E	24	1	123614	1.11808P.ERO1B
L1.33841	1.11808P.ERO1B	1.11823E	14	1	132575	1.11808P.ERO1B
L1.33843	1.11808P.ERO1B	1.11826E	21	1	155488	1.11808P.ERO1B
L1.33844	1.11808P.ERO1B	1.11828E	21	1	168840	1.11808P.ERO1B
L1.33853	1.11809P.ENSG00000237922	1.11810E	225	1	13304	1.11809P.ENSG00000237922
L1.33856	1.11809P.ENSG00000237922	1.11814E	32	1	52017	1.11809P.ENSG00000237922
L1.33859	1.11809P.ENSG00000237922	1.11817E	14	1	77214	1.11809P.ENSG00000237922
L1.33861	1.11809P.ENSG00000237922	1.11819E	22	1	99623	1.11809P.ENSG00000237922
L1.33864	1.11809P.ENSG00000237922	1.11822E	62	1	115830	1.11809P.ENSG00000237922
L1.33868	1.11809P.ENSG00000237922	1.11826E	31	1	147704	1.11809P.ENSG00000237922
L1.33869	1.11809P.ENSG00000237922	1.11828E	29	1	161056	1.11809P.ENSG00000237922
L1.33870	1.11809P.ENSG00000237922	1.11829E	13	1	171306	1.11809P.ENSG00000237922
L1.33878	1.11809P.ENSG00000237922	1.11840E	10	1	242222	1.11809P.ENSG00000237922
L1.33881	1.11810E	1.11814E	20	3	38713	1.11820P.EDARADD
L1.33881	1.11810E	1.11814E	20	3	38713	1.11821P.EDARADD
L1.33885	1.11810E	1.11820P.EDARADD	22	1	92187	1.11820P.EDARADD
L1.33886	1.11810E	1.11821P.EDARADD	29	1	96868	1.11821P.EDARADD
L1.33898	1.11812E	1.11821P.EDARADD	15	1	79627	1.11821P.EDARADD
L1.33899	1.11820P.EDARADD	1.11826E	16	1	42213	1.11820P.EDARADD
L1.33902	1.11821P.EDARADD	1.11823E	33	1	14619	1.11821P.EDARADD
L1.33903	1.11821P.EDARADD	1.11826E	23	1	37532	1.11821P.EDARADD
L1.33908	1.11822E	1.11834P.ENO1P1	23	1	84552	1.11834P.ENO1P1
L1.33910	1.11822E	1.11838P.LGALS8	15	1	109889	1.11838P.LGALS8
L1.33916	1.11826E	1.11828E	138	3	13352	1.11820P.EDARADD
L1.33916	1.11826E	1.11828E	138	3	13352	1.11790P.ENSG00000235371
L1.33916	1.11826E	1.11828E	138	3	13352	1.11821P.EDARADD
L1.33916	1.11826E	1.11828E	138	3	13352	1.11795P.GPR137B
L1.33917	1.11827E	1.11828E	55	3	6094	1.11795P.GPR137B
L1.33922	1.11841P.ENSG00000273058	1.11843E	27	1	5166	1.11841P.ENSG00000273058
L1.33923	1.11850P.HEATR1	1.11872E	3	1	957726	1.11850P.HEATR1
L1.33937	1.11858P.RPSAP21	1.11861E	22	1	22554	1.11858P.RPSAP21
L1.33946	1.11873P.ENSG00000237250	1.11891E	6	1	368468	1.11873P.ENSG00000237250
L1.33947	1.11873P.ENSG00000237250	1.11897E	5	1	1082258	1.11873P.ENSG00000237250
L1.33948	1.11874E	1.11891E	3	3	363411	1.11873P.ENSG00000237250
L1.33948	1.11874E	1.11891E	3	3	363411	1.11876P.ZP4
L1.33948	1.11874E	1.11891E	3	3	363411	1.11880P.MTND5P18
L1.33949	1.11875E	1.11876P.ZP4	33	1	8712	1.11876P.ZP4
L1.33951	1.11875E	1.11885E	14	3	184054	1.11876P.ZP4
L1.33954	1.11875E	1.11896E	2	3	670162	1.11876P.ZP4
L1.33955	1.11876P.ZP4	1.11889E	6	1	277262	1.11876P.ZP4
L1.33956	1.11876P.ZP4	1.11891E	11	1	345823	1.11876P.ZP4
L1.33957	1.11876P.ZP4	1.11894E	2	1	367288	1.11876P.ZP4
L1.33959	1.11877E	1.11881E	32	3	61467	1.11880P.MTND5P18
L1.33961	1.11877E	1.11891E	16	3	333176	1.11873P.ENSG00000237250
L1.33961	1.11877E	1.11891E	16	3	333176	1.11880P.MTND5P18
L1.33961	1.11877E	1.11891E	16	3	333176	1.11876P.ZP4
L1.33962	1.11878E	1.11891E	11	3	324052	1.11873P.ENSG00000237250
L1.33962	1.11878E	1.11891E	11	3	324052	1.11880P.MTND5P18
L1.33962	1.11878E	1.11891E	11	3	324052	1.11876P.ZP4
L1.33963	1.11879E	1.11881E	34	3	40148	1.11880P.MTND5P18
L1.33964	1.11879E	1.11891E	12	3	311857	1.11873P.ENSG00000237250
L1.33964	1.11879E	1.11891E	12	3	311857	1.11880P.MTND5P18
L1.33964	1.11879E	1.11891E	12	3	311857	1.11876P.ZP4
L1.33965	1.11879E	1.11894E	4	3	333322	1.11876P.ZP4
L1.33965	1.11879E	1.11894E	4	3	333322	1.11880P.MTND5P18
L1.33966	1.11880P.MTND5P18	1.11881E	93	1	7204	1.11880P.MTND5P18
L1.33967	1.11880P.MTND5P18	1.11891E	6	1	278913	1.11880P.MTND5P18
L1.33968	1.11880P.MTND5P18	1.11894E	4	1	300378	1.11880P.MTND5P18
L1.33969	1.11881E	1.11883E	30	3	30042	1.11880P.MTND5P18
L1.33970	1.11881E	1.11885E	32	3	101228	1.11880P.MTND5P18
L1.33971	1.11881E	1.11887E	16	3	168456	1.11880P.MTND5P18
L1.33972	1.11881E	1.11888E	16	3	192045	1.11880P.MTND5P18
L1.33976	1.11881E	1.11895E	3	3	474752	1.11880P.MTND5P18
L1.33978	1.11882E	1.11891E	8	3	255213	1.11873P.ENSG00000237250
L1.33978	1.11882E	1.11891E	8	3	255213	1.11876P.ZP4
L1.33978	1.11882E	1.11891E	8	3	255213	1.11880P.MTND5P18
L1.33984	1.11890E	1.11891E	16	3	42026	1.11876P.ZP4
L1.33984	1.11890E	1.11891E	16	3	42026	1.11880P.MTND5P18
L1.33984	1.11890E	1.11891E	16	3	42026	1.11873P.ENSG00000237250
L1.383	1.118P.ENSG00000234396	1.120E	25	1	39060	1.118P.ENSG00000234396
L1.384	1.118P.ENSG00000234396	1.122E	17	1	69652	1.118P.ENSG00000234396
L1.385	1.118P.ENSG00000234396	1.123E	17	1	76796	1.118P.ENSG00000234396
L1.34049	1.11955E	1.11964P.FMN2	13	1	98824	1.11964P.FMN2
L1.34050	1.11955E	1.11967P.ENSG00000228818	12	1	123834	1.11967P.ENSG00000228818
L1.34053	1.11957E	1.11958P.FMN2	29	1	39769	1.11958P.FMN2
L1.34054	1.11957E	1.11964P.FMN2	15	1	69097	1.11964P.FMN2
L1.34055	1.11957E	1.11967P.ENSG00000228818	23	1	94107	1.11967P.ENSG00000228818
L1.34056	1.11958P.FMN2	1.11960E	21	1	13266	1.11958P.FMN2
L1.34058	1.11958P.FMN2	1.11962E	36	1	19195	1.11958P.FMN2
L1.34059	1.11958P.FMN2	1.11963E	24	1	23306	1.11958P.FMN2
L1.34061	1.11958P.FMN2	1.11965E	25	1	34167	1.11958P.FMN2
L1.34062	1.11958P.FMN2	1.11966E	26	1	39921	1.11958P.FMN2
L1.34072	1.11959E	1.11964P.FMN2	58	1	21754	1.11964P.FMN2
L1.34074	1.11959E	1.11966E	19	3	32347	1.11967P.ENSG00000228818
L1.34075	1.11959E	1.11967P.ENSG00000228818	38	1	46764	1.11967P.ENSG00000228818
L1.4173	1.1195E	1.1209P.RCC2-AS1	4	1	278175	1.1209P.RCC2-AS1
L1.4174	1.1195E	1.1210P.RCC2-AS1	4	1	282380	1.1210P.RCC2-AS1
L1.34076	1.11960E	1.11964P.FMN2	29	1	16062	1.11964P.FMN2
L1.34078	1.11961E	1.11964P.FMN2	34	1	13121	1.11964P.FMN2
L1.34080	1.11962E	1.11964P.FMN2	59	1	10133	1.11964P.FMN2
L1.34081	1.11962E	1.11967P.ENSG00000228818	25	1	35143	1.11967P.ENSG00000228818
L1.34083	1.11964P.FMN2	1.11966E	54	1	10593	1.11964P.FMN2
L1.34086	1.11965E	1.11966E	60	3	5754	1.11967P.ENSG00000228818
L1.390	1.119P.SKI	1.120E	39	1	17761	1.119P.SKI
L1.391	1.119P.SKI	1.121E	39	1	36266	1.119P.SKI
L1.392	1.119P.SKI	1.122E	23	1	48353	1.119P.SKI
L1.393	1.119P.SKI	1.123E	15	1	55497	1.119P.SKI
L1.34122	1.12000E	1.12059E	5	3	761186	1.12001P.RFKP1
L1.34122	1.12000E	1.12059E	5	5	761186	1.12053P.ENSG00000287516
L1.34122	1.12000E	1.12059E	5	5	761186	1.12018P.ENSG00000238085
L1.34122	1.12000E	1.12059E	5	5	761186	1.12046P.RGS7
L1.34122	1.12000E	1.12059E	5	5	761186	1.12052P.ENSG00000287516
L1.34122	1.12000E	1.12059E	5	5	761186	1.12047P.ENSG00000286496
L1.34122	1.12000E	1.12059E	5	5	761186	1.12062P.FH
L1.34123	1.12001P.RFKP1	1.12059E	4	1	673712	1.12001P.RFKP1
L1.34124	1.12001P.RFKP1	1.12060E	4	1	677801	1.12001P.RFKP1
L1.34125	1.12002E	1.12059E	9	5	667134	1.12052P.ENSG00000287516
L1.34125	1.12002E	1.12059E	9	5	667134	1.12062P.FH
L1.34125	1.12002E	1.12059E	9	5	667134	1.12053P.ENSG00000287516
L1.34125	1.12002E	1.12059E	9	5	667134	1.12046P.RGS7
L1.34125	1.12002E	1.12059E	9	5	667134	1.12018P.ENSG00000238085
L1.34125	1.12002E	1.12059E	9	5	667134	1.12047P.ENSG00000286496
L1.34125	1.12002E	1.12059E	9	3	667134	1.12001P.RFKP1
L1.34126	1.12003E	1.12059E	6	5	660952	1.12062P.FH
L1.34126	1.12003E	1.12059E	6	5	660952	1.12046P.RGS7
L1.34126	1.12003E	1.12059E	6	5	660952	1.12047P.ENSG00000286496
L1.34126	1.12003E	1.12059E	6	5	660952	1.12053P.ENSG00000287516
L1.34126	1.12003E	1.12059E	6	3	660952	1.12001P.RFKP1
L1.34126	1.12003E	1.12059E	6	5	660952	1.12018P.ENSG00000238085
L1.34126	1.12003E	1.12059E	6	5	660952	1.12052P.ENSG00000287516
L1.34127	1.12004E	1.12059E	5	5	650100	1.12046P.RGS7
L1.34127	1.12004E	1.12059E	5	3	650100	1.12001P.RFKP1
L1.34127	1.12004E	1.12059E	5	5	650100	1.12047P.ENSG00000286496
L1.34127	1.12004E	1.12059E	5	5	650100	1.12062P.FH
L1.34127	1.12004E	1.12059E	5	5	650100	1.12052P.ENSG00000287516
L1.34127	1.12004E	1.12059E	5	5	650100	1.12018P.ENSG00000238085
L1.34127	1.12004E	1.12059E	5	5	650100	1.12053P.ENSG00000287516
L1.34129	1.12006E	1.12046P.RGS7	2	1	478615	1.12046P.RGS7
L1.34130	1.12006E	1.12059E	2	3	631785	1.12046P.RGS7
L1.34131	1.12006E	1.12061E	2	3	639224	1.12046P.RGS7
L1.34132	1.12007E	1.12038E	3	3	362001	1.12052P.ENSG00000287516
L1.34135	1.12007E	1.12052P.ENSG00000287516	2	1	539208	1.12052P.ENSG00000287516
L1.34136	1.12007E	1.12059E	2	3	627861	1.12052P.ENSG00000287516
L1.34137	1.12007E	1.12060E	2	3	631950	1.12052P.ENSG00000287516
L1.34138	1.12008E	1.12038E	3	3	350078	1.12046P.RGS7
L1.34138	1.12008E	1.12038E	3	3	350078	1.12053P.ENSG00000287516
L1.34138	1.12008E	1.12038E	3	3	350078	1.12052P.ENSG00000287516
L1.34138	1.12008E	1.12038E	3	3	350078	1.12047P.ENSG00000286496
L1.34140	1.12008E	1.12046P.RGS7	4	1	462768	1.12046P.RGS7
L1.34141	1.12008E	1.12047P.ENSG00000286496	2	1	473866	1.12047P.ENSG00000286496
L1.34142	1.12008E	1.12050E	4	3	513923	1.12053P.ENSG00000287516
L1.34142	1.12008E	1.12050E	4	3	513923	1.12046P.RGS7
L1.34142	1.12008E	1.12050E	4	3	513923	1.12047P.ENSG00000286496
L1.34142	1.12008E	1.12050E	4	3	513923	1.12052P.ENSG00000287516
L1.34143	1.12008E	1.12052P.ENSG00000287516	2	1	527285	1.12052P.ENSG00000287516
L1.34144	1.12008E	1.12053P.ENSG00000287516	3	1	539709	1.12053P.ENSG00000287516
L1.34145	1.12008E	1.12058E	3	3	612601	1.12047P.ENSG00000286496
L1.34145	1.12008E	1.12058E	3	3	612601	1.12046P.RGS7
L1.34145	1.12008E	1.12058E	3	3	612601	1.12053P.ENSG00000287516
L1.34145	1.12008E	1.12058E	3	3	612601	1.12052P.ENSG00000287516
L1.34146	1.12008E	1.12059E	3	3	615938	1.12046P.RGS7
L1.34146	1.12008E	1.12059E	3	3	615938	1.12047P.ENSG00000286496
L1.34146	1.12008E	1.12059E	3	3	615938	1.12052P.ENSG00000287516
L1.34146	1.12008E	1.12059E	3	3	615938	1.12053P.ENSG00000287516
L1.34147	1.12009E	1.12035E	14	3	312526	1.12052P.ENSG00000287516
L1.34147	1.12009E	1.12035E	14	3	312526	1.12046P.RGS7
L1.34147	1.12009E	1.12035E	14	3	312526	1.12062P.FH
L1.34147	1.12009E	1.12035E	14	3	312526	1.12047P.ENSG00000286496
L1.34147	1.12009E	1.12035E	14	3	312526	1.12053P.ENSG00000287516
L1.34149	1.12009E	1.12037E	8	3	339898	1.12062P.FH
L1.34149	1.12009E	1.12037E	8	3	339898	1.12052P.ENSG00000287516
L1.34149	1.12009E	1.12037E	8	3	339898	1.12046P.RGS7
L1.34149	1.12009E	1.12037E	8	3	339898	1.12053P.ENSG00000287516
L1.34149	1.12009E	1.12037E	8	3	339898	1.12047P.ENSG00000286496
L1.34150	1.12009E	1.12038E	7	3	344762	1.12052P.ENSG00000287516
L1.34150	1.12009E	1.12038E	7	3	344762	1.12046P.RGS7
L1.34150	1.12009E	1.12038E	7	3	344762	1.12062P.FH
L1.34150	1.12009E	1.12038E	7	3	344762	1.12053P.ENSG00000287516
L1.34150	1.12009E	1.12038E	7	3	344762	1.12047P.ENSG00000286496
L1.34152	1.12009E	1.12040E	8	3	385969	1.12046P.RGS7
L1.34152	1.12009E	1.12040E	8	3	385969	1.12062P.FH
L1.34152	1.12009E	1.12040E	8	3	385969	1.12053P.ENSG00000287516
L1.34152	1.12009E	1.12040E	8	3	385969	1.12052P.ENSG00000287516
L1.34152	1.12009E	1.12040E	8	3	385969	1.12047P.ENSG00000286496
L1.34153	1.12009E	1.12041E	7	3	390764	1.12046P.RGS7
L1.34153	1.12009E	1.12041E	7	3	390764	1.12047P.ENSG00000286496
L1.34153	1.12009E	1.12041E	7	3	390764	1.12062P.FH
L1.34153	1.12009E	1.12041E	7	3	390764	1.12052P.ENSG00000287516
L1.34153	1.12009E	1.12041E	7	3	390764	1.12053P.ENSG00000287516
L1.34154	1.12009E	1.12042E	9	3	396180	1.12047P.ENSG00000286496
L1.34154	1.12009E	1.12042E	9	3	396180	1.12062P.FH
L1.34154	1.12009E	1.12042E	9	3	396180	1.12046P.RGS7
L1.34154	1.12009E	1.12042E	9	3	396180	1.12053P.ENSG00000287516
L1.34154	1.12009E	1.12042E	9	3	396180	1.12052P.ENSG00000287516
L1.34156	1.12009E	1.12046P.RGS7	18	1	457452	1.12046P.RGS7
L1.34157	1.12009E	1.12047P.ENSG00000286496	16	1	468550	1.12047P.ENSG00000286496
L1.34159	1.12009E	1.12050E	26	3	508607	1.12052P.ENSG00000287516
L1.34159	1.12009E	1.12050E	26	3	508607	1.12047P.ENSG00000286496
L1.34159	1.12009E	1.12050E	26	3	508607	1.12046P.RGS7
L1.34159	1.12009E	1.12050E	26	3	508607	1.12053P.ENSG00000287516
L1.34159	1.12009E	1.12050E	26	3	508607	1.12062P.FH
L1.34160	1.12009E	1.12051E	9	3	514571	1.12062P.FH
L1.34160	1.12009E	1.12051E	9	3	514571	1.12047P.ENSG00000286496
L1.34160	1.12009E	1.12051E	9	3	514571	1.12052P.ENSG00000287516
L1.34160	1.12009E	1.12051E	9	3	514571	1.12053P.ENSG00000287516
L1.34160	1.12009E	1.12051E	9	3	514571	1.12046P.RGS7
L1.34161	1.12009E	1.12052P.ENSG00000287516	17	1	521969	1.12052P.ENSG00000287516
L1.34162	1.12009E	1.12053P.ENSG00000287516	10	1	534393	1.12053P.ENSG00000287516
L1.34163	1.12009E	1.12054E	5	3	554432	1.12062P.FH
L1.34163	1.12009E	1.12054E	5	3	554432	1.12052P.ENSG00000287516
L1.34163	1.12009E	1.12054E	5	3	554432	1.12047P.ENSG00000286496
L1.34163	1.12009E	1.12054E	5	3	554432	1.12046P.RGS7
L1.34163	1.12009E	1.12054E	5	3	554432	1.12053P.ENSG00000287516
L1.34164	1.12009E	1.12055E	6	3	569172	1.12053P.ENSG00000287516
L1.34164	1.12009E	1.12055E	6	3	569172	1.12047P.ENSG00000286496
L1.34164	1.12009E	1.12055E	6	3	569172	1.12062P.FH
L1.34164	1.12009E	1.12055E	6	3	569172	1.12052P.ENSG00000287516
L1.34164	1.12009E	1.12055E	6	3	569172	1.12046P.RGS7
L1.34165	1.12009E	1.12056E	9	3	587417	1.12047P.ENSG00000286496
L1.34165	1.12009E	1.12056E	9	3	587417	1.12053P.ENSG00000287516
L1.34165	1.12009E	1.12056E	9	3	587417	1.12046P.RGS7
L1.34165	1.12009E	1.12056E	9	3	587417	1.12062P.FH
L1.34165	1.12009E	1.12056E	9	3	587417	1.12052P.ENSG00000287516
L1.34167	1.12009E	1.12058E	15	3	607285	1.12047P.ENSG00000286496
L1.34167	1.12009E	1.12058E	15	3	607285	1.12052P.ENSG00000287516
L1.34167	1.12009E	1.12058E	15	3	607285	1.12046P.RGS7
L1.34167	1.12009E	1.12058E	15	3	607285	1.12053P.ENSG00000287516
L1.34167	1.12009E	1.12058E	15	3	607285	1.12062P.FH
L1.34168	1.12009E	1.12059E	27	3	610622	1.12052P.ENSG00000287516
L1.34168	1.12009E	1.12059E	27	3	610622	1.12046P.RGS7
L1.34168	1.12009E	1.12059E	27	3	610622	1.12062P.FH
L1.34168	1.12009E	1.12059E	27	3	610622	1.12047P.ENSG00000286496
L1.34168	1.12009E	1.12059E	27	3	610622	1.12053P.ENSG00000287516
L1.34169	1.12009E	1.12060E	10	3	614711	1.12046P.RGS7
L1.34169	1.12009E	1.12060E	10	3	614711	1.12062P.FH
L1.34169	1.12009E	1.12060E	10	3	614711	1.12052P.ENSG00000287516
L1.34169	1.12009E	1.12060E	10	3	614711	1.12047P.ENSG00000286496
L1.34169	1.12009E	1.12060E	10	3	614711	1.12053P.ENSG00000287516
L1.34170	1.12009E	1.12061E	2	3	618061	1.12046P.RGS7
L1.34170	1.12009E	1.12061E	2	3	618061	1.12062P.FH
L1.34170	1.12009E	1.12061E	2	3	618061	1.12053P.ENSG00000287516
L1.34170	1.12009E	1.12061E	2	3	618061	1.12047P.ENSG00000286496
L1.34170	1.12009E	1.12061E	2	3	618061	1.12052P.ENSG00000287516
L1.34171	1.12009E	1.12062P.FH	7	1	628999	1.12062P.FH
L1.34174	1.12010E	1.12051E	2	3	498108	1.12053P.ENSG00000287516
L1.34174	1.12010E	1.12051E	2	3	498108	1.12052P.ENSG00000287516
L1.34175	1.12010E	1.12052P.ENSG00000287516	2	1	505506	1.12052P.ENSG00000287516
L1.34176	1.12010E	1.12053P.ENSG00000287516	6	1	517930	1.12053P.ENSG00000287516
L1.34177	1.12011E	1.12039E	3	3	323323	1.12053P.ENSG00000287516
L1.34177	1.12011E	1.12039E	3	3	323323	1.12018P.ENSG00000238085
L1.34177	1.12011E	1.12039E	3	3	323323	1.12046P.RGS7
L1.34177	1.12011E	1.12039E	3	3	323323	1.12047P.ENSG00000286496
L1.34177	1.12011E	1.12039E	3	3	323323	1.12052P.ENSG00000287516
L1.34178	1.12011E	1.12049E	4	3	475336	1.12047P.ENSG00000286496
L1.34178	1.12011E	1.12049E	4	3	475336	1.12046P.RGS7
L1.34180	1.12012E	1.12044E	3	3	396795	1.12052P.ENSG00000287516
L1.34181	1.12012E	1.12045E	3	3	401613	1.12052P.ENSG00000287516
L1.34182	1.12012E	1.12051E	3	3	475981	1.12052P.ENSG00000287516
L1.34183	1.12012E	1.12052P.ENSG00000287516	4	1	483379	1.12052P.ENSG00000287516
L1.34184	1.12013E	1.12035E	12	3	248266	1.12052P.ENSG00000287516
L1.34185	1.12013E	1.12038E	6	3	280502	1.12052P.ENSG00000287516
L1.34189	1.12013E	1.12051E	2	3	450311	1.12052P.ENSG00000287516
L1.34190	1.12013E	1.12052P.ENSG00000287516	6	1	457709	1.12052P.ENSG00000287516
L1.34191	1.12014E	1.12035E	10	3	237334	1.12052P.ENSG00000287516
L1.34193	1.12014E	1.12038E	3	3	269570	1.12052P.ENSG00000287516
L1.34196	1.12014E	1.12052P.ENSG00000287516	6	1	446777	1.12052P.ENSG00000287516
L1.34198	1.12015E	1.12039E	11	3	265163	1.12047P.ENSG00000286496
L1.34198	1.12015E	1.12039E	11	3	265163	1.12018P.ENSG00000238085
L1.34198	1.12015E	1.12039E	11	3	265163	1.12053P.ENSG00000287516
L1.34198	1.12015E	1.12039E	11	3	265163	1.12046P.RGS7
L1.34198	1.12015E	1.12039E	11	3	265163	1.12052P.ENSG00000287516
L1.34199	1.12016E	1.12039E	15	3	256799	1.12018P.ENSG00000238085
L1.34199	1.12016E	1.12039E	15	3	256799	1.12046P.RGS7
L1.34199	1.12016E	1.12039E	15	3	256799	1.12052P.ENSG00000287516
L1.34199	1.12016E	1.12039E	15	3	256799	1.12053P.ENSG00000287516
L1.34199	1.12016E	1.12039E	15	3	256799	1.12047P.ENSG00000286496
L1.34202	1.12017E	1.12046P.RGS7	7	1	356136	1.12046P.RGS7
L1.34204	1.12018P.ENSG00000238085	1.12039E	5	1	241311	1.12018P.ENSG00000238085
L1.34205	1.12019E	1.12036E	18	3	189022	1.12052P.ENSG00000287516
L1.34205	1.12019E	1.12036E	18	3	189022	1.12053P.ENSG00000287516
L1.34205	1.12019E	1.12036E	18	3	189022	1.12047P.ENSG00000286496
L1.34206	1.12019E	1.12039E	26	3	217386	1.12053P.ENSG00000287516
L1.34206	1.12019E	1.12039E	26	3	217386	1.12046P.RGS7
L1.34206	1.12019E	1.12039E	26	3	217386	1.12018P.ENSG00000238085
L1.34206	1.12019E	1.12039E	26	3	217386	1.12052P.ENSG00000287516
L1.34206	1.12019E	1.12039E	26	3	217386	1.12047P.ENSG00000286496
L1.34207	1.12020E	1.12047P.ENSG00000286496	8	1	329837	1.12047P.ENSG00000286496
L1.34208	1.12021E	1.12034E	12	3	154276	1.12052P.ENSG00000287516
L1.34208	1.12021E	1.12034E	12	3	154276	1.12047P.ENSG00000286496
L1.34209	1.12021E	1.12039E	12	3	201420	1.12052P.ENSG00000287516
L1.34209	1.12021E	1.12039E	12	3	201420	1.12046P.RGS7
L1.34209	1.12021E	1.12039E	12	3	201420	1.12047P.ENSG00000286496
L1.34209	1.12021E	1.12039E	12	3	201420	1.12018P.ENSG00000238085
L1.34209	1.12021E	1.12039E	12	3	201420	1.12053P.ENSG00000287516
L1.34215	1.12023E	1.12039E	12	3	185740	1.12046P.RGS7
L1.34215	1.12023E	1.12039E	12	3	185740	1.12018P.ENSG00000238085
L1.34215	1.12023E	1.12039E	12	3	185740	1.12053P.ENSG00000287516
L1.34215	1.12023E	1.12039E	12	3	185740	1.12047P.ENSG00000286496
L1.34215	1.12023E	1.12039E	12	3	185740	1.12052P.ENSG00000287516
L1.34216	1.12024E	1.12039E	14	3	179950	1.12018P.ENSG00000238085
L1.34216	1.12024E	1.12039E	14	3	179950	1.12053P.ENSG00000287516
L1.34216	1.12024E	1.12039E	14	3	179950	1.12047P.ENSG00000286496
L1.34216	1.12024E	1.12039E	14	3	179950	1.12046P.RGS7
L1.34216	1.12024E	1.12039E	14	3	179950	1.12052P.ENSG00000287516
L1.34217	1.12024E	1.12049E	3	3	331963	1.12046P.RGS7
L1.34217	1.12024E	1.12049E	3	3	331963	1.12047P.ENSG00000286496
L1.34218	1.12025E	1.12039E	26	3	170320	1.12047P.ENSG00000286496
L1.34218	1.12025E	1.12039E	26	3	170320	1.12046P.RGS7
L1.34218	1.12025E	1.12039E	26	3	170320	1.12018P.ENSG00000238085
L1.34218	1.12025E	1.12039E	26	3	170320	1.12052P.ENSG00000287516
L1.34218	1.12025E	1.12039E	26	3	170320	1.12053P.ENSG00000287516
L1.34219	1.12026E	1.12036E	25	3	129564	1.12047P.ENSG00000286496
L1.34219	1.12026E	1.12036E	25	3	129564	1.12053P.ENSG00000287516
L1.34219	1.12026E	1.12036E	25	3	129564	1.12052P.ENSG00000287516
L1.34220	1.12026E	1.12039E	15	3	157928	1.12046P.RGS7
L1.34220	1.12026E	1.12039E	15	3	157928	1.12052P.ENSG00000287516
L1.34220	1.12026E	1.12039E	15	3	157928	1.12053P.ENSG00000287516
L1.34220	1.12026E	1.12039E	15	3	157928	1.12018P.ENSG00000238085
L1.34220	1.12026E	1.12039E	15	3	157928	1.12047P.ENSG00000286496
L1.34221	1.12026E	1.12058E	3	5	415007	1.12062P.FH
L1.34222	1.12026E	1.12059E	4	3	418344	1.12001P.RFKP1
L1.34222	1.12026E	1.12059E	4	5	418344	1.12062P.FH
L1.34223	1.12028E	1.12039E	16	3	120610	1.12018P.ENSG00000238085
L1.34223	1.12028E	1.12039E	16	3	120610	1.12046P.RGS7
L1.34223	1.12028E	1.12039E	16	3	120610	1.12052P.ENSG00000287516
L1.34223	1.12028E	1.12039E	16	3	120610	1.12053P.ENSG00000287516
L1.34223	1.12028E	1.12039E	16	3	120610	1.12047P.ENSG00000286496
L1.34224	1.12029E	1.12039E	16	3	116822	1.12053P.ENSG00000287516
L1.34224	1.12029E	1.12039E	16	3	116822	1.12052P.ENSG00000287516
L1.34224	1.12029E	1.12039E	16	3	116822	1.12046P.RGS7
L1.34224	1.12029E	1.12039E	16	3	116822	1.12018P.ENSG00000238085
L1.34224	1.12029E	1.12039E	16	3	116822	1.12047P.ENSG00000286496
L1.34225	1.12030E	1.12034E	24	3	38123	1.12047P.ENSG00000286496
L1.34225	1.12030E	1.12034E	24	3	38123	1.12052P.ENSG00000287516
L1.34226	1.12030E	1.12036E	16	3	56903	1.12052P.ENSG00000287516
L1.34226	1.12030E	1.12036E	16	3	56903	1.12047P.ENSG00000286496
L1.34226	1.12030E	1.12036E	16	3	56903	1.12053P.ENSG00000287516
L1.34227	1.12030E	1.12039E	18	3	85267	1.12053P.ENSG00000287516
L1.34227	1.12030E	1.12039E	18	3	85267	1.12052P.ENSG00000287516
L1.34227	1.12030E	1.12039E	18	3	85267	1.12018P.ENSG00000238085
L1.34227	1.12030E	1.12039E	18	3	85267	1.12046P.RGS7
L1.34227	1.12030E	1.12039E	18	3	85267	1.12047P.ENSG00000286496
L1.34228	1.12030E	1.12049E	6	3	237280	1.12047P.ENSG00000286496
L1.34228	1.12030E	1.12049E	6	3	237280	1.12046P.RGS7
L1.34230	1.12032E	1.12039E	31	3	64596	1.12018P.ENSG00000238085
L1.34230	1.12032E	1.12039E	31	3	64596	1.12053P.ENSG00000287516
L1.34230	1.12032E	1.12039E	31	3	64596	1.12047P.ENSG00000286496
L1.34230	1.12032E	1.12039E	31	3	64596	1.12046P.RGS7
L1.34230	1.12032E	1.12039E	31	3	64596	1.12052P.ENSG00000287516
L1.34233	1.12033E	1.12053P.ENSG00000287516	9	1	241535	1.12053P.ENSG00000287516
L1.34236	1.12034E	1.12047P.ENSG00000286496	16	1	165488	1.12047P.ENSG00000286496
L1.34240	1.12035E	1.12043E	14	3	89007	1.12046P.RGS7
L1.34242	1.12036E	1.12045E	13	3	118361	1.12052P.ENSG00000287516
L1.34242	1.12036E	1.12045E	13	3	118361	1.12047P.ENSG00000286496
L1.34242	1.12036E	1.12045E	13	3	118361	1.12053P.ENSG00000287516
L1.34243	1.12036E	1.12047P.ENSG00000286496	22	1	146708	1.12047P.ENSG00000286496
L1.34245	1.12036E	1.12051E	12	3	192729	1.12052P.ENSG00000287516
L1.34245	1.12036E	1.12051E	12	3	192729	1.12047P.ENSG00000286496
L1.34245	1.12036E	1.12051E	12	3	192729	1.12053P.ENSG00000287516
L1.34246	1.12036E	1.12052P.ENSG00000287516	14	1	200127	1.12052P.ENSG00000287516
L1.34247	1.12036E	1.12053P.ENSG00000287516	17	1	212551	1.12053P.ENSG00000287516
L1.34249	1.12037E	1.12039E	102	3	10308	1.12047P.ENSG00000286496
L1.34249	1.12037E	1.12039E	102	3	10308	1.12052P.ENSG00000287516
L1.34249	1.12037E	1.12039E	102	3	10308	1.12046P.RGS7
L1.34249	1.12037E	1.12039E	102	3	10308	1.12053P.ENSG00000287516
L1.34249	1.12037E	1.12039E	102	3	10308	1.12018P.ENSG00000238085
L1.34250	1.12038E	1.12039E	126	3	5444	1.12052P.ENSG00000287516
L1.34250	1.12038E	1.12039E	126	3	5444	1.12047P.ENSG00000286496
L1.34250	1.12038E	1.12039E	126	3	5444	1.12053P.ENSG00000287516
L1.34250	1.12038E	1.12039E	126	3	5444	1.12046P.RGS7
L1.34250	1.12038E	1.12039E	126	3	5444	1.12018P.ENSG00000238085
L1.34251	1.12039E	1.12040E	21	3	35763	1.12052P.ENSG00000287516
L1.34251	1.12039E	1.12040E	21	3	35763	1.12047P.ENSG00000286496
L1.34251	1.12039E	1.12040E	21	3	35763	1.12046P.RGS7
L1.34251	1.12039E	1.12040E	21	3	35763	1.12018P.ENSG00000238085
L1.34251	1.12039E	1.12040E	21	3	35763	1.12053P.ENSG00000287516
L1.34252	1.12039E	1.12041E	29	3	40558	1.12047P.ENSG00000286496
L1.34252	1.12039E	1.12041E	29	3	40558	1.12052P.ENSG00000287516
L1.34252	1.12039E	1.12041E	29	3	40558	1.12018P.ENSG00000238085
L1.34252	1.12039E	1.12041E	29	3	40558	1.12053P.ENSG00000287516
L1.34252	1.12039E	1.12041E	29	3	40558	1.12046P.RGS7
L1.34253	1.12039E	1.12042E	16	3	45974	1.12046P.RGS7
L1.34253	1.12039E	1.12042E	16	3	45974	1.12018P.ENSG00000238085
L1.34253	1.12039E	1.12042E	16	3	45974	1.12053P.ENSG00000287516
L1.34253	1.12039E	1.12042E	16	3	45974	1.12052P.ENSG00000287516
L1.34253	1.12039E	1.12042E	16	3	45974	1.12047P.ENSG00000286496
L1.34255	1.12039E	1.12044E	19	3	85179	1.12047P.ENSG00000286496
L1.34255	1.12039E	1.12044E	19	3	85179	1.12053P.ENSG00000287516
L1.34255	1.12039E	1.12044E	19	3	85179	1.12046P.RGS7
L1.34255	1.12039E	1.12044E	19	3	85179	1.12018P.ENSG00000238085
L1.34255	1.12039E	1.12044E	19	3	85179	1.12052P.ENSG00000287516
L1.34256	1.12039E	1.12045E	27	3	89997	1.12046P.RGS7
L1.34256	1.12039E	1.12045E	27	3	89997	1.12053P.ENSG00000287516
L1.34256	1.12039E	1.12045E	27	3	89997	1.12047P.ENSG00000286496
L1.34256	1.12039E	1.12045E	27	3	89997	1.12052P.ENSG00000287516
L1.34256	1.12039E	1.12045E	27	3	89997	1.12018P.ENSG00000238085
L1.34257	1.12039E	1.12046P.RGS7	51	1	107246	1.12046P.RGS7
L1.34258	1.12039E	1.12047P.ENSG00000286496	37	1	118344	1.12047P.ENSG00000286496
L1.34259	1.12039E	1.12048E	23	3	130586	1.12046P.RGS7
L1.34259	1.12039E	1.12048E	23	3	130586	1.12053P.ENSG00000287516
L1.34259	1.12039E	1.12048E	23	3	130586	1.12047P.ENSG00000286496
L1.34259	1.12039E	1.12048E	23	3	130586	1.12018P.ENSG00000238085
L1.34259	1.12039E	1.12048E	23	3	130586	1.12052P.ENSG00000287516
L1.34261	1.12039E	1.12050E	24	3	158401	1.12046P.RGS7
L1.34261	1.12039E	1.12050E	24	3	158401	1.12053P.ENSG00000287516
L1.34261	1.12039E	1.12050E	24	3	158401	1.12052P.ENSG00000287516
L1.34261	1.12039E	1.12050E	24	3	158401	1.12047P.ENSG00000286496
L1.34261	1.12039E	1.12050E	24	3	158401	1.12018P.ENSG00000238085
L1.34262	1.12039E	1.12051E	13	3	164365	1.12053P.ENSG00000287516
L1.34262	1.12039E	1.12051E	13	3	164365	1.12047P.ENSG00000286496
L1.34262	1.12039E	1.12051E	13	3	164365	1.12018P.ENSG00000238085
L1.34262	1.12039E	1.12051E	13	3	164365	1.12052P.ENSG00000287516
L1.34262	1.12039E	1.12051E	13	3	164365	1.12046P.RGS7
L1.34263	1.12039E	1.12052P.ENSG00000287516	27	1	171763	1.12052P.ENSG00000287516
L1.34264	1.12039E	1.12053P.ENSG00000287516	19	1	184187	1.12053P.ENSG00000287516
L1.34265	1.12039E	1.12056E	12	3	237211	1.12052P.ENSG00000287516
L1.34265	1.12039E	1.12056E	12	3	237211	1.12018P.ENSG00000238085
L1.34265	1.12039E	1.12056E	12	3	237211	1.12047P.ENSG00000286496
L1.34265	1.12039E	1.12056E	12	3	237211	1.12053P.ENSG00000287516
L1.34265	1.12039E	1.12056E	12	3	237211	1.12046P.RGS7
L1.34267	1.12039E	1.12058E	9	3	257079	1.12047P.ENSG00000286496
L1.34267	1.12039E	1.12058E	9	3	257079	1.12018P.ENSG00000238085
L1.34267	1.12039E	1.12058E	9	3	257079	1.12053P.ENSG00000287516
L1.34267	1.12039E	1.12058E	9	3	257079	1.12046P.RGS7
L1.34267	1.12039E	1.12058E	9	3	257079	1.12052P.ENSG00000287516
L1.34268	1.12039E	1.12059E	12	3	260416	1.12018P.ENSG00000238085
L1.34268	1.12039E	1.12059E	12	3	260416	1.12046P.RGS7
L1.34268	1.12039E	1.12059E	12	3	260416	1.12053P.ENSG00000287516
L1.34268	1.12039E	1.12059E	12	3	260416	1.12047P.ENSG00000286496
L1.34268	1.12039E	1.12059E	12	3	260416	1.12052P.ENSG00000287516
L1.34269	1.12043E	1.12046P.RGS7	20	1	55919	1.12046P.RGS7
L1.34270	1.12046P.RGS7	1.12049E	22	1	44767	1.12046P.RGS7
L1.34271	1.12047P.ENSG00000286496	1.12049E	23	1	33669	1.12047P.ENSG00000286496
L1.34272	1.12063P.KMO	1.12065E	20	1	54142	1.12063P.KMO
L1.34273	1.12063P.KMO	1.12068E	16	1	80478	1.12063P.KMO
L1.34283	1.12073E	1.12077P.CEP170	19	1	36217	1.12077P.CEP170
L1.34284	1.12074E	1.12077P.CEP170	18	1	31977	1.12077P.CEP170
L1.34301	1.12082P.MIR4677	1.12086E	19	1	47546	1.12082P.MIR4677
L1.34302	1.12082P.MIR4677	1.12088E	16	1	64677	1.12082P.MIR4677
L1.34303	1.12082P.MIR4677	1.12099E	4	1	400240	1.12082P.MIR4677
L1.34307	1.12084E	1.12086E	44	3	31753	1.12082P.MIR4677
L1.34307	1.12084E	1.12086E	44	3	31753	1.12105P.AKT3
L1.34308	1.12085E	1.12086E	58	3	8131	1.12082P.MIR4677
L1.34308	1.12085E	1.12086E	58	3	8131	1.12105P.AKT3
L1.34309	1.12086E	1.12087E	24	3	12392	1.12082P.MIR4677
L1.34309	1.12086E	1.12087E	24	3	12392	1.12105P.AKT3
L1.34310	1.12086E	1.12088E	26	3	17131	1.12105P.AKT3
L1.34313	1.12086E	1.12105P.AKT3	8	1	456314	1.12105P.AKT3
L1.397	1.120E	1.121E	109	3	18505	1.118P.ENSG00000234396
L1.397	1.120E	1.121E	109	3	18505	1.125P.ENSG00000287356
L1.397	1.120E	1.121E	109	3	18505	1.132P.RER1
[truncated: 119,098 more rows]

## Sheet: beta.edges
edge_id	node1_id	node2_id	PETs	level	edge_length	tree_id
L1.28518	1.10002P.UTP25	1.10018E	14	1	150429	1.10002P.UTP25
L1.28519	1.10002P.UTP25	1.10041E	6	1	512170	1.10002P.UTP25
L1.28522	1.10004E	1.10018E	12	3	133454	1.10013P.SYT14
L1.28522	1.10004E	1.10018E	12	3	133454	1.10002P.UTP25
L1.28523	1.10004E	1.10035E	7	3	443225	1.9999P.IRF6
L1.28523	1.10004E	1.10035E	7	3	443225	1.10039P.HHAT
L1.28523	1.10004E	1.10035E	7	3	443225	1.10033P.ST13P19
L1.28523	1.10004E	1.10035E	7	3	443225	1.10030P.SERTAD4-AS1
L1.28524	1.10005E	1.10013P.SYT14	28	1	79079	1.10013P.SYT14
L1.28526	1.10005E	1.10020P.ENSG00000287343	28	1	143820	1.10020P.ENSG00000287343
L1.28534	1.10008E	1.10011E	14	3	49664	1.10013P.SYT14
L1.28534	1.10008E	1.10011E	14	3	49664	1.10020P.ENSG00000287343
L1.28534	1.10008E	1.10011E	14	3	49664	1.10039P.HHAT
L1.28535	1.10008E	1.10013P.SYT14	19	1	61552	1.10013P.SYT14
L1.28537	1.10008E	1.10020P.ENSG00000287343	16	1	126293	1.10020P.ENSG00000287343
L1.28540	1.10008E	1.10039P.HHAT	10	1	453357	1.10039P.HHAT
L1.28543	1.10009E	1.10011E	31	3	40956	1.10036P.ENSG00000233455
L1.28543	1.10009E	1.10011E	31	3	40956	1.10019P.ENSG00000287343
L1.28543	1.10009E	1.10011E	31	3	40956	1.10039P.HHAT
L1.28543	1.10009E	1.10011E	31	3	40956	1.10020P.ENSG00000287343
L1.28543	1.10009E	1.10011E	31	3	40956	1.10015P.SYT14
L1.28543	1.10009E	1.10011E	31	3	40956	1.10013P.SYT14
L1.28544	1.10009E	1.10012E	26	3	45308	1.10036P.ENSG00000233455
L1.28544	1.10009E	1.10012E	26	3	45308	1.10020P.ENSG00000287343
L1.28544	1.10009E	1.10012E	26	3	45308	1.10039P.HHAT
L1.28544	1.10009E	1.10012E	26	3	45308	1.10019P.ENSG00000287343
L1.28544	1.10009E	1.10012E	26	3	45308	1.10015P.SYT14
L1.28544	1.10009E	1.10012E	26	3	45308	1.10013P.SYT14
L1.28545	1.10009E	1.10013P.SYT14	68	1	52844	1.10013P.SYT14
L1.28547	1.10009E	1.10015P.SYT14	16	1	69730	1.10015P.SYT14
L1.28549	1.10009E	1.10017E	18	3	86859	1.10039P.HHAT
L1.28549	1.10009E	1.10017E	18	3	86859	1.10019P.ENSG00000287343
L1.28549	1.10009E	1.10017E	18	3	86859	1.10013P.SYT14
L1.28549	1.10009E	1.10017E	18	3	86859	1.10020P.ENSG00000287343
L1.28549	1.10009E	1.10017E	18	3	86859	1.10036P.ENSG00000233455
L1.28549	1.10009E	1.10017E	18	3	86859	1.10015P.SYT14
L1.28551	1.10009E	1.10019P.ENSG00000287343	17	1	108230	1.10019P.ENSG00000287343
L1.28552	1.10009E	1.10020P.ENSG00000287343	32	1	117585	1.10020P.ENSG00000287343
L1.28553	1.10009E	1.10021E	12	3	127834	1.10036P.ENSG00000233455
L1.28553	1.10009E	1.10021E	12	3	127834	1.10015P.SYT14
L1.28553	1.10009E	1.10021E	12	3	127834	1.10039P.HHAT
L1.28553	1.10009E	1.10021E	12	3	127834	1.10013P.SYT14
L1.28553	1.10009E	1.10021E	12	3	127834	1.10019P.ENSG00000287343
L1.28553	1.10009E	1.10021E	12	3	127834	1.10020P.ENSG00000287343
L1.28554	1.10009E	1.10022E	18	3	138412	1.10036P.ENSG00000233455
L1.28554	1.10009E	1.10022E	18	3	138412	1.10020P.ENSG00000287343
L1.28554	1.10009E	1.10022E	18	3	138412	1.10039P.HHAT
L1.28554	1.10009E	1.10022E	18	3	138412	1.10019P.ENSG00000287343
L1.28554	1.10009E	1.10022E	18	3	138412	1.10013P.SYT14
L1.28554	1.10009E	1.10022E	18	3	138412	1.10015P.SYT14
L1.28555	1.10009E	1.10024E	11	3	240433	1.10013P.SYT14
L1.28555	1.10009E	1.10024E	11	3	240433	1.10020P.ENSG00000287343
L1.28555	1.10009E	1.10024E	11	3	240433	1.10015P.SYT14
L1.28555	1.10009E	1.10024E	11	3	240433	1.10036P.ENSG00000233455
L1.28555	1.10009E	1.10024E	11	3	240433	1.10039P.HHAT
L1.28555	1.10009E	1.10024E	11	3	240433	1.10019P.ENSG00000287343
L1.28557	1.10009E	1.10036P.ENSG00000233455	4	1	419584	1.10036P.ENSG00000233455
L1.28558	1.10009E	1.10037E	3	3	425795	1.10039P.HHAT
L1.28558	1.10009E	1.10037E	3	3	425795	1.10013P.SYT14
L1.28558	1.10009E	1.10037E	3	3	425795	1.10019P.ENSG00000287343
L1.28558	1.10009E	1.10037E	3	3	425795	1.10036P.ENSG00000233455
L1.28558	1.10009E	1.10037E	3	3	425795	1.10015P.SYT14
L1.28558	1.10009E	1.10037E	3	3	425795	1.10020P.ENSG00000287343
L1.28559	1.10009E	1.10038E	2	3	430064	1.10013P.SYT14
L1.28559	1.10009E	1.10038E	2	3	430064	1.10020P.ENSG00000287343
L1.28559	1.10009E	1.10038E	2	3	430064	1.10039P.HHAT
L1.28559	1.10009E	1.10038E	2	3	430064	1.10036P.ENSG00000233455
L1.28559	1.10009E	1.10038E	2	3	430064	1.10019P.ENSG00000287343
L1.28559	1.10009E	1.10038E	2	3	430064	1.10015P.SYT14
L1.28560	1.10009E	1.10039P.HHAT	7	1	444649	1.10039P.HHAT
L1.28561	1.10009E	1.10040E	5	3	453563	1.10039P.HHAT
L1.28561	1.10009E	1.10040E	5	3	453563	1.10036P.ENSG00000233455
L1.28561	1.10009E	1.10040E	5	3	453563	1.10020P.ENSG00000287343
L1.28561	1.10009E	1.10040E	5	3	453563	1.10013P.SYT14
L1.28561	1.10009E	1.10040E	5	3	453563	1.10019P.ENSG00000287343
L1.28561	1.10009E	1.10040E	5	3	453563	1.10015P.SYT14
L1.28563	1.10010E	1.10013P.SYT14	18	1	42044	1.10013P.SYT14
L1.28565	1.10013P.SYT14	1.10016E	30	1	26222	1.10013P.SYT14
L1.28566	1.10013P.SYT14	1.10018E	39	1	46468	1.10013P.SYT14
L1.3411	1.1001E	1.1006P.FHAD1	39	1	44711	1.1006P.FHAD1
L1.28571	1.10022E	1.10035E	7	3	270671	1.10030P.SERTAD4-AS1
L1.28571	1.10022E	1.10035E	7	3	270671	1.9999P.IRF6
L1.28571	1.10022E	1.10035E	7	3	270671	1.10039P.HHAT
L1.28571	1.10022E	1.10035E	7	3	270671	1.10033P.ST13P19
L1.28572	1.10023E	1.10035E	3	3	265871	1.10030P.SERTAD4-AS1
L1.28572	1.10023E	1.10035E	3	3	265871	1.9999P.IRF6
L1.28572	1.10023E	1.10035E	3	3	265871	1.10033P.ST13P19
L1.28572	1.10023E	1.10035E	3	3	265871	1.10039P.HHAT
L1.28573	1.10024E	1.10035E	13	3	168650	1.10030P.SERTAD4-AS1
L1.28573	1.10024E	1.10035E	13	3	168650	1.10039P.HHAT
L1.28573	1.10024E	1.10035E	13	3	168650	1.10033P.ST13P19
L1.28574	1.10025E	1.10035E	15	3	157247	1.9999P.IRF6
L1.28574	1.10025E	1.10035E	15	3	157247	1.10030P.SERTAD4-AS1
L1.28574	1.10025E	1.10035E	15	3	157247	1.10039P.HHAT
L1.28574	1.10025E	1.10035E	15	3	157247	1.10033P.ST13P19
L1.28575	1.10025E	1.10041E	10	3	209217	1.10039P.HHAT
L1.28575	1.10025E	1.10041E	10	3	209217	1.10002P.UTP25
L1.28576	1.10026E	1.10035E	13	3	150787	1.9999P.IRF6
L1.28576	1.10026E	1.10035E	13	3	150787	1.10039P.HHAT
L1.28576	1.10026E	1.10035E	13	3	150787	1.10030P.SERTAD4-AS1
L1.28576	1.10026E	1.10035E	13	3	150787	1.10033P.ST13P19
L1.28577	1.10027E	1.10035E	12	3	145003	1.9999P.IRF6
L1.28577	1.10027E	1.10035E	12	3	145003	1.10030P.SERTAD4-AS1
L1.28577	1.10027E	1.10035E	12	3	145003	1.10039P.HHAT
L1.28577	1.10027E	1.10035E	12	3	145003	1.10033P.ST13P19
L1.28578	1.10028E	1.10035E	30	3	71501	1.9999P.IRF6
L1.28578	1.10028E	1.10035E	30	3	71501	1.10039P.HHAT
L1.28578	1.10028E	1.10035E	30	3	71501	1.10030P.SERTAD4-AS1
L1.28578	1.10028E	1.10035E	30	3	71501	1.10033P.ST13P19
L1.28579	1.10029E	1.10035E	16	3	65678	1.9999P.IRF6
L1.28579	1.10029E	1.10035E	16	3	65678	1.10039P.HHAT
L1.28579	1.10029E	1.10035E	16	3	65678	1.10030P.SERTAD4-AS1
L1.28579	1.10029E	1.10035E	16	3	65678	1.10033P.ST13P19
L1.28580	1.10030P.SERTAD4-AS1	1.10035E	17	1	60256	1.10030P.SERTAD4-AS1
L1.28581	1.10031E	1.10035E	22	3	46899	1.10030P.SERTAD4-AS1
L1.28581	1.10031E	1.10035E	22	3	46899	1.9999P.IRF6
L1.28581	1.10031E	1.10035E	22	3	46899	1.10039P.HHAT
L1.28581	1.10031E	1.10035E	22	3	46899	1.10033P.ST13P19
L1.28582	1.10032E	1.10035E	26	3	42494	1.10030P.SERTAD4-AS1
L1.28582	1.10032E	1.10035E	26	3	42494	1.9999P.IRF6
L1.28582	1.10032E	1.10035E	26	3	42494	1.10039P.HHAT
L1.28582	1.10032E	1.10035E	26	3	42494	1.10033P.ST13P19
L1.28584	1.10033P.ST13P19	1.10035E	74	1	31254	1.10033P.ST13P19
L1.28593	1.10044E	1.10111P.KCNH1	4	1	748206	1.10111P.KCNH1
L1.28594	1.10045E	1.10111P.KCNH1	6	1	732416	1.10111P.KCNH1
L1.28595	1.10046E	1.10110P.KCNH1-IT1	2	1	717693	1.10110P.KCNH1-IT1
L1.28596	1.10046E	1.10111P.KCNH1	3	1	721499	1.10111P.KCNH1
L1.28597	1.10047E	1.10111P.KCNH1	2	1	717610	1.10111P.KCNH1
L1.28601	1.10049E	1.10110P.KCNH1-IT1	5	1	697256	1.10110P.KCNH1-IT1
L1.28602	1.10049E	1.10111P.KCNH1	5	1	701062	1.10111P.KCNH1
L1.28604	1.10050E	1.10110P.KCNH1-IT1	8	1	682283	1.10110P.KCNH1-IT1
L1.28605	1.10050E	1.10111P.KCNH1	19	1	686089	1.10111P.KCNH1
L1.28607	1.10050E	1.10119P.RCOR3	4	1	811405	1.10119P.RCOR3
L1.28611	1.10052E	1.10110P.KCNH1-IT1	4	1	670852	1.10110P.KCNH1-IT1
L1.28612	1.10052E	1.10111P.KCNH1	4	1	674658	1.10111P.KCNH1
L1.28613	1.10052E	1.10119P.RCOR3	2	1	799974	1.10119P.RCOR3
L1.28614	1.10053E	1.10110P.KCNH1-IT1	4	1	661942	1.10110P.KCNH1-IT1
L1.28615	1.10053E	1.10111P.KCNH1	5	1	665748	1.10111P.KCNH1
L1.28617	1.10054E	1.10110P.KCNH1-IT1	3	1	654148	1.10110P.KCNH1-IT1
L1.28618	1.10054E	1.10111P.KCNH1	3	1	657954	1.10111P.KCNH1
L1.28619	1.10055E	1.10110P.KCNH1-IT1	4	1	649848	1.10110P.KCNH1-IT1
L1.28620	1.10056E	1.10111P.KCNH1	3	1	648615	1.10111P.KCNH1
L1.28621	1.10057E	1.10110P.KCNH1-IT1	2	1	642134	1.10110P.KCNH1-IT1
L1.28622	1.10057E	1.10111P.KCNH1	4	1	645940	1.10111P.KCNH1
L1.28623	1.10058E	1.10110P.KCNH1-IT1	4	1	629535	1.10110P.KCNH1-IT1
L1.28624	1.10059E	1.10110P.KCNH1-IT1	3	1	602524	1.10110P.KCNH1-IT1
L1.28625	1.10059E	1.10111P.KCNH1	9	1	606330	1.10111P.KCNH1
L1.28626	1.10059E	1.10115E	6	3	626529	1.10110P.KCNH1-IT1
L1.28626	1.10059E	1.10115E	6	3	626529	1.10111P.KCNH1
L1.28627	1.10059E	1.10121E	7	3	753914	1.10111P.KCNH1
L1.28627	1.10059E	1.10121E	7	3	753914	1.10110P.KCNH1-IT1
L1.28628	1.10060E	1.10110P.KCNH1-IT1	6	1	582934	1.10110P.KCNH1-IT1
L1.28629	1.10060E	1.10111P.KCNH1	5	1	586740	1.10111P.KCNH1
L1.28630	1.10061E	1.10111P.KCNH1	3	1	575539	1.10111P.KCNH1
L1.28634	1.10063E	1.10108E	3	3	537605	1.10111P.KCNH1
L1.28634	1.10063E	1.10108E	3	3	537605	1.10110P.KCNH1-IT1
L1.28634	1.10063E	1.10108E	3	3	537605	1.10119P.RCOR3
L1.28635	1.10063E	1.10110P.KCNH1-IT1	7	1	561281	1.10110P.KCNH1-IT1
L1.28636	1.10063E	1.10111P.KCNH1	10	1	565087	1.10111P.KCNH1
L1.28638	1.10063E	1.10119P.RCOR3	8	1	690403	1.10119P.RCOR3
L1.28641	1.10065E	1.10100E	13	3	425917	1.10111P.KCNH1
L1.28641	1.10065E	1.10100E	13	3	425917	1.10119P.RCOR3
L1.28641	1.10065E	1.10100E	13	3	425917	1.10110P.KCNH1-IT1
L1.28642	1.10065E	1.10105E	4	3	488474	1.10111P.KCNH1
L1.28642	1.10065E	1.10105E	4	3	488474	1.10110P.KCNH1-IT1
L1.28642	1.10065E	1.10105E	4	3	488474	1.10119P.RCOR3
L1.28645	1.10065E	1.10108E	8	3	519189	1.10110P.KCNH1-IT1
L1.28645	1.10065E	1.10108E	8	3	519189	1.10119P.RCOR3
L1.28645	1.10065E	1.10108E	8	3	519189	1.10111P.KCNH1
L1.28646	1.10065E	1.10109E	4	3	537009	1.10110P.KCNH1-IT1
L1.28646	1.10065E	1.10109E	4	3	537009	1.10111P.KCNH1
L1.28646	1.10065E	1.10109E	4	3	537009	1.10119P.RCOR3
L1.28647	1.10065E	1.10110P.KCNH1-IT1	10	1	542865	1.10110P.KCNH1-IT1
L1.28648	1.10065E	1.10111P.KCNH1	28	1	546671	1.10111P.KCNH1
L1.28651	1.10065E	1.10115E	3	3	566870	1.10119P.RCOR3
L1.28651	1.10065E	1.10115E	3	3	566870	1.10110P.KCNH1-IT1
L1.28651	1.10065E	1.10115E	3	3	566870	1.10111P.KCNH1
L1.28652	1.10065E	1.10119P.RCOR3	12	1	671987	1.10119P.RCOR3
L1.28655	1.10066E	1.10109E	2	3	526068	1.10119P.RCOR3
L1.28655	1.10066E	1.10109E	2	3	526068	1.10110P.KCNH1-IT1
L1.28655	1.10066E	1.10109E	2	3	526068	1.10111P.KCNH1
L1.28656	1.10066E	1.10110P.KCNH1-IT1	5	1	531924	1.10110P.KCNH1-IT1
L1.28657	1.10066E	1.10111P.KCNH1	8	1	535730	1.10111P.KCNH1
L1.28659	1.10066E	1.10119P.RCOR3	4	1	661046	1.10119P.RCOR3
L1.28663	1.10067E	1.10110P.KCNH1-IT1	2	1	527545	1.10110P.KCNH1-IT1
L1.28664	1.10067E	1.10111P.KCNH1	8	1	531351	1.10111P.KCNH1
L1.28665	1.10068E	1.10110P.KCNH1-IT1	3	1	521427	1.10110P.KCNH1-IT1
L1.28666	1.10068E	1.10111P.KCNH1	3	1	525233	1.10111P.KCNH1
L1.28667	1.10069E	1.10110P.KCNH1-IT1	2	1	507528	1.10110P.KCNH1-IT1
L1.28668	1.10069E	1.10111P.KCNH1	4	1	511334	1.10111P.KCNH1
L1.28672	1.10070E	1.10109E	7	3	494997	1.10119P.RCOR3
L1.28672	1.10070E	1.10109E	7	3	494997	1.10110P.KCNH1-IT1
L1.28672	1.10070E	1.10109E	7	3	494997	1.10111P.KCNH1
L1.28673	1.10070E	1.10110P.KCNH1-IT1	7	1	500853	1.10110P.KCNH1-IT1
L1.28674	1.10070E	1.10111P.KCNH1	19	1	504659	1.10111P.KCNH1
L1.28676	1.10070E	1.10119P.RCOR3	5	1	629975	1.10119P.RCOR3
L1.28677	1.10071E	1.10111P.KCNH1	4	1	497103	1.10111P.KCNH1
L1.28678	1.10072E	1.10110P.KCNH1-IT1	4	1	475293	1.10110P.KCNH1-IT1
L1.28679	1.10072E	1.10111P.KCNH1	10	1	479099	1.10111P.KCNH1
L1.28681	1.10073E	1.10104E	11	3	402444	1.10111P.KCNH1
L1.28681	1.10073E	1.10104E	11	3	402444	1.10110P.KCNH1-IT1
L1.28684	1.10073E	1.10108E	7	3	442486	1.10110P.KCNH1-IT1
L1.28684	1.10073E	1.10108E	7	3	442486	1.10111P.KCNH1
L1.28685	1.10073E	1.10110P.KCNH1-IT1	5	1	466162	1.10110P.KCNH1-IT1
L1.28686	1.10073E	1.10111P.KCNH1	5	1	469968	1.10111P.KCNH1
L1.28687	1.10074P.ENSG00000279333	1.10075E	27	1	9320	1.10074P.ENSG00000279333
L1.28688	1.10074P.ENSG00000279333	1.10076E	56	1	15080	1.10074P.ENSG00000279333
L1.28689	1.10074P.ENSG00000279333	1.10106E	4	1	403270	1.10074P.ENSG00000279333
L1.28690	1.10074P.ENSG00000279333	1.10107E	11	1	414641	1.10074P.ENSG00000279333
L1.28693	1.10075E	1.10110P.KCNH1-IT1	4	1	438610	1.10110P.KCNH1-IT1
L1.28696	1.10076E	1.10108E	3	3	409174	1.10074P.ENSG00000279333
L1.28696	1.10076E	1.10108E	3	3	409174	1.10110P.KCNH1-IT1
L1.28696	1.10076E	1.10108E	3	3	409174	1.10111P.KCNH1
L1.28697	1.10076E	1.10110P.KCNH1-IT1	9	1	432850	1.10110P.KCNH1-IT1
L1.28698	1.10076E	1.10111P.KCNH1	15	1	436656	1.10111P.KCNH1
L1.28701	1.10077E	1.10102E	17	3	327374	1.10110P.KCNH1-IT1
L1.28701	1.10077E	1.10102E	17	3	327374	1.10111P.KCNH1
L1.28703	1.10077E	1.10108E	7	3	395725	1.10111P.KCNH1
L1.28703	1.10077E	1.10108E	7	3	395725	1.10110P.KCNH1-IT1
L1.28704	1.10077E	1.10109E	9	3	413545	1.10111P.KCNH1
L1.28704	1.10077E	1.10109E	9	3	413545	1.10110P.KCNH1-IT1
L1.28705	1.10077E	1.10110P.KCNH1-IT1	16	1	419401	1.10110P.KCNH1-IT1
L1.28706	1.10077E	1.10111P.KCNH1	14	1	423207	1.10111P.KCNH1
L1.28708	1.10078E	1.10098E	9	3	221992	1.10110P.KCNH1-IT1
L1.28708	1.10078E	1.10098E	9	3	221992	1.10111P.KCNH1
L1.28709	1.10078E	1.10101E	10	3	303405	1.10111P.KCNH1
L1.28709	1.10078E	1.10101E	10	3	303405	1.10110P.KCNH1-IT1
L1.28712	1.10078E	1.10108E	11	3	383510	1.10110P.KCNH1-IT1
L1.28712	1.10078E	1.10108E	11	3	383510	1.10111P.KCNH1
L1.28713	1.10078E	1.10109E	5	3	401330	1.10111P.KCNH1
L1.28713	1.10078E	1.10109E	5	3	401330	1.10110P.KCNH1-IT1
L1.28714	1.10078E	1.10110P.KCNH1-IT1	6	1	407186	1.10110P.KCNH1-IT1
L1.28715	1.10078E	1.10111P.KCNH1	16	1	410992	1.10111P.KCNH1
L1.28717	1.10079E	1.10110P.KCNH1-IT1	4	1	397730	1.10110P.KCNH1-IT1
L1.28718	1.10079E	1.10111P.KCNH1	2	1	401536	1.10111P.KCNH1
L1.28719	1.10080E	1.10110P.KCNH1-IT1	5	1	391559	1.10110P.KCNH1-IT1
L1.28720	1.10080E	1.10111P.KCNH1	10	1	395365	1.10111P.KCNH1
L1.28721	1.10081E	1.10105E	4	3	333743	1.10110P.KCNH1-IT1
L1.28721	1.10081E	1.10105E	4	3	333743	1.10111P.KCNH1
L1.28724	1.10081E	1.10110P.KCNH1-IT1	5	1	388134	1.10110P.KCNH1-IT1
L1.28725	1.10081E	1.10111P.KCNH1	5	1	391940	1.10111P.KCNH1
L1.28727	1.10082E	1.10103E	3	3	305641	1.10111P.KCNH1
L1.28727	1.10082E	1.10103E	3	3	305641	1.10110P.KCNH1-IT1
L1.28729	1.10082E	1.10110P.KCNH1-IT1	4	1	382531	1.10110P.KCNH1-IT1
L1.28730	1.10082E	1.10111P.KCNH1	5	1	386337	1.10111P.KCNH1
L1.28732	1.10084E	1.10110P.KCNH1-IT1	12	1	357794	1.10110P.KCNH1-IT1
L1.28733	1.10084E	1.10111P.KCNH1	10	1	361600	1.10111P.KCNH1
L1.28734	1.10085E	1.10110P.KCNH1-IT1	6	1	349245	1.10110P.KCNH1-IT1
L1.28735	1.10085E	1.10111P.KCNH1	13	1	353051	1.10111P.KCNH1
L1.28736	1.10086E	1.10111P.KCNH1	3	1	347052	1.10111P.KCNH1
L1.28737	1.10087E	1.10110P.KCNH1-IT1	4	1	339159	1.10110P.KCNH1-IT1
L1.28738	1.10087E	1.10111P.KCNH1	13	1	342965	1.10111P.KCNH1
L1.28739	1.10088E	1.10110P.KCNH1-IT1	5	1	314475	1.10110P.KCNH1-IT1
L1.28740	1.10088E	1.10111P.KCNH1	4	1	318281	1.10111P.KCNH1
L1.28741	1.10089E	1.10110P.KCNH1-IT1	7	1	308253	1.10110P.KCNH1-IT1
L1.28742	1.10089E	1.10111P.KCNH1	7	1	312059	1.10111P.KCNH1
L1.28743	1.10090E	1.10091E	48	3	12267	1.10119P.RCOR3
L1.28743	1.10090E	1.10091E	48	3	12267	1.10110P.KCNH1-IT1
L1.28743	1.10090E	1.10091E	48	3	12267	1.10111P.KCNH1
L1.28746	1.10091E	1.10097E	15	3	73395	1.10110P.KCNH1-IT1
L1.28746	1.10091E	1.10097E	15	3	73395	1.10111P.KCNH1
L1.28746	1.10091E	1.10097E	15	3	73395	1.10119P.RCOR3
L1.28749	1.10091E	1.10109E	5	3	281720	1.10119P.RCOR3
L1.28749	1.10091E	1.10109E	5	3	281720	1.10110P.KCNH1-IT1
L1.28749	1.10091E	1.10109E	5	3	281720	1.10111P.KCNH1
L1.28750	1.10091E	1.10110P.KCNH1-IT1	9	1	287576	1.10110P.KCNH1-IT1
L1.28751	1.10091E	1.10111P.KCNH1	12	1	291382	1.10111P.KCNH1
L1.28752	1.10091E	1.10119P.RCOR3	10	1	416698	1.10119P.RCOR3
L1.28753	1.10092E	1.10110P.KCNH1-IT1	3	1	276315	1.10110P.KCNH1-IT1
L1.28754	1.10092E	1.10111P.KCNH1	9	1	280121	1.10111P.KCNH1
L1.28755	1.10093E	1.10096E	23	3	29807	1.10111P.KCNH1
L1.28756	1.10094E	1.10110P.KCNH1-IT1	6	1	245378	1.10110P.KCNH1-IT1
L1.28757	1.10094E	1.10111P.KCNH1	8	1	249184	1.10111P.KCNH1
L1.28758	1.10095E	1.10107E	19	3	196654	1.10074P.ENSG00000279333
L1.28758	1.10095E	1.10107E	19	3	196654	1.10110P.KCNH1-IT1
L1.28758	1.10095E	1.10107E	19	3	196654	1.10111P.KCNH1
L1.28759	1.10096E	1.10111P.KCNH1	12	1	226106	1.10111P.KCNH1
L1.28760	1.10099E	1.10111P.KCNH1	15	1	140250	1.10111P.KCNH1
L1.333	1.100E	1.103P.GNB1	15	1	30375	1.103P.GNB1
L1.335	1.100E	1.106P.GNB1	17	1	58848	1.106P.GNB1
L1.28761	1.10101E	1.10107E	28	3	70492	1.10074P.ENSG00000279333
L1.28761	1.10101E	1.10107E	28	3	70492	1.10111P.KCNH1
L1.28761	1.10101E	1.10107E	28	3	70492	1.10110P.KCNH1-IT1
L1.28763	1.10106E	1.10111P.KCNH1	18	1	48466	1.10111P.KCNH1
L1.28764	1.10107E	1.10110P.KCNH1-IT1	23	1	33289	1.10110P.KCNH1-IT1
L1.28765	1.10107E	1.10111P.KCNH1	47	1	37095	1.10111P.KCNH1
L1.28767	1.10113E	1.10119P.RCOR3	24	1	111325	1.10119P.RCOR3
L1.28770	1.10118E	1.10119P.RCOR3	20	1	26573	1.10119P.RCOR3
L1.28776	1.10121E	1.10122E	73	5	7690	1.10110P.KCNH1-IT1
L1.28776	1.10121E	1.10122E	73	5	7690	1.10111P.KCNH1
L1.3435	1.1012E	1.1014P.FHAD1	39	1	18561	1.1014P.FHAD1
L1.28799	1.10131P.SLC30A1	1.10137E	15	1	69521	1.10131P.SLC30A1
L1.28802	1.10141P.NEK2-DT	1.10169E	4	1	338436	1.10141P.NEK2-DT
L1.28805	1.10141P.NEK2-DT	1.10201E	6	1	690551	1.10141P.NEK2-DT
L1.28810	1.10144E	1.10171P.INTS7	6	1	342896	1.10171P.INTS7
L1.28814	1.10145E	1.10154E	14	3	121018	1.10155P.LPGAT1-AS1
L1.28814	1.10145E	1.10154E	14	3	121018	1.10199P.SNORA16B
L1.28814	1.10145E	1.10154E	14	3	121018	1.10171P.INTS7
L1.28815	1.10145E	1.10155P.LPGAT1-AS1	15	1	130434	1.10155P.LPGAT1-AS1
L1.28821	1.10145E	1.10169E	4	3	313661	1.10155P.LPGAT1-AS1
L1.28821	1.10145E	1.10169E	4	3	313661	1.10199P.SNORA16B
L1.28821	1.10145E	1.10169E	4	3	313661	1.10171P.INTS7
L1.28823	1.10145E	1.10171P.INTS7	25	1	331804	1.10171P.INTS7
L1.28824	1.10145E	1.10199P.SNORA16B	7	1	653984	1.10199P.SNORA16B
L1.28829	1.10147E	1.10155P.LPGAT1-AS1	13	1	114176	1.10155P.LPGAT1-AS1
L1.28830	1.10147E	1.10156E	14	3	125501	1.10155P.LPGAT1-AS1
L1.28836	1.10149E	1.10152P.RN7SL344P	15	1	53583	1.10152P.RN7SL344P
L1.28837	1.10149E	1.10155P.LPGAT1-AS1	22	1	94731	1.10155P.LPGAT1-AS1
L1.28841	1.10149E	1.10169E	4	3	277958	1.10152P.RN7SL344P
L1.28841	1.10149E	1.10169E	4	3	277958	1.10171P.INTS7
L1.28841	1.10149E	1.10169E	4	3	277958	1.10155P.LPGAT1-AS1
L1.28848	1.10154E	1.10165E	28	3	126904	1.10155P.LPGAT1-AS1
L1.28849	1.10155P.LPGAT1-AS1	1.10157E	14	1	44885	1.10155P.LPGAT1-AS1
L1.28857	1.10155P.LPGAT1-AS1	1.10165E	40	1	117488	1.10155P.LPGAT1-AS1
L1.28862	1.10156E	1.10165E	18	3	106163	1.10155P.LPGAT1-AS1
L1.3452	1.1015E	1.1030P.EFHD2	12	1	87377	1.1030P.EFHD2
L1.28880	1.10169E	1.10202E	3	3	362693	1.10171P.INTS7
L1.28880	1.10169E	1.10202E	3	3	362693	1.10175P.MIR3122
L1.28882	1.10171P.INTS7	1.10201E	14	1	333972	1.10171P.INTS7
L1.28883	1.10171P.INTS7	1.10202E	2	1	344550	1.10171P.INTS7
L1.28901	1.10175P.MIR3122	1.10197E	7	1	266900	1.10175P.MIR3122
L1.28904	1.10175P.MIR3122	1.10201E	11	1	291944	1.10175P.MIR3122
L1.28905	1.10175P.MIR3122	1.10202E	4	1	302522	1.10175P.MIR3122
L1.28906	1.10175P.MIR3122	1.10206E	5	1	378544	1.10175P.MIR3122
L1.28908	1.10176P.MIR3122	1.10201E	5	1	285433	1.10176P.MIR3122
L1.28909	1.10177E	1.10193P.PPP2R5A	10	1	202302	1.10193P.PPP2R5A
L1.28910	1.10177E	1.10197E	3	3	257719	1.10193P.PPP2R5A
L1.28927	1.10184E	1.10190E	16	3	63836	1.10189P.LINC02608
L1.28927	1.10184E	1.10190E	16	3	63836	1.10193P.PPP2R5A
L1.28935	1.10189P.LINC02608	1.10190E	23	1	7262	1.10189P.LINC02608
L1.28937	1.10190E	1.10193P.PPP2R5A	16	1	41965	1.10193P.PPP2R5A
L1.339	1.101P.GNB1	1.104E	26	1	39436	1.101P.GNB1
L1.28950	1.10207E	1.10227P.LINC02773	14	1	201097	1.10227P.LINC02773
L1.28954	1.10208P.LINC02771	1.10253E	4	1	524230	1.10208P.LINC02771
L1.28962	1.10210E	1.10236P.NSL1	6	1	309409	1.10236P.NSL1
L1.28965	1.10211E	1.10218P.ENSG00000288007	39	1	70636	1.10218P.ENSG00000288007
L1.28966	1.10211E	1.10219P.ATF3	16	1	78810	1.10219P.ATF3
L1.28969	1.10211E	1.10223P.ATF3	40	1	119400	1.10223P.ATF3
L1.28972	1.10211E	1.10227P.LINC02773	23	1	178321	1.10227P.LINC02773
L1.28973	1.10211E	1.10236P.NSL1	11	1	303254	1.10236P.NSL1
L1.29008	1.10227P.LINC02773	1.10235E	23	1	116719	1.10227P.LINC02773
L1.29013	1.10227P.LINC02773	1.10252E	6	1	320056	1.10227P.LINC02773
L1.29014	1.10227P.LINC02773	1.10253E	16	1	329501	1.10227P.LINC02773
L1.29017	1.10227P.LINC02773	1.10256E	4	1	342806	1.10227P.LINC02773
L1.29018	1.10228E	1.10253E	8	3	325474	1.10208P.LINC02771
L1.29018	1.10228E	1.10253E	8	5	325474	1.10242P.ENSG00000236905
L1.29018	1.10228E	1.10253E	8	3	325474	1.10227P.LINC02773
L1.29018	1.10228E	1.10253E	8	5	325474	1.10246P.FLVCR1
L1.29018	1.10228E	1.10253E	8	5	325474	1.10244P.SPATA45
L1.29019	1.10229E	1.10253E	5	3	309201	1.10208P.LINC02771
L1.29019	1.10229E	1.10253E	5	5	309201	1.10246P.FLVCR1
L1.29019	1.10229E	1.10253E	5	5	309201	1.10242P.ENSG00000236905
L1.29019	1.10229E	1.10253E	5	3	309201	1.10227P.LINC02773
L1.29019	1.10229E	1.10253E	5	5	309201	1.10244P.SPATA45
L1.29024	1.10237E	1.10240E	19	3	15200	1.10244P.SPATA45
L1.29024	1.10237E	1.10240E	19	3	15200	1.10246P.FLVCR1
L1.29027	1.10239E	1.10246P.FLVCR1	16	1	47636	1.10246P.FLVCR1
L1.29028	1.10240E	1.10244P.SPATA45	17	1	29689	1.10244P.SPATA45
L1.29029	1.10240E	1.10246P.FLVCR1	63	1	43674	1.10246P.FLVCR1
L1.29033	1.10240E	1.10253E	22	3	181092	1.10244P.SPATA45
L1.29033	1.10240E	1.10253E	22	3	181092	1.10246P.FLVCR1
L1.29035	1.10242P.ENSG00000236905	1.10243E	37	1	7018	1.10242P.ENSG00000236905
L1.29040	1.10243E	1.10253E	10	3	162429	1.10242P.ENSG00000236905
L1.29040	1.10243E	1.10253E	10	3	162429	1.10246P.FLVCR1
L1.29041	1.10246P.FLVCR1	1.10247E	44	1	5554	1.10246P.FLVCR1
L1.29059	1.10264E	1.10326P.PROX1	7	1	854455	1.10326P.PROX1
L1.29072	1.10270E	1.10327E	11	3	770226	1.10326P.PROX1
L1.29073	1.10270E	1.10341E	3	5	896342	1.10326P.PROX1
L1.29074	1.10271E	1.10326P.PROX1	3	1	747063	1.10326P.PROX1
L1.29080	1.10272E	1.10326P.PROX1	10	1	743188	1.10326P.PROX1
L1.29089	1.10272E	1.10339E	3	3	877419	1.10325P.PROX1-AS1
L1.29100	1.10275E	1.10326P.PROX1	6	1	702729	1.10326P.PROX1
L1.29108	1.10281E	1.10325P.PROX1-AS1	5	1	609263	1.10325P.PROX1-AS1
L1.29109	1.10281E	1.10326P.PROX1	7	1	620453	1.10326P.PROX1
L1.29112	1.10281E	1.10339E	7	3	754684	1.10325P.PROX1-AS1
L1.29115	1.10282E	1.10326P.PROX1	3	1	612856	1.10326P.PROX1
L1.29118	1.10282E	1.10339E	4	3	747087	1.10325P.PROX1-AS1
L1.29121	1.10283E	1.10326P.PROX1	3	1	607958	1.10326P.PROX1
L1.29133	1.10288E	1.10326P.PROX1	2	1	588296	1.10326P.PROX1
L1.29137	1.10290E	1.10326P.PROX1	2	1	573068	1.10326P.PROX1
L1.341	1.102E	1.103P.GNB1	126	1	16196	1.103P.GNB1
L1.343	1.102E	1.106P.GNB1	15	1	44669	1.106P.GNB1
L1.29164	1.10305E	1.10326P.PROX1	6	1	417214	1.10326P.PROX1
L1.29221	1.10326P.PROX1	1.10327E	190	1	17701	1.10326P.PROX1
L1.29222	1.10326P.PROX1	1.10328E	33	1	32135	1.10326P.PROX1
L1.29228	1.10326P.PROX1	1.10334E	21	1	75429	1.10326P.PROX1
L1.29229	1.10326P.PROX1	1.10335E	22	1	82867	1.10326P.PROX1
L1.29283	1.10370E	1.10373E	3	3	868570	1.10376P.KCTD3
L1.29284	1.10370E	1.10376P.KCTD3	3	1	909958	1.10376P.KCTD3
L1.29306	1.10392E	1.10406E	10	3	308963	1.10416P.ESRRG
L1.29311	1.10395E	1.10406E	7	3	229192	1.10416P.ESRRG
L1.29312	1.10395E	1.10409E	4	3	299338	1.10416P.ESRRG
L1.29317	1.10399P.USH2A	1.10405E	14	1	100089	1.10399P.USH2A
L1.346	1.103P.GNB1	1.104E	55	1	16945	1.103P.GNB1
L1.29323	1.10402E	1.10406E	21	3	71990	1.10416P.ESRRG
L1.29328	1.10406E	1.10407E	31	3	17463	1.10416P.ESRRG
L1.29329	1.10406E	1.10408E	37	3	33305	1.10416P.ESRRG
L1.29331	1.10406E	1.10416P.ESRRG	14	1	188752	1.10416P.ESRRG
L1.29334	1.10409E	1.10414E	13	3	83350	1.10416P.ESRRG
L1.29335	1.10409E	1.10416P.ESRRG	14	1	118606	1.10416P.ESRRG
L1.29392	1.10445E	1.10448P.SPATA17	20	1	67312	1.10448P.SPATA17
L1.29393	1.10446E	1.10448P.SPATA17	43	1	10966	1.10448P.SPATA17
L1.3583	1.1045E	1.1069P.SLC25A34	10	1	217546	1.1069P.SLC25A34
L1.3590	1.1046P.CASP9	1.1055E	18	1	71150	1.1046P.CASP9
L1.3595	1.1046P.CASP9	1.1060E	25	1	100097	1.1046P.CASP9
L1.3598	1.1046P.CASP9	1.1065E	11	1	169319	1.1046P.CASP9
L1.3599	1.1046P.CASP9	1.1066E	39	1	178552	1.1046P.CASP9
L1.3600	1.1046P.CASP9	1.1067E	11	1	183180	1.1046P.CASP9
L1.3601	1.1046P.CASP9	1.1068E	19	1	192437	1.1046P.CASP9
L1.3607	1.1046P.CASP9	1.1075E	14	1	251207	1.1046P.CASP9
L1.3613	1.1046P.CASP9	1.1094E	13	1	415462	1.1046P.CASP9
L1.29456	1.10501E	1.10544P.MARK1	5	1	358026	1.10544P.MARK1
L1.29470	1.10507P.ENSG00000270708	1.10519E	18	1	80796	1.10507P.ENSG00000270708
L1.29472	1.10507P.ENSG00000270708	1.10541E	10	1	283280	1.10507P.ENSG00000270708
L1.29474	1.10507P.ENSG00000270708	1.10563E	2	1	446800	1.10507P.ENSG00000270708
L1.29475	1.10507P.ENSG00000270708	1.10571E	5	1	517293	1.10507P.ENSG00000270708
L1.29477	1.10507P.ENSG00000270708	1.10574E	5	1	552266	1.10507P.ENSG00000270708
L1.29485	1.10508P.ENSG00000270708	1.10574E	3	1	546341	1.10508P.ENSG00000270708
L1.29492	1.10510E	1.10516P.RAB3GAP2	37	1	32364	1.10516P.RAB3GAP2
L1.29493	1.10510E	1.10540P.LINC02779	8	1	247473	1.10540P.LINC02779
L1.29495	1.10510E	1.10544P.MARK1	12	1	289625	1.10544P.MARK1
L1.29498	1.10511E	1.10516P.RAB3GAP2	21	1	27555	1.10516P.RAB3GAP2
L1.29499	1.10511E	1.10540P.LINC02779	8	1	242664	1.10540P.LINC02779
L1.29500	1.10511E	1.10544P.MARK1	11	1	284816	1.10544P.MARK1
L1.29501	1.10512E	1.10572P.MTARC2	3	1	499679	1.10572P.MTARC2
L1.29515	1.10516P.RAB3GAP2	1.10541E	9	1	231367	1.10516P.RAB3GAP2
L1.29520	1.10516P.RAB3GAP2	1.10550E	4	1	306597	1.10516P.RAB3GAP2
L1.29524	1.10516P.RAB3GAP2	1.10558E	5	1	362802	1.10516P.RAB3GAP2
L1.29525	1.10516P.RAB3GAP2	1.10564E	8	1	401880	1.10516P.RAB3GAP2
L1.29528	1.10516P.RAB3GAP2	1.10567E	4	1	438995	1.10516P.RAB3GAP2
L1.29531	1.10516P.RAB3GAP2	1.10571E	5	1	465380	1.10516P.RAB3GAP2
L1.29534	1.10516P.RAB3GAP2	1.10574E	8	1	500353	1.10516P.RAB3GAP2
L1.29537	1.10517E	1.10544P.MARK1	11	1	250179	1.10544P.MARK1
L1.29541	1.10519E	1.10540P.LINC02779	40	1	186226	1.10540P.LINC02779
L1.29543	1.10519E	1.10544P.MARK1	57	1	228378	1.10544P.MARK1
L1.29548	1.10519E	1.10557P.HDAC1P2	7	1	330403	1.10557P.HDAC1P2
L1.29549	1.10519E	1.10558E	4	3	333919	1.10507P.ENSG00000270708
L1.29549	1.10519E	1.10558E	4	3	333919	1.10544P.MARK1
L1.29549	1.10519E	1.10558E	4	3	333919	1.10540P.LINC02779
L1.29549	1.10519E	1.10558E	4	3	333919	1.10557P.HDAC1P2
L1.29550	1.10519E	1.10559E	3	3	338602	1.10540P.LINC02779
L1.29550	1.10519E	1.10559E	3	3	338602	1.10557P.HDAC1P2
L1.29550	1.10519E	1.10559E	3	3	338602	1.10544P.MARK1
L1.29550	1.10519E	1.10559E	3	3	338602	1.10507P.ENSG00000270708
L1.29552	1.10519E	1.10571E	2	3	436497	1.10540P.LINC02779
L1.29552	1.10519E	1.10571E	2	3	436497	1.10557P.HDAC1P2
L1.29552	1.10519E	1.10571E	2	3	436497	1.10544P.MARK1
L1.3628	1.1051P.ENSG00000272510	1.1066E	14	1	141124	1.1051P.ENSG00000272510
L1.29568	1.10524E	1.10540P.LINC02779	18	1	141622	1.10540P.LINC02779
L1.29569	1.10524E	1.10544P.MARK1	35	1	183774	1.10544P.MARK1
L1.29574	1.10527E	1.10540P.LINC02779	27	1	114724	1.10540P.LINC02779
L1.29576	1.10527E	1.10544P.MARK1	39	1	156876	1.10544P.MARK1
L1.29577	1.10528E	1.10544P.MARK1	15	1	150711	1.10544P.MARK1
L1.3634	1.1052E	1.1069P.SLC25A34	16	1	154923	1.1069P.SLC25A34
L1.29585	1.10531E	1.10544P.MARK1	20	1	114836	1.10544P.MARK1
L1.29588	1.10532E	1.10544P.MARK1	36	1	103316	1.10544P.MARK1
L1.29598	1.10539E	1.10544P.MARK1	17	1	55172	1.10544P.MARK1
L1.29599	1.10540P.LINC02779	1.10541E	130	1	16258	1.10540P.LINC02779
L1.29600	1.10540P.LINC02779	1.10542E	22	1	27379	1.10540P.LINC02779
L1.29608	1.10541E	1.10544P.MARK1	138	1	25894	1.10544P.MARK1
L1.29609	1.10542E	1.10544P.MARK1	42	1	14773	1.10544P.MARK1
L1.29611	1.10544P.MARK1	1.10545E	111	1	6224	1.10544P.MARK1
L1.29612	1.10544P.MARK1	1.10547E	50	1	20436	1.10544P.MARK1
L1.29613	1.10544P.MARK1	1.10548E	22	1	32399	1.10544P.MARK1
L1.29620	1.10544P.MARK1	1.10562E	15	1	125978	1.10544P.MARK1
L1.29621	1.10544P.MARK1	1.10564E	14	1	144619	1.10544P.MARK1
L1.29622	1.10544P.MARK1	1.10574E	13	1	243092	1.10544P.MARK1
L1.3639	1.1055E	1.1064P.ENSG00000271742	16	1	84314	1.1064P.ENSG00000271742
L1.3640	1.1055E	1.1069P.SLC25A34	27	1	135307	1.1069P.SLC25A34
L1.3642	1.1055E	1.1096P.ENSG00000234607	6	1	370857	1.1096P.ENSG00000234607
L1.3646	1.1057P.ENSG00000237301	1.1066E	29	1	100342	1.1057P.ENSG00000237301
L1.3647	1.1057P.ENSG00000237301	1.1067E	18	1	104970	1.1057P.ENSG00000237301
L1.3648	1.1057P.ENSG00000237301	1.1068E	14	1	114227	1.1057P.ENSG00000237301
L1.29648	1.10588E	1.10609P.DUSP10	5	1	273399	1.10609P.DUSP10
L1.29649	1.10588E	1.10666P.ENSG00000226643	2	1	987081	1.10666P.ENSG00000226643
L1.3652	1.1058P.RNU7-179P	1.1066E	14	1	94145	1.1058P.RNU7-179P
L1.29653	1.10592E	1.10609P.DUSP10	10	1	253889	1.10609P.DUSP10
L1.29654	1.10592E	1.10666P.ENSG00000226643	3	1	967571	1.10666P.ENSG00000226643
L1.29657	1.10594E	1.10666P.ENSG00000226643	2	1	928657	1.10666P.ENSG00000226643
L1.3654	1.1059P.DDI2	1.1060E	46	1	8148	1.1059P.DDI2
L1.29671	1.10606E	1.10609P.DUSP10	39	1	33041	1.10609P.DUSP10
L1.29674	1.10606E	1.10666P.ENSG00000226643	7	1	746723	1.10666P.ENSG00000226643
L1.29676	1.10607E	1.10609P.DUSP10	32	1	19849	1.10609P.DUSP10
L1.29683	1.10607E	1.10666P.ENSG00000226643	5	1	733531	1.10666P.ENSG00000226643
L1.29684	1.10608E	1.10651E	2	3	503287	1.10609P.DUSP10
L1.29684	1.10608E	1.10651E	2	3	503287	1.10666P.ENSG00000226643
L1.29684	1.10608E	1.10651E	2	3	503287	1.10654P.QRSL1P2
L1.29685	1.10609P.DUSP10	1.10610E	61	1	5797	1.10609P.DUSP10
L1.29694	1.10609P.DUSP10	1.10620E	12	1	104235	1.10609P.DUSP10
L1.29698	1.10609P.DUSP10	1.10624E	20	1	143445	1.10609P.DUSP10
L1.29707	1.10609P.DUSP10	1.10633E	8	1	270798	1.10609P.DUSP10
L1.29708	1.10609P.DUSP10	1.10634E	7	1	276498	1.10609P.DUSP10
L1.29709	1.10609P.DUSP10	1.10635E	6	1	283842	1.10609P.DUSP10
L1.29711	1.10609P.DUSP10	1.10637E	3	1	330756	1.10609P.DUSP10
L1.29713	1.10609P.DUSP10	1.10639E	2	1	345749	1.10609P.DUSP10
L1.29716	1.10609P.DUSP10	1.10642E	5	1	382288	1.10609P.DUSP10
L1.29717	1.10609P.DUSP10	1.10643E	5	1	396780	1.10609P.DUSP10
L1.29723	1.10609P.DUSP10	1.10651E	31	1	498120	1.10609P.DUSP10
L1.29726	1.10609P.DUSP10	1.10655E	9	1	533569	1.10609P.DUSP10
L1.29728	1.10609P.DUSP10	1.10658E	2	1	562687	1.10609P.DUSP10
L1.29729	1.10609P.DUSP10	1.10659E	7	1	567181	1.10609P.DUSP10
L1.29730	1.10609P.DUSP10	1.10660E	4	1	589440	1.10609P.DUSP10
L1.29731	1.10609P.DUSP10	1.10662E	4	1	629747	1.10609P.DUSP10
L1.29732	1.10609P.DUSP10	1.10664E	6	1	699987	1.10609P.DUSP10
L1.3662	1.1060E	1.1064P.ENSG00000271742	35	1	55367	1.1064P.ENSG00000271742
L1.3665	1.1060E	1.1069P.SLC25A34	25	1	106360	1.1069P.SLC25A34
L1.29739	1.10610E	1.10654P.QRSL1P2	4	1	518352	1.10654P.QRSL1P2
L1.29740	1.10611E	1.10651E	3	3	484537	1.10609P.DUSP10
L1.29740	1.10611E	1.10651E	3	3	484537	1.10654P.QRSL1P2
L1.29740	1.10611E	1.10651E	3	3	484537	1.10666P.ENSG00000226643
L1.29747	1.10619P.LINC01655	1.10620E	37	1	7059	1.10619P.LINC01655
L1.29752	1.10620E	1.10666P.ENSG00000226643	3	1	609447	1.10666P.ENSG00000226643
L1.29755	1.10641E	1.10654P.QRSL1P2	14	1	159600	1.10654P.QRSL1P2
L1.29756	1.10641E	1.10666P.ENSG00000226643	6	1	349133	1.10666P.ENSG00000226643
L1.29757	1.10642E	1.10666P.ENSG00000226643	10	1	331394	1.10666P.ENSG00000226643
L1.29760	1.10648E	1.10666P.ENSG00000226643	6	1	259891	1.10666P.ENSG00000226643
L1.29761	1.10649E	1.10651E	45	3	15096	1.10654P.QRSL1P2
L1.29761	1.10649E	1.10651E	45	3	15096	1.10609P.DUSP10
L1.29761	1.10649E	1.10651E	45	3	15096	1.10666P.ENSG00000226643
L1.3674	1.1064P.ENSG00000271742	1.1066E	140	1	23088	1.1064P.ENSG00000271742
L1.3675	1.1064P.ENSG00000271742	1.1067E	64	1	27716	1.1064P.ENSG00000271742
L1.29762	1.10651E	1.10654P.QRSL1P2	93	1	26029	1.10654P.QRSL1P2
L1.29764	1.10651E	1.10656E	24	3	44555	1.10666P.ENSG00000226643
L1.29764	1.10651E	1.10656E	24	3	44555	1.10654P.QRSL1P2
L1.29764	1.10651E	1.10656E	24	3	44555	1.10609P.DUSP10
L1.29765	1.10651E	1.10661E	26	3	99595	1.10654P.QRSL1P2
L1.29765	1.10651E	1.10661E	26	3	99595	1.10666P.ENSG00000226643
L1.29765	1.10651E	1.10661E	26	3	99595	1.10609P.DUSP10
L1.29766	1.10651E	1.10663E	13	3	159910	1.10666P.ENSG00000226643
L1.29766	1.10651E	1.10663E	13	3	159910	1.10654P.QRSL1P2
L1.29766	1.10651E	1.10663E	13	3	159910	1.10609P.DUSP10
L1.29767	1.10651E	1.10666P.ENSG00000226643	17	1	215562	1.10666P.ENSG00000226643
L1.29768	1.10652E	1.10654P.QRSL1P2	39	1	16214	1.10654P.QRSL1P2
L1.29770	1.10654P.QRSL1P2	1.10655E	76	1	9420	1.10654P.QRSL1P2
L1.29771	1.10655E	1.10666P.ENSG00000226643	11	1	180113	1.10666P.ENSG00000226643
L1.3681	1.1065E	1.1068E	29	3	23118	1.1064P.ENSG00000271742
L1.3681	1.1065E	1.1068E	29	3	23118	1.1069P.SLC25A34
L1.3682	1.1065E	1.1069P.SLC25A34	17	1	37138	1.1069P.SLC25A34
L1.29774	1.10667P.CICP13	1.10674E	37	1	166392	1.10667P.CICP13
L1.3683	1.1066E	1.1069P.SLC25A34	107	1	27905	1.1069P.SLC25A34
L1.29779	1.10670E	1.10673P.MIA3	15	1	44101	1.10673P.MIA3
L1.29781	1.10671E	1.10673P.MIA3	15	1	37566	1.10673P.MIA3
L1.29784	1.10675P.MIA3	1.10676E	73	1	10478	1.10675P.MIA3
L1.29787	1.10678E	1.10679P.AIDA	27	1	32900	1.10679P.AIDA
L1.29788	1.10679P.AIDA	1.10681E	26	1	18337	1.10679P.AIDA
L1.29796	1.10679P.AIDA	1.10710E	5	1	378490	1.10679P.AIDA
L1.29798	1.10679P.AIDA	1.10712E	3	1	397479	1.10679P.AIDA
L1.3685	1.1067E	1.1068E	34	3	9257	1.1064P.ENSG00000271742
L1.3685	1.1067E	1.1068E	34	3	9257	1.1069P.SLC25A34
L1.3686	1.1067E	1.1069P.SLC25A34	55	1	23277	1.1069P.SLC25A34
L1.29808	1.10682P.FAM177B	1.10707E	4	1	332554	1.10682P.FAM177B
L1.29816	1.10684E	1.10685P.ENSG00000287684	39	1	5524	1.10685P.ENSG00000287684
L1.29818	1.10685P.ENSG00000287684	1.10710E	5	1	318260	1.10685P.ENSG00000287684
L1.29819	1.10686E	1.10710E	4	3	308126	1.10679P.AIDA
L1.29819	1.10686E	1.10710E	4	3	308126	1.10689P.DISP1
L1.29819	1.10686E	1.10710E	4	3	308126	1.10685P.ENSG00000287684
L1.29822	1.10689P.DISP1	1.10691E	16	1	28087	1.10689P.DISP1
L1.29823	1.10689P.DISP1	1.10692E	20	1	75080	1.10689P.DISP1
L1.29824	1.10689P.DISP1	1.10694E	13	1	103477	1.10689P.DISP1
L1.29827	1.10689P.DISP1	1.10698E	14	1	149015	1.10689P.DISP1
L1.29828	1.10689P.DISP1	1.10700E	13	1	179182	1.10689P.DISP1
L1.29830	1.10689P.DISP1	1.10705E	4	1	244184	1.10689P.DISP1
L1.29831	1.10689P.DISP1	1.10707E	10	1	253759	1.10689P.DISP1
L1.29832	1.10689P.DISP1	1.10710E	6	1	274498	1.10689P.DISP1
L1.29834	1.10693E	1.10694E	39	3	9247	1.10689P.DISP1
L1.29834	1.10693E	1.10694E	39	3	9247	1.10695P.DISP1
L1.29835	1.10694E	1.10695P.DISP1	20	1	8596	1.10695P.DISP1
L1.29841	1.10714P.TLR5	1.10725E	11	1	114578	1.10714P.TLR5
L1.29842	1.10714P.TLR5	1.10733E	20	1	208599	1.10714P.TLR5
L1.29849	1.10714P.TLR5	1.10751E	3	1	550300	1.10714P.TLR5
L1.29851	1.10715P.TLR5	1.10741E	3	1	326622	1.10715P.TLR5
L1.29854	1.10716P.TLR5	1.10725E	16	1	105017	1.10716P.TLR5
L1.29856	1.10716P.TLR5	1.10733E	25	1	199038	1.10716P.TLR5
L1.29864	1.10716P.TLR5	1.10751E	4	1	540739	1.10716P.TLR5
L1.29874	1.10718E	1.10733E	21	3	183679	1.10714P.TLR5
L1.29874	1.10718E	1.10733E	21	3	183679	1.10750P.CAPN8
L1.29874	1.10718E	1.10733E	21	3	183679	1.10720P.ENSG00000226601
L1.29874	1.10718E	1.10733E	21	3	183679	1.10716P.TLR5
L1.29875	1.10719E	1.10725E	13	3	80869	1.10736P.SUSD4
L1.29875	1.10719E	1.10725E	13	3	80869	1.10750P.CAPN8
L1.29875	1.10719E	1.10725E	13	3	80869	1.10716P.TLR5
L1.29875	1.10719E	1.10725E	13	3	80869	1.10714P.TLR5
L1.29876	1.10720P.ENSG00000226601	1.10733E	19	1	162979	1.10720P.ENSG00000226601
L1.29880	1.10721E	1.10726E	24	3	55927	1.10736P.SUSD4
L1.29880	1.10721E	1.10726E	24	3	55927	1.10750P.CAPN8
L1.29881	1.10721E	1.10733E	21	3	139804	1.10720P.ENSG00000226601
L1.29881	1.10721E	1.10733E	21	3	139804	1.10750P.CAPN8
L1.29881	1.10721E	1.10733E	21	3	139804	1.10716P.TLR5
L1.29881	1.10721E	1.10733E	21	3	139804	1.10714P.TLR5
L1.29884	1.10722E	1.10733E	20	3	122519	1.10750P.CAPN8
L1.29884	1.10722E	1.10733E	20	3	122519	1.10716P.TLR5
L1.29884	1.10722E	1.10733E	20	3	122519	1.10720P.ENSG00000226601
L1.29884	1.10722E	1.10733E	20	3	122519	1.10714P.TLR5
L1.29885	1.10723E	1.10733E	16	3	118850	1.10750P.CAPN8
L1.29885	1.10723E	1.10733E	16	3	118850	1.10714P.TLR5
L1.29885	1.10723E	1.10733E	16	3	118850	1.10720P.ENSG00000226601
L1.29885	1.10723E	1.10733E	16	3	118850	1.10716P.TLR5
L1.29889	1.10725E	1.10732E	51	3	77276	1.10716P.TLR5
L1.29889	1.10725E	1.10732E	51	3	77276	1.10750P.CAPN8
L1.29889	1.10725E	1.10732E	51	3	77276	1.10736P.SUSD4
L1.29889	1.10725E	1.10732E	51	3	77276	1.10714P.TLR5
L1.29891	1.10725E	1.10735E	19	3	107789	1.10750P.CAPN8
L1.29891	1.10725E	1.10735E	19	3	107789	1.10716P.TLR5
L1.29891	1.10725E	1.10735E	19	3	107789	1.10714P.TLR5
L1.29891	1.10725E	1.10735E	19	3	107789	1.10736P.SUSD4
L1.29892	1.10725E	1.10736P.SUSD4	24	1	115133	1.10736P.SUSD4
L1.29893	1.10725E	1.10742E	10	3	257155	1.10750P.CAPN8
L1.29893	1.10725E	1.10742E	10	3	257155	1.10736P.SUSD4
L1.29893	1.10725E	1.10742E	10	3	257155	1.10716P.TLR5
L1.29894	1.10725E	1.10744E	9	3	372766	1.10714P.TLR5
L1.29894	1.10725E	1.10744E	9	3	372766	1.10750P.CAPN8
L1.29894	1.10725E	1.10744E	9	3	372766	1.10736P.SUSD4
L1.29895	1.10725E	1.10745E	15	3	381988	1.10714P.TLR5
L1.29895	1.10725E	1.10745E	15	3	381988	1.10716P.TLR5
L1.29895	1.10725E	1.10745E	15	3	381988	1.10750P.CAPN8
L1.29895	1.10725E	1.10745E	15	3	381988	1.10736P.SUSD4
L1.29896	1.10725E	1.10747E	4	3	403709	1.10714P.TLR5
L1.29896	1.10725E	1.10747E	4	3	403709	1.10736P.SUSD4
L1.29896	1.10725E	1.10747E	4	3	403709	1.10716P.TLR5
L1.29896	1.10725E	1.10747E	4	3	403709	1.10750P.CAPN8
L1.29897	1.10725E	1.10750P.CAPN8	9	1	419741	1.10750P.CAPN8
L1.29898	1.10725E	1.10751E	9	3	435722	1.10750P.CAPN8
L1.29898	1.10725E	1.10751E	9	3	435722	1.10736P.SUSD4
L1.29901	1.10726E	1.10732E	53	3	67132	1.10736P.SUSD4
L1.29901	1.10726E	1.10732E	53	3	67132	1.10750P.CAPN8
L1.29903	1.10726E	1.10735E	19	3	97645	1.10750P.CAPN8
L1.29903	1.10726E	1.10735E	19	3	97645	1.10736P.SUSD4
L1.29904	1.10726E	1.10736P.SUSD4	23	1	104989	1.10736P.SUSD4
L1.29905	1.10726E	1.10747E	3	3	393565	1.10750P.CAPN8
L1.29905	1.10726E	1.10747E	3	3	393565	1.10736P.SUSD4
L1.29906	1.10726E	1.10750P.CAPN8	7	1	409597	1.10750P.CAPN8
L1.29909	1.10727E	1.10732E	56	3	57799	1.10750P.CAPN8
L1.29909	1.10727E	1.10732E	56	3	57799	1.10736P.SUSD4
L1.29909	1.10727E	1.10732E	56	3	57799	1.10716P.TLR5
L1.29911	1.10727E	1.10735E	21	3	88312	1.10716P.TLR5
L1.29911	1.10727E	1.10735E	21	3	88312	1.10750P.CAPN8
L1.29911	1.10727E	1.10735E	21	3	88312	1.10736P.SUSD4
L1.29912	1.10727E	1.10736P.SUSD4	14	1	95656	1.10736P.SUSD4
L1.29913	1.10727E	1.10744E	7	3	353289	1.10736P.SUSD4
L1.29913	1.10727E	1.10744E	7	3	353289	1.10750P.CAPN8
L1.29914	1.10727E	1.10745E	9	3	362511	1.10736P.SUSD4
L1.29914	1.10727E	1.10745E	9	3	362511	1.10750P.CAPN8
L1.29914	1.10727E	1.10745E	9	3	362511	1.10716P.TLR5
L1.29917	1.10727E	1.10750P.CAPN8	6	1	400264	1.10750P.CAPN8
L1.29918	1.10728E	1.10731E	27	3	38523	1.10736P.SUSD4
L1.29919	1.10728E	1.10733E	22	3	68867	1.10750P.CAPN8
L1.29919	1.10728E	1.10733E	22	3	68867	1.10714P.TLR5
L1.29919	1.10728E	1.10733E	22	3	68867	1.10716P.TLR5
L1.29919	1.10728E	1.10733E	22	3	68867	1.10720P.ENSG00000226601
L1.29920	1.10729E	1.10731E	30	3	33957	1.10736P.SUSD4
L1.29921	1.10730E	1.10731E	37	3	14716	1.10736P.SUSD4
L1.29922	1.10730E	1.10733E	17	3	45060	1.10750P.CAPN8
L1.29922	1.10730E	1.10733E	17	3	45060	1.10714P.TLR5
L1.29922	1.10730E	1.10733E	17	3	45060	1.10720P.ENSG00000226601
L1.29922	1.10730E	1.10733E	17	3	45060	1.10716P.TLR5
L1.29925	1.10731E	1.10735E	31	3	44112	1.10736P.SUSD4
L1.29926	1.10731E	1.10736P.SUSD4	28	1	51456	1.10736P.SUSD4
L1.29927	1.10732E	1.10733E	225	3	16745	1.10750P.CAPN8
L1.29927	1.10732E	1.10733E	225	3	16745	1.10716P.TLR5
L1.29927	1.10732E	1.10733E	225	3	16745	1.10714P.TLR5
L1.29927	1.10732E	1.10733E	225	3	16745	1.10720P.ENSG00000226601
L1.29928	1.10733E	1.10734E	68	3	7502	1.10716P.TLR5
L1.29928	1.10733E	1.10734E	68	3	7502	1.10750P.CAPN8
L1.29928	1.10733E	1.10734E	68	3	7502	1.10714P.TLR5
L1.29928	1.10733E	1.10734E	68	3	7502	1.10720P.ENSG00000226601
L1.29929	1.10733E	1.10735E	101	3	13768	1.10750P.CAPN8
L1.29929	1.10733E	1.10735E	101	3	13768	1.10716P.TLR5
L1.29929	1.10733E	1.10735E	101	3	13768	1.10720P.ENSG00000226601
L1.29929	1.10733E	1.10735E	101	3	13768	1.10714P.TLR5
L1.29930	1.10733E	1.10744E	11	3	278745	1.10714P.TLR5
L1.29930	1.10733E	1.10744E	11	3	278745	1.10750P.CAPN8
L1.29930	1.10733E	1.10744E	11	3	278745	1.10720P.ENSG00000226601
L1.29931	1.10733E	1.10745E	25	3	287967	1.10716P.TLR5
L1.29931	1.10733E	1.10745E	25	3	287967	1.10714P.TLR5
L1.29931	1.10733E	1.10745E	25	3	287967	1.10720P.ENSG00000226601
L1.29931	1.10733E	1.10745E	25	3	287967	1.10750P.CAPN8
L1.29932	1.10733E	1.10750P.CAPN8	16	1	325720	1.10750P.CAPN8
L1.29933	1.10733E	1.10751E	6	3	341701	1.10720P.ENSG00000226601
L1.29933	1.10733E	1.10751E	6	3	341701	1.10750P.CAPN8
L1.29934	1.10737E	1.10745E	13	5	227808	1.10714P.TLR5
L1.29934	1.10737E	1.10745E	13	5	227808	1.10720P.ENSG00000226601
L1.29934	1.10737E	1.10745E	13	5	227808	1.10750P.CAPN8
L1.29934	1.10737E	1.10745E	13	5	227808	1.10736P.SUSD4
L1.29934	1.10737E	1.10745E	13	5	227808	1.10716P.TLR5
L1.29939	1.10753P.CAPN2	1.10759E	21	1	46972	1.10753P.CAPN2
L1.29958	1.10755P.CAPN2	1.10758E	26	1	21926	1.10755P.CAPN2
L1.29959	1.10755P.CAPN2	1.10759E	21	1	30481	1.10755P.CAPN2
L1.3718	1.1075E	1.1096P.ENSG00000234607	17	1	190800	1.1096P.ENSG00000234607
L1.3721	1.1075E	1.1101P.ENSG00000233078	13	1	230055	1.1101P.ENSG00000233078
L1.3726	1.1075E	1.1110P.FAM131C	11	1	290863	1.1110P.FAM131C
L1.29978	1.10762E	1.10785P.FBXO28	5	1	353314	1.10785P.FBXO28
L1.29980	1.10763E	1.10785P.FBXO28	3	1	349513	1.10785P.FBXO28
L1.29994	1.10773P.TP53BP2	1.10779E	33	1	41486	1.10773P.TP53BP2
L1.3746	1.1077P.RPL12P14	1.1094E	15	1	143527	1.1077P.RPL12P14
L1.3747	1.1077P.RPL12P14	1.1095E	12	1	152512	1.1077P.RPL12P14
L1.30008	1.10785P.FBXO28	1.10806E	9	1	225528	1.10785P.FBXO28
L1.30011	1.10785P.FBXO28	1.10818E	2	1	342214	1.10785P.FBXO28
L1.30012	1.10786E	1.10804P.ENSG00000229742	13	1	177665	1.10804P.ENSG00000229742
L1.30015	1.10788E	1.10792P.DEGS1	36	1	41518	1.10792P.DEGS1
L1.30016	1.10788E	1.10804P.ENSG00000229742	11	1	158999	1.10804P.ENSG00000229742
L1.30019	1.10789E	1.10804P.ENSG00000229742	15	1	149813	1.10804P.ENSG00000229742
L1.30026	1.10792P.DEGS1	1.10795E	52	1	20958	1.10792P.DEGS1
L1.30030	1.10792P.DEGS1	1.10799E	17	1	66351	1.10792P.DEGS1
L1.30034	1.10792P.DEGS1	1.10803E	14	1	109016	1.10792P.DEGS1
L1.30037	1.10792P.DEGS1	1.10806E	17	1	156798	1.10792P.DEGS1
L1.30040	1.10792P.DEGS1	1.10814E	7	1	239080	1.10792P.DEGS1
L1.3787	1.1079E	1.1096P.ENSG00000234607	14	1	149542	1.1096P.ENSG00000234607
L1.3788	1.1079E	1.1110P.FAM131C	4	1	249605	1.1110P.FAM131C
L1.3792	1.1080E	1.1096P.ENSG00000234607	24	1	144428	1.1096P.ENSG00000234607
L1.3793	1.1080E	1.1110P.FAM131C	12	1	244491	1.1110P.FAM131C
L1.30053	1.10810E	1.10814E	15	3	34863	1.10792P.DEGS1
L1.30055	1.10812E	1.10814E	30	3	10269	1.10792P.DEGS1
L1.30060	1.10815P.WDR26	1.10818E	64	1	21537	1.10815P.WDR26
L1.30070	1.10818E	1.10854P.DNAH14	4	1	473885	1.10854P.DNAH14
L1.3802	1.1081E	1.1096P.ENSG00000234607	23	1	132078	1.1096P.ENSG00000234607
L1.3803	1.1081E	1.1098P.ENSG00000231353	12	1	150238	1.1098P.ENSG00000231353
L1.30078	1.10821E	1.10854P.DNAH14	2	1	432383	1.10854P.DNAH14
L1.30082	1.10822E	1.10854P.DNAH14	8	1	426834	1.10854P.DNAH14
L1.30094	1.10827E	1.10854P.DNAH14	4	1	401786	1.10854P.DNAH14
L1.3808	1.1082P.SPEN-AS1	1.1084E	32	1	23290	1.1082P.SPEN-AS1
L1.3809	1.1082P.SPEN-AS1	1.1085E	32	1	28770	1.1082P.SPEN-AS1
L1.3811	1.1082P.SPEN-AS1	1.1087E	26	1	37483	1.1082P.SPEN-AS1
L1.3812	1.1082P.SPEN-AS1	1.1088E	32	1	44541	1.1082P.SPEN-AS1
L1.3814	1.1082P.SPEN-AS1	1.1090E	26	1	55774	1.1082P.SPEN-AS1
L1.3817	1.1082P.SPEN-AS1	1.1093E	16	1	79953	1.1082P.SPEN-AS1
L1.3818	1.1082P.SPEN-AS1	1.1094E	56	1	92221	1.1082P.SPEN-AS1
L1.3819	1.1082P.SPEN-AS1	1.1095E	41	1	101206	1.1082P.SPEN-AS1
L1.3836	1.1083E	1.1096P.ENSG00000234607	14	1	108255	1.1096P.ENSG00000234607
L1.30144	1.10858P.LBR	1.10892E	9	1	319226	1.10858P.LBR
L1.30161	1.10858P.LBR	1.10920E	5	1	548962	1.10858P.LBR
L1.30162	1.10858P.LBR	1.10921E	2	1	555767	1.10858P.LBR
L1.30169	1.10859E	1.10896P.SRP9	4	1	342792	1.10896P.SRP9
L1.30172	1.10860E	1.10896P.SRP9	16	1	335146	1.10896P.SRP9
L1.30196	1.10862E	1.10896P.SRP9	20	1	322764	1.10896P.SRP9
L1.30198	1.10862E	1.10901P.EPHX1	16	1	370456	1.10901P.EPHX1
L1.30204	1.10862E	1.10916P.MIR6741	14	1	467192	1.10916P.MIR6741
L1.30209	1.10862E	1.10923P.ENSG00000289341	4	1	545585	1.10923P.ENSG00000289341
L1.30211	1.10862E	1.10928P.H3-3A	8	1	607297	1.10928P.H3-3A
L1.30216	1.10863P.LINC02765	1.10897E	7	1	319115	1.10863P.LINC02765
L1.30223	1.10863P.LINC02765	1.10915E	5	1	450064	1.10863P.LINC02765
L1.30226	1.10863P.LINC02765	1.10920E	4	1	510435	1.10863P.LINC02765
L1.30231	1.10864E	1.10883P.ENAH	14	1	174669	1.10883P.ENAH
L1.30236	1.10864E	1.10896P.SRP9	44	1	299971	1.10896P.SRP9
L1.30239	1.10864E	1.10899P.EPHX1	21	1	334123	1.10899P.EPHX1
L1.30241	1.10864E	1.10901P.EPHX1	15	1	347663	1.10901P.EPHX1
L1.30257	1.10864E	1.10923P.ENSG00000289341	5	1	522792	1.10923P.ENSG00000289341
L1.30263	1.10865E	1.10896P.SRP9	8	1	290477	1.10896P.SRP9
L1.30264	1.10865E	1.10899P.EPHX1	5	1	324629	1.10899P.EPHX1
L1.30265	1.10865E	1.10901P.EPHX1	5	1	338169	1.10901P.EPHX1
L1.30280	1.10867E	1.10869P.ENAH	17	1	22925	1.10869P.ENAH
L1.30281	1.10867E	1.10883P.ENAH	33	1	145545	1.10883P.ENAH
L1.30288	1.10867E	1.10896P.SRP9	39	1	270847	1.10896P.SRP9
L1.30291	1.10867E	1.10899P.EPHX1	20	1	304999	1.10899P.EPHX1
L1.30293	1.10867E	1.10901P.EPHX1	16	1	318539	1.10901P.EPHX1
L1.30316	1.10868E	1.10896P.SRP9	9	1	261596	1.10896P.SRP9
L1.30318	1.10868E	1.10901P.EPHX1	6	1	309288	1.10901P.EPHX1
L1.30333	1.10871E	1.10883P.ENAH	25	1	104641	1.10883P.ENAH
L1.30335	1.10871E	1.10896P.SRP9	26	1	229943	1.10896P.SRP9
L1.30339	1.10871E	1.10916P.MIR6741	7	1	374371	1.10916P.MIR6741
L1.30348	1.10875E	1.10883P.ENAH	13	1	73279	1.10883P.ENAH
L1.30362	1.10883P.ENAH	1.10887E	19	1	40757	1.10883P.ENAH
L1.30364	1.10883P.ENAH	1.10892E	34	1	94055	1.10883P.ENAH
L1.30397	1.10889E	1.10892E	20	3	28440	1.10858P.LBR
L1.30397	1.10889E	1.10892E	20	3	28440	1.10891P.ENSG00000226349
L1.30397	1.10889E	1.10892E	20	3	28440	1.10883P.ENAH
L1.3840	1.1088E	1.1096P.ENSG00000234607	19	1	74225	1.1096P.ENSG00000234607
L1.30398	1.10890E	1.10892E	17	3	24707	1.10891P.ENSG00000226349
L1.30398	1.10890E	1.10892E	17	3	24707	1.10883P.ENAH
L1.30398	1.10890E	1.10892E	17	3	24707	1.10858P.LBR
L1.30399	1.10891P.ENSG00000226349	1.10892E	44	1	11090	1.10891P.ENSG00000226349
L1.30414	1.10896P.SRP9	1.10906E	16	1	78425	1.10896P.SRP9
L1.30418	1.10896P.SRP9	1.10914E	16	1	130065	1.10896P.SRP9
L1.30422	1.10896P.SRP9	1.10920E	15	1	198489	1.10896P.SRP9
L1.30436	1.10899P.EPHX1	1.10914E	17	1	95913	1.10899P.EPHX1
L1.30441	1.10900E	1.10901P.EPHX1	74	1	7072	1.10901P.EPHX1
L1.30445	1.10901P.EPHX1	1.10914E	12	1	82373	1.10901P.EPHX1
L1.3843	1.1091P.ENSG00000270620	1.1095E	21	1	35155	1.1091P.ENSG00000270620
L1.30478	1.10923P.ENSG00000289341	1.10934E	11	1	109088	1.10923P.ENSG00000289341
L1.30481	1.10926E	1.10928P.H3-3A	28	1	5843	1.10928P.H3-3A
L1.30483	1.10928P.H3-3A	1.10936E	27	1	72222	1.10928P.H3-3A
L1.30487	1.10929P.H3-3A	1.10934E	25	1	38581	1.10929P.H3-3A
L1.30491	1.10930P.LINC01703	1.10934E	41	1	26532	1.10930P.LINC01703
L1.30493	1.10931P.LINC01703	1.10934E	22	1	22980	1.10931P.LINC01703
L1.30494	1.10932E	1.10934E	21	3	17668	1.10923P.ENSG00000289341
L1.30494	1.10932E	1.10934E	21	3	17668	1.10929P.H3-3A
L1.30494	1.10932E	1.10934E	21	3	17668	1.10930P.LINC01703
L1.30494	1.10932E	1.10934E	21	3	17668	1.10931P.LINC01703
L1.30494	1.10932E	1.10934E	21	3	17668	1.10945P.ACBD3
L1.30498	1.10934E	1.10945P.ACBD3	36	1	76192	1.10945P.ACBD3
L1.30499	1.10935P.ENSG00000270598	1.10936E	71	1	10047	1.10935P.ENSG00000270598
L1.30505	1.10936E	1.10945P.ACBD3	76	1	51346	1.10945P.ACBD3
L1.30511	1.10940E	1.10942E	19	3	8742	1.10945P.ACBD3
L1.30513	1.10942E	1.10945P.ACBD3	56	1	18967	1.10945P.ACBD3
L1.30514	1.10943E	1.10945P.ACBD3	70	1	12862	1.10945P.ACBD3
L1.30515	1.10944E	1.10945P.ACBD3	52	1	7434	1.10945P.ACBD3
L1.30516	1.10945P.ACBD3	1.10946E	45	1	6500	1.10945P.ACBD3
L1.30517	1.10945P.ACBD3	1.10947E	49	1	9506	1.10945P.ACBD3
L1.30520	1.10945P.ACBD3	1.10950E	28	1	26139	1.10945P.ACBD3
L1.30521	1.10945P.ACBD3	1.10951E	29	1	30362	1.10945P.ACBD3
L1.30522	1.10945P.ACBD3	1.10952E	15	1	116877	1.10945P.ACBD3
L1.30523	1.10945P.ACBD3	1.10954E	14	1	140043	1.10945P.ACBD3
L1.3846	1.1094E	1.1096P.ENSG00000234607	110	1	26545	1.1096P.ENSG00000234607
L1.30525	1.10952E	1.10953P.LIN9	25	1	5988	1.10953P.LIN9
L1.3848	1.1095E	1.1096P.ENSG00000234607	50	1	17560	1.1096P.ENSG00000234607
L1.3849	1.1095E	1.1098P.ENSG00000231353	37	1	35720	1.1098P.ENSG00000231353
L1.3851	1.1095E	1.1104P.HSPB7	21	1	70120	1.1104P.HSPB7
L1.3852	1.1095E	1.1110P.FAM131C	29	1	117623	1.1110P.FAM131C
L1.30538	1.10967E	1.10986P.PSEN2	16	1	235539	1.10986P.PSEN2
L1.30563	1.10986P.PSEN2	1.10988E	79	1	18586	1.10986P.PSEN2
L1.30566	1.10986P.PSEN2	1.11004E	17	1	217377	1.10986P.PSEN2
L1.30569	1.10986P.PSEN2	1.11030E	3	1	477289	1.10986P.PSEN2
L1.30571	1.10986P.PSEN2	1.11036E	3	1	566345	1.10986P.PSEN2
L1.30572	1.10986P.PSEN2	1.11037E	7	1	572558	1.10986P.PSEN2
L1.30574	1.10986P.PSEN2	1.11039E	10	1	581916	1.10986P.PSEN2
L1.30575	1.10986P.PSEN2	1.11040E	4	1	590004	1.10986P.PSEN2
L1.30580	1.10987P.PSEN2	1.11039E	2	1	571629	1.10987P.PSEN2
L1.30581	1.10988E	1.11025P.CDC42BPA	4	1	425486	1.11025P.CDC42BPA
L1.30585	1.10989E	1.11025P.CDC42BPA	4	1	414855	1.11025P.CDC42BPA
L1.30586	1.10989E	1.11034P.ENSG00000242757	11	1	521030	1.11034P.ENSG00000242757
L1.30587	1.10989E	1.11036E	3	3	537128	1.11025P.CDC42BPA
L1.30587	1.10989E	1.11036E	3	3	537128	1.11034P.ENSG00000242757
L1.30590	1.10990E	1.10995P.ENSG00000233706	20	1	68728	1.10995P.ENSG00000233706
L1.30593	1.10990E	1.11025P.CDC42BPA	2	1	402514	1.11025P.CDC42BPA
L1.30594	1.10990E	1.11034P.ENSG00000242757	2	1	508689	1.11034P.ENSG00000242757
L1.30595	1.10990E	1.11036E	2	3	524787	1.10995P.ENSG00000233706
L1.30595	1.10990E	1.11036E	2	3	524787	1.11034P.ENSG00000242757
L1.30595	1.10990E	1.11036E	2	3	524787	1.11025P.CDC42BPA
L1.30602	1.10992P.COQ8A	1.10997E	42	1	71180	1.10992P.COQ8A
L1.30603	1.10992P.COQ8A	1.10998E	12	1	87188	1.10992P.COQ8A
L1.30604	1.10992P.COQ8A	1.10999E	18	1	101129	1.10992P.COQ8A
L1.30605	1.10992P.COQ8A	1.11004E	32	1	147725	1.10992P.COQ8A
L1.30607	1.10992P.COQ8A	1.11015E	12	1	275678	1.10992P.COQ8A
L1.30615	1.10992P.COQ8A	1.11026E	5	1	380658	1.10992P.COQ8A
L1.30616	1.10992P.COQ8A	1.11032E	8	1	426426	1.10992P.COQ8A
L1.30619	1.10992P.COQ8A	1.11036E	3	1	496693	1.10992P.COQ8A
L1.30620	1.10992P.COQ8A	1.11037E	10	1	502906	1.10992P.COQ8A
L1.30622	1.10992P.COQ8A	1.11039E	20	1	512264	1.10992P.COQ8A
L1.30623	1.10992P.COQ8A	1.11040E	15	1	520352	1.10992P.COQ8A
L1.30635	1.10995P.ENSG00000233706	1.11039E	9	1	471630	1.10995P.ENSG00000233706
L1.30637	1.10996E	1.11025P.CDC42BPA	8	1	314283	1.11025P.CDC42BPA
L1.30638	1.10997E	1.11025P.CDC42BPA	19	1	303240	1.11025P.CDC42BPA
L1.30641	1.10998E	1.11025P.CDC42BPA	7	1	287232	1.11025P.CDC42BPA
L1.30642	1.10998E	1.11034P.ENSG00000242757	2	1	393407	1.11034P.ENSG00000242757
L1.30643	1.10999E	1.11025P.CDC42BPA	12	1	273291	1.11025P.CDC42BPA
L1.30644	1.10999E	1.11034P.ENSG00000242757	3	1	379466	1.11034P.ENSG00000242757
L1.18	1.10P.FAM41C	1.13E	16	1	22106	1.10P.FAM41C
L1.19	1.10P.FAM41C	1.19E	24	1	66419	1.10P.FAM41C
L1.30645	1.11000E	1.11025P.CDC42BPA	8	1	265708	1.11025P.CDC42BPA
L1.30646	1.11000E	1.11034P.ENSG00000242757	8	1	371883	1.11034P.ENSG00000242757
L1.30647	1.11001E	1.11025P.CDC42BPA	8	1	258834	1.11025P.CDC42BPA
L1.30648	1.11002E	1.11025P.CDC42BPA	4	1	251146	1.11025P.CDC42BPA
L1.30649	1.11003E	1.11025P.CDC42BPA	16	1	244674	1.11025P.CDC42BPA
L1.30651	1.11004E	1.11024P.CDC42BPA	19	1	213129	1.11024P.CDC42BPA
L1.30652	1.11004E	1.11025P.CDC42BPA	35	1	226695	1.11025P.CDC42BPA
L1.30653	1.11004E	1.11034P.ENSG00000242757	24	1	332870	1.11034P.ENSG00000242757
L1.30654	1.11004E	1.11036E	4	3	348968	1.11024P.CDC42BPA
L1.30654	1.11004E	1.11036E	4	3	348968	1.11025P.CDC42BPA
L1.30654	1.11004E	1.11036E	4	3	348968	1.11034P.ENSG00000242757
L1.30655	1.11005E	1.11025P.CDC42BPA	12	1	207712	1.11025P.CDC42BPA
L1.30656	1.11006E	1.11025P.CDC42BPA	10	1	201090	1.11025P.CDC42BPA
L1.30658	1.11008E	1.11024P.CDC42BPA	21	1	167797	1.11024P.CDC42BPA
L1.30659	1.11008E	1.11025P.CDC42BPA	15	1	181363	1.11025P.CDC42BPA
L1.30660	1.11009E	1.11025P.CDC42BPA	37	1	170468	1.11025P.CDC42BPA
L1.30661	1.11009E	1.11034P.ENSG00000242757	7	1	276643	1.11034P.ENSG00000242757
L1.30662	1.11010E	1.11025P.CDC42BPA	11	1	162365	1.11025P.CDC42BPA
L1.30668	1.11013E	1.11025P.CDC42BPA	13	1	129484	1.11025P.CDC42BPA
L1.30669	1.11014E	1.11025P.CDC42BPA	17	1	114665	1.11025P.CDC42BPA
L1.30670	1.11015E	1.11019P.ENSG00000236636	41	1	47085	1.11019P.ENSG00000236636
L1.30671	1.11015E	1.11025P.CDC42BPA	21	1	98742	1.11025P.CDC42BPA
L1.30680	1.11018E	1.11019P.ENSG00000236636	45	1	10322	1.11019P.ENSG00000236636
L1.30688	1.11025P.CDC42BPA	1.11026E	42	1	6238	1.11025P.CDC42BPA
L1.30693	1.11025P.CDC42BPA	1.11032E	27	1	52006	1.11025P.CDC42BPA
L1.30697	1.11025P.CDC42BPA	1.11039E	14	1	137844	1.11025P.CDC42BPA
L1.30698	1.11032E	1.11034P.ENSG00000242757	16	1	54169	1.11034P.ENSG00000242757
L1.30701	1.11039E	1.11079P.WNT9A	5	1	489855	1.11079P.WNT9A
L1.30703	1.11040E	1.11079P.WNT9A	9	1	481767	1.11079P.WNT9A
L1.30706	1.11042E	1.11079P.WNT9A	8	1	472041	1.11079P.WNT9A
L1.30707	1.11043E	1.11079P.WNT9A	5	1	469438	1.11079P.WNT9A
L1.3886	1.1104P.HSPB7	1.1109E	15	1	37411	1.1104P.HSPB7
L1.30719	1.11050E	1.11052P.ZNF678	51	1	20437	1.11052P.ZNF678
L1.30720	1.11050E	1.11079P.WNT9A	9	1	402543	1.11079P.WNT9A
L1.30722	1.11052P.ZNF678	1.11053E	59	1	6141	1.11052P.ZNF678
L1.30723	1.11052P.ZNF678	1.11054E	22	1	9220	1.11052P.ZNF678
L1.30725	1.11052P.ZNF678	1.11056E	24	1	16495	1.11052P.ZNF678
L1.30736	1.11052P.ZNF678	1.11068E	26	1	199298	1.11052P.ZNF678
L1.30738	1.11052P.ZNF678	1.11078E	7	1	371284	1.11052P.ZNF678
L1.30740	1.11052P.ZNF678	1.11081E	9	1	397103	1.11052P.ZNF678
L1.30749	1.11065P.SNAP47	1.11078E	13	1	202610	1.11065P.SNAP47
L1.30751	1.11065P.SNAP47	1.11080E	13	1	220522	1.11065P.SNAP47
L1.30752	1.11065P.SNAP47	1.11081E	10	1	228429	1.11065P.SNAP47
L1.30764	1.11068E	1.11070P.ENSG00000286389	99	1	25303	1.11070P.ENSG00000286389
L1.30766	1.11068E	1.11074E	32	3	123485	1.11052P.ZNF678
L1.30766	1.11068E	1.11074E	32	3	123485	1.11093P.C1orf35
L1.30766	1.11068E	1.11074E	32	3	123485	1.11094P.MRPL55
L1.30766	1.11068E	1.11074E	32	3	123485	1.11070P.ENSG00000286389
L1.30766	1.11068E	1.11074E	32	3	123485	1.11079P.WNT9A
L1.30768	1.11068E	1.11076E	21	3	160133	1.11093P.C1orf35
L1.30768	1.11068E	1.11076E	21	3	160133	1.11079P.WNT9A
L1.30768	1.11068E	1.11076E	21	3	160133	1.11070P.ENSG00000286389
L1.30768	1.11068E	1.11076E	21	3	160133	1.11052P.ZNF678
L1.30768	1.11068E	1.11076E	21	3	160133	1.11094P.MRPL55
L1.30771	1.11068E	1.11079P.WNT9A	168	1	182808	1.11079P.WNT9A
L1.30772	1.11068E	1.11080E	18	3	189898	1.11093P.C1orf35
L1.30772	1.11068E	1.11080E	18	3	189898	1.11052P.ZNF678
L1.30772	1.11068E	1.11080E	18	3	189898	1.11070P.ENSG00000286389
L1.30772	1.11068E	1.11080E	18	3	189898	1.11094P.MRPL55
L1.30772	1.11068E	1.11080E	18	3	189898	1.11079P.WNT9A
L1.30775	1.11068E	1.11089E	8	3	292731	1.11093P.C1orf35
L1.30775	1.11068E	1.11089E	8	3	292731	1.11052P.ZNF678
L1.30775	1.11068E	1.11089E	8	3	292731	1.11070P.ENSG00000286389
L1.30775	1.11068E	1.11089E	8	3	292731	1.11094P.MRPL55
L1.30775	1.11068E	1.11089E	8	3	292731	1.11079P.WNT9A
L1.30776	1.11068E	1.11093P.C1orf35	36	1	338002	1.11093P.C1orf35
L1.30777	1.11068E	1.11094P.MRPL55	26	1	346171	1.11094P.MRPL55
L1.30780	1.11069E	1.11079P.WNT9A	15	1	164653	1.11079P.WNT9A
L1.30785	1.11070P.ENSG00000286389	1.11078E	14	1	146683	1.11070P.ENSG00000286389
L1.30790	1.11071E	1.11079P.WNT9A	17	1	151993	1.11079P.WNT9A
L1.30797	1.11078E	1.11079P.WNT9A	61	1	10822	1.11079P.WNT9A
L1.30801	1.11079P.WNT9A	1.11092E	17	1	144371	1.11079P.WNT9A
L1.3893	1.1107P.FAM131C2P	1.1109E	32	1	20573	1.1107P.FAM131C2P
L1.30806	1.11082E	1.11131P.ENSG00000279306	4	1	491496	1.11131P.ENSG00000279306
L1.30807	1.11083E	1.11131P.ENSG00000279306	3	1	484790	1.11131P.ENSG00000279306
L1.30810	1.11086E	1.11131P.ENSG00000279306	7	1	450413	1.11131P.ENSG00000279306
L1.30825	1.11092E	1.11131P.ENSG00000279306	11	1	396650	1.11131P.ENSG00000279306
L1.30837	1.11093P.C1orf35	1.11133E	5	1	400900	1.11093P.C1orf35
L1.30851	1.11094P.MRPL55	1.11133E	9	1	392731	1.11094P.MRPL55
L1.3897	1.1109E	1.1110P.FAM131C	91	1	10092	1.1110P.FAM131C
L1.30873	1.11102P.IBA57-DT	1.11104E	24	1	12734	1.11102P.IBA57-DT
L1.30879	1.11104E	1.11127P.H2BU1	6	1	280565	1.11127P.H2BU1
L1.30880	1.11104E	1.11131P.ENSG00000279306	5	1	309341	1.11131P.ENSG00000279306
L1.30881	1.11105E	1.11131P.ENSG00000279306	5	1	304878	1.11131P.ENSG00000279306
L1.30882	1.11106E	1.11127P.H2BU1	8	1	270572	1.11127P.H2BU1
L1.30883	1.11106E	1.11131P.ENSG00000279306	23	1	299348	1.11131P.ENSG00000279306
L1.30884	1.11107E	1.11131P.ENSG00000279306	3	1	290485	1.11131P.ENSG00000279306
L1.3903	1.1110P.FAM131C	1.1122E	19	1	105970	1.1110P.FAM131C
L1.3904	1.1110P.FAM131C	1.1123E	17	1	120942	1.1110P.FAM131C
L1.30888	1.11110E	1.11131P.ENSG00000279306	12	1	264980	1.11131P.ENSG00000279306
L1.30890	1.11112E	1.11131P.ENSG00000279306	7	1	237209	1.11131P.ENSG00000279306
L1.30898	1.11118E	1.11131P.ENSG00000279306	15	1	138774	1.11131P.ENSG00000279306
L1.3924	1.1111P.FAM131C	1.1122E	13	1	95409	1.1111P.FAM131C
L1.30903	1.11121E	1.11131P.ENSG00000279306	16	1	108052	1.11131P.ENSG00000279306
L1.30914	1.11129E	1.11131P.ENSG00000279306	35	1	17501	1.11131P.ENSG00000279306
L1.30916	1.11131P.ENSG00000279306	1.11132E	94	1	9050	1.11131P.ENSG00000279306
L1.30917	1.11131P.ENSG00000279306	1.11133E	85	1	15073	1.11131P.ENSG00000279306
L1.30925	1.11131P.ENSG00000279306	1.11200E	4	1	722007	1.11131P.ENSG00000279306
L1.30926	1.11131P.ENSG00000279306	1.11202E	8	1	743724	1.11131P.ENSG00000279306
L1.30967	1.11140E	1.11229P.NUP133	2	1	838426	1.11229P.NUP133
L1.31017	1.11146E	1.11191E	5	3	419432	1.11229P.NUP133
L1.31025	1.11146E	1.11229P.NUP133	2	1	783816	1.11229P.NUP133
L1.31054	1.11147P.RHOU	1.11201E	2	1	480196	1.11147P.RHOU
L1.31055	1.11147P.RHOU	1.11202E	15	1	488439	1.11147P.RHOU
L1.31260	1.11202E	1.11229P.NUP133	11	1	277438	1.11229P.NUP133
L1.31271	1.11206P.RAB4A-AS1	1.11224E	10	1	202239	1.11206P.RAB4A-AS1
L1.31272	1.11206P.RAB4A-AS1	1.11225E	10	1	213766	1.11206P.RAB4A-AS1
L1.31273	1.11206P.RAB4A-AS1	1.11227E	8	1	228064	1.11206P.RAB4A-AS1
L1.31291	1.11209E	1.11215P.CCSAP	15	1	44994	1.11215P.CCSAP
L1.31295	1.11209E	1.11229P.NUP133	13	1	211570	1.11229P.NUP133
L1.31298	1.11211E	1.11215P.CCSAP	24	1	30244	1.11215P.CCSAP
L1.31299	1.11211E	1.11229P.NUP133	18	1	196820	1.11229P.NUP133
L1.31306	1.11213E	1.11229P.NUP133	10	1	180346	1.11229P.NUP133
L1.31314	1.11215P.CCSAP	1.11225E	13	1	139615	1.11215P.CCSAP
L1.31326	1.11229P.NUP133	1.11230E	45	1	8540	1.11229P.NUP133
L1.31327	1.11229P.NUP133	1.11231E	42	1	16783	1.11229P.NUP133
L1.31341	1.11229P.NUP133	1.11302E	10	1	812231	1.11229P.NUP133
L1.3988	1.1122E	1.1129P.CPLANE2	17	1	62618	1.1129P.CPLANE2
L1.31374	1.11237P.TAF5L	1.11302E	8	1	698913	1.11237P.TAF5L
L1.31382	1.11239E	1.11299P.ENSG00000227006	5	1	631843	1.11299P.ENSG00000227006
L1.31383	1.11239E	1.11300P.ENSG00000224407	5	1	650398	1.11300P.ENSG00000224407
L1.31384	1.11239E	1.11302E	5	3	686698	1.11299P.ENSG00000227006
L1.31384	1.11239E	1.11302E	5	3	686698	1.11300P.ENSG00000224407
L1.31399	1.11242E	1.11299P.ENSG00000227006	11	1	612136	1.11299P.ENSG00000227006
L1.31401	1.11242E	1.11301E	11	3	651046	1.11300P.ENSG00000224407
L1.31401	1.11242E	1.11301E	11	3	651046	1.11299P.ENSG00000227006
L1.31402	1.11242E	1.11302E	4	3	666991	1.11300P.ENSG00000224407
L1.31402	1.11242E	1.11302E	4	3	666991	1.11299P.ENSG00000227006
L1.31406	1.11243E	1.11292E	5	3	549597	1.11299P.ENSG00000227006
L1.31411	1.11243E	1.11299P.ENSG00000227006	17	1	604105	1.11299P.ENSG00000227006
L1.31412	1.11243E	1.11301E	8	3	643015	1.11299P.ENSG00000227006
L1.31413	1.11243E	1.11302E	11	3	658960	1.11299P.ENSG00000227006
L1.31419	1.11244E	1.11302E	2	3	646460	1.11299P.ENSG00000227006
L1.31420	1.11245E	1.11299P.ENSG00000227006	6	1	579877	1.11299P.ENSG00000227006
L1.31429	1.11247E	1.11299P.ENSG00000227006	4	1	568324	1.11299P.ENSG00000227006
L1.31430	1.11247E	1.11300P.ENSG00000224407	12	1	586879	1.11300P.ENSG00000224407
L1.31455	1.11250E	1.11299P.ENSG00000227006	6	1	537739	1.11299P.ENSG00000227006
L1.31461	1.11251E	1.11299P.ENSG00000227006	9	1	512183	1.11299P.ENSG00000227006
L1.31512	1.11263E	1.11299P.ENSG00000227006	3	1	407532	1.11299P.ENSG00000227006
L1.31520	1.11264E	1.11299P.ENSG00000227006	4	1	395910	1.11299P.ENSG00000227006
L1.31573	1.11274E	1.11299P.ENSG00000227006	5	1	272175	1.11299P.ENSG00000227006
L1.31579	1.11275E	1.11299P.ENSG00000227006	3	1	267567	1.11299P.ENSG00000227006
L1.31604	1.11281P.GALNT2	1.11285E	33	1	38208	1.11281P.GALNT2
L1.31610	1.11281P.GALNT2	1.11291E	17	1	118250	1.11281P.GALNT2
L1.31612	1.11281P.GALNT2	1.11293E	11	1	149936	1.11281P.GALNT2
L1.31629	1.11282E	1.11299P.ENSG00000227006	11	1	184408	1.11299P.ENSG00000227006
L1.31648	1.11284E	1.11299P.ENSG00000227006	13	1	168610	1.11299P.ENSG00000227006
L1.31650	1.11285E	1.11289E	16	3	37544	1.11299P.ENSG00000227006
L1.31659	1.11285E	1.11299P.ENSG00000227006	26	1	159036	1.11299P.ENSG00000227006
L1.31679	1.11289E	1.11290E	19	3	15116	1.11299P.ENSG00000227006
L1.31687	1.11290E	1.11299P.ENSG00000227006	15	1	106376	1.11299P.ENSG00000227006
L1.31693	1.11291E	1.11299P.ENSG00000227006	14	1	78994	1.11299P.ENSG00000227006
L1.31695	1.11293E	1.11299P.ENSG00000227006	22	1	47308	1.11299P.ENSG00000227006
L1.31696	1.11294E	1.11299P.ENSG00000227006	27	1	36891	1.11299P.ENSG00000227006
L1.31701	1.11304E	1.11313P.PGBD5	20	1	76094	1.11313P.PGBD5
L1.31707	1.11306E	1.11313P.PGBD5	16	1	52749	1.11313P.PGBD5
L1.4006	1.1130P.MT1XP1	1.1135E	16	1	62777	1.1130P.MT1XP1
L1.31732	1.11319P.COG2	1.11325E	12	1	82593	1.11319P.COG2
L1.31744	1.11320E	1.11325E	26	3	62934	1.11319P.COG2
L1.31744	1.11320E	1.11325E	26	3	62934	1.11323P.AGT
L1.31748	1.11321E	1.11327P.AGT	16	1	70696	1.11327P.AGT
L1.31749	1.11321E	1.11328P.CAPN9	13	1	80073	1.11328P.CAPN9
L1.31750	1.11321E	1.11330E	13	3	100824	1.11323P.AGT
L1.31750	1.11321E	1.11330E	13	3	100824	1.11327P.AGT
L1.31750	1.11321E	1.11330E	13	3	100824	1.11328P.CAPN9
L1.31752	1.11321E	1.11363E	2	3	553777	1.11323P.AGT
L1.31752	1.11321E	1.11363E	2	3	553777	1.11328P.CAPN9
L1.31752	1.11321E	1.11363E	2	3	553777	1.11327P.AGT
L1.31753	1.11322E	1.11323P.AGT	19	1	31017	1.11323P.AGT
L1.31756	1.11322E	1.11327P.AGT	18	1	60517	1.11327P.AGT
L1.31757	1.11322E	1.11328P.CAPN9	16	1	69894	1.11328P.CAPN9
L1.31758	1.11322E	1.11330E	15	3	90645	1.11327P.AGT
L1.31758	1.11322E	1.11330E	15	3	90645	1.11328P.CAPN9
L1.31758	1.11322E	1.11330E	15	3	90645	1.11323P.AGT
L1.31761	1.11323P.AGT	1.11325E	42	1	14874	1.11323P.AGT
L1.31781	1.11334E	1.11365P.C1orf131	2	1	438829	1.11365P.C1orf131
L1.31790	1.11336E	1.11365P.C1orf131	2	1	426515	1.11365P.C1orf131
L1.31806	1.11338E	1.11341P.C1orf198	20	1	28205	1.11341P.C1orf198
L1.4011	1.1133E	1.1141E	18	3	39079	1.1143P.SZRD1
L1.4012	1.1133E	1.1143P.SZRD1	18	1	65662	1.1143P.SZRD1
L1.31830	1.11341P.C1orf198	1.11364E	7	1	367893	1.11341P.C1orf198
L1.31851	1.11348E	1.11365P.C1orf131	4	1	276116	1.11365P.C1orf131
L1.31855	1.11350P.TTC13	1.11361E	9	1	233607	1.11350P.TTC13
L1.31859	1.11350P.TTC13	1.11366E	3	1	267960	1.11350P.TTC13
L1.31871	1.11369P.EXOC8	1.11390E	16	1	230938	1.11369P.EXOC8
L1.31872	1.11369P.EXOC8	1.11391E	5	1	238454	1.11369P.EXOC8
L1.31873	1.11369P.EXOC8	1.11392E	7	1	244132	1.11369P.EXOC8
L1.31874	1.11369P.EXOC8	1.11395E	14	1	253560	1.11369P.EXOC8
L1.31876	1.11369P.EXOC8	1.11398E	25	1	267138	1.11369P.EXOC8
L1.31882	1.11371E	1.11385P.ENSG00000233461	10	1	175637	1.11385P.ENSG00000233461
L1.31884	1.11371E	1.11395E	7	3	238567	1.11385P.ENSG00000233461
L1.31884	1.11371E	1.11395E	7	3	238567	1.11399P.LINC00582
L1.31885	1.11371E	1.11396E	5	3	244385	1.11385P.ENSG00000233461
L1.31885	1.11371E	1.11396E	5	3	244385	1.11399P.LINC00582
L1.31886	1.11371E	1.11398E	12	3	252145	1.11385P.ENSG00000233461
L1.31886	1.11371E	1.11398E	12	3	252145	1.11399P.LINC00582
L1.31887	1.11371E	1.11399P.LINC00582	3	1	259904	1.11399P.LINC00582
L1.31896	1.11373E	1.11385P.ENSG00000233461	13	1	163727	1.11385P.ENSG00000233461
L1.31900	1.11374E	1.11379P.EGLN1	24	1	40184	1.11379P.EGLN1
L1.31901	1.11374E	1.11385P.ENSG00000233461	11	1	148021	1.11385P.ENSG00000233461
L1.31907	1.11376E	1.11385P.ENSG00000233461	14	1	134170	1.11385P.ENSG00000233461
L1.31914	1.11377E	1.11385P.ENSG00000233461	12	1	120511	1.11385P.ENSG00000233461
L1.31915	1.11378E	1.11379P.EGLN1	32	1	5744	1.11379P.EGLN1
L1.31916	1.11378E	1.11385P.ENSG00000233461	11	1	113581	1.11385P.ENSG00000233461
L1.31925	1.11382E	1.11385P.ENSG00000233461	13	1	66739	1.11385P.ENSG00000233461
L1.31927	1.11385P.ENSG00000233461	1.11386E	47	1	7068	1.11385P.ENSG00000233461
L1.31931	1.11385P.ENSG00000233461	1.11390E	29	1	40308	1.11385P.ENSG00000233461
L1.356	1.113E	1.115P.PRKCZ-AS1	16	1	47116	1.115P.PRKCZ-AS1
L1.31942	1.11407E	1.11448P.SIPA1L2	5	1	770358	1.11448P.SIPA1L2
L1.31944	1.11408E	1.11448P.SIPA1L2	6	1	764365	1.11448P.SIPA1L2
L1.31946	1.11409E	1.11448P.SIPA1L2	5	1	758220	1.11448P.SIPA1L2
L1.31950	1.11410E	1.11448P.SIPA1L2	7	1	754164	1.11448P.SIPA1L2
L1.31952	1.11411E	1.11448P.SIPA1L2	7	1	750050	1.11448P.SIPA1L2
L1.31955	1.11412E	1.11448P.SIPA1L2	4	1	738748	1.11448P.SIPA1L2
L1.31966	1.11422E	1.11448P.SIPA1L2	19	1	225318	1.11448P.SIPA1L2
L1.31967	1.11423E	1.11448P.SIPA1L2	14	1	215145	1.11448P.SIPA1L2
L1.31968	1.11424E	1.11448P.SIPA1L2	11	1	206411	1.11448P.SIPA1L2
L1.31971	1.11425E	1.11448P.SIPA1L2	27	1	197296	1.11448P.SIPA1L2
L1.31972	1.11426E	1.11439P.SIPA1L2	12	1	114594	1.11439P.SIPA1L2
L1.31975	1.11426E	1.11448P.SIPA1L2	23	1	183923	1.11448P.SIPA1L2
L1.31977	1.11427P.SIPA1L2	1.11442E	18	1	127855	1.11427P.SIPA1L2
L1.31983	1.11428E	1.11445E	12	3	145457	1.11448P.SIPA1L2
L1.31985	1.11428E	1.11448P.SIPA1L2	11	1	162428	1.11448P.SIPA1L2
L1.31987	1.11429E	1.11445E	16	3	132867	1.11448P.SIPA1L2
L1.31988	1.11429E	1.11448P.SIPA1L2	17	1	149838	1.11448P.SIPA1L2
L1.31989	1.11430E	1.11439P.SIPA1L2	26	1	74920	1.11439P.SIPA1L2
L1.31991	1.11430E	1.11448P.SIPA1L2	24	1	144249	1.11448P.SIPA1L2
L1.31996	1.11431E	1.11456P.RNU6-1211P	12	1	211221	1.11456P.RNU6-1211P
L1.31997	1.11431E	1.11482P.NTPCR	6	1	457042	1.11482P.NTPCR
L1.32001	1.11432E	1.11439P.SIPA1L2	35	1	58301	1.11439P.SIPA1L2
L1.32005	1.11432E	1.11445E	17	3	110659	1.11448P.SIPA1L2
L1.32007	1.11432E	1.11448P.SIPA1L2	31	1	127630	1.11448P.SIPA1L2
L1.32010	1.11433E	1.11445E	14	3	102224	1.11448P.SIPA1L2
L1.32012	1.11433E	1.11448P.SIPA1L2	20	1	119195	1.11448P.SIPA1L2
L1.32016	1.11434E	1.11441E	32	3	59691	1.11448P.SIPA1L2
L1.32019	1.11434E	1.11444E	14	3	86675	1.11448P.SIPA1L2
L1.32020	1.11434E	1.11445E	22	3	93611	1.11448P.SIPA1L2
L1.32022	1.11434E	1.11448P.SIPA1L2	21	1	110582	1.11448P.SIPA1L2
L1.32024	1.11435E	1.11439P.SIPA1L2	30	1	33969	1.11439P.SIPA1L2
L1.32027	1.11435E	1.11445E	21	3	86327	1.11448P.SIPA1L2
L1.32029	1.11435E	1.11448P.SIPA1L2	18	1	103298	1.11448P.SIPA1L2
L1.32031	1.11436E	1.11439P.SIPA1L2	43	1	29379	1.11439P.SIPA1L2
L1.32036	1.11436E	1.11448P.SIPA1L2	19	1	98708	1.11448P.SIPA1L2
L1.32037	1.11436E	1.11482P.NTPCR	8	1	419534	1.11482P.NTPCR
L1.32040	1.11437E	1.11439P.SIPA1L2	56	1	21720	1.11439P.SIPA1L2
L1.32043	1.11437E	1.11448P.SIPA1L2	13	1	91049	1.11448P.SIPA1L2
L1.32045	1.11438E	1.11439P.SIPA1L2	98	1	12237	1.11439P.SIPA1L2
L1.32049	1.11438E	1.11448P.SIPA1L2	20	1	81566	1.11448P.SIPA1L2
L1.32051	1.11439P.SIPA1L2	1.11443E	47	1	39993	1.11439P.SIPA1L2
L1.32053	1.11439P.SIPA1L2	1.11447E	27	1	61777	1.11439P.SIPA1L2
L1.32057	1.11440E	1.11448P.SIPA1L2	24	1	61334	1.11448P.SIPA1L2
L1.32060	1.11441E	1.11447E	23	3	43339	1.11439P.SIPA1L2
L1.32061	1.11442E	1.11445E	97	3	23823	1.11427P.SIPA1L2
L1.32061	1.11442E	1.11445E	97	3	23823	1.11510P.PCNX2
L1.32061	1.11442E	1.11445E	97	3	23823	1.11448P.SIPA1L2
L1.32062	1.11442E	1.11446E	18	3	27621	1.11448P.SIPA1L2
L1.32062	1.11442E	1.11446E	18	3	27621	1.11427P.SIPA1L2
L1.32062	1.11442E	1.11446E	18	3	27621	1.11510P.PCNX2
L1.32064	1.11442E	1.11448P.SIPA1L2	68	1	40794	1.11448P.SIPA1L2
L1.32067	1.11442E	1.11510P.PCNX2	15	1	668546	1.11510P.PCNX2
L1.32069	1.11443E	1.11482P.NTPCR	10	1	350162	1.11482P.NTPCR
L1.32075	1.11448P.SIPA1L2	1.11463E	25	1	136089	1.11448P.SIPA1L2
L1.32076	1.11448P.SIPA1L2	1.11465E	13	1	164153	1.11448P.SIPA1L2
L1.32078	1.11448P.SIPA1L2	1.11467E	12	1	184219	1.11448P.SIPA1L2
L1.32081	1.11448P.SIPA1L2	1.11470E	8	1	239882	1.11448P.SIPA1L2
L1.32082	1.11448P.SIPA1L2	1.11471E	4	1	250583	1.11448P.SIPA1L2
L1.32083	1.11448P.SIPA1L2	1.11472E	4	1	256177	1.11448P.SIPA1L2
L1.32087	1.11448P.SIPA1L2	1.11477E	8	1	295758	1.11448P.SIPA1L2
L1.32088	1.11448P.SIPA1L2	1.11478E	3	1	301512	1.11448P.SIPA1L2
L1.32089	1.11448P.SIPA1L2	1.11479E	4	1	305954	1.11448P.SIPA1L2
L1.32090	1.11448P.SIPA1L2	1.11480E	8	1	309822	1.11448P.SIPA1L2
L1.32093	1.11448P.SIPA1L2	1.11483E	12	1	327691	1.11448P.SIPA1L2
L1.32094	1.11448P.SIPA1L2	1.11484E	10	1	338555	1.11448P.SIPA1L2
L1.32095	1.11448P.SIPA1L2	1.11485E	27	1	349049	1.11448P.SIPA1L2
L1.32096	1.11448P.SIPA1L2	1.11486E	10	1	358416	1.11448P.SIPA1L2
L1.32098	1.11448P.SIPA1L2	1.11488E	7	1	376008	1.11448P.SIPA1L2
L1.32099	1.11448P.SIPA1L2	1.11489E	3	1	381426	1.11448P.SIPA1L2
L1.32100	1.11448P.SIPA1L2	1.11490E	4	1	384911	1.11448P.SIPA1L2
L1.32101	1.11448P.SIPA1L2	1.11491E	7	1	391105	1.11448P.SIPA1L2
L1.32102	1.11448P.SIPA1L2	1.11492E	20	1	398051	1.11448P.SIPA1L2
L1.32105	1.11448P.SIPA1L2	1.11497E	5	1	461373	1.11448P.SIPA1L2
L1.32106	1.11448P.SIPA1L2	1.11498E	10	1	469397	1.11448P.SIPA1L2
L1.32110	1.11448P.SIPA1L2	1.11503E	5	1	536665	1.11448P.SIPA1L2
L1.32111	1.11448P.SIPA1L2	1.11504E	3	1	566304	1.11448P.SIPA1L2
L1.32114	1.11448P.SIPA1L2	1.11507E	5	1	598856	1.11448P.SIPA1L2
L1.32115	1.11448P.SIPA1L2	1.11508E	6	1	607387	1.11448P.SIPA1L2
L1.32116	1.11448P.SIPA1L2	1.11509E	9	1	613714	1.11448P.SIPA1L2
L1.32119	1.11449E	1.11456P.RNU6-1211P	24	1	68828	1.11456P.RNU6-1211P
L1.32123	1.11449E	1.11482P.NTPCR	11	1	314649	1.11482P.NTPCR
L1.32125	1.11449E	1.11484E	2	3	332378	1.11482P.NTPCR
L1.32125	1.11449E	1.11484E	2	3	332378	1.11510P.PCNX2
L1.32128	1.11449E	1.11488E	3	3	369831	1.11482P.NTPCR
L1.32128	1.11449E	1.11488E	3	3	369831	1.11456P.RNU6-1211P
L1.32128	1.11449E	1.11488E	3	3	369831	1.11510P.PCNX2
L1.32133	1.11449E	1.11510P.PCNX2	10	1	621575	1.11510P.PCNX2
L1.32139	1.11451E	1.11456P.RNU6-1211P	35	1	58845	1.11456P.RNU6-1211P
L1.32141	1.11451E	1.11482P.NTPCR	7	1	304666	1.11482P.NTPCR
L1.32144	1.11452E	1.11456P.RNU6-1211P	26	1	49082	1.11456P.RNU6-1211P
L1.32148	1.11452E	1.11484E	5	3	312632	1.11482P.NTPCR
L1.32149	1.11452E	1.11488E	2	3	350085	1.11456P.RNU6-1211P
L1.32149	1.11452E	1.11488E	2	3	350085	1.11482P.NTPCR
L1.32150	1.11453E	1.11456P.RNU6-1211P	110	1	32621	1.11456P.RNU6-1211P
L1.32154	1.11455E	1.11456P.RNU6-1211P	82	1	19071	1.11456P.RNU6-1211P
L1.32157	1.11456P.RNU6-1211P	1.11459E	33	1	25146	1.11456P.RNU6-1211P
L1.32159	1.11456P.RNU6-1211P	1.11461E	34	1	42155	1.11456P.RNU6-1211P
L1.32160	1.11456P.RNU6-1211P	1.11462E	39	1	51433	1.11456P.RNU6-1211P
L1.32161	1.11456P.RNU6-1211P	1.11463E	82	1	61084	1.11456P.RNU6-1211P
L1.32162	1.11456P.RNU6-1211P	1.11465E	40	1	89148	1.11456P.RNU6-1211P
L1.32164	1.11456P.RNU6-1211P	1.11467E	25	1	109214	1.11456P.RNU6-1211P
L1.32166	1.11456P.RNU6-1211P	1.11469E	33	1	152462	1.11456P.RNU6-1211P
L1.32167	1.11456P.RNU6-1211P	1.11470E	17	1	164877	1.11456P.RNU6-1211P
L1.32168	1.11456P.RNU6-1211P	1.11471E	10	1	175578	1.11456P.RNU6-1211P
L1.32169	1.11456P.RNU6-1211P	1.11473E	11	1	194863	1.11456P.RNU6-1211P
L1.32170	1.11456P.RNU6-1211P	1.11475E	10	1	205448	1.11456P.RNU6-1211P
L1.32172	1.11456P.RNU6-1211P	1.11477E	26	1	220753	1.11456P.RNU6-1211P
L1.32173	1.11456P.RNU6-1211P	1.11479E	8	1	230949	1.11456P.RNU6-1211P
L1.32174	1.11456P.RNU6-1211P	1.11480E	13	1	234817	1.11456P.RNU6-1211P
L1.32176	1.11456P.RNU6-1211P	1.11483E	17	1	252686	1.11456P.RNU6-1211P
L1.32177	1.11456P.RNU6-1211P	1.11484E	3	1	263550	1.11456P.RNU6-1211P
L1.32178	1.11456P.RNU6-1211P	1.11485E	32	1	274044	1.11456P.RNU6-1211P
L1.32179	1.11456P.RNU6-1211P	1.11486E	11	1	283411	1.11456P.RNU6-1211P
L1.32181	1.11456P.RNU6-1211P	1.11490E	8	1	309906	1.11456P.RNU6-1211P
L1.32182	1.11456P.RNU6-1211P	1.11491E	10	1	316100	1.11456P.RNU6-1211P
L1.32183	1.11456P.RNU6-1211P	1.11492E	13	1	323046	1.11456P.RNU6-1211P
L1.32184	1.11456P.RNU6-1211P	1.11493E	5	1	329903	1.11456P.RNU6-1211P
L1.32190	1.11458P.LINC01745	1.11463E	26	1	42767	1.11458P.LINC01745
L1.32195	1.11463E	1.11465E	35	3	28064	1.11458P.LINC01745
L1.32195	1.11463E	1.11465E	35	3	28064	1.11482P.NTPCR
L1.32195	1.11463E	1.11465E	35	3	28064	1.11468P.ENSG00000286774
L1.32197	1.11463E	1.11467E	22	3	48130	1.11458P.LINC01745
L1.32197	1.11463E	1.11467E	22	3	48130	1.11468P.ENSG00000286774
L1.32197	1.11463E	1.11467E	22	3	48130	1.11482P.NTPCR
L1.32198	1.11463E	1.11468P.ENSG00000286774	20	1	79220	1.11468P.ENSG00000286774
L1.32199	1.11463E	1.11469E	13	3	91378	1.11482P.NTPCR
L1.32199	1.11463E	1.11469E	13	3	91378	1.11468P.ENSG00000286774
L1.32199	1.11463E	1.11469E	13	3	91378	1.11458P.LINC01745
L1.32200	1.11463E	1.11482P.NTPCR	15	1	184737	1.11482P.NTPCR
L1.32202	1.11463E	1.11484E	12	3	202466	1.11468P.ENSG00000286774
L1.32202	1.11463E	1.11484E	12	3	202466	1.11482P.NTPCR
L1.32202	1.11463E	1.11484E	12	3	202466	1.11458P.LINC01745
L1.32206	1.11468P.ENSG00000286774	1.11477E	14	1	80449	1.11468P.ENSG00000286774
L1.32246	1.11515P.MAP3K21	1.11566E	6	1	666312	1.11515P.MAP3K21
L1.32247	1.11515P.MAP3K21	1.11571E	9	1	718290	1.11515P.MAP3K21
L1.32252	1.11515P.MAP3K21	1.11607E	7	1	1060695	1.11515P.MAP3K21
L1.32268	1.11518E	1.11557P.SLC35F3	6	1	543119	1.11557P.SLC35F3
L1.32278	1.11518E	1.11601P.MIR4671	3	1	948192	1.11601P.MIR4671
L1.32285	1.11520P.MAP3K21	1.11566E	13	1	615135	1.11520P.MAP3K21
L1.32286	1.11520P.MAP3K21	1.11573E	10	1	686877	1.11520P.MAP3K21
L1.32295	1.11522E	1.11557P.SLC35F3	23	1	511496	1.11557P.SLC35F3
L1.32297	1.11522E	1.11562E	4	3	572487	1.11557P.SLC35F3
L1.32298	1.11522E	1.11563E	11	3	579886	1.11557P.SLC35F3
L1.32300	1.11522E	1.11572E	2	3	661853	1.11557P.SLC35F3
L1.32302	1.11522E	1.11574E	10	3	683964	1.11557P.SLC35F3
L1.32303	1.11522E	1.11576E	4	3	692408	1.11557P.SLC35F3
L1.32305	1.11522E	1.11578E	7	3	708389	1.11557P.SLC35F3
L1.32309	1.11523E	1.11573E	3	3	659698	1.11520P.MAP3K21
L1.32309	1.11523E	1.11573E	3	3	659698	1.11557P.SLC35F3
L1.32309	1.11523E	1.11573E	3	3	659698	1.11525P.RNU4-77P
L1.32310	1.11524E	1.11573E	6	3	654262	1.11557P.SLC35F3
L1.32310	1.11524E	1.11573E	6	3	654262	1.11525P.RNU4-77P
L1.32310	1.11524E	1.11573E	6	3	654262	1.11520P.MAP3K21
L1.32314	1.11525P.RNU4-77P	1.11573E	11	1	619215	1.11525P.RNU4-77P
L1.32315	1.11526E	1.11557P.SLC35F3	2	1	449969	1.11557P.SLC35F3
L1.32324	1.11529E	1.11557P.SLC35F3	4	1	430698	1.11557P.SLC35F3
L1.4039	1.1152E	1.1153P.CROCCP3	33	1	5673	1.1153P.CROCCP3
L1.4041	1.1152E	1.1160P.CROCCP2	16	1	146428	1.1160P.CROCCP2
L1.32330	1.11530E	1.11557P.SLC35F3	4	1	425523	1.11557P.SLC35F3
L1.32371	1.11539P.KCNK1	1.11541E	26	1	40597	1.11539P.KCNK1
L1.32373	1.11539P.KCNK1	1.11543E	17	1	74926	1.11539P.KCNK1
L1.32374	1.11539P.KCNK1	1.11544E	20	1	91971	1.11539P.KCNK1
L1.32375	1.11539P.KCNK1	1.11545E	18	1	99467	1.11539P.KCNK1
L1.32380	1.11539P.KCNK1	1.11551E	31	1	175446	1.11539P.KCNK1
L1.32382	1.11539P.KCNK1	1.11555E	6	1	255822	1.11539P.KCNK1
L1.32383	1.11539P.KCNK1	1.11556E	10	1	281770	1.11539P.KCNK1
L1.32390	1.11540P.MIR4427	1.11541E	29	1	25051	1.11540P.MIR4427
L1.32399	1.11541E	1.11546P.ENSG00000286109	17	1	65759	1.11546P.ENSG00000286109
L1.32415	1.11545E	1.11546P.ENSG00000286109	76	1	6889	1.11546P.ENSG00000286109
L1.32422	1.11546P.ENSG00000286109	1.11551E	19	1	69090	1.11546P.ENSG00000286109
L1.32436	1.11557P.SLC35F3	1.11566E	31	1	89621	1.11557P.SLC35F3
L1.32437	1.11557P.SLC35F3	1.11567E	20	1	98911	1.11557P.SLC35F3
L1.32439	1.11557P.SLC35F3	1.11573E	17	1	161363	1.11557P.SLC35F3
L1.32446	1.11562E	1.11566E	16	3	28630	1.11515P.MAP3K21
L1.32446	1.11562E	1.11566E	16	3	28630	1.11520P.MAP3K21
L1.32446	1.11562E	1.11566E	16	3	28630	1.11557P.SLC35F3
L1.32447	1.11563E	1.11566E	75	3	21231	1.11515P.MAP3K21
L1.32447	1.11563E	1.11566E	75	3	21231	1.11557P.SLC35F3
L1.32447	1.11563E	1.11566E	75	3	21231	1.11520P.MAP3K21
L1.32448	1.11564E	1.11566E	66	3	11283	1.11515P.MAP3K21
L1.32448	1.11564E	1.11566E	66	3	11283	1.11557P.SLC35F3
L1.32448	1.11564E	1.11566E	66	3	11283	1.11520P.MAP3K21
L1.32449	1.11565E	1.11566E	76	3	7240	1.11515P.MAP3K21
L1.32449	1.11565E	1.11566E	76	3	7240	1.11520P.MAP3K21
L1.32449	1.11565E	1.11566E	76	3	7240	1.11557P.SLC35F3
L1.32451	1.11566E	1.11568E	19	3	26444	1.11520P.MAP3K21
L1.32451	1.11566E	1.11568E	19	3	26444	1.11515P.MAP3K21
L1.32451	1.11566E	1.11568E	19	3	26444	1.11557P.SLC35F3
L1.32452	1.11566E	1.11569E	15	3	41448	1.11557P.SLC35F3
L1.32452	1.11566E	1.11569E	15	3	41448	1.11520P.MAP3K21
L1.32452	1.11566E	1.11569E	15	3	41448	1.11515P.MAP3K21
L1.32453	1.11566E	1.11570E	15	3	45598	1.11515P.MAP3K21
L1.32453	1.11566E	1.11570E	15	3	45598	1.11557P.SLC35F3
L1.32453	1.11566E	1.11570E	15	3	45598	1.11520P.MAP3K21
L1.32463	1.11583E	1.11606P.COA6	7	1	227631	1.11606P.COA6
L1.32466	1.11586E	1.11601P.MIR4671	17	1	142093	1.11601P.MIR4671
L1.32470	1.11589P.ENSG00000233332	1.11592E	52	1	21735	1.11589P.ENSG00000233332
L1.32475	1.11589P.ENSG00000233332	1.11600E	24	1	80058	1.11589P.ENSG00000233332
L1.4056	1.1158E	1.1159P.ENSG00000271732	135	1	12797	1.1159P.ENSG00000271732
L1.4059	1.1158E	1.1170P.ENSG00000238142	12	1	282895	1.1170P.ENSG00000238142
L1.4060	1.1158E	1.1171P.RNU1-2	13	1	289171	1.1171P.RNU1-2
L1.32484	1.11591E	1.11596P.ENSG00000231272	25	1	33019	1.11596P.ENSG00000231272
L1.32486	1.11591E	1.11601P.MIR4671	12	1	79993	1.11601P.MIR4671
L1.32489	1.11592E	1.11596P.ENSG00000231272	38	1	26296	1.11596P.ENSG00000231272
L1.32501	1.11596P.ENSG00000231272	1.11600E	21	1	32027	1.11596P.ENSG00000231272
L1.4075	1.1159P.ENSG00000271732	1.1173E	9	1	296015	1.1159P.ENSG00000271732
L1.4078	1.1159P.ENSG00000271732	1.1176E	4	1	318045	1.1159P.ENSG00000271732
L1.4079	1.1159P.ENSG00000271732	1.1177E	37	1	328079	1.1159P.ENSG00000271732
L1.4080	1.1159P.ENSG00000271732	1.1185E	4	1	407670	1.1159P.ENSG00000271732
L1.4081	1.1159P.ENSG00000271732	1.1187E	2	1	425037	1.1159P.ENSG00000271732
L1.32513	1.11608E	1.11699P.MIR4753	2	1	749360	1.11699P.MIR4753
L1.32514	1.11609E	1.11699P.MIR4753	2	1	743947	1.11699P.MIR4753
L1.32552	1.11612P.TARBP1	1.11690E	5	1	634601	1.11612P.TARBP1
L1.32553	1.11612P.TARBP1	1.11691E	3	1	638981	1.11612P.TARBP1
L1.32554	1.11612P.TARBP1	1.11692E	4	1	644932	1.11612P.TARBP1
L1.32559	1.11613E	1.11626P.ENSG00000228830	17	1	118813	1.11626P.ENSG00000228830
L1.32562	1.11613E	1.11636P.LINC01132	5	1	229522	1.11636P.LINC01132
L1.32576	1.11613E	1.11684P.LINC01348	7	1	587582	1.11684P.LINC01348
L1.32578	1.11613E	1.11686P.ENSG00000233018	4	1	602793	1.11686P.ENSG00000233018
L1.32579	1.11613E	1.11688P.ENSG00000233018	3	1	610854	1.11688P.ENSG00000233018
L1.32580	1.11613E	1.11689P.ENSG00000273416	2	1	618923	1.11689P.ENSG00000273416
L1.32586	1.11614E	1.11626P.ENSG00000228830	48	1	113214	1.11626P.ENSG00000228830
L1.32587	1.11614E	1.11636P.LINC01132	13	1	223923	1.11636P.LINC01132
L1.32588	1.11614E	1.11649P.RNY4P16	3	1	342487	1.11649P.RNY4P16
L1.32590	1.11614E	1.11667P.LNCATV	2	1	476348	1.11667P.LNCATV
L1.32592	1.11614E	1.11684P.LINC01348	7	1	581983	1.11684P.LINC01348
L1.32594	1.11614E	1.11686P.ENSG00000233018	6	1	597194	1.11686P.ENSG00000233018
L1.32595	1.11614E	1.11689P.ENSG00000273416	3	1	613324	1.11689P.ENSG00000273416
L1.32604	1.11616E	1.11625P.U8	14	1	90102	1.11625P.U8
L1.32605	1.11616E	1.11626P.ENSG00000228830	45	1	105198	1.11626P.ENSG00000228830
L1.32610	1.11616E	1.11636P.LINC01132	15	1	215907	1.11636P.LINC01132
L1.32615	1.11616E	1.11649P.RNY4P16	6	1	334471	1.11649P.RNY4P16
L1.32626	1.11616E	1.11667P.LNCATV	4	1	468332	1.11667P.LNCATV
L1.32627	1.11616E	1.11668P.ENSG00000258082	3	1	475486	1.11668P.ENSG00000258082
L1.32636	1.11616E	1.11684P.LINC01348	6	1	573967	1.11684P.LINC01348
L1.32638	1.11616E	1.11686P.ENSG00000233018	2	1	589178	1.11686P.ENSG00000233018
L1.32639	1.11616E	1.11688P.ENSG00000233018	5	1	597239	1.11688P.ENSG00000233018
L1.32640	1.11616E	1.11689P.ENSG00000273416	8	1	605308	1.11689P.ENSG00000273416
L1.32644	1.11616E	1.11693P.TOMM20	6	1	626870	1.11693P.TOMM20
L1.32649	1.11617E	1.11626P.ENSG00000228830	45	1	96331	1.11626P.ENSG00000228830
L1.32661	1.11617E	1.11684P.LINC01348	6	1	565100	1.11684P.LINC01348
L1.32663	1.11617E	1.11686P.ENSG00000233018	2	1	580311	1.11686P.ENSG00000233018
L1.32664	1.11617E	1.11689P.ENSG00000273416	3	1	596441	1.11689P.ENSG00000273416
L1.32668	1.11618E	1.11626P.ENSG00000228830	32	1	92010	1.11626P.ENSG00000228830
L1.32683	1.11618E	1.11684P.LINC01348	5	1	560779	1.11684P.LINC01348
L1.32685	1.11618E	1.11686P.ENSG00000233018	2	1	575990	1.11686P.ENSG00000233018
L1.32693	1.11619P.ENSG00000288760	1.11620E	64	1	15923	1.11619P.ENSG00000288760
L1.32696	1.11619P.ENSG00000288760	1.11624E	18	1	51435	1.11619P.ENSG00000288760
L1.32719	1.11619P.ENSG00000288760	1.11660E	25	1	386151	1.11619P.ENSG00000288760
L1.32727	1.11619P.ENSG00000288760	1.11669E	5	1	454729	1.11619P.ENSG00000288760
L1.32728	1.11619P.ENSG00000288760	1.11670E	9	1	459241	1.11619P.ENSG00000288760
L1.32729	1.11619P.ENSG00000288760	1.11672E	14	1	468882	1.11619P.ENSG00000288760
L1.32731	1.11619P.ENSG00000288760	1.11677E	8	1	493830	1.11619P.ENSG00000288760
L1.32739	1.11619P.ENSG00000288760	1.11685E	12	1	555037	1.11619P.ENSG00000288760
L1.32744	1.11619P.ENSG00000288760	1.11690E	2	1	583985	1.11619P.ENSG00000288760
L1.32745	1.11619P.ENSG00000288760	1.11691E	4	1	588365	1.11619P.ENSG00000288760
L1.32746	1.11619P.ENSG00000288760	1.11692E	5	1	594316	1.11619P.ENSG00000288760
L1.4096	1.1161P.ENSG00000283773	1.1173E	5	1	278096	1.1161P.ENSG00000283773
L1.4099	1.1161P.ENSG00000283773	1.1179E	5	1	332546	1.1161P.ENSG00000283773
L1.32756	1.11620E	1.11625P.U8	56	1	47006	1.11625P.U8
L1.32757	1.11620E	1.11626P.ENSG00000228830	379	1	62102	1.11626P.ENSG00000228830
L1.32765	1.11620E	1.11636P.LINC01132	101	1	172811	1.11636P.LINC01132
L1.32771	1.11620E	1.11649P.RNY4P16	8	1	291375	1.11649P.RNY4P16
L1.32786	1.11620E	1.11667P.LNCATV	8	1	425236	1.11667P.LNCATV
L1.32787	1.11620E	1.11668P.ENSG00000258082	14	1	432390	1.11668P.ENSG00000258082
L1.32797	1.11620E	1.11683P.LINC01348	7	1	523670	1.11683P.LINC01348
L1.32798	1.11620E	1.11684P.LINC01348	39	1	530871	1.11684P.LINC01348
L1.32800	1.11620E	1.11686P.ENSG00000233018	12	1	546082	1.11686P.ENSG00000233018
L1.32801	1.11620E	1.11688P.ENSG00000233018	6	1	554143	1.11688P.ENSG00000233018
L1.32802	1.11620E	1.11689P.ENSG00000273416	19	1	562212	1.11689P.ENSG00000273416
L1.32820	1.11621P.ENSG00000287633	1.11685E	7	1	528626	1.11621P.ENSG00000287633
L1.32833	1.11622P.ENSG00000230404	1.11680E	2	1	484901	1.11622P.ENSG00000230404
L1.32855	1.11624E	1.11684P.LINC01348	6	1	495359	1.11684P.LINC01348
L1.32857	1.11624E	1.11686P.ENSG00000233018	3	1	510570	1.11686P.ENSG00000233018
L1.32869	1.11625P.U8	1.11685E	5	1	492108	1.11625P.U8
L1.32876	1.11626P.ENSG00000228830	1.11632E	57	1	75019	1.11626P.ENSG00000228830
L1.32879	1.11626P.ENSG00000228830	1.11635E	97	1	94163	1.11626P.ENSG00000228830
L1.32881	1.11626P.ENSG00000228830	1.11637E	40	1	125641	1.11626P.ENSG00000228830
L1.32882	1.11626P.ENSG00000228830	1.11638E	34	1	130751	1.11626P.ENSG00000228830
L1.32883	1.11626P.ENSG00000228830	1.11639E	38	1	136530	1.11626P.ENSG00000228830
L1.32884	1.11626P.ENSG00000228830	1.11640E	76	1	144441	1.11626P.ENSG00000228830
L1.32888	1.11626P.ENSG00000228830	1.11644E	73	1	175342	1.11626P.ENSG00000228830
L1.32891	1.11626P.ENSG00000228830	1.11648E	16	1	209494	1.11626P.ENSG00000228830
L1.32894	1.11626P.ENSG00000228830	1.11651E	14	1	251058	1.11626P.ENSG00000228830
L1.32895	1.11626P.ENSG00000228830	1.11652E	23	1	255916	1.11626P.ENSG00000228830
L1.32896	1.11626P.ENSG00000228830	1.11653E	13	1	262629	1.11626P.ENSG00000228830
L1.32897	1.11626P.ENSG00000228830	1.11654E	16	1	269470	1.11626P.ENSG00000228830
L1.32898	1.11626P.ENSG00000228830	1.11655E	28	1	279171	1.11626P.ENSG00000228830
L1.32899	1.11626P.ENSG00000228830	1.11656E	33	1	286190	1.11626P.ENSG00000228830
L1.32900	1.11626P.ENSG00000228830	1.11657E	53	1	292124	1.11626P.ENSG00000228830
L1.32903	1.11626P.ENSG00000228830	1.11660E	165	1	308126	1.11626P.ENSG00000228830
L1.32906	1.11626P.ENSG00000228830	1.11663E	38	1	333769	1.11626P.ENSG00000228830
L1.32908	1.11626P.ENSG00000228830	1.11665E	18	1	344860	1.11626P.ENSG00000228830
L1.32912	1.11626P.ENSG00000228830	1.11669E	38	1	376704	1.11626P.ENSG00000228830
L1.32913	1.11626P.ENSG00000228830	1.11670E	55	1	381216	1.11626P.ENSG00000228830
L1.32915	1.11626P.ENSG00000228830	1.11672E	120	1	390857	1.11626P.ENSG00000228830
L1.32916	1.11626P.ENSG00000228830	1.11673E	27	1	396990	1.11626P.ENSG00000228830
L1.32918	1.11626P.ENSG00000228830	1.11675E	43	1	405050	1.11626P.ENSG00000228830
L1.32920	1.11626P.ENSG00000228830	1.11677E	30	1	415805	1.11626P.ENSG00000228830
L1.32921	1.11626P.ENSG00000228830	1.11678E	21	1	420864	1.11626P.ENSG00000228830
L1.32922	1.11626P.ENSG00000228830	1.11679E	14	1	431276	1.11626P.ENSG00000228830
L1.32923	1.11626P.ENSG00000228830	1.11680E	10	1	441589	1.11626P.ENSG00000228830
L1.32925	1.11626P.ENSG00000228830	1.11682E	45	1	453772	1.11626P.ENSG00000228830
L1.32928	1.11626P.ENSG00000228830	1.11685E	86	1	477012	1.11626P.ENSG00000228830
L1.32933	1.11626P.ENSG00000228830	1.11690E	9	1	505960	1.11626P.ENSG00000228830
L1.32934	1.11626P.ENSG00000228830	1.11691E	20	1	510340	1.11626P.ENSG00000228830
L1.32935	1.11626P.ENSG00000228830	1.11692E	13	1	516291	1.11626P.ENSG00000228830
L1.32952	1.11627E	1.11631P.ENSG00000241475	42	1	48189	1.11631P.ENSG00000241475
L1.32956	1.11627E	1.11636P.LINC01132	41	1	96642	1.11636P.LINC01132
L1.32979	1.11627E	1.11667P.LNCATV	6	1	349067	1.11667P.LNCATV
L1.32980	1.11627E	1.11668P.ENSG00000258082	3	1	356221	1.11668P.ENSG00000258082
L1.32991	1.11627E	1.11684P.LINC01348	10	1	454702	1.11684P.LINC01348
L1.32993	1.11627E	1.11686P.ENSG00000233018	3	1	469913	1.11686P.ENSG00000233018
L1.33012	1.11628P.LINC00184	1.11672E	12	1	366820	1.11628P.LINC00184
L1.33017	1.11628P.LINC00184	1.11685E	4	1	452975	1.11628P.LINC00184
L1.33021	1.11629P.ENSG00000272362	1.11632E	31	1	38082	1.11629P.ENSG00000272362
L1.33023	1.11629P.ENSG00000272362	1.11635E	26	1	57226	1.11629P.ENSG00000272362
L1.33028	1.11629P.ENSG00000272362	1.11654E	13	1	232533	1.11629P.ENSG00000272362
L1.33030	1.11629P.ENSG00000272362	1.11660E	21	1	271189	1.11629P.ENSG00000272362
L1.33036	1.11629P.ENSG00000272362	1.11670E	11	1	344279	1.11629P.ENSG00000272362
L1.33037	1.11629P.ENSG00000272362	1.11672E	24	1	353920	1.11629P.ENSG00000272362
L1.33042	1.11629P.ENSG00000272362	1.11682E	7	1	416835	1.11629P.ENSG00000272362
L1.33045	1.11629P.ENSG00000272362	1.11685E	11	1	440075	1.11629P.ENSG00000272362
L1.4105	1.1162P.CROCCP2	1.1169E	13	1	133927	1.1162P.CROCCP2
L1.4110	1.1162P.CROCCP2	1.1177E	7	1	302767	1.1162P.CROCCP2
L1.33080	1.11631P.ENSG00000241475	1.11635E	28	1	31907	1.11631P.ENSG00000241475
L1.33087	1.11631P.ENSG00000241475	1.11672E	12	1	328601	1.11631P.ENSG00000241475
L1.33093	1.11631P.ENSG00000241475	1.11685E	7	1	414756	1.11631P.ENSG00000241475
L1.33103	1.11632E	1.11684P.LINC01348	13	1	393750	1.11684P.LINC01348
L1.33120	1.11635E	1.11636P.LINC01132	137	1	16546	1.11636P.LINC01132
L1.33124	1.11635E	1.11667P.LNCATV	7	1	268971	1.11667P.LNCATV
L1.33125	1.11635E	1.11668P.ENSG00000258082	4	1	276125	1.11668P.ENSG00000258082
L1.33130	1.11635E	1.11684P.LINC01348	11	1	374606	1.11684P.LINC01348
L1.33139	1.11636P.LINC01132	1.11652E	22	1	145207	1.11636P.LINC01132
L1.33141	1.11636P.LINC01132	1.11654E	21	1	158761	1.11636P.LINC01132
L1.33142	1.11636P.LINC01132	1.11655E	23	1	168462	1.11636P.LINC01132
L1.33143	1.11636P.LINC01132	1.11656E	28	1	175481	1.11636P.LINC01132
L1.33144	1.11636P.LINC01132	1.11657E	34	1	181415	1.11636P.LINC01132
L1.33147	1.11636P.LINC01132	1.11660E	126	1	197417	1.11636P.LINC01132
L1.33150	1.11636P.LINC01132	1.11663E	32	1	223060	1.11636P.LINC01132
L1.33155	1.11636P.LINC01132	1.11669E	8	1	265995	1.11636P.LINC01132
L1.33156	1.11636P.LINC01132	1.11670E	27	1	270507	1.11636P.LINC01132
L1.33157	1.11636P.LINC01132	1.11672E	57	1	280148	1.11636P.LINC01132
L1.33158	1.11636P.LINC01132	1.11673E	17	1	286281	1.11636P.LINC01132
L1.33159	1.11636P.LINC01132	1.11675E	26	1	294341	1.11636P.LINC01132
L1.33160	1.11636P.LINC01132	1.11677E	14	1	305096	1.11636P.LINC01132
L1.33162	1.11636P.LINC01132	1.11680E	12	1	330880	1.11636P.LINC01132
L1.33163	1.11636P.LINC01132	1.11682E	7	1	343063	1.11636P.LINC01132
L1.33166	1.11636P.LINC01132	1.11685E	37	1	366303	1.11636P.LINC01132
L1.33179	1.11637E	1.11667P.LNCATV	4	1	237493	1.11667P.LNCATV
L1.33180	1.11637E	1.11668P.ENSG00000258082	4	1	244647	1.11668P.ENSG00000258082
L1.33186	1.11637E	1.11684P.LINC01348	10	1	343128	1.11684P.LINC01348
L1.33199	1.11639E	1.11668P.ENSG00000258082	7	1	233758	1.11668P.ENSG00000258082
L1.33204	1.11639E	1.11684P.LINC01348	7	1	332239	1.11684P.LINC01348
L1.33217	1.11640E	1.11667P.LNCATV	10	1	218693	1.11667P.LNCATV
L1.33218	1.11640E	1.11668P.ENSG00000258082	9	1	225847	1.11668P.ENSG00000258082
L1.33226	1.11640E	1.11684P.LINC01348	16	1	324328	1.11684P.LINC01348
L1.33228	1.11640E	1.11686P.ENSG00000233018	7	1	339539	1.11686P.ENSG00000233018
L1.33241	1.11643P.ENSG00000289377	1.11660E	12	1	144456	1.11643P.ENSG00000289377
L1.33276	1.11649P.RNY4P16	1.11660E	24	1	78853	1.11649P.RNY4P16
L1.4113	1.1164P.ESPNP	1.1165E	42	1	7396	1.1164P.ESPNP
L1.33295	1.11652E	1.11684P.LINC01348	13	1	212853	1.11684P.LINC01348
L1.33301	1.11654E	1.11667P.LNCATV	13	1	93664	1.11667P.LNCATV
L1.33302	1.11654E	1.11668P.ENSG00000258082	12	1	100818	1.11668P.ENSG00000258082
L1.33307	1.11654E	1.11684P.LINC01348	19	1	199299	1.11684P.LINC01348
L1.33322	1.11656E	1.11684P.LINC01348	15	1	182579	1.11684P.LINC01348
L1.33328	1.11657E	1.11684P.LINC01348	11	1	176645	1.11684P.LINC01348
L1.4120	1.1165E	1.1171P.RNU1-2	12	1	169384	1.1171P.RNU1-2
L1.33334	1.11660E	1.11667P.LNCATV	32	1	55008	1.11667P.LNCATV
L1.33335	1.11660E	1.11668P.ENSG00000258082	17	1	62162	1.11668P.ENSG00000258082
L1.33341	1.11660E	1.11684P.LINC01348	57	1	160643	1.11684P.LINC01348
L1.33343	1.11660E	1.11686P.ENSG00000233018	10	1	175854	1.11686P.ENSG00000233018
L1.33357	1.11663E	1.11684P.LINC01348	16	1	135000	1.11684P.LINC01348
L1.33388	1.11668P.ENSG00000258082	1.11672E	35	1	20569	1.11668P.ENSG00000258082
L1.33392	1.11668P.ENSG00000258082	1.11682E	15	1	83484	1.11668P.ENSG00000258082
L1.33398	1.11669E	1.11684P.LINC01348	19	1	92065	1.11684P.LINC01348
L1.33402	1.11670E	1.11684P.LINC01348	31	1	87553	1.11684P.LINC01348
L1.33411	1.11672E	1.11684P.LINC01348	65	1	77912	1.11684P.LINC01348
L1.33414	1.11673E	1.11684P.LINC01348	16	1	71779	1.11684P.LINC01348
L1.33416	1.11675E	1.11684P.LINC01348	39	1	63719	1.11684P.LINC01348
L1.33420	1.11677E	1.11684P.LINC01348	16	1	52964	1.11684P.LINC01348
L1.33423	1.11678E	1.11684P.LINC01348	22	1	47905	1.11684P.LINC01348
L1.33428	1.11680E	1.11684P.LINC01348	29	1	27180	1.11684P.LINC01348
L1.33432	1.11686P.ENSG00000233018	1.11722E	5	1	326786	1.11686P.ENSG00000233018
L1.33434	1.11689P.ENSG00000273416	1.11722E	10	1	310656	1.11689P.ENSG00000273416
L1.33449	1.11693P.TOMM20	1.11721E	6	1	275022	1.11693P.TOMM20
L1.33450	1.11693P.TOMM20	1.11722E	5	1	289094	1.11693P.TOMM20
L1.33451	1.11693P.TOMM20	1.11728E	2	1	329173	1.11693P.TOMM20
L1.33455	1.11698P.RBM34	1.11722E	10	1	257965	1.11698P.RBM34
L1.33461	1.11699P.MIR4753	1.11725E	3	1	260668	1.11699P.MIR4753
L1.33462	1.11699P.MIR4753	1.11726E	8	1	264771	1.11699P.MIR4753
L1.360	1.116P.FAAP20	1.120E	16	1	58216	1.116P.FAAP20
L1.361	1.116P.FAAP20	1.121E	45	1	76721	1.116P.FAAP20
L1.362	1.116P.FAAP20	1.122E	29	1	88808	1.116P.FAAP20
L1.363	1.116P.FAAP20	1.123E	13	1	95952	1.116P.FAAP20
L1.364	1.116P.FAAP20	1.124E	28	1	106748	1.116P.FAAP20
L1.367	1.116P.FAAP20	1.127E	13	1	143320	1.116P.FAAP20
L1.368	1.116P.FAAP20	1.128E	11	1	152511	1.116P.FAAP20
L1.370	1.116P.FAAP20	1.130E	20	1	178492	1.116P.FAAP20
L1.371	1.116P.FAAP20	1.131E	14	1	186925	1.116P.FAAP20
L1.33467	1.11702E	1.11712P.GGPS1	16	1	108155	1.11712P.GGPS1
L1.33468	1.11702E	1.11719P.TBCE	10	1	159009	1.11719P.TBCE
L1.33470	1.11703E	1.11712P.GGPS1	32	1	101536	1.11712P.GGPS1
L1.33471	1.11703E	1.11719P.TBCE	17	1	152390	1.11719P.TBCE
L1.33479	1.11705E	1.11712P.GGPS1	16	1	70723	1.11712P.GGPS1
L1.33484	1.11705E	1.11724P.RPS21P1	10	1	179768	1.11724P.RPS21P1
L1.33487	1.11706E	1.11712P.GGPS1	28	1	54909	1.11712P.GGPS1
L1.33493	1.11707E	1.11712P.GGPS1	21	1	48075	1.11712P.GGPS1
L1.33497	1.11708E	1.11712P.GGPS1	17	1	39565	1.11712P.GGPS1
L1.33507	1.11712P.GGPS1	1.11716E	18	1	30690	1.11712P.GGPS1
L1.33511	1.11712P.GGPS1	1.11720E	14	1	69977	1.11712P.GGPS1
L1.33513	1.11712P.GGPS1	1.11722E	24	1	91313	1.11712P.GGPS1
L1.33518	1.11719P.TBCE	1.11722E	25	1	40459	1.11719P.TBCE
L1.33522	1.11729E	1.11769E	3	3	295324	1.11732P.B3GALNT2
L1.33522	1.11729E	1.11769E	3	3	295324	1.11735P.MTCYBP14
L1.33522	1.11729E	1.11769E	3	3	295324	1.11753P.GNG4
L1.33522	1.11729E	1.11769E	3	3	295324	1.11737P.MTCO3P46
L1.4126	1.1172P.ENSG00000290122	1.1173E	54	1	9724	1.1172P.ENSG00000290122
L1.33523	1.11730E	1.11769E	6	3	291739	1.11735P.MTCYBP14
L1.33523	1.11730E	1.11769E	6	3	291739	1.11753P.GNG4
L1.33523	1.11730E	1.11769E	6	3	291739	1.11737P.MTCO3P46
L1.33523	1.11730E	1.11769E	6	3	291739	1.11732P.B3GALNT2
L1.33528	1.11732P.B3GALNT2	1.11751E	13	1	126366	1.11732P.B3GALNT2
L1.33534	1.11732P.B3GALNT2	1.11759E	17	1	199477	1.11732P.B3GALNT2
L1.33536	1.11732P.B3GALNT2	1.11761E	21	1	219681	1.11732P.B3GALNT2
L1.33537	1.11732P.B3GALNT2	1.11762E	10	1	226871	1.11732P.B3GALNT2
L1.33540	1.11732P.B3GALNT2	1.11765E	19	1	246531	1.11732P.B3GALNT2
L1.33541	1.11732P.B3GALNT2	1.11766E	19	1	255437	1.11732P.B3GALNT2
L1.33543	1.11732P.B3GALNT2	1.11768E	10	1	271164	1.11732P.B3GALNT2
L1.33544	1.11732P.B3GALNT2	1.11769E	29	1	281436	1.11732P.B3GALNT2
L1.33545	1.11732P.B3GALNT2	1.11770E	12	1	292255	1.11732P.B3GALNT2
L1.33546	1.11732P.B3GALNT2	1.11771E	6	1	298774	1.11732P.B3GALNT2
L1.33547	1.11732P.B3GALNT2	1.11772E	13	1	306094	1.11732P.B3GALNT2
L1.33557	1.11733E	1.11753P.GNG4	13	1	137132	1.11753P.GNG4
L1.33559	1.11734E	1.11763P.LDHAP2	9	1	224085	1.11763P.LDHAP2
L1.33562	1.11735P.MTCYBP14	1.11769E	4	1	265728	1.11735P.MTCYBP14
L1.33563	1.11736E	1.11769E	3	3	259255	1.11732P.B3GALNT2
L1.33563	1.11736E	1.11769E	3	3	259255	1.11737P.MTCO3P46
L1.33563	1.11736E	1.11769E	3	3	259255	1.11735P.MTCYBP14
L1.33563	1.11736E	1.11769E	3	3	259255	1.11753P.GNG4
L1.33564	1.11737P.MTCO3P46	1.11740E	31	1	13572	1.11737P.MTCO3P46
L1.33566	1.11737P.MTCO3P46	1.11769E	6	1	239335	1.11737P.MTCO3P46
L1.4127	1.1173E	1.1174P.CROCC	32	1	8330	1.1174P.CROCC
L1.33570	1.11740E	1.11753P.GNG4	27	1	90242	1.11753P.GNG4
L1.33573	1.11741P.ENSG00000270710	1.11756E	14	1	113526	1.11741P.ENSG00000270710
L1.33575	1.11742E	1.11753P.GNG4	20	1	73719	1.11753P.GNG4
L1.33580	1.11746E	1.11763P.LDHAP2	14	1	132381	1.11763P.LDHAP2
L1.4130	1.1174P.CROCC	1.1184E	13	1	92520	1.1174P.CROCC
L1.33584	1.11750E	1.11763P.LDHAP2	13	1	116376	1.11763P.LDHAP2
L1.33586	1.11751E	1.11753P.GNG4	65	1	19549	1.11753P.GNG4
L1.33588	1.11751E	1.11761E	17	3	93315	1.11763P.LDHAP2
L1.33589	1.11751E	1.11762E	13	3	100505	1.11763P.LDHAP2
L1.33590	1.11751E	1.11763P.LDHAP2	25	1	110112	1.11763P.LDHAP2
L1.33592	1.11752E	1.11762E	14	3	90335	1.11763P.LDHAP2
L1.33593	1.11752E	1.11763P.LDHAP2	12	1	99942	1.11763P.LDHAP2
L1.33596	1.11753P.GNG4	1.11757E	18	1	37122	1.11753P.GNG4
L1.33598	1.11753P.GNG4	1.11759E	28	1	53562	1.11753P.GNG4
L1.33599	1.11753P.GNG4	1.11760E	64	1	62104	1.11753P.GNG4
L1.33600	1.11753P.GNG4	1.11761E	46	1	73766	1.11753P.GNG4
L1.33601	1.11753P.GNG4	1.11762E	49	1	80956	1.11753P.GNG4
L1.33603	1.11753P.GNG4	1.11765E	21	1	100616	1.11753P.GNG4
L1.33605	1.11753P.GNG4	1.11768E	16	1	125249	1.11753P.GNG4
L1.33606	1.11753P.GNG4	1.11769E	17	1	135521	1.11753P.GNG4
L1.33607	1.11753P.GNG4	1.11772E	11	1	160179	1.11753P.GNG4
L1.33612	1.11759E	1.11761E	38	3	20204	1.11763P.LDHAP2
L1.33613	1.11759E	1.11762E	15	3	27394	1.11763P.LDHAP2
L1.33614	1.11759E	1.11763P.LDHAP2	33	1	37001	1.11763P.LDHAP2
L1.33619	1.11777P.LYST	1.11779E	15	1	34725	1.11777P.LYST
L1.33620	1.11777P.LYST	1.11780E	22	1	44166	1.11777P.LYST
L1.33622	1.11777P.LYST	1.11782E	16	1	56531	1.11777P.LYST
L1.33623	1.11777P.LYST	1.11783E	14	1	63245	1.11777P.LYST
L1.33624	1.11777P.LYST	1.11784E	15	1	72774	1.11777P.LYST
L1.33628	1.11788E	1.11833P.ENO1P1	4	1	385701	1.11833P.ENO1P1
L1.33629	1.11788E	1.11834P.ENO1P1	3	1	393618	1.11834P.ENO1P1
L1.33632	1.11788E	1.11839P.LGALS8	13	1	427276	1.11839P.LGALS8
L1.33639	1.11789E	1.11833P.ENO1P1	4	1	377250	1.11833P.ENO1P1
L1.33640	1.11789E	1.11834P.ENO1P1	16	1	385167	1.11834P.ENO1P1
L1.33643	1.11789E	1.11838P.LGALS8	5	1	410504	1.11838P.LGALS8
L1.33644	1.11789E	1.11839P.LGALS8	8	1	418825	1.11839P.LGALS8
L1.33648	1.11789E	1.11850P.HEATR1	3	1	499487	1.11850P.HEATR1
L1.4135	1.1178E	1.1181P.MFAP2	21	1	28168	1.1181P.MFAP2
L1.4136	1.1178E	1.1183P.ENSG00000288636	26	1	53302	1.1183P.ENSG00000288636
L1.4137	1.1178E	1.1184E	17	3	58017	1.1189P.SDHB
L1.4137	1.1178E	1.1184E	17	3	58017	1.1181P.MFAP2
L1.4137	1.1178E	1.1184E	17	3	58017	1.1183P.ENSG00000288636
L1.4139	1.1178E	1.1188E	17	3	90180	1.1181P.MFAP2
L1.4139	1.1178E	1.1188E	17	3	90180	1.1183P.ENSG00000288636
L1.4139	1.1178E	1.1188E	17	3	90180	1.1189P.SDHB
L1.4140	1.1178E	1.1189P.SDHB	14	1	95631	1.1189P.SDHB
L1.33672	1.11792E	1.11828E	2	3	331141	1.11834P.ENO1P1
L1.33672	1.11792E	1.11828E	2	3	331141	1.11833P.ENO1P1
L1.33672	1.11792E	1.11828E	2	3	331141	1.11839P.LGALS8
L1.33673	1.11792E	1.11833P.ENO1P1	2	1	362550	1.11833P.ENO1P1
L1.33674	1.11792E	1.11834P.ENO1P1	6	1	370467	1.11834P.ENO1P1
L1.33675	1.11792E	1.11839P.LGALS8	6	1	404125	1.11839P.LGALS8
L1.33681	1.11793P.ENSG00000286142	1.11828E	4	1	326777	1.11793P.ENSG00000286142
L1.33684	1.11793P.ENSG00000286142	1.11835E	3	1	375140	1.11793P.ENSG00000286142
L1.33688	1.11793P.ENSG00000286142	1.11840E	4	1	407943	1.11793P.ENSG00000286142
L1.33690	1.11793P.ENSG00000286142	1.11843E	4	1	417331	1.11793P.ENSG00000286142
L1.33716	1.11797E	1.11834P.ENO1P1	4	1	320851	1.11834P.ENO1P1
L1.33720	1.11798E	1.11828E	3	3	274623	1.11838P.LGALS8
L1.33720	1.11798E	1.11828E	3	3	274623	1.11839P.LGALS8
L1.33720	1.11798E	1.11828E	3	3	274623	1.11833P.ENO1P1
L1.33720	1.11798E	1.11828E	3	3	274623	1.11834P.ENO1P1
L1.33722	1.11798E	1.11834P.ENO1P1	11	1	313949	1.11834P.ENO1P1
L1.33725	1.11798E	1.11839P.LGALS8	6	1	347607	1.11839P.LGALS8
L1.33729	1.11799E	1.11834P.ENO1P1	4	1	298122	1.11834P.ENO1P1
L1.4142	1.1179E	1.1181P.MFAP2	30	1	16551	1.1181P.MFAP2
L1.4143	1.1179E	1.1184E	23	3	46400	1.1181P.MFAP2
L1.378	1.117E	1.118P.ENSG00000234396	46	1	8015	1.118P.ENSG00000234396
L1.33730	1.11800E	1.11820P.EDARADD	11	1	190982	1.11820P.EDARADD
L1.33732	1.11800E	1.11831E	5	3	266643	1.11839P.LGALS8
L1.33732	1.11800E	1.11831E	5	3	266643	1.11820P.EDARADD
L1.33732	1.11800E	1.11831E	5	3	266643	1.11834P.ENO1P1
L1.33732	1.11800E	1.11831E	5	3	266643	1.11838P.LGALS8
L1.33732	1.11800E	1.11831E	5	3	266643	1.11833P.ENO1P1
L1.33733	1.11800E	1.11833P.ENO1P1	5	1	277956	1.11833P.ENO1P1
L1.33734	1.11800E	1.11834P.ENO1P1	10	1	285873	1.11834P.ENO1P1
L1.33735	1.11800E	1.11838P.LGALS8	6	1	311210	1.11838P.LGALS8
L1.33736	1.11800E	1.11839P.LGALS8	14	1	319531	1.11839P.LGALS8
L1.33739	1.11801E	1.11820P.EDARADD	31	1	178167	1.11820P.EDARADD
L1.33744	1.11801E	1.11825E	15	3	213212	1.11806P.RNU2-70P
L1.33744	1.11801E	1.11825E	15	3	213212	1.11838P.LGALS8
L1.33744	1.11801E	1.11825E	15	3	213212	1.11845P.ENSG00000230325
L1.33744	1.11801E	1.11825E	15	3	213212	1.11820P.EDARADD
L1.33744	1.11801E	1.11825E	15	3	213212	1.11834P.ENO1P1
L1.33744	1.11801E	1.11825E	15	3	213212	1.11833P.ENO1P1
L1.33744	1.11801E	1.11825E	15	3	213212	1.11839P.LGALS8
L1.33746	1.11801E	1.11828E	48	3	233732	1.11833P.ENO1P1
L1.33746	1.11801E	1.11828E	48	3	233732	1.11820P.EDARADD
L1.33746	1.11801E	1.11828E	48	3	233732	1.11839P.LGALS8
L1.33746	1.11801E	1.11828E	48	3	233732	1.11834P.ENO1P1
L1.33746	1.11801E	1.11828E	48	3	233732	1.11838P.LGALS8
L1.33746	1.11801E	1.11828E	48	3	233732	1.11845P.ENSG00000230325
L1.33747	1.11801E	1.11830E	10	3	247737	1.11820P.EDARADD
L1.33747	1.11801E	1.11830E	10	3	247737	1.11838P.LGALS8
L1.33747	1.11801E	1.11830E	10	3	247737	1.11833P.ENO1P1
L1.33747	1.11801E	1.11830E	10	3	247737	1.11806P.RNU2-70P
L1.33747	1.11801E	1.11830E	10	3	247737	1.11845P.ENSG00000230325
L1.33747	1.11801E	1.11830E	10	3	247737	1.11839P.LGALS8
L1.33747	1.11801E	1.11830E	10	3	247737	1.11834P.ENO1P1
L1.33748	1.11801E	1.11831E	14	3	253828	1.11838P.LGALS8
L1.33748	1.11801E	1.11831E	14	3	253828	1.11834P.ENO1P1
L1.33748	1.11801E	1.11831E	14	3	253828	1.11845P.ENSG00000230325
L1.33748	1.11801E	1.11831E	14	3	253828	1.11820P.EDARADD
L1.33748	1.11801E	1.11831E	14	3	253828	1.11806P.RNU2-70P
L1.33748	1.11801E	1.11831E	14	3	253828	1.11833P.ENO1P1
L1.33748	1.11801E	1.11831E	14	3	253828	1.11839P.LGALS8
L1.33749	1.11801E	1.11833P.ENO1P1	18	1	265141	1.11833P.ENO1P1
L1.33750	1.11801E	1.11834P.ENO1P1	55	1	273058	1.11834P.ENO1P1
L1.33751	1.11801E	1.11835E	14	3	282095	1.11838P.LGALS8
L1.33751	1.11801E	1.11835E	14	3	282095	1.11845P.ENSG00000230325
L1.33751	1.11801E	1.11835E	14	3	282095	1.11839P.LGALS8
L1.33751	1.11801E	1.11835E	14	3	282095	1.11833P.ENO1P1
L1.33751	1.11801E	1.11835E	14	3	282095	1.11820P.EDARADD
L1.33751	1.11801E	1.11835E	14	3	282095	1.11834P.ENO1P1
L1.33753	1.11801E	1.11838P.LGALS8	22	1	298395	1.11838P.LGALS8
L1.33754	1.11801E	1.11839P.LGALS8	28	1	306716	1.11839P.LGALS8
L1.33757	1.11801E	1.11845P.ENSG00000230325	14	1	336630	1.11845P.ENSG00000230325
L1.33760	1.11803E	1.11820P.EDARADD	17	1	159265	1.11820P.EDARADD
L1.33766	1.11803E	1.11828E	16	3	214830	1.11845P.ENSG00000230325
L1.33766	1.11803E	1.11828E	16	3	214830	1.11833P.ENO1P1
L1.33766	1.11803E	1.11828E	16	3	214830	1.11838P.LGALS8
L1.33766	1.11803E	1.11828E	16	3	214830	1.11839P.LGALS8
L1.33766	1.11803E	1.11828E	16	3	214830	1.11820P.EDARADD
L1.33766	1.11803E	1.11828E	16	3	214830	1.11834P.ENO1P1
L1.33767	1.11803E	1.11831E	9	3	234926	1.11845P.ENSG00000230325
L1.33767	1.11803E	1.11831E	9	3	234926	1.11833P.ENO1P1
L1.33767	1.11803E	1.11831E	9	3	234926	1.11820P.EDARADD
L1.33767	1.11803E	1.11831E	9	3	234926	1.11839P.LGALS8
L1.33767	1.11803E	1.11831E	9	3	234926	1.11834P.ENO1P1
L1.33767	1.11803E	1.11831E	9	3	234926	1.11838P.LGALS8
L1.33768	1.11803E	1.11833P.ENO1P1	10	1	246239	1.11833P.ENO1P1
L1.33769	1.11803E	1.11834P.ENO1P1	27	1	254156	1.11834P.ENO1P1
L1.33772	1.11803E	1.11839P.LGALS8	11	1	287814	1.11839P.LGALS8
L1.33777	1.11803E	1.11845P.ENSG00000230325	3	1	317728	1.11845P.ENSG00000230325
L1.33779	1.11803E	1.11848E	5	3	339340	1.11833P.ENO1P1
L1.33779	1.11803E	1.11848E	5	3	339340	1.11834P.ENO1P1
L1.33779	1.11803E	1.11848E	5	3	339340	1.11820P.EDARADD
L1.33779	1.11803E	1.11848E	5	3	339340	1.11839P.LGALS8
L1.33779	1.11803E	1.11848E	5	3	339340	1.11845P.ENSG00000230325
L1.33779	1.11803E	1.11848E	5	3	339340	1.11838P.LGALS8
L1.33780	1.11804E	1.11820P.EDARADD	15	1	148951	1.11820P.EDARADD
L1.33784	1.11804E	1.11828E	11	3	204516	1.11820P.EDARADD
L1.33784	1.11804E	1.11828E	11	3	204516	1.11833P.ENO1P1
L1.33784	1.11804E	1.11828E	11	3	204516	1.11834P.ENO1P1
L1.33784	1.11804E	1.11828E	11	3	204516	1.11839P.LGALS8
L1.33784	1.11804E	1.11828E	11	3	204516	1.11838P.LGALS8
L1.33785	1.11804E	1.11830E	11	3	218521	1.11820P.EDARADD
L1.33785	1.11804E	1.11830E	11	3	218521	1.11834P.ENO1P1
L1.33785	1.11804E	1.11830E	11	3	218521	1.11833P.ENO1P1
L1.33785	1.11804E	1.11830E	11	3	218521	1.11839P.LGALS8
L1.33785	1.11804E	1.11830E	11	3	218521	1.11838P.LGALS8
L1.33786	1.11804E	1.11833P.ENO1P1	10	1	235925	1.11833P.ENO1P1
L1.33787	1.11804E	1.11834P.ENO1P1	18	1	243842	1.11834P.ENO1P1
L1.33788	1.11804E	1.11835E	8	3	252879	1.11820P.EDARADD
L1.33788	1.11804E	1.11835E	8	3	252879	1.11838P.LGALS8
L1.33788	1.11804E	1.11835E	8	3	252879	1.11834P.ENO1P1
L1.33788	1.11804E	1.11835E	8	3	252879	1.11833P.ENO1P1
L1.33788	1.11804E	1.11835E	8	3	252879	1.11839P.LGALS8
L1.33789	1.11804E	1.11838P.LGALS8	7	1	269179	1.11838P.LGALS8
L1.33790	1.11804E	1.11839P.LGALS8	17	1	277500	1.11839P.LGALS8
L1.33791	1.11805E	1.11820P.EDARADD	20	1	140332	1.11820P.EDARADD
L1.33797	1.11805E	1.11828E	14	3	195897	1.11839P.LGALS8
L1.33797	1.11805E	1.11828E	14	3	195897	1.11833P.ENO1P1
L1.33797	1.11805E	1.11828E	14	3	195897	1.11834P.ENO1P1
L1.33797	1.11805E	1.11828E	14	3	195897	1.11820P.EDARADD
L1.33797	1.11805E	1.11828E	14	3	195897	1.11838P.LGALS8
L1.33797	1.11805E	1.11828E	14	3	195897	1.11845P.ENSG00000230325
L1.33798	1.11805E	1.11833P.ENO1P1	14	1	227306	1.11833P.ENO1P1
L1.33799	1.11805E	1.11834P.ENO1P1	16	1	235223	1.11834P.ENO1P1
L1.33800	1.11805E	1.11835E	9	3	244260	1.11839P.LGALS8
L1.33800	1.11805E	1.11835E	9	3	244260	1.11820P.EDARADD
L1.33800	1.11805E	1.11835E	9	3	244260	1.11834P.ENO1P1
L1.33800	1.11805E	1.11835E	9	3	244260	1.11838P.LGALS8
L1.33800	1.11805E	1.11835E	9	3	244260	1.11833P.ENO1P1
L1.33800	1.11805E	1.11835E	9	3	244260	1.11845P.ENSG00000230325
L1.33803	1.11805E	1.11839P.LGALS8	15	1	268881	1.11839P.LGALS8
L1.33804	1.11805E	1.11845P.ENSG00000230325	5	1	298795	1.11845P.ENSG00000230325
L1.33808	1.11806P.RNU2-70P	1.11822E	65	1	136999	1.11806P.RNU2-70P
L1.33809	1.11806P.RNU2-70P	1.11823E	45	1	145960	1.11806P.RNU2-70P
L1.33810	1.11806P.RNU2-70P	1.11824E	43	1	155205	1.11806P.RNU2-70P
L1.33811	1.11806P.RNU2-70P	1.11826E	20	1	168873	1.11806P.RNU2-70P
L1.33812	1.11806P.RNU2-70P	1.11828E	27	1	182225	1.11806P.RNU2-70P
L1.33815	1.11806P.RNU2-70P	1.11835E	6	1	230588	1.11806P.RNU2-70P
L1.33816	1.11806P.RNU2-70P	1.11836E	7	1	234334	1.11806P.RNU2-70P
L1.33819	1.11806P.RNU2-70P	1.11840E	4	1	263391	1.11806P.RNU2-70P
L1.33820	1.11806P.RNU2-70P	1.11843E	4	1	272779	1.11806P.RNU2-70P
L1.33824	1.11807P.ERO1B	1.11822E	43	1	129629	1.11807P.ERO1B
L1.33825	1.11807P.ERO1B	1.11823E	30	1	138590	1.11807P.ERO1B
L1.33826	1.11807P.ERO1B	1.11824E	29	1	147835	1.11807P.ERO1B
L1.33827	1.11807P.ERO1B	1.11826E	10	1	161503	1.11807P.ERO1B
L1.33828	1.11807P.ERO1B	1.11828E	19	1	174855	1.11807P.ERO1B
L1.33832	1.11807P.ERO1B	1.11840E	3	1	256021	1.11807P.ERO1B
L1.33833	1.11807P.ERO1B	1.11843E	3	1	265409	1.11807P.ERO1B
L1.33834	1.11808P.ERO1B	1.11810E	173	1	21088	1.11808P.ERO1B
L1.33837	1.11808P.ERO1B	1.11819E	15	1	107407	1.11808P.ERO1B
L1.33840	1.11808P.ERO1B	1.11822E	65	1	123614	1.11808P.ERO1B
L1.33841	1.11808P.ERO1B	1.11823E	48	1	132575	1.11808P.ERO1B
L1.33842	1.11808P.ERO1B	1.11824E	44	1	141820	1.11808P.ERO1B
L1.33843	1.11808P.ERO1B	1.11826E	24	1	155488	1.11808P.ERO1B
L1.33844	1.11808P.ERO1B	1.11828E	28	1	168840	1.11808P.ERO1B
L1.33845	1.11808P.ERO1B	1.11831E	12	1	188936	1.11808P.ERO1B
L1.33850	1.11808P.ERO1B	1.11840E	5	1	250006	1.11808P.ERO1B
L1.33852	1.11808P.ERO1B	1.11843E	4	1	259394	1.11808P.ERO1B
L1.33853	1.11809P.ENSG00000237922	1.11810E	538	1	13304	1.11809P.ENSG00000237922
L1.33854	1.11809P.ENSG00000237922	1.11811E	41	1	21236	1.11809P.ENSG00000237922
L1.33858	1.11809P.ENSG00000237922	1.11816E	13	1	70836	1.11809P.ENSG00000237922
L1.33860	1.11809P.ENSG00000237922	1.11818E	20	1	80722	1.11809P.ENSG00000237922
L1.33861	1.11809P.ENSG00000237922	1.11819E	26	1	99623	1.11809P.ENSG00000237922
L1.33864	1.11809P.ENSG00000237922	1.11822E	105	1	115830	1.11809P.ENSG00000237922
L1.33865	1.11809P.ENSG00000237922	1.11823E	79	1	124791	1.11809P.ENSG00000237922
L1.33866	1.11809P.ENSG00000237922	1.11824E	65	1	134036	1.11809P.ENSG00000237922
L1.33867	1.11809P.ENSG00000237922	1.11825E	13	1	140536	1.11809P.ENSG00000237922
L1.33868	1.11809P.ENSG00000237922	1.11826E	36	1	147704	1.11809P.ENSG00000237922
L1.33869	1.11809P.ENSG00000237922	1.11828E	49	1	161056	1.11809P.ENSG00000237922
L1.33871	1.11809P.ENSG00000237922	1.11830E	10	1	175061	1.11809P.ENSG00000237922
L1.33872	1.11809P.ENSG00000237922	1.11831E	15	1	181152	1.11809P.ENSG00000237922
L1.33875	1.11809P.ENSG00000237922	1.11835E	12	1	209419	1.11809P.ENSG00000237922
L1.33878	1.11809P.ENSG00000237922	1.11840E	10	1	242222	1.11809P.ENSG00000237922
L1.33882	1.11810E	1.11817E	31	3	63910	1.11834P.ENO1P1
L1.33882	1.11810E	1.11817E	31	3	63910	1.11838P.LGALS8
L1.33882	1.11810E	1.11817E	31	3	63910	1.11820P.EDARADD
L1.33882	1.11810E	1.11817E	31	3	63910	1.11806P.RNU2-70P
L1.33882	1.11810E	1.11817E	31	3	63910	1.11833P.ENO1P1
L1.33883	1.11810E	1.11818E	15	3	67418	1.11833P.ENO1P1
L1.33883	1.11810E	1.11818E	15	3	67418	1.11808P.ERO1B
L1.33883	1.11810E	1.11818E	15	3	67418	1.11834P.ENO1P1
L1.33883	1.11810E	1.11818E	15	3	67418	1.11838P.LGALS8
L1.33883	1.11810E	1.11818E	15	3	67418	1.11820P.EDARADD
L1.33883	1.11810E	1.11818E	15	3	67418	1.11806P.RNU2-70P
L1.33884	1.11810E	1.11819E	23	3	86319	1.11838P.LGALS8
L1.33884	1.11810E	1.11819E	23	3	86319	1.11834P.ENO1P1
L1.33884	1.11810E	1.11819E	23	3	86319	1.11833P.ENO1P1
L1.33884	1.11810E	1.11819E	23	3	86319	1.11806P.RNU2-70P
L1.33884	1.11810E	1.11819E	23	3	86319	1.11820P.EDARADD
L1.33885	1.11810E	1.11820P.EDARADD	52	1	92187	1.11820P.EDARADD
L1.33890	1.11810E	1.11825E	17	3	127232	1.11838P.LGALS8
L1.33890	1.11810E	1.11825E	17	3	127232	1.11820P.EDARADD
L1.33890	1.11810E	1.11825E	17	3	127232	1.11833P.ENO1P1
L1.33890	1.11810E	1.11825E	17	3	127232	1.11806P.RNU2-70P
L1.33890	1.11810E	1.11825E	17	3	127232	1.11808P.ERO1B
L1.33890	1.11810E	1.11825E	17	3	127232	1.11834P.ENO1P1
L1.33892	1.11810E	1.11828E	42	3	147752	1.11834P.ENO1P1
L1.33892	1.11810E	1.11828E	42	3	147752	1.11820P.EDARADD
L1.33892	1.11810E	1.11828E	42	3	147752	1.11833P.ENO1P1
L1.33892	1.11810E	1.11828E	42	3	147752	1.11838P.LGALS8
L1.33893	1.11810E	1.11830E	11	3	161757	1.11808P.ERO1B
L1.33893	1.11810E	1.11830E	11	3	161757	1.11834P.ENO1P1
L1.33893	1.11810E	1.11830E	11	3	161757	1.11833P.ENO1P1
L1.33893	1.11810E	1.11830E	11	3	161757	1.11806P.RNU2-70P
L1.33893	1.11810E	1.11830E	11	3	161757	1.11838P.LGALS8
L1.33893	1.11810E	1.11830E	11	3	161757	1.11820P.EDARADD
L1.33894	1.11810E	1.11831E	13	3	167848	1.11834P.ENO1P1
L1.33894	1.11810E	1.11831E	13	3	167848	1.11820P.EDARADD
L1.33894	1.11810E	1.11831E	13	3	167848	1.11833P.ENO1P1
L1.33894	1.11810E	1.11831E	13	3	167848	1.11838P.LGALS8
L1.33894	1.11810E	1.11831E	13	3	167848	1.11806P.RNU2-70P
L1.33895	1.11810E	1.11833P.ENO1P1	17	1	179161	1.11833P.ENO1P1
L1.33896	1.11810E	1.11834P.ENO1P1	45	1	187078	1.11834P.ENO1P1
L1.33897	1.11810E	1.11838P.LGALS8	16	1	212415	1.11838P.LGALS8
L1.33907	1.11822E	1.11831E	18	3	65322	1.11838P.LGALS8
L1.33907	1.11822E	1.11831E	18	3	65322	1.11806P.RNU2-70P
L1.33907	1.11822E	1.11831E	18	3	65322	1.11807P.ERO1B
L1.33907	1.11822E	1.11831E	18	3	65322	1.11834P.ENO1P1
L1.33908	1.11822E	1.11834P.ENO1P1	31	1	84552	1.11834P.ENO1P1
L1.33909	1.11822E	1.11835E	15	3	93589	1.11807P.ERO1B
L1.33909	1.11822E	1.11835E	15	3	93589	1.11808P.ERO1B
L1.33909	1.11822E	1.11835E	15	3	93589	1.11838P.LGALS8
L1.33909	1.11822E	1.11835E	15	3	93589	1.11834P.ENO1P1
L1.33911	1.11823E	1.11828E	64	3	36265	1.11833P.ENO1P1
L1.33912	1.11823E	1.11833P.ENO1P1	13	1	67674	1.11833P.ENO1P1
L1.33913	1.11824E	1.11833P.ENO1P1	17	1	58429	1.11833P.ENO1P1
L1.4149	1.1182E	1.1183P.ENSG00000288636	28	1	9281	1.1183P.ENSG00000288636
L1.4150	1.1183P.ENSG00000288636	1.1185E	23	1	15520	1.1183P.ENSG00000288636
L1.4151	1.1184E	1.1185E	48	3	10805	1.1159P.ENSG00000271732
L1.4151	1.1184E	1.1185E	48	3	10805	1.1181P.MFAP2
L1.4151	1.1184E	1.1185E	48	3	10805	1.1183P.ENSG00000288636
L1.33923	1.11850P.HEATR1	1.11872E	9	1	957726	1.11850P.HEATR1
L1.33931	1.11855E	1.11872E	8	3	799499	1.11850P.HEATR1
L1.33943	1.11866E	1.11867P.ENSG00000288099	36	1	16386	1.11867P.ENSG00000288099
L1.33970	1.11881E	1.11885E	18	3	101228	1.11892P.ENSG00000234464
L1.33972	1.11881E	1.11888E	15	3	192045	1.11892P.ENSG00000234464
L1.33973	1.11881E	1.11891E	6	3	271709	1.11892P.ENSG00000234464
L1.33974	1.11881E	1.11892P.ENSG00000234464	6	1	276542	1.11892P.ENSG00000234464
L1.33977	1.11882E	1.11885E	18	5	84732	1.11892P.ENSG00000234464
L1.33980	1.11884E	1.11885E	31	5	11458	1.11892P.ENSG00000234464
L1.33981	1.11885E	1.11886E	30	5	26250	1.11892P.ENSG00000234464
L1.34051	1.11956E	1.11958P.FMN2	14	1	52957	1.11958P.FMN2
L1.34052	1.11956E	1.11967P.ENSG00000228818	11	1	107295	1.11967P.ENSG00000228818
L1.34057	1.11958P.FMN2	1.11961E	33	1	16207	1.11958P.FMN2
L1.34058	1.11958P.FMN2	1.11962E	25	1	19195	1.11958P.FMN2
L1.34061	1.11958P.FMN2	1.11965E	23	1	34167	1.11958P.FMN2
L1.34062	1.11958P.FMN2	1.11966E	19	1	39921	1.11958P.FMN2
L1.34067	1.11958P.FMN2	1.11972E	13	1	93163	1.11958P.FMN2
L1.34072	1.11959E	1.11964P.FMN2	39	1	21754	1.11964P.FMN2
L1.34074	1.11959E	1.11966E	25	3	32347	1.11967P.ENSG00000228818
L1.34075	1.11959E	1.11967P.ENSG00000228818	21	1	46764	1.11967P.ENSG00000228818
L1.34076	1.11960E	1.11964P.FMN2	29	1	16062	1.11964P.FMN2
L1.34077	1.11960E	1.11967P.ENSG00000228818	15	1	41072	1.11967P.ENSG00000228818
L1.34078	1.11961E	1.11964P.FMN2	45	1	13121	1.11964P.FMN2
L1.34079	1.11961E	1.11967P.ENSG00000228818	20	1	38131	1.11967P.ENSG00000228818
L1.34082	1.11963E	1.11964P.FMN2	75	1	6022	1.11964P.FMN2
L1.34086	1.11965E	1.11966E	164	3	5754	1.11967P.ENSG00000228818
L1.34087	1.11965E	1.11967P.ENSG00000228818	55	1	20171	1.11967P.ENSG00000228818
L1.34090	1.11967P.ENSG00000228818	1.11999E	5	1	544683	1.11967P.ENSG00000228818
L1.34092	1.11972E	1.11998P.GREM2	4	1	425112	1.11998P.GREM2
L1.34093	1.11972E	1.11999E	2	3	505858	1.11958P.FMN2
L1.34093	1.11972E	1.11999E	2	3	505858	1.11998P.GREM2
L1.34094	1.11973E	1.11988P.Y_RNA	15	1	146092	1.11988P.Y_RNA
L1.34095	1.11973E	1.11999E	5	3	498898	1.11988P.Y_RNA
L1.34096	1.11974E	1.11998P.GREM2	3	1	412462	1.11998P.GREM2
L1.34097	1.11975E	1.11986E	12	3	109063	1.11988P.Y_RNA
L1.34098	1.11976E	1.11986E	16	3	102347	1.11988P.Y_RNA
L1.34099	1.11976E	1.11987E	16	3	109890	1.11988P.Y_RNA
L1.34103	1.11980E	1.11988P.Y_RNA	35	1	77235	1.11988P.Y_RNA
L1.34104	1.11981E	1.11986E	27	3	42720	1.11988P.Y_RNA
L1.34106	1.11982E	1.11984E	29	5	11740	1.11988P.Y_RNA
L1.34107	1.11982E	1.11986E	37	3	27760	1.11988P.Y_RNA
L1.34108	1.11982E	1.11987E	23	3	35303	1.11988P.Y_RNA
L1.34110	1.11985E	1.11988P.Y_RNA	16	1	31021	1.11988P.Y_RNA
L1.34112	1.11986E	1.11988P.Y_RNA	148	1	24597	1.11988P.Y_RNA
L1.34113	1.11986E	1.11991E	40	3	56652	1.11988P.Y_RNA
L1.34114	1.11987E	1.11988P.Y_RNA	142	1	17054	1.11988P.Y_RNA
L1.34115	1.11987E	1.11991E	23	3	49109	1.11988P.Y_RNA
L1.34116	1.11988P.Y_RNA	1.11989E	149	1	14289	1.11988P.Y_RNA
L1.34117	1.11988P.Y_RNA	1.11990E	111	1	19799	1.11988P.Y_RNA
L1.390	1.119P.SKI	1.120E	30	1	17761	1.119P.SKI
L1.391	1.119P.SKI	1.121E	57	1	36266	1.119P.SKI
L1.392	1.119P.SKI	1.122E	17	1	48353	1.119P.SKI
L1.393	1.119P.SKI	1.123E	23	1	55497	1.119P.SKI
L1.394	1.119P.SKI	1.124E	19	1	66293	1.119P.SKI
L1.20	1.11E	1.19E	18	3	51691	1.3P.ENSG00000290784
L1.20	1.11E	1.19E	18	3	51691	1.17P.SAMD11
L1.20	1.11E	1.19E	18	3	51691	1.14P.ENSG00000272438
L1.20	1.11E	1.19E	18	3	51691	1.29P.AGRN
L1.20	1.11E	1.19E	18	3	51691	1.22P.PERM1
L1.20	1.11E	1.19E	18	3	51691	1.20P.NOC2L
L1.20	1.11E	1.19E	18	3	51691	1.15P.ENSG00000230699
L1.20	1.11E	1.19E	18	3	51691	1.9P.ENSG00000288531
L1.20	1.11E	1.19E	18	3	51691	1.10P.FAM41C
L1.20	1.11E	1.19E	18	3	51691	1.21P.PLEKHN1
L1.20	1.11E	1.19E	18	3	51691	1.16P.ENSG00000241180
L1.20	1.11E	1.19E	18	3	51691	1.53P.ACAP3
L1.34128	1.12005E	1.12049E	2	3	525218	1.12046P.RGS7
L1.34128	1.12005E	1.12049E	2	3	525218	1.12047P.ENSG00000286496
L1.34159	1.12009E	1.12050E	3	3	508607	1.12046P.RGS7
L1.34159	1.12009E	1.12050E	3	3	508607	1.12047P.ENSG00000286496
L1.34159	1.12009E	1.12050E	3	3	508607	1.12052P.ENSG00000287516
L1.34161	1.12009E	1.12052P.ENSG00000287516	27	1	521969	1.12052P.ENSG00000287516
L1.34166	1.12009E	1.12057E	2	3	605473	1.12046P.RGS7
L1.34166	1.12009E	1.12057E	2	3	605473	1.12052P.ENSG00000287516
L1.34166	1.12009E	1.12057E	2	3	605473	1.12047P.ENSG00000286496
L1.34188	1.12013E	1.12050E	3	3	444347	1.12052P.ENSG00000287516
L1.34200	1.12016E	1.12049E	5	3	408812	1.12047P.ENSG00000286496
L1.34200	1.12016E	1.12049E	5	3	408812	1.12046P.RGS7
L1.34210	1.12022E	1.12027E	14	3	62991	1.12052P.ENSG00000287516
L1.34214	1.12022E	1.12052P.ENSG00000287516	9	1	364390	1.12052P.ENSG00000287516
L1.34220	1.12026E	1.12039E	20	3	157928	1.12047P.ENSG00000286496
L1.34220	1.12026E	1.12039E	20	3	157928	1.12046P.RGS7
L1.34220	1.12026E	1.12039E	20	3	157928	1.12052P.ENSG00000287516
L1.34227	1.12030E	1.12039E	29	3	85267	1.12046P.RGS7
L1.34227	1.12030E	1.12039E	29	3	85267	1.12052P.ENSG00000287516
L1.34227	1.12030E	1.12039E	29	3	85267	1.12047P.ENSG00000286496
L1.34228	1.12030E	1.12049E	15	3	237280	1.12046P.RGS7
L1.34228	1.12030E	1.12049E	15	3	237280	1.12047P.ENSG00000286496
L1.34229	1.12031E	1.12039E	14	3	76494	1.12047P.ENSG00000286496
L1.34229	1.12031E	1.12039E	14	3	76494	1.12052P.ENSG00000287516
L1.34229	1.12031E	1.12039E	14	3	76494	1.12046P.RGS7
L1.34237	1.12034E	1.12052P.ENSG00000287516	11	1	218907	1.12052P.ENSG00000287516
L1.34257	1.12039E	1.12046P.RGS7	30	1	107246	1.12046P.RGS7
L1.34258	1.12039E	1.12047P.ENSG00000286496	14	1	118344	1.12047P.ENSG00000286496
L1.34263	1.12039E	1.12052P.ENSG00000287516	26	1	171763	1.12052P.ENSG00000287516
L1.34266	1.12039E	1.12057E	3	3	255267	1.12052P.ENSG00000287516
L1.34266	1.12039E	1.12057E	3	3	255267	1.12046P.RGS7
L1.34266	1.12039E	1.12057E	3	3	255267	1.12047P.ENSG00000286496
L1.34271	1.12047P.ENSG00000286496	1.12049E	26	1	33669	1.12047P.ENSG00000286496
L1.34283	1.12073E	1.12077P.CEP170	16	1	36217	1.12077P.CEP170
L1.34285	1.12075E	1.12077P.CEP170	25	1	16712	1.12077P.CEP170
L1.34286	1.12076E	1.12077P.CEP170	39	1	7197	1.12077P.CEP170
L1.34288	1.12077P.CEP170	1.12079E	30	1	33440	1.12077P.CEP170
L1.34317	1.12093E	1.12105P.AKT3	7	1	290850	1.12105P.AKT3
L1.34324	1.12100E	1.12115P.ZBTB18	4	1	294160	1.12115P.ZBTB18
L1.34328	1.12105P.AKT3	1.12106E	34	1	51826	1.12105P.AKT3
L1.4195	1.1211E	1.1235P.ARHGEF10L	14	1	193365	1.1235P.ARHGEF10L
L1.34365	1.12130E	1.12136P.ADSS2	12	1	109754	1.12136P.ADSS2
L1.34384	1.12143E	1.12171P.ENSG00000272195	7	1	328471	1.12171P.ENSG00000272195
L1.34393	1.12150P.ENSG00000287601	1.12151E	86	1	6140	1.12150P.ENSG00000287601
L1.34394	1.12150P.ENSG00000287601	1.12152E	36	1	13483	1.12150P.ENSG00000287601
L1.34404	1.12151E	1.12154P.HNRNPU	59	1	23174	1.12154P.HNRNPU
L1.34405	1.12151E	1.12171P.ENSG00000272195	28	1	129960	1.12171P.ENSG00000272195
L1.34406	1.12152E	1.12154P.HNRNPU	31	1	15831	1.12154P.HNRNPU
L1.34407	1.12152E	1.12171P.ENSG00000272195	26	1	122617	1.12171P.ENSG00000272195
L1.34410	1.12154P.HNRNPU	1.12155E	51	1	5932	1.12154P.HNRNPU
L1.34411	1.12154P.HNRNPU	1.12156E	22	1	10965	1.12154P.HNRNPU
L1.34418	1.12154P.HNRNPU	1.12163E	23	1	50466	1.12154P.HNRNPU
L1.34420	1.12154P.HNRNPU	1.12165E	14	1	62282	1.12154P.HNRNPU
L1.34424	1.12154P.HNRNPU	1.12170E	28	1	99732	1.12154P.HNRNPU
L1.34427	1.12154P.HNRNPU	1.12173E	15	1	127989	1.12154P.HNRNPU
L1.34429	1.12154P.HNRNPU	1.12176E	11	1	143150	1.12154P.HNRNPU
L1.34431	1.12154P.HNRNPU	1.12179E	10	1	169183	1.12154P.HNRNPU
L1.34432	1.12154P.HNRNPU	1.12180E	12	1	172148	1.12154P.HNRNPU
L1.34435	1.12154P.HNRNPU	1.12183E	12	1	193843	1.12154P.HNRNPU
L1.34437	1.12154P.HNRNPU	1.12187E	13	1	227542	1.12154P.HNRNPU
L1.34442	1.12155E	1.12171P.ENSG00000272195	18	1	100854	1.12171P.ENSG00000272195
L1.34448	1.12163E	1.12171P.ENSG00000272195	25	1	56320	1.12171P.ENSG00000272195
L1.34449	1.12164E	1.12171P.ENSG00000272195	25	1	47826	1.12171P.ENSG00000272195
L1.34450	1.12165E	1.12171P.ENSG00000272195	24	1	44504	1.12171P.ENSG00000272195
L1.34451	1.12166E	1.12171P.ENSG00000272195	17	1	38833	1.12171P.ENSG00000272195
L1.34455	1.12171P.ENSG00000272195	1.12172E	57	1	10364	1.12171P.ENSG00000272195
L1.34456	1.12171P.ENSG00000272195	1.12173E	50	1	21203	1.12171P.ENSG00000272195
L1.34458	1.12171P.ENSG00000272195	1.12175E	26	1	32491	1.12171P.ENSG00000272195
L1.34459	1.12171P.ENSG00000272195	1.12176E	27	1	36364	1.12171P.ENSG00000272195
L1.34462	1.12171P.ENSG00000272195	1.12179E	16	1	62397	1.12171P.ENSG00000272195
L1.34463	1.12171P.ENSG00000272195	1.12180E	16	1	65362	1.12171P.ENSG00000272195
L1.34466	1.12171P.ENSG00000272195	1.12183E	16	1	87057	1.12171P.ENSG00000272195
L1.4219	1.1217E	1.1231P.ARHGEF10L	24	1	81333	1.1231P.ARHGEF10L
L1.4223	1.1217E	1.1235P.ARHGEF10L	23	1	119378	1.1235P.ARHGEF10L
L1.34499	1.12191P.KIF26B	1.12197E	28	1	90707	1.12191P.KIF26B
L1.34501	1.12191P.KIF26B	1.12199E	12	1	144330	1.12191P.KIF26B
L1.34502	1.12191P.KIF26B	1.12201E	13	1	219453	1.12191P.KIF26B
L1.34503	1.12191P.KIF26B	1.12202E	10	1	223544	1.12191P.KIF26B
L1.34504	1.12191P.KIF26B	1.12204E	7	1	435229	1.12191P.KIF26B
L1.34510	1.12191P.KIF26B	1.12224E	6	1	828800	1.12191P.KIF26B
L1.34511	1.12191P.KIF26B	1.12225E	4	1	833163	1.12191P.KIF26B
L1.34512	1.12191P.KIF26B	1.12226E	5	1	840982	1.12191P.KIF26B
L1.34515	1.12191P.KIF26B	1.12229E	17	1	852780	1.12191P.KIF26B
L1.34516	1.12191P.KIF26B	1.12230E	4	1	856917	1.12191P.KIF26B
L1.34518	1.12191P.KIF26B	1.12242E	5	1	1298469	1.12191P.KIF26B
L1.34520	1.12191P.KIF26B	1.12244E	3	1	1334343	1.12191P.KIF26B
L1.34521	1.12191P.KIF26B	1.12245E	11	1	1336984	1.12191P.KIF26B
L1.34528	1.12194E	1.12196P.KIF26B-AS1	13	1	58473	1.12196P.KIF26B-AS1
L1.34529	1.12195E	1.12196P.KIF26B-AS1	26	1	53841	1.12196P.KIF26B-AS1
L1.34530	1.12196P.KIF26B-AS1	1.12197E	106	1	11383	1.12196P.KIF26B-AS1
L1.34563	1.12230E	1.12240E	3	3	426931	1.12191P.KIF26B
L1.34571	1.12247E	1.12249P.CNST	27	1	15722	1.12249P.CNST
L1.34572	1.12248E	1.12249P.CNST	21	1	12306	1.12249P.CNST
L1.34578	1.12249P.CNST	1.12259E	11	1	129819	1.12249P.CNST
L1.34586	1.12259E	1.12260P.SCCPDH	17	1	28329	1.12260P.SCCPDH
L1.4273	1.1225P.ARHGEF10L	1.1228E	38	1	21979	1.1225P.ARHGEF10L
L1.4275	1.1225P.ARHGEF10L	1.1230E	24	1	35149	1.1225P.ARHGEF10L
L1.4277	1.1225P.ARHGEF10L	1.1232E	29	1	50180	1.1225P.ARHGEF10L
L1.4279	1.1225P.ARHGEF10L	1.1234E	35	1	65893	1.1225P.ARHGEF10L
L1.34593	1.12267E	1.12269P.AHCTF1	17	1	13697	1.12269P.AHCTF1
L1.34617	1.12278P.ZNF496	1.12279E	39	1	6786	1.12278P.ZNF496
L1.4287	1.1227E	1.1230E	30	3	21905	1.1231P.ARHGEF10L
L1.4288	1.1227E	1.1231P.ARHGEF10L	55	1	28709	1.1231P.ARHGEF10L
L1.4293	1.1228E	1.1230E	64	3	13170	1.1231P.ARHGEF10L
L1.4294	1.1228E	1.1231P.ARHGEF10L	76	1	19974	1.1231P.ARHGEF10L
L1.34626	1.12290E	1.12291P.MIR3124	36	1	7440	1.12291P.MIR3124
L1.34634	1.12292P.ZNF672	1.12296E	28	1	35118	1.12292P.ZNF672
L1.34642	1.12296E	1.12297P.PGBD2	25	1	34614	1.12297P.PGBD2
L1.4324	1.1238E	1.1284E	6	3	942159	1.1252P.ENSG00000280222
L1.4326	1.1239E	1.1241P.ACTL8	51	1	170344	1.1241P.ACTL8
L1.4327	1.1239E	1.1245E	10	3	265247	1.1241P.ACTL8
L1.4334	1.1239E	1.1285E	4	3	926419	1.1241P.ACTL8
L1.4337	1.1242E	1.1284E	2	3	672483	1.1252P.ENSG00000280222
L1.4341	1.1244E	1.1284E	9	3	662715	1.1252P.ENSG00000280222
L1.4343	1.1245E	1.1268E	7	3	373506	1.1252P.ENSG00000280222
L1.4344	1.1245E	1.1269E	3	5	378548	1.1241P.ACTL8
L1.4344	1.1245E	1.1269E	3	5	378548	1.1252P.ENSG00000280222
L1.4345	1.1245E	1.1283E	5	3	643774	1.1252P.ENSG00000280222
L1.4346	1.1245E	1.1284E	3	3	655342	1.1252P.ENSG00000280222
L1.4347	1.1246E	1.1284E	10	3	648906	1.1252P.ENSG00000280222
L1.4349	1.1247E	1.1284E	3	3	640251	1.1252P.ENSG00000280222
L1.4350	1.1248E	1.1283E	3	3	617680	1.1252P.ENSG00000280222
L1.4351	1.1249E	1.1283E	2	3	615498	1.1252P.ENSG00000280222
L1.4352	1.1250E	1.1284E	4	3	594161	1.1252P.ENSG00000280222
L1.4353	1.1251E	1.1283E	5	3	470695	1.1252P.ENSG00000280222
L1.4354	1.1251E	1.1284E	3	3	482263	1.1252P.ENSG00000280222
L1.4356	1.1252P.ENSG00000280222	1.1268E	18	1	189293	1.1252P.ENSG00000280222
L1.4357	1.1252P.ENSG00000280222	1.1273E	4	1	243793	1.1252P.ENSG00000280222
L1.4358	1.1252P.ENSG00000280222	1.1281E	7	1	426673	1.1252P.ENSG00000280222
L1.4359	1.1252P.ENSG00000280222	1.1283E	5	1	459561	1.1252P.ENSG00000280222
L1.4361	1.1253E	1.1280P.DYNLL1P3	3	1	394970	1.1280P.DYNLL1P3
L1.4362	1.1254E	1.1268E	12	3	165891	1.1252P.ENSG00000280222
L1.4365	1.1258E	1.1268E	18	3	107003	1.1252P.ENSG00000280222
L1.4366	1.1258E	1.1283E	6	3	377271	1.1252P.ENSG00000280222
L1.4369	1.1260E	1.1281E	6	3	310192	1.1252P.ENSG00000280222
L1.4371	1.1261E	1.1283E	6	3	334613	1.1252P.ENSG00000280222
L1.4377	1.1263E	1.1268E	16	3	49635	1.1252P.ENSG00000280222
L1.4378	1.1263E	1.1284E	3	3	331471	1.1252P.ENSG00000280222
L1.4382	1.1264E	1.1268E	25	3	45440	1.1252P.ENSG00000280222
L1.4383	1.1264E	1.1284E	8	3	327276	1.1252P.ENSG00000280222
L1.4384	1.1266E	1.1283E	9	3	287883	1.1252P.ENSG00000280222
L1.4385	1.1267E	1.1268E	126	3	9806	1.1252P.ENSG00000280222
L1.4386	1.1267E	1.1283E	13	3	280074	1.1252P.ENSG00000280222
L1.4390	1.1270E	1.1283E	4	3	260267	1.1252P.ENSG00000280222
L1.4400	1.1286P.ENSG00000225478	1.1287E	10	1	193926	1.1286P.ENSG00000225478
L1.4413	1.1291P.MIR1290	1.1318E	8	1	260941	1.1291P.MIR1290
L1.4414	1.1291P.MIR1290	1.1330E	4	1	345484	1.1291P.MIR1290
L1.4428	1.1293P.ALDH4A1	1.1315E	6	1	228343	1.1293P.ALDH4A1
L1.4429	1.1293P.ALDH4A1	1.1316E	4	1	233053	1.1293P.ALDH4A1
L1.4430	1.1293P.ALDH4A1	1.1318E	13	1	247507	1.1293P.ALDH4A1
L1.21	1.12E	1.19E	28	3	48348	1.16P.ENSG00000241180
L1.21	1.12E	1.19E	28	3	48348	1.9P.ENSG00000288531
L1.21	1.12E	1.19E	28	3	48348	1.22P.PERM1
L1.21	1.12E	1.19E	28	3	48348	1.17P.SAMD11
L1.21	1.12E	1.19E	28	3	48348	1.14P.ENSG00000272438
L1.21	1.12E	1.19E	28	3	48348	1.29P.AGRN
L1.21	1.12E	1.19E	28	3	48348	1.20P.NOC2L
L1.21	1.12E	1.19E	28	3	48348	1.15P.ENSG00000230699
L1.21	1.12E	1.19E	28	3	48348	1.3P.ENSG00000290784
L1.21	1.12E	1.19E	28	3	48348	1.21P.PLEKHN1
[truncated: 89,587 more rows]

## Sheet: delta.edges
edge_id	node1_id	node2_id	PETs	level	edge_length	tree_id
L1.28605	1.10050E	1.10111P.KCNH1	12	1	686089	1.10111P.KCNH1
L1.28608	1.10051E	1.10110P.KCNH1-IT1	5	1	674443	1.10110P.KCNH1-IT1
L1.28609	1.10051E	1.10111P.KCNH1	2	1	678249	1.10111P.KCNH1
L1.28610	1.10051E	1.10112E	2	3	684963	1.10110P.KCNH1-IT1
L1.28610	1.10051E	1.10112E	2	3	684963	1.10111P.KCNH1
L1.28648	1.10065E	1.10111P.KCNH1	4	1	546671	1.10111P.KCNH1
L1.28649	1.10065E	1.10112E	2	3	553385	1.10110P.KCNH1-IT1
L1.28649	1.10065E	1.10112E	2	3	553385	1.10111P.KCNH1
L1.28815	1.10145E	1.10155P.LPGAT1-AS1	10	1	130434	1.10155P.LPGAT1-AS1
L1.28904	1.10175P.MIR3122	1.10201E	2	1	291944	1.10175P.MIR3122
L1.29108	1.10281E	1.10325P.PROX1-AS1	4	1	609263	1.10325P.PROX1-AS1
L1.29109	1.10281E	1.10326P.PROX1	4	1	620453	1.10326P.PROX1
L1.29114	1.10282E	1.10325P.PROX1-AS1	9	1	601666	1.10325P.PROX1-AS1
L1.29115	1.10282E	1.10326P.PROX1	3	1	612856	1.10326P.PROX1
L1.29543	1.10519E	1.10544P.MARK1	4	1	228378	1.10544P.MARK1
L1.29576	1.10527E	1.10544P.MARK1	11	1	156876	1.10544P.MARK1
L1.29608	1.10541E	1.10544P.MARK1	28	1	25894	1.10544P.MARK1
L1.3787	1.1079E	1.1096P.ENSG00000234607	7	1	149542	1.1096P.ENSG00000234607
L1.30422	1.10896P.SRP9	1.10920E	4	1	198489	1.10896P.SRP9
L1.30472	1.10914E	1.10919P.NDUFA3P3	10	1	58572	1.10919P.NDUFA3P3
L1.3893	1.1107P.FAM131C2P	1.1109E	35	1	20573	1.1107P.FAM131C2P
L1.3924	1.1111P.FAM131C	1.1122E	7	1	95409	1.1111P.FAM131C
L1.31049	1.11147P.RHOU	1.11194E	3	1	422069	1.11147P.RHOU
L1.31272	1.11206P.RAB4A-AS1	1.11225E	12	1	213766	1.11206P.RAB4A-AS1
L1.31555	1.11266P.LINC01682	1.11293E	4	1	326524	1.11266P.LINC01682
L1.31887	1.11371E	1.11399P.LINC00582	4	1	259904	1.11399P.LINC00582
L1.32439	1.11557P.SLC35F3	1.11573E	8	1	161363	1.11557P.SLC35F3
L1.32493	1.11592E	1.11601P.MIR4671	9	1	73270	1.11601P.MIR4671
L1.4079	1.1159P.ENSG00000271732	1.1177E	7	1	328079	1.1159P.ENSG00000271732
L1.32586	1.11614E	1.11626P.ENSG00000228830	9	1	113214	1.11626P.ENSG00000228830
L1.32605	1.11616E	1.11626P.ENSG00000228830	19	1	105198	1.11626P.ENSG00000228830
L1.32928	1.11626P.ENSG00000228830	1.11685E	8	1	477012	1.11626P.ENSG00000228830
L1.393	1.119P.SKI	1.123E	8	1	55497	1.119P.SKI
L1.34378	1.12140P.CYCSP5	1.12148E	12	1	193637	1.12140P.CYCSP5
L1.34623	1.12285P.OR1C1	1.12286E	8	1	28756	1.12285P.OR1C1
L1.4620	1.1340E	1.1375P.NBL1	13	1	304853	1.1375P.NBL1
L1.4661	1.1345E	1.1368P.MICOS10-DT	4	1	209001	1.1368P.MICOS10-DT
L1.4681	1.1346E	1.1368P.MICOS10-DT	3	1	192841	1.1368P.MICOS10-DT
L1.4706	1.1348E	1.1354P.CAPZB	9	1	45407	1.1354P.CAPZB
L1.4843	1.1406E	1.1425P.ENSG00000227066	4	1	249527	1.1425P.ENSG00000227066
L1.4979	1.1469E	1.1476P.MIR6084	7	1	118371	1.1476P.MIR6084
L1.5091	1.1514P.MIR1256	1.1537E	7	1	189494	1.1514P.MIR1256
L1.5187	1.1548E	1.1555P.ECE1	21	1	90065	1.1555P.ECE1
L1.5225	1.1549P.ENSG00000236936	1.1553E	11	1	56221	1.1549P.ENSG00000236936
L1.5226	1.1549P.ENSG00000236936	1.1554E	9	1	69419	1.1549P.ENSG00000236936
L1.5258	1.1551P.ECE1-AS1	1.1556E	8	1	59099	1.1551P.ECE1-AS1
L1.5259	1.1551P.ECE1-AS1	1.1557E	10	1	72349	1.1551P.ECE1-AS1
L1.5600	1.1629P.ENSG00000285873	1.1648E	25	1	210375	1.1629P.ENSG00000285873
L1.5601	1.1629P.ENSG00000285873	1.1649E	10	1	217421	1.1629P.ENSG00000285873
L1.5611	1.1629P.ENSG00000285873	1.1660E	41	1	279641	1.1629P.ENSG00000285873
L1.5612	1.1629P.ENSG00000285873	1.1661E	25	1	288336	1.1629P.ENSG00000285873
L1.5903	1.1764P.ENSG00000235052	1.1775E	8	1	90771	1.1764P.ENSG00000235052
L1.5904	1.1764P.ENSG00000235052	1.1776E	12	1	100279	1.1764P.ENSG00000235052
L1.6123	1.1841P.IFNLR1	1.1862E	3	1	200870	1.1841P.IFNLR1
L1.6131	1.1844P.LINC02800	1.1862E	9	1	190130	1.1844P.LINC02800
L1.6397	1.1937E	1.1967P.SELENON	8	1	282584	1.1967P.SELENON
L1.6499	1.1950P.MAN1C1	1.1962E	16	1	108843	1.1950P.MAN1C1
L1.6501	1.1950P.MAN1C1	1.1964E	9	1	122511	1.1950P.MAN1C1
L1.6502	1.1950P.MAN1C1	1.1965E	24	1	143352	1.1950P.MAN1C1
L1.6658	1.2002P.PDIK1L	1.2007E	12	1	34784	1.2002P.PDIK1L
L1.6844	1.2080P.ARID1A	1.2089E	13	1	79267	1.2080P.ARID1A
L1.6938	1.2111E	1.2115P.TRNP1	21	1	27714	1.2115P.TRNP1
L1.7020	1.2139E	1.2154P.GPR3	12	1	100630	1.2154P.GPR3
L1.7220	1.2174E	1.2176P.AHDC1	17	1	47162	1.2176P.AHDC1
L1.7554	1.2293E	1.2307P.ENSG00000233427	7	1	91336	1.2307P.ENSG00000233427
L1.7560	1.2294E	1.2307P.ENSG00000233427	10	1	85111	1.2307P.ENSG00000233427
L1.7562	1.2295E	1.2307P.ENSG00000233427	7	1	81048	1.2307P.ENSG00000233427
L1.7582	1.2302E	1.2307P.ENSG00000233427	12	1	34683	1.2307P.ENSG00000233427
L1.7827	1.2434E	1.2441P.ENSG00000232768	9	1	52692	1.2441P.ENSG00000232768
L1.8528	1.2643E	1.2656P.AZIN2	7	1	126334	1.2656P.AZIN2
L1.8601	1.2670P.ENSG00000225313	1.2674E	11	1	57828	1.2670P.ENSG00000225313
L1.8906	1.2823P.ADPRS	1.2846E	17	1	194662	1.2823P.ADPRS
L1.8939	1.2826P.COL8A2	1.2846E	11	1	155028	1.2826P.COL8A2
L1.8959	1.2827P.TRAPPC3	1.2846E	8	1	138934	1.2827P.TRAPPC3
L1.8973	1.2828P.MAP7D1	1.2846E	9	1	132364	1.2828P.MAP7D1
L1.9089	1.2848E	1.2863P.STK40	10	1	85746	1.2863P.STK40
L1.9367	1.2968P.MIR3659HG	1.2981E	7	1	787964	1.2968P.MIR3659HG
L1.10122	1.3219P.RPL36AP9	1.3229E	19	1	154233	1.3219P.RPL36AP9
L1.10134	1.3221E	1.3229E	7	3	110050	1.3219P.RPL36AP9
L1.10414	1.3338P.ATP6V1E1P1	1.3355E	15	1	173849	1.3338P.ATP6V1E1P1
L1.10745	1.3452E	1.3456P.ENSG00000230615	9	1	28488	1.3456P.ENSG00000230615
L1.11087	1.3549P.UROD	1.3570E	2	1	220062	1.3549P.UROD
L1.11095	1.3549P.UROD	1.3579E	3	1	279592	1.3549P.UROD
L1.11096	1.3549P.UROD	1.3580E	11	1	284743	1.3549P.UROD
L1.11106	1.3549P.UROD	1.3603E	4	1	481850	1.3549P.UROD
L1.11119	1.3550E	1.3566P.ZSWIM5	11	1	187621	1.3566P.ZSWIM5
L1.11121	1.3550E	1.3570E	7	3	214266	1.3566P.ZSWIM5
L1.11121	1.3550E	1.3570E	7	3	214266	1.3581P.LINC01144
L1.11122	1.3550E	1.3579E	3	3	273796	1.3566P.ZSWIM5
L1.11122	1.3550E	1.3579E	3	3	273796	1.3581P.LINC01144
L1.11124	1.3550E	1.3581P.LINC01144	10	1	284773	1.3581P.LINC01144
L1.11170	1.3589E	1.3602P.ENSG00000288208	7	1	129209	1.3602P.ENSG00000288208
L1.11313	1.3668P.ENSG00000226957	1.3684E	17	1	143434	1.3668P.ENSG00000226957
L1.11314	1.3668P.ENSG00000226957	1.3685E	11	1	148279	1.3668P.ENSG00000226957
L1.11319	1.3668P.ENSG00000226957	1.3690E	7	1	185999	1.3668P.ENSG00000226957
L1.11397	1.3718P.LINC01398	1.3722E	14	1	74182	1.3718P.LINC01398
L1.11400	1.3718P.LINC01398	1.3743E	12	1	276163	1.3718P.LINC01398
L1.11421	1.3726E	1.3737P.ATPAF1	8	1	83622	1.3737P.ATPAF1
L1.11460	1.3745E	1.3750P.CYP4A43P	2	1	245108	1.3750P.CYP4A43P
L1.11461	1.3745E	1.3751P.CYP4A43P	2	1	248853	1.3751P.CYP4A43P
L1.11462	1.3746E	1.3750P.CYP4A43P	3	1	242225	1.3750P.CYP4A43P
L1.11562	1.3807P.CYP46A4P	1.3810E	18	1	108979	1.3807P.CYP46A4P
L1.12323	1.4159P.ENSG00000234578	1.4165E	7	1	118744	1.4159P.ENSG00000234578
L1.12350	1.4174P.YIPF1	1.4182E	8	1	68706	1.4174P.YIPF1
L1.12570	1.4221P.ENSG00000225632	1.4234E	15	1	207565	1.4221P.ENSG00000225632
L1.12571	1.4221P.ENSG00000225632	1.4235E	28	1	218215	1.4221P.ENSG00000225632
L1.1156	1.424P.CAMTA1	1.428E	16	1	84289	1.424P.CAMTA1
L1.12704	1.4276E	1.4280P.ENSG00000233271	11	1	41258	1.4280P.ENSG00000233271
L1.12707	1.4278E	1.4280P.ENSG00000233271	14	1	31920	1.4280P.ENSG00000233271
L1.12708	1.4278E	1.4281P.BSND	8	1	44265	1.4281P.BSND
L1.12709	1.4279E	1.4280P.ENSG00000233271	9	1	18868	1.4280P.ENSG00000233271
L1.1223	1.440E	1.482P.SLC45A1	12	1	339093	1.482P.SLC45A1
L1.1224	1.440E	1.483P.SLC45A1	2	1	348147	1.483P.SLC45A1
L1.1225	1.440E	1.484P.Y_RNA	6	1	356720	1.484P.Y_RNA
L1.12946	1.4413E	1.4419P.ENSG00000286918	10	1	37171	1.4419P.ENSG00000286918
L1.12948	1.4414E	1.4419P.ENSG00000286918	10	1	29847	1.4419P.ENSG00000286918
L1.1258	1.441P.Y_RNA	1.486E	2	1	368837	1.441P.Y_RNA
L1.1295	1.444P.ENSG00000284716	1.481E	3	1	301322	1.444P.ENSG00000284716
L1.1391	1.446E	1.480P.RNU6-991P	6	1	255284	1.480P.RNU6-991P
L1.1393	1.446E	1.482P.SLC45A1	10	1	271690	1.482P.SLC45A1
L1.1573	1.463E	1.482P.SLC45A1	15	1	145964	1.482P.SLC45A1
L1.15251	1.5112E	1.5122P.ST6GALNAC5	18	1	715667	1.5122P.ST6GALNAC5
L1.16014	1.5469P.RBMXL1	1.5493E	3	1	461391	1.5469P.RBMXL1
L1.16433	1.5676P.FNBP1L	1.5690E	19	1	131141	1.5676P.FNBP1L
L1.17366	1.6101P.ELAPOR1	1.6112E	8	1	65979	1.6101P.ELAPOR1
L1.17504	1.6140P.CYB561D1	1.6142E	34	1	30856	1.6140P.CYB561D1
L1.17594	1.6152P.AMPD2	1.6183E	6	1	371143	1.6152P.AMPD2
L1.17606	1.6153E	1.6182P.AHCYL1	5	1	341979	1.6182P.AHCYL1
L1.17677	1.6164P.EPS8L3	1.6183E	12	1	219930	1.6164P.EPS8L3
L1.17798	1.6203P.KCNC4	1.6211E	8	1	84379	1.6203P.KCNC4
L1.17873	1.6238E	1.6252E	7	3	159813	1.6240P.KCNA2
L1.17881	1.6240P.KCNA2	1.6252E	8	1	142945	1.6240P.KCNA2
L1.17962	1.6278P.RNU6-792P	1.6300E	3	1	284947	1.6278P.RNU6-792P
L1.2310	1.639E	1.659P.ENSG00000223989	5	1	229639	1.659P.ENSG00000223989
L1.2312	1.640E	1.659P.ENSG00000223989	2	1	226095	1.659P.ENSG00000223989
L1.18418	1.6461P.OLFML3	1.6480E	2	1	309312	1.6461P.OLFML3
L1.18635	1.6565E	1.6570P.SLC22A15	10	1	146883	1.6570P.SLC22A15
L1.18672	1.6581E	1.6626P.ENSG00000286276	2	1	359913	1.6626P.ENSG00000286276
L1.18896	1.6639P.NEFHP1	1.6672E	8	1	309293	1.6639P.NEFHP1
L1.19339	1.6819P.ENSG00000203825	1.6820E	18	1	6055	1.6819P.ENSG00000203825
L1.19436	1.6857P.LIX1L-AS1	1.6860E	16	1	21184	1.6857P.LIX1L-AS1
L1.19496	1.6878P.PRKAB2	1.6885E	14	1	81504	1.6878P.PRKAB2
L1.19527	1.6891E	1.6905P.ENSG00000288626	12	1	121214	1.6905P.ENSG00000288626
L1.19531	1.6892E	1.6905P.ENSG00000288626	39	1	111848	1.6905P.ENSG00000288626
L1.19551	1.6896P.BCL9	1.6898E	30	1	22966	1.6896P.BCL9
L1.19555	1.6896P.BCL9	1.6902E	20	1	52888	1.6896P.BCL9
L1.19559	1.6896P.BCL9	1.6906E	24	1	96807	1.6896P.BCL9
L1.19611	1.6924P.RNVU1-21	1.6925E	9	1	9502	1.6924P.RNVU1-21
L1.19703	1.6952E	1.6972P.LINC02988	7	1	211846	1.6972P.LINC02988
L1.20662	1.7192E	1.7202P.FLG-AS1	7	1	124799	1.7202P.FLG-AS1
L1.20675	1.7213E	1.7216P.FLG2	9	1	12240	1.7216P.FLG2
L1.21012	1.7278E	1.7291P.DENND4B	7	1	126373	1.7291P.DENND4B
L1.21224	1.7326P.IL6R-AS1	1.7332E	10	1	52556	1.7326P.IL6R-AS1
L1.21461	1.7351E	1.7373E	3	3	219152	1.7353P.ENSG00000287064
L1.21463	1.7353P.ENSG00000287064	1.7373E	6	1	205197	1.7353P.ENSG00000287064
L1.2667	1.745E	1.754P.CASZ1	40	1	123061	1.754P.CASZ1
L1.2677	1.746E	1.754P.CASZ1	71	1	100238	1.754P.CASZ1
L1.2678	1.746E	1.755E	17	3	118586	1.754P.CASZ1
L1.2679	1.746E	1.756E	12	3	124506	1.754P.CASZ1
L1.2686	1.746E	1.764E	22	3	179407	1.754P.CASZ1
L1.2708	1.749E	1.754P.CASZ1	26	1	61842	1.754P.CASZ1
L1.2711	1.750E	1.754P.CASZ1	28	1	48398	1.754P.CASZ1
L1.22027	1.7528P.LMNA	1.7544E	12	1	117773	1.7528P.LMNA
L1.2713	1.752E	1.754P.CASZ1	34	1	27399	1.754P.CASZ1
L1.22124	1.7563P.ENSG00000237390	1.7570E	8	1	55499	1.7563P.ENSG00000237390
L1.22181	1.7575E	1.7591P.NAXE	15	1	122015	1.7591P.NAXE
L1.22526	1.7738P.CASQ1	1.7744E	13	1	51396	1.7738P.CASQ1
L1.22804	1.7848E	1.7849P.FCRLB	15	1	11806	1.7849P.FCRLB
L1.22837	1.7880E	1.7889P.HSD17B7	6	1	168588	1.7889P.HSD17B7
L1.22899	1.7898E	1.7912P.RGS4	10	1	188703	1.7912P.RGS4
L1.23131	1.7970P.RNU6-171P	1.7984E	9	1	144045	1.7970P.RNU6-171P
L1.23145	1.7971E	1.7983P.PBX1-AS1	17	1	119255	1.7983P.PBX1-AS1
L1.23225	1.7998E	1.8012P.ENSG00000236206	7	1	204189	1.8012P.ENSG00000236206
L1.23226	1.7998E	1.8013P.ENSG00000236206	3	1	209610	1.8013P.ENSG00000236206
L1.23230	1.7999E	1.8011P.LRRC52-AS1	20	1	181670	1.8011P.LRRC52-AS1
L1.23231	1.7999E	1.8012P.ENSG00000236206	12	1	190939	1.8012P.ENSG00000236206
L1.23232	1.7999E	1.8013P.ENSG00000236206	10	1	196360	1.8013P.ENSG00000236206
L1.23269	1.8014E	1.8045P.MIR3658	10	1	308061	1.8045P.MIR3658
L1.23991	1.8317P.ENSG00000213060	1.8319E	14	1	183938	1.8317P.ENSG00000213060
L1.24153	1.8422E	1.8454P.ENSG00000287697	6	1	230068	1.8454P.ENSG00000287697
L1.24178	1.8426P.RABGAP1L	1.8453E	7	1	194781	1.8426P.RABGAP1L
L1.24234	1.8460E	1.8467P.ENSG00000260990	13	1	170345	1.8467P.ENSG00000260990
L1.24610	1.8655P.TOR3A	1.8680E	3	1	286759	1.8655P.TOR3A
L1.25005	1.8819P.LINC01732	1.8828E	5	1	242499	1.8819P.LINC01732
L1.25007	1.8820P.ENSG00000225359	1.8828E	7	1	233333	1.8820P.ENSG00000225359
L1.25008	1.8821E	1.8828E	4	3	226653	1.8819P.LINC01732
L1.25008	1.8821E	1.8828E	4	3	226653	1.8820P.ENSG00000225359
L1.25009	1.8822E	1.8827E	6	3	194725	1.8819P.LINC01732
L1.25010	1.8822E	1.8828E	7	3	219154	1.8819P.LINC01732
L1.25010	1.8822E	1.8828E	7	3	219154	1.8820P.ENSG00000225359
L1.25015	1.8830P.CACNA1E	1.8834E	4	1	454788	1.8830P.CACNA1E
L1.25071	1.8846E	1.8863P.GLUL	8	1	248971	1.8863P.GLUL
L1.2975	1.886E	1.931P.ENSG00000272482	6	1	340915	1.931P.ENSG00000272482
L1.25372	1.8965P.APOBEC4	1.8988E	13	1	258541	1.8965P.APOBEC4
L1.26212	1.9366E	1.9369P.CSRP1	12	1	25662	1.9369P.CSRP1
L1.26214	1.9367E	1.9369P.CSRP1	79	1	18595	1.9369P.CSRP1
L1.26215	1.9367E	1.9370P.CSRP1	13	1	30220	1.9370P.CSRP1
L1.26273	1.9374P.NAV1	1.9394E	8	1	165684	1.9374P.NAV1
L1.26311	1.9377E	1.9395P.MIR5191	7	1	161593	1.9395P.MIR5191
L1.26320	1.9378E	1.9395P.MIR5191	10	1	156711	1.9395P.MIR5191
L1.26331	1.9378E	1.9409P.MIR1231	4	1	248533	1.9409P.MIR1231
L1.3136	1.941P.ENSG00000237445	1.954E	12	1	295174	1.941P.ENSG00000237445
L1.26509	1.9425E	1.9443P.GPR37L1	12	1	125265	1.9443P.GPR37L1
L1.3137	1.942E	1.954E	3	3	289302	1.941P.ENSG00000237445
L1.26660	1.9492P.PPFIA4	1.9504E	6	1	185686	1.9492P.PPFIA4
L1.26798	1.9523P.OPTC	1.9543E	23	1	194634	1.9523P.OPTC
L1.26936	1.9561P.RPL35AP5	1.9577E	11	1	274399	1.9561P.RPL35AP5
L1.26961	1.9562P.SNRPE	1.9577E	15	1	254691	1.9562P.SNRPE
L1.26975	1.9563P.KRT8P29	1.9573E	11	1	208688	1.9563P.KRT8P29
L1.26978	1.9563P.KRT8P29	1.9577E	6	1	245663	1.9563P.KRT8P29
L1.27133	1.9590E	1.9601P.PLEKHA6	19	1	103286	1.9601P.PLEKHA6
L1.27238	1.9611E	1.9616P.PIK3C2B	21	1	43492	1.9616P.PIK3C2B
L1.27240	1.9611E	1.9618E	12	3	54515	1.9616P.PIK3C2B
L1.27284	1.9626P.RNA5SP74	1.9635E	4	1	238878	1.9626P.RNA5SP74
L1.27285	1.9626P.RNA5SP74	1.9636E	2	1	243218	1.9626P.RNA5SP74
L1.27322	1.9638E	1.9654E	12	3	110327	1.9656P.ENSG00000229657
L1.27323	1.9638E	1.9655E	10	3	117783	1.9656P.ENSG00000229657
L1.27371	1.9642E	1.9655E	14	3	87788	1.9656P.ENSG00000229657
L1.27372	1.9642E	1.9656P.ENSG00000229657	7	1	97560	1.9656P.ENSG00000229657
L1.27483	1.9696E	1.9701P.NUAK2	9	1	44046	1.9701P.NUAK2
L1.27484	1.9696E	1.9702E	8	3	57282	1.9701P.NUAK2
L1.27492	1.9697E	1.9701P.NUAK2	9	1	33854	1.9701P.NUAK2
L1.27604	1.9726P.RNU6-418P	1.9733E	18	1	66527	1.9726P.RNU6-418P
L1.27746	1.9776P.AVPR1B	1.9777E	15	1	11616	1.9776P.AVPR1B
L1.27786	1.9790P.C1orf147	1.9800E	7	1	98034	1.9790P.C1orf147
L1.27827	1.9792P.RASSF5	1.9800E	7	1	78479	1.9792P.RASSF5
L1.27847	1.9793P.RASSF5	1.9800E	8	1	66185	1.9793P.RASSF5
L1.27862	1.9794P.ENSG00000279946	1.9799E	19	1	44343	1.9794P.ENSG00000279946
L1.27884	1.9796P.RASSF5	1.9799E	13	1	21977	1.9796P.RASSF5
L1.27885	1.9796P.RASSF5	1.9800E	12	1	30167	1.9796P.RASSF5
L1.28234	1.9855P.C4BPB	1.9876E	4	1	316914	1.9855P.C4BPB
L1.28277	1.9901P.MIR29B2	1.9903E	58	1	36047	1.9901P.MIR29B2
L1.28307	1.9902E	1.9905P.MIR29B2CHG	17	1	36139	1.9905P.MIR29B2CHG
L1.3286	1.995P.TMEM51	1.1001E	8	1	45544	1.995P.TMEM51
L1.3294	1.995P.TMEM51	1.1009E	12	1	115668	1.995P.TMEM51
L1.3295	1.995P.TMEM51	1.1010E	10	1	120566	1.995P.TMEM51
L1.3296	1.995P.TMEM51	1.1011E	14	1	123678	1.995P.TMEM51
L1.3297	1.995P.TMEM51	1.1012E	7	1	127974	1.995P.TMEM51
L10.3405	10.1068E	10.1078P.NEBL-AS1	7	1	76953	10.1078P.NEBL-AS1
L10.3411	10.1069E	10.1078P.NEBL-AS1	14	1	71357	10.1078P.NEBL-AS1
L10.4564	10.1545P.RNU6-1067P	10.1603E	2	1	639029	10.1545P.RNU6-1067P
L10.4608	10.1546P.BAMBI	10.1586E	4	1	448455	10.1546P.BAMBI
L10.5639	10.1923P.ENSG00000273012	10.1939E	7	1	169063	10.1923P.ENSG00000273012
L10.984	10.209P.ENSG00000288755	10.217E	19	1	66253	10.209P.ENSG00000288755
L10.6166	10.2214E	10.2215P.RNU6ATAC11P	9	1	44620	10.2215P.RNU6ATAC11P
L10.6404	10.2313E	10.2316P.MARCHF8	24	1	18852	10.2316P.MARCHF8
L10.6638	10.2427E	10.2436P.SGMS1	24	1	114131	10.2436P.SGMS1
L10.6658	10.2432E	10.2436P.SGMS1	19	1	44445	10.2436P.SGMS1
L10.6958	10.2601P.MRLN	10.2604E	27	1	27438	10.2601P.MRLN
L10.7207	10.2705P.ARID5B	10.2725E	6	1	151241	10.2705P.ARID5B
L10.7336	10.2770E	10.2825P.MRPL35P2	2	1	463150	10.2825P.MRPL35P2
L10.7354	10.2771E	10.2825P.MRPL35P2	3	1	450501	10.2825P.MRPL35P2
L10.8141	10.3102P.LINC02622	10.3121E	9	1	362067	10.3102P.LINC02622
L10.8145	10.3103P.ENSG00000285300	10.3121E	3	1	353028	10.3103P.ENSG00000285300
L10.8163	10.3114P.UNC5B	10.3121E	9	1	64110	10.3114P.UNC5B
L10.8920	10.3329E	10.3330P.PLAU	10	1	13944	10.3330P.PLAU
L10.9099	10.3369E	10.3457P.ENSG00000227186	2	1	786002	10.3457P.ENSG00000227186
L10.9193	10.3373E	10.3457P.ENSG00000227186	2	1	752036	10.3457P.ENSG00000227186
L10.9860	10.3621E	10.3668P.KCNMA1	2	1	467068	10.3668P.KCNMA1
L10.9861	10.3621E	10.3669E	4	3	479824	10.3668P.KCNMA1
L10.9862	10.3621E	10.3670E	3	3	491378	10.3668P.KCNMA1
L10.9929	10.3622E	10.3668P.KCNMA1	5	1	455466	10.3668P.KCNMA1
L10.9930	10.3622E	10.3669E	5	3	468222	10.3668P.KCNMA1
L10.9931	10.3622E	10.3670E	8	3	479776	10.3668P.KCNMA1
L10.10315	10.3647E	10.3668P.KCNMA1	11	1	245473	10.3668P.KCNMA1
L10.10383	10.3653E	10.3668P.KCNMA1	7	1	172168	10.3668P.KCNMA1
L10.10399	10.3655E	10.3668P.KCNMA1	7	1	125469	10.3668P.KCNMA1
L10.11307	10.3844E	10.3850P.PPIF	14	1	98035	10.3850P.PPIF
L10.12000	10.4194P.PCGF5	10.4200E	9	1	55061	10.4194P.PCGF5
L10.12384	10.4373E	10.4385E	12	3	121088	10.4374P.FFAR4
L10.12392	10.4374P.FFAR4	10.4385E	9	1	109209	10.4374P.FFAR4
L10.12421	10.4387P.FRA10AC1	10.4395E	21	1	112928	10.4387P.FRA10AC1
L10.12636	10.4473P.SORBS1	10.4493E	8	1	172397	10.4473P.SORBS1
L10.12865	10.4585E	10.4598P.SLIT1	9	1	105709	10.4598P.SLIT1
L10.12866	10.4585E	10.4600P.ENSG00000286683	12	1	121533	10.4600P.ENSG00000286683
L10.12867	10.4585E	10.4601E	10	3	128884	10.4598P.SLIT1
L10.12867	10.4585E	10.4601E	10	3	128884	10.4600P.ENSG00000286683
L10.12868	10.4585E	10.4602E	14	3	139552	10.4598P.SLIT1
L10.12868	10.4585E	10.4602E	14	3	139552	10.4600P.ENSG00000286683
L10.13554	10.4825P.SCD	10.4836E	16	1	88631	10.4825P.SCD
L10.13666	10.4914P.KCNIP2	10.4925E	6	1	167629	10.4914P.KCNIP2
L10.13819	10.4952P.PITX3	10.4962E	10	1	116004	10.4952P.PITX3
L10.13831	10.4953P.GBF1	10.4962E	9	1	105365	10.4953P.GBF1
L10.14144	10.5031P.ENSG00000272912	10.5046E	8	1	139341	10.5031P.ENSG00000272912
L10.14157	10.5032P.CNNM2	10.5046E	11	1	135069	10.5032P.CNNM2
L10.14158	10.5032P.CNNM2	10.5047E	8	1	147592	10.5032P.CNNM2
L10.14329	10.5097P.NEURL1	10.5111E	11	1	103523	10.5097P.NEURL1
L10.14339	10.5098E	10.5107P.ENSG00000226431	21	1	58715	10.5107P.ENSG00000226431
L10.14502	10.5124E	10.5141P.SH3PXD2A	26	1	141066	10.5141P.SH3PXD2A
L10.14582	10.5135E	10.5141P.SH3PXD2A	16	1	64088	10.5141P.SH3PXD2A
L10.14651	10.5145E	10.5154P.SLK	7	1	72671	10.5154P.SLK
L10.14652	10.5145E	10.5155P.RN7SL524P	9	1	76663	10.5155P.RN7SL524P
L10.14723	10.5166P.COL17A1	10.5169E	8	1	25472	10.5166P.COL17A1
L10.14752	10.5184E	10.5191P.CFAP58-DT	14	1	61879	10.5191P.CFAP58-DT
L10.14758	10.5185E	10.5191P.CFAP58-DT	10	1	49869	10.5191P.CFAP58-DT
L10.1842	10.525E	10.545E	3	3	200889	10.548P.ECHDC3
L10.1843	10.525E	10.546E	3	3	204122	10.548P.ECHDC3
L10.1845	10.525E	10.548P.ECHDC3	4	1	226890	10.548P.ECHDC3
L10.14985	10.5265E	10.5290P.RPL7P35	6	1	239482	10.5290P.RPL7P35
L10.14997	10.5266E	10.5290P.RPL7P35	3	1	229579	10.5290P.RPL7P35
L10.15137	10.5313E	10.5320P.PDCD4-AS1	10	1	68441	10.5320P.PDCD4-AS1
L10.15884	10.5547E	10.5553P.ABLIM1	23	1	53350	10.5553P.ABLIM1
L10.16242	10.5740P.SLC25A18P1	10.5752E	15	1	151540	10.5740P.SLC25A18P1
L10.16243	10.5740P.SLC25A18P1	10.5753E	6	1	157534	10.5740P.SLC25A18P1
L10.16262	10.5742P.PRLHR	10.5753E	12	1	133372	10.5742P.PRLHR
L10.16263	10.5742P.PRLHR	10.5754E	15	1	144288	10.5742P.PRLHR
L10.1986	10.591P.ENSG00000228302	10.645E	2	1	459774	10.591P.ENSG00000228302
L10.17001	10.6019E	10.6032E	8	3	257857	10.6021P.HMX3
L10.17001	10.6019E	10.6032E	8	3	257857	10.6022P.HMX3
L10.17006	10.6021P.HMX3	10.6032E	5	1	247126	10.6021P.HMX3
L10.17007	10.6022P.HMX3	10.6032E	6	1	242414	10.6022P.HMX3
L10.17008	10.6023E	10.6032E	3	3	237242	10.6021P.HMX3
L10.17008	10.6023E	10.6032E	3	3	237242	10.6022P.HMX3
L10.17640	10.6340P.PPP2R2D	10.6358E	9	1	124701	10.6340P.PPP2R2D
L10.17744	10.6386E	10.6390P.LINC02870	8	1	63690	10.6390P.LINC02870
L10.2412	10.750E	10.751P.FAM107B	12	1	6789	10.751P.FAM107B
L10.2413	10.750E	10.752P.FAM107B	14	1	12543	10.752P.FAM107B
L10.3113	10.940P.CACNB2	10.945E	27	1	40406	10.940P.CACNB2
L10.3114	10.940P.CACNB2	10.946E	40	1	48573	10.940P.CACNB2
L10.3115	10.940P.CACNB2	10.947E	16	1	58078	10.940P.CACNB2
L10.3290	10.999E	10.1006P.ARL5B	20	1	48834	10.1006P.ARL5B
L11.486	11.104P.TOLLIP	11.113E	21	1	85342	11.104P.TOLLIP
L11.3370	11.1184P.KCNJ11	11.1192E	53	1	74105	11.1184P.KCNJ11
L11.3372	11.1184P.KCNJ11	11.1194E	37	1	104526	11.1184P.KCNJ11
L11.3387	11.1185E	11.1193P.ENSG00000287898	21	1	69129	11.1193P.ENSG00000287898
L11.3401	11.1186E	11.1193P.ENSG00000287898	19	1	56028	11.1193P.ENSG00000287898
L11.3408	11.1187E	11.1193P.ENSG00000287898	17	1	45833	11.1193P.ENSG00000287898
L11.3444	11.1210E	11.1230E	2	3	253839	11.1211P.KCNC1
L11.3450	11.1211P.KCNC1	11.1228E	6	1	232153	11.1211P.KCNC1
L11.3452	11.1211P.KCNC1	11.1230E	8	1	246025	11.1211P.KCNC1
L11.3507	11.1233P.SERGEF	11.1235E	15	1	53362	11.1233P.SERGEF
L11.3508	11.1233P.SERGEF	11.1236E	12	1	66493	11.1233P.SERGEF
L11.3877	11.1397P.SLC17A6	11.1400E	7	1	200199	11.1397P.SLC17A6
L11.3950	11.1437E	11.1468P.LGR4-AS1	5	1	285355	11.1468P.LGR4-AS1
L11.4011	11.1459P.CCDC34	11.1466E	8	1	89716	11.1459P.CCDC34
L11.4240	11.1544E	11.1561P.PAX6	53	1	168948	11.1561P.PAX6
L11.601	11.154E	11.156E	14	3	29598	11.155P.TNNT3
L11.602	11.155P.TNNT3	11.156E	19	1	12651	11.155P.TNNT3
L11.639	11.166E	11.173P.ASCL2	10	1	84021	11.173P.ASCL2
L11.641	11.166E	11.175P.TSPAN32	18	1	110789	11.175P.TSPAN32
L11.656	11.167E	11.173P.ASCL2	13	1	66446	11.173P.ASCL2
L11.4633	11.1707P.LMO2	11.1714E	30	1	42615	11.1707P.LMO2
L11.4868	11.1783P.EHF	11.1787E	32	1	51549	11.1783P.EHF
L11.5080	11.1818E	11.1857P.ENSG00000215380	2	1	334517	11.1857P.ENSG00000215380
L11.5081	11.1818E	11.1858E	5	3	341298	11.1857P.ENSG00000215380
L11.5303	11.1877E	11.1933E	2	3	652270	11.1878P.FJX1
L11.5304	11.1877E	11.1934E	2	3	657600	11.1878P.FJX1
L11.5305	11.1877E	11.1935E	3	3	668984	11.1878P.FJX1
L11.5336	11.1878P.FJX1	11.1935E	8	1	660925	11.1878P.FJX1
L11.5575	11.1968E	11.1976P.MIR670	10	1	61049	11.1976P.MIR670
L11.5576	11.1968E	11.1977P.MIR670HG	8	1	70989	11.1977P.MIR670HG
L11.5581	11.1969E	11.1977P.MIR670HG	12	1	64198	11.1977P.MIR670HG
L11.5584	11.1970E	11.1976P.MIR670	13	1	48581	11.1976P.MIR670
L11.5585	11.1970E	11.1977P.MIR670HG	12	1	58521	11.1977P.MIR670HG
L11.5586	11.1970E	11.1978P.MIR129-2	10	1	67257	11.1978P.MIR129-2
L11.5591	11.1971E	11.1977P.MIR670HG	8	1	52436	11.1977P.MIR670HG
L11.5632	11.1994E	11.1997P.ENSG00000283375	10	1	31556	11.1997P.ENSG00000283375
L11.5737	11.2044P.TP53I11	11.2054E	11	1	164821	11.2044P.TP53I11
L11.5740	11.2044P.TP53I11	11.2073E	3	1	377636	11.2044P.TP53I11
L11.5764	11.2056E	11.2071P.SYT13	10	1	133280	11.2071P.SYT13
L11.5816	11.2070P.ENSG00000254497	11.2072E	10	1	34773	11.2070P.ENSG00000254497
L11.5820	11.2071P.SYT13	11.2072E	9	1	18390	11.2071P.SYT13
L11.6039	11.2130P.ENSG00000289990	11.2138E	15	1	68910	11.2130P.ENSG00000289990
L11.6094	11.2143P.DGKZ	11.2168E	9	1	193305	11.2143P.DGKZ
L11.6095	11.2143P.DGKZ	11.2169E	5	1	196113	11.2143P.DGKZ
L11.6113	11.2145P.MIR4688	11.2164E	16	1	154976	11.2145P.MIR4688
L11.6114	11.2145P.MIR4688	11.2165E	8	1	163755	11.2145P.MIR4688
L11.6128	11.2146P.CHRM4	11.2164E	22	1	143404	11.2146P.CHRM4
L11.6129	11.2146P.CHRM4	11.2165E	15	1	152183	11.2146P.CHRM4
L11.6150	11.2151E	11.2158E	12	3	47515	11.2145P.MIR4688
L11.6150	11.2151E	11.2158E	12	3	47515	11.2146P.CHRM4
L11.6153	11.2151E	11.2164E	17	3	96003	11.2145P.MIR4688
L11.6153	11.2151E	11.2164E	17	3	96003	11.2146P.CHRM4
L11.6285	11.2208E	11.2231P.ENSG00000270060	2	1	276769	11.2231P.ENSG00000270060
L11.6292	11.2209E	11.2231P.ENSG00000270060	8	1	267805	11.2231P.ENSG00000270060
L11.6315	11.2213E	11.2231P.ENSG00000270060	9	1	227582	11.2231P.ENSG00000270060
L11.6579	11.2297P.NUP160	11.2328E	3	1	261036	11.2297P.NUP160
L11.6659	11.2312E	11.2319P.PTPRJ-AS1	8	1	55523	11.2319P.PTPRJ-AS1
L11.6678	11.2313P.PTPRJ	11.2328E	13	1	129401	11.2313P.PTPRJ
L11.6761	11.2337E	11.2338P.GTF2IP11	13	1	15261	11.2338P.GTF2IP11
L11.6763	11.2341P.OR4S2	11.2342E	16	1	9252	11.2341P.OR4S2
L11.7057	11.2413P.CTNND1	11.2416E	34	1	23194	11.2413P.CTNND1
L11.7399	11.2559P.CCDC86	11.2564E	17	1	50829	11.2559P.CCDC86
L11.7518	11.2600P.DDB1	11.2605E	9	1	53927	11.2600P.DDB1
L11.7574	11.2612E	11.2638P.RPLP0P2	8	1	196679	11.2638P.RPLP0P2
L11.7575	11.2612E	11.2639P.RPLP0P2	5	1	200395	11.2639P.RPLP0P2
L11.7633	11.2619E	11.2624P.LRRC10B	11	1	34819	11.2624P.LRRC10B
L11.7708	11.2626P.ENSG00000279878	11.2629E	33	1	34320	11.2626P.ENSG00000279878
L11.7748	11.2631P.SYT7	11.2637E	8	1	45104	11.2631P.SYT7
L11.7829	11.2652P.MIR611	11.2690E	2	1	320329	11.2652P.MIR611
L11.7917	11.2664P.FADS3	11.2690E	4	1	219297	11.2664P.FADS3
L11.8042	11.2713P.SCGB1A1	11.2724E	7	1	132294	11.2713P.SCGB1A1
L11.8546	11.2829P.MARK2	11.2840E	9	1	100437	11.2829P.MARK2
L11.8667	11.2849E	11.2851P.ENSG00000256481	38	1	24897	11.2851P.ENSG00000256481
L11.8790	11.2871E	11.2874P.Y_RNA	8	1	24996	11.2874P.Y_RNA
L11.8837	11.2890E	11.2900P.NRXN2	8	1	111526	11.2900P.NRXN2
L11.1009	11.293P.STIM1	11.318E	5	1	214715	11.293P.STIM1
L11.1010	11.293P.STIM1	11.319E	3	1	226820	11.293P.STIM1
L11.1016	11.294P.STIM1	11.318E	5	1	209072	11.294P.STIM1
L11.1017	11.294P.STIM1	11.319E	2	1	221177	11.294P.STIM1
L11.9318	11.2964E	11.2969P.CDC42EP2	8	1	44005	11.2969P.CDC42EP2
L11.9413	11.2978P.SLC25A45	11.2980E	9	1	28596	11.2978P.SLC25A45
L11.9466	11.2980E	11.2991P.SNRPGP19	9	1	103619	11.2991P.SNRPGP19
L11.3	11.2P.RIC8A	11.3E	31	1	11110	11.2P.RIC8A
L11.9717	11.3014P.KAT5	11.3027E	7	1	109218	11.3014P.KAT5
L11.9741	11.3015P.RNASEH2C	11.3027E	10	1	103646	11.3015P.RNASEH2C
L11.9779	11.3024P.OVOL1-AS1	11.3025E	36	1	10589	11.3024P.OVOL1-AS1
L11.9962	11.3077E	11.3082P.KLC2	16	1	36662	11.3082P.KLC2
L11.9963	11.3077E	11.3083P.ENSG00000254452	8	1	51618	11.3083P.ENSG00000254452
L11.10020	11.3091P.BRMS1	11.3096E	9	1	31773	11.3091P.BRMS1
L11.10161	11.3133P.SPTBN2	11.3139E	9	1	110724	11.3133P.SPTBN2
L11.11377	11.3459P.ENSG00000227726	11.3469E	13	1	279119	11.3459P.ENSG00000227726
L11.11683	11.3561P.INPPL1	11.3572E	14	1	196381	11.3561P.INPPL1
L11.1087	11.356P.RNA5SP329	11.379E	3	1	335355	11.356P.RNA5SP329
L11.1091	11.357P.OR56A1	11.379E	3	1	330935	11.357P.OR56A1
L11.11719	11.3586P.ARAP1	11.3592E	7	1	70870	11.3586P.ARAP1
L11.11720	11.3586P.ARAP1	11.3593E	22	1	77530	11.3586P.ARAP1
L11.11762	11.3588E	11.3591P.STARD10	10	1	35755	11.3591P.STARD10
L11.12298	11.3842E	11.3853E	20	3	253731	11.3843P.PPP1R1AP1
L11.12300	11.3843P.PPP1R1AP1	11.3853E	5	1	245211	11.3843P.PPP1R1AP1
L11.12464	11.3962E	11.3973P.GAB2	3	1	209399	11.3973P.GAB2
L11.194	11.39P.MIR210	11.65E	5	1	191179	11.39P.MIR210
L11.12968	11.4234E	11.4270P.MOB4P2	5	1	356990	11.4270P.MOB4P2
L11.13090	11.4253P.ME3	11.4261E	8	1	69387	11.4253P.ME3
L11.13092	11.4253P.ME3	11.4263E	12	1	89061	11.4253P.ME3
L11.13105	11.4255P.ENSG00000254731	11.4261E	16	1	44725	11.4255P.ENSG00000254731
L11.13262	11.4340P.ENSG00000255233	11.4357E	15	1	413748	11.4340P.ENSG00000255233
L11.13263	11.4340P.ENSG00000255233	11.4358E	8	1	418032	11.4340P.ENSG00000255233
L11.226	11.43E	11.45P.IRF7	25	1	14761	11.45P.IRF7
L11.13481	11.4442P.ENSG00000270578	11.4480E	4	1	587702	11.4442P.ENSG00000270578
L11.13669	11.4513E	11.4550P.MIR1260B	2	1	303799	11.4550P.MIR1260B
L11.1384	11.476E	11.479P.LMO1	8	1	28813	11.479P.LMO1
L11.1386	11.477E	11.479P.LMO1	49	1	20819	11.479P.LMO1
L11.1419	11.480P.LMO1	11.483E	19	1	21785	11.480P.LMO1
L11.14635	11.4949E	11.4971P.ENSG00000254990	5	1	196832	11.4971P.ENSG00000254990
L11.14657	11.4951E	11.4975E	2	3	221786	11.4952P.SIK2
L11.14670	11.4952P.SIK2	11.4967E	7	1	119903	11.4952P.SIK2
L11.14671	11.4952P.SIK2	11.4968E	14	1	134412	11.4952P.SIK2
L11.14675	11.4952P.SIK2	11.4972E	9	1	193613	11.4952P.SIK2
L11.14678	11.4952P.SIK2	11.4975E	6	1	217794	11.4952P.SIK2
L11.14680	11.4952P.SIK2	11.4977E	15	1	243182	11.4952P.SIK2
L11.14946	11.5016P.MRPS36P4	11.5025E	10	1	71905	11.5016P.MRPS36P4
L11.14957	11.5018P.PTS	11.5025E	14	1	56224	11.5018P.PTS
L11.15065	11.5080P.TTC12-DT	11.5094E	18	1	418102	11.5080P.TTC12-DT
L11.15078	11.5082E	11.5094E	6	3	394700	11.5080P.TTC12-DT
L11.15139	11.5120P.ZBTB16	11.5131E	9	1	118839	11.5120P.ZBTB16
L11.15140	11.5120P.ZBTB16	11.5133E	8	1	133091	11.5120P.ZBTB16
L11.15173	11.5125E	11.5129P.ENSG00000286463	11	1	62707	11.5129P.ENSG00000286463
L11.15361	11.5211P.ENSG00000256972	11.5268E	3	1	932089	11.5211P.ENSG00000256972
L11.15467	11.5279E	11.5284P.LINC02702	6	1	187100	11.5284P.LINC02702
L11.15537	11.5296E	11.5329P.SIK3	4	1	295363	11.5329P.SIK3
L11.15610	11.5307E	11.5329P.SIK3	8	1	216012	11.5329P.SIK3
L11.15622	11.5308E	11.5329P.SIK3	23	1	207783	11.5329P.SIK3
L11.15709	11.5322P.ENSG00000234268	11.5326E	9	1	32699	11.5322P.ENSG00000234268
L11.15720	11.5326E	11.5329P.SIK3	36	1	22902	11.5329P.SIK3
L11.15805	11.5366E	11.5409E	3	3	382228	11.5411P.ENSG00000254844
L11.15807	11.5366E	11.5411P.ENSG00000254844	8	1	395816	11.5411P.ENSG00000254844
L11.15836	11.5368E	11.5409E	2	3	367083	11.5411P.ENSG00000254844
L11.15838	11.5368E	11.5411P.ENSG00000254844	20	1	380671	11.5411P.ENSG00000254844
L11.15861	11.5369E	11.5409E	6	3	361241	11.5411P.ENSG00000254844
L11.16016	11.5397E	11.5407P.DSCAML1	24	1	86563	11.5407P.DSCAML1
L11.16041	11.5411P.ENSG00000254844	11.5418E	20	1	87935	11.5411P.ENSG00000254844
L11.16048	11.5411P.ENSG00000254844	11.5425E	23	1	126992	11.5411P.ENSG00000254844
L11.16079	11.5412P.FXYD6-AS1	11.5418E	24	1	71573	11.5412P.FXYD6-AS1
L11.16086	11.5412P.FXYD6-AS1	11.5425E	10	1	110630	11.5412P.FXYD6-AS1
L11.16109	11.5414P.FXYD6	11.5418E	15	1	39494	11.5414P.FXYD6
L11.16113	11.5414P.FXYD6	11.5425E	8	1	78551	11.5414P.FXYD6
L11.16161	11.5453E	11.5466P.CD3G	13	1	154543	11.5466P.CD3G
L11.16204	11.5471P.UBE4A	11.5480E	8	1	106321	11.5471P.UBE4A
L11.16216	11.5473P.ATP5MG	11.5480E	13	1	84825	11.5473P.ATP5MG
L11.16840	11.5668P.ARHGEF12	11.5686E	14	1	126033	11.5668P.ARHGEF12
L11.16943	11.5725E	11.5739P.SORL1-AS1	9	1	143541	11.5739P.SORL1-AS1
L11.16949	11.5725E	11.5756P.SORL1	10	1	277749	11.5756P.SORL1
L11.16975	11.5727E	11.5739P.SORL1-AS1	18	1	128639	11.5739P.SORL1-AS1
L11.16980	11.5727E	11.5745E	14	3	186892	11.5756P.SORL1
L11.16981	11.5727E	11.5746E	13	3	195165	11.5756P.SORL1
L11.16983	11.5727E	11.5750E	9	3	218001	11.5756P.SORL1
L11.16988	11.5727E	11.5756P.SORL1	7	1	262847	11.5756P.SORL1
L11.16995	11.5728P.BMPR1AP2	11.5731E	42	1	33219	11.5728P.BMPR1AP2
L11.17009	11.5728P.BMPR1AP2	11.5749E	16	1	188260	11.5728P.BMPR1AP2
L11.17047	11.5739P.SORL1-AS1	11.5744E	11	1	52852	11.5739P.SORL1-AS1
L11.17048	11.5739P.SORL1-AS1	11.5745E	25	1	58253	11.5739P.SORL1-AS1
L11.17051	11.5739P.SORL1-AS1	11.5749E	28	1	80045	11.5739P.SORL1-AS1
L11.17052	11.5739P.SORL1-AS1	11.5750E	17	1	89362	11.5739P.SORL1-AS1
L11.17054	11.5739P.SORL1-AS1	11.5752E	9	1	104057	11.5739P.SORL1-AS1
L11.17083	11.5764E	11.5782P.MIR125B1	18	1	450012	11.5782P.MIR125B1
L11.17100	11.5765E	11.5782P.MIR125B1	12	1	440492	11.5782P.MIR125B1
L11.17101	11.5765E	11.5783E	2	3	449176	11.5782P.MIR125B1
L11.17113	11.5766E	11.5782P.MIR125B1	16	1	435028	11.5782P.MIR125B1
L11.17139	11.5792P.MIR100HG	11.5797E	3	1	306625	11.5792P.MIR100HG
L11.17140	11.5793E	11.5797E	3	3	300789	11.5792P.MIR100HG
L11.17223	11.5842P.SCN3B	11.5847E	8	1	48749	11.5842P.SCN3B
L11.17288	11.5882P.SIAE	11.5889E	9	1	95898	11.5882P.SIAE
L11.312	11.58E	11.59P.DEAF1	25	1	7934	11.59P.DEAF1
L11.17410	11.5951E	11.5980P.ENSG00000254694	5	1	278624	11.5980P.ENSG00000254694
L11.17571	11.6015E	11.6043E	13	3	257974	11.6044P.ENSG00000255317
L11.17572	11.6015E	11.6044P.ENSG00000255317	4	1	276014	11.6044P.ENSG00000255317
L11.17708	11.6065E	11.6113P.KCNJ1	3	1	665009	11.6113P.KCNJ1
L11.17716	11.6066E	11.6113P.KCNJ1	3	1	654820	11.6113P.KCNJ1
L11.17770	11.6073P.ENSG00000289093	11.6088E	6	1	168454	11.6073P.ENSG00000289093
L11.17875	11.6115P.ENSG00000255369	11.6125E	18	1	81372	11.6115P.ENSG00000255369
L11.17990	11.6157P.BARX2	11.6181E	3	1	325400	11.6157P.BARX2
L11.18233	11.6216P.PRDM10	11.6244E	12	1	178720	11.6216P.PRDM10
L11.18303	11.6259E	11.6284P.LINC02551	6	1	447368	11.6284P.LINC02551
L11.18304	11.6259E	11.6285P.ENSG00000255455	6	1	458152	11.6285P.ENSG00000255455
L11.18321	11.6262E	11.6284P.LINC02551	3	1	429531	11.6284P.LINC02551
L11.18327	11.6263P.ADAMTS15	11.6280E	4	1	386672	11.6263P.ADAMTS15
L11.18333	11.6264P.ADAMTS15	11.6280E	2	1	375783	11.6264P.ADAMTS15
L11.18455	11.6370P.ENSG00000254648	11.6380E	8	1	101758	11.6370P.ENSG00000254648
L11.18456	11.6370P.ENSG00000254648	11.6381E	8	1	108547	11.6370P.ENSG00000254648
L11.2140	11.724P.ZBED5	11.726E	17	1	18256	11.724P.ZBED5
L11.384	11.76E	11.77P.CHID1	9	1	18820	11.77P.CHID1
L12.366	12.103E	12.141P.FBXL14	7	1	476961	12.141P.FBXL14
L12.378	12.104E	12.141P.FBXL14	4	1	464052	12.141P.FBXL14
L12.3324	12.1140E	12.1151P.ETNK1	7	1	74730	12.1151P.ETNK1
L12.3762	12.1333P.BHLHE41	12.1367E	17	1	280235	12.1333P.BHLHE41
L12.455	12.146E	12.161P.ENSG00000287698	12	1	148107	12.161P.ENSG00000287698
L12.474	12.147P.MIR3649	12.160E	13	1	124301	12.147P.MIR3649
L12.4576	12.1821E	12.1835P.ZCRB1	7	1	205807	12.1835P.ZCRB1
L12.4579	12.1822E	12.1834P.YAF2	7	1	104799	12.1834P.YAF2
L12.4580	12.1822E	12.1835P.ZCRB1	5	1	194582	12.1835P.ZCRB1
L12.622	12.182P.CACNA1C	12.194E	13	1	105094	12.182P.CACNA1C
L12.631	12.182P.CACNA1C	12.203E	13	1	198280	12.182P.CACNA1C
L12.918	12.199P.ENSG00000278255	12.203E	21	1	45026	12.199P.ENSG00000278255
L12.1	12.1P.DDX11L8	12.2E	9	1	8522	12.1P.DDX11L8
L12.5036	12.2066P.RND1	12.2067E	14	1	18138	12.2066P.RND1
L12.5189	12.2120P.SPATS2	12.2134E	7	1	138095	12.2120P.SPATS2
L12.5222	12.2146E	12.2153P.FMNL3	13	1	61671	12.2153P.FMNL3
L12.5269	12.2176P.AQP6	12.2183E	8	1	67323	12.2176P.AQP6
L12.5279	12.2177P.RACGAP1	12.2183E	13	1	51351	12.2177P.RACGAP1
L12.5280	12.2177P.RACGAP1	12.2184E	7	1	62321	12.2177P.RACGAP1
L12.5451	12.2235E	12.2253P.RNU6-238P	8	1	166768	12.2253P.RNU6-238P
L12.5751	12.2330P.SLC4A8	12.2342E	13	1	102908	12.2330P.SLC4A8
L12.5752	12.2330P.SLC4A8	12.2343E	13	1	115383	12.2330P.SLC4A8
L12.6491	12.2461E	12.2467P.KRT18	9	1	55972	12.2467P.KRT18
L12.6495	12.2462E	12.2467P.KRT18	20	1	50069	12.2467P.KRT18
L12.6513	12.2463P.KRT8	12.2468E	8	1	46586	12.2463P.KRT8
L12.6519	12.2463P.KRT8	12.2474E	15	1	75219	12.2463P.KRT8
L12.6689	12.2517E	12.2525P.AMHR2	11	1	53543	12.2525P.AMHR2
L12.6697	12.2519E	12.2525P.AMHR2	26	1	42128	12.2525P.AMHR2
L12.6751	12.2532E	12.2534P.MAP3K12	28	1	19324	12.2534P.MAP3K12
L12.6778	12.2538E	12.2552P.ATP5MC2	28	1	134211	12.2552P.ATP5MC2
L12.6822	12.2556E	12.2561P.ENSG00000286069	13	1	42961	12.2561P.ENSG00000286069
L12.6825	12.2558E	12.2561P.ENSG00000286069	10	1	35474	12.2561P.ENSG00000286069
L12.6868	12.2573P.NFE2	12.2582E	12	1	85300	12.2573P.NFE2
L12.6871	12.2574P.NFE2	12.2582E	7	1	76946	12.2574P.NFE2
L12.7098	12.2640P.SUOX	12.2646E	8	1	40074	12.2640P.SUOX
L12.7530	12.2742E	12.2746P.STAT6	16	1	34200	12.2746P.STAT6
L12.7639	12.2788E	12.2789P.DCTN2	28	1	14607	12.2789P.DCTN2
L12.7649	12.2792E	12.2796P.ENSG00000224713	9	1	36621	12.2796P.ENSG00000224713
L12.7729	12.2815P.MIR26A2	12.2823E	22	1	58137	12.2815P.MIR26A2
L12.7731	12.2815P.MIR26A2	12.2825E	14	1	76172	12.2815P.MIR26A2
L12.7742	12.2816P.CTDSP2	12.2825E	9	1	60106	12.2816P.CTDSP2
L12.8055	12.2974P.SRGAP1	12.3014E	2	1	412367	12.2974P.SRGAP1
L12.9511	12.3793P.LINC02413	12.3834E	2	1	413551	12.3793P.LINC02413
L12.117	12.38P.B4GALNT3	12.47E	21	1	93141	12.38P.B4GALNT3
L12.9837	12.3900P.ENSG00000257360	12.3921E	4	1	391168	12.3900P.ENSG00000257360
L12.9838	12.3900P.ENSG00000257360	12.3922E	2	1	397080	12.3900P.ENSG00000257360
L12.9851	12.3901P.PLXNC1	12.3921E	4	1	381294	12.3901P.PLXNC1
L12.9953	12.3929P.LSM3P2	12.3951E	10	1	168480	12.3929P.LSM3P2
L12.10036	12.3938P.TMCC3	12.3945E	14	1	64444	12.3938P.TMCC3
L12.10117	12.3975E	12.3999P.ENSG00000289510	6	1	219104	12.3999P.ENSG00000289510
L12.1308	12.430E	12.452E	4	3	206036	12.442P.CD9
L12.1332	12.442P.CD9	12.452E	7	1	85464	12.442P.CD9
L12.1334	12.442P.CD9	12.454E	10	1	101175	12.442P.CD9
L12.11306	12.4487E	12.4497P.ENSG00000257548	14	1	64365	12.4497P.ENSG00000257548
L12.11392	12.4501E	12.4542P.ENSG00000257579	4	1	483682	12.4542P.ENSG00000257579
L12.1433	12.458E	12.464P.SCNN1A	14	1	38647	12.464P.SCNN1A
L12.1434	12.458E	12.465P.ENSG00000256433	10	1	53759	12.465P.ENSG00000256433
L12.11745	12.4616P.RNU7-169P	12.4630E	12	1	128479	12.4616P.RNU7-169P
L12.11832	12.4645E	12.4656P.ALKBH2	13	1	138730	12.4656P.ALKBH2
L12.12004	12.4698E	12.4716P.FAM222A	6	1	151655	12.4716P.FAM222A
L12.12008	12.4698E	12.4720E	6	3	192222	12.4716P.FAM222A
L12.12023	12.4699E	12.4719P.FAM222A-AS1	7	1	165311	12.4719P.FAM222A-AS1
L12.12168	12.4757E	12.4789P.HMGA1P3	3	1	328637	12.4789P.HMGA1P3
L12.12778	12.5036P.RBM19	12.5040E	4	1	529379	12.5036P.RBM19
L12.12781	12.5037E	12.5040E	6	3	523494	12.5041P.RN7SKP216
L12.12782	12.5037E	12.5041P.RN7SKP216	4	1	531744	12.5041P.RN7SKP216
L12.12787	12.5044P.Y_RNA	12.5049E	9	1	1243819	12.5044P.Y_RNA
L12.12789	12.5044P.Y_RNA	12.5051E	2	1	1251457	12.5044P.Y_RNA
L12.1742	12.527P.ATN1	12.528E	36	1	8713	12.527P.ATN1
L12.13370	12.5305E	12.5310P.PXN	8	1	31519	12.5310P.PXN
L12.13539	12.5322E	12.5332E	15	3	64319	12.5336P.ENSG00000111780
L12.13541	12.5322E	12.5336P.ENSG00000111780	7	1	79188	12.5336P.ENSG00000111780
L12.13553	12.5323P.MSI1	12.5327E	20	1	26270	12.5323P.MSI1
L12.13555	12.5323P.MSI1	12.5330E	8	1	38862	12.5323P.MSI1
L12.13557	12.5323P.MSI1	12.5332E	19	1	56166	12.5323P.MSI1
L12.13558	12.5323P.MSI1	12.5333E	10	1	61836	12.5323P.MSI1
L12.13559	12.5323P.MSI1	12.5334E	7	1	64948	12.5323P.MSI1
L12.14009	12.5471P.KDM2B	12.5475E	10	1	34261	12.5471P.KDM2B
L12.14039	12.5484E	12.5498P.LINC01089	8	1	106816	12.5498P.LINC01089
L12.14220	12.5528E	12.5539P.MLXIP	12	1	80333	12.5539P.MLXIP
L12.14225	12.5529E	12.5537E	15	3	60718	12.5539P.MLXIP
L12.14226	12.5529E	12.5538E	11	3	65209	12.5539P.MLXIP
L12.14227	12.5529E	12.5539P.MLXIP	10	1	75152	12.5539P.MLXIP
L12.14230	12.5530P.LINC02985	12.5535E	22	1	28787	12.5530P.LINC02985
L12.14399	12.5599E	12.5604P.DENR	9	1	115878	12.5604P.DENR
L12.15141	12.5753P.ENSG00000255965	12.5793E	13	1	377647	12.5753P.ENSG00000255965
L12.15358	12.5763P.NCOR2	12.5793E	3	1	204736	12.5763P.NCOR2
L12.1923	12.588E	12.590P.ENSG00000279865	18	1	33594	12.590P.ENSG00000279865
L12.229	12.59P.WNK1	12.63E	17	1	51469	12.59P.WNK1
L12.15800	12.6026P.LINC02418	12.6028E	7	1	284625	12.6026P.LINC02418
L12.15801	12.6026P.LINC02418	12.6029E	14	1	289379	12.6026P.LINC02418
L12.15803	12.6027E	12.6028E	5	3	270158	12.6026P.LINC02418
L12.15804	12.6027E	12.6029E	9	3	274912	12.6026P.LINC02418
L12.16009	12.6047E	12.6054P.RIMBP2	8	1	69850	12.6054P.RIMBP2
L12.2136	12.692P.ETV6	12.715E	13	1	212691	12.692P.ETV6
L13.2754	13.1101E	13.1172P.FOXO1	2	1	603662	13.1172P.FOXO1
L13.3627	13.1374E	13.1418P.ENSG00000280357	4	1	386179	13.1418P.ENSG00000280357
L13.4424	13.1646E	13.1663P.FNDC3A	21	1	153224	13.1663P.FNDC3A
L13.4610	13.1729P.EBPL	13.1739E	6	1	148861	13.1729P.EBPL
L13.4835	13.1847E	13.1890P.ENSG00000231856	11	1	366160	13.1890P.ENSG00000231856
L13.5541	13.2202P.ENSG00000225203	13.2212E	7	1	86210	13.2202P.ENSG00000225203
L13.5629	13.2240E	13.2248E	3	3	604329	13.2242P.LMO7DN-IT1
L13.5630	13.2240E	13.2249E	5	3	607640	13.2242P.LMO7DN-IT1
L13.5639	13.2242P.LMO7DN-IT1	13.2248E	2	1	585619	13.2242P.LMO7DN-IT1
L13.5640	13.2242P.LMO7DN-IT1	13.2249E	6	1	588930	13.2242P.LMO7DN-IT1
L13.5782	13.2330P.NDFIP2	13.2333E	9	1	29881	13.2330P.NDFIP2
L13.5874	13.2391E	13.2397P.SLITRK6	2	1	912728	13.2397P.SLITRK6
L13.5876	13.2393E	13.2397P.SLITRK6	2	1	897202	13.2397P.SLITRK6
L13.5877	13.2393E	13.2398E	3	3	903068	13.2397P.SLITRK6
L13.5878	13.2394E	13.2397P.SLITRK6	4	1	894289	13.2397P.SLITRK6
L13.6744	13.2722E	13.2737P.MBNL2	16	1	113429	13.2737P.MBNL2
L13.6947	13.2790P.FARP1	13.2820E	3	1	276590	13.2790P.FARP1
L13.7034	13.2823E	13.2828P.ENSG00000271437	21	1	73315	13.2828P.ENSG00000271437
L13.7037	13.2823E	13.2831P.STK24	7	1	96808	13.2831P.STK24
L13.7113	13.2867E	13.2888P.ENSG00000285448	2	1	256233	13.2888P.ENSG00000285448
L13.8321	13.3423P.LINC00404	13.3425E	8	1	22637	13.3423P.LINC00404
L13.8322	13.3424E	13.3425E	11	3	13783	13.3423P.LINC00404
L13.8460	13.3479E	13.3482P.MCF2L	9	1	47868	13.3482P.MCF2L
L13.8556	13.3490P.F10-AS1	13.3491E	20	1	13728	13.3490P.F10-AS1
L13.1075	13.427E	13.432P.PDX1	8	1	52265	13.432P.PDX1
L13.1080	13.428E	13.432P.PDX1	8	1	42357	13.432P.PDX1
L13.1461	13.579P.UBL3	13.602E	2	1	266525	13.579P.UBL3
L13.1462	13.579P.UBL3	13.603E	2	1	271535	13.579P.UBL3
L13.1719	13.656P.Metazoa_SRP	13.666E	15	1	116849	13.656P.Metazoa_SRP
L13.4	13.6E	13.7P.USP24P1	12	1	8184	13.7P.USP24P1
L13.5	13.8P.CENPIP1	13.9E	9	1	8577	13.8P.CENPIP1
L14.3002	14.1123P.GNG2	14.1130E	13	1	57075	14.1123P.GNG2
L14.242	14.113P.TRAV41	14.116E	9	1	48804	14.113P.TRAV41
L14.3184	14.1205P.SAMD4A	14.1228E	9	1	201706	14.1205P.SAMD4A
L14.3280	14.1233E	14.1243P.FDPSP3	14	1	73134	14.1243P.FDPSP3
L14.270	14.123P.ENSG00000259003	14.147E	2	1	305560	14.123P.ENSG00000259003
L14.3414	14.1278P.FBXO34	14.1287E	9	1	83026	14.1278P.FBXO34
L14.3914	14.1517P.AKR1B1P5	14.1544E	6	1	310059	14.1517P.AKR1B1P5
L14.4202	14.1619P.LINC02322	14.1623E	4	1	232570	14.1619P.LINC02322
L14.483	14.164E	14.170P.CDH24	13	1	60133	14.170P.CDH24
L14.4320	14.1669E	14.1702P.ENSG00000258964	4	1	265468	14.1702P.ENSG00000258964
L14.4354	14.1670E	14.1705P.HIF1A-AS3	6	1	283060	14.1705P.HIF1A-AS3
L14.4578	14.1724E	14.1749P.ENSG00000258903	13	1	230539	14.1749P.ENSG00000258903
L14.4579	14.1724E	14.1750P.LINC00643	19	1	245584	14.1750P.LINC00643
L14.4580	14.1724E	14.1751P.ENSG00000288802	5	1	252103	14.1751P.ENSG00000288802
L14.4581	14.1724E	14.1752P.LINC00644	14	1	259431	14.1752P.LINC00644
L14.4587	14.1726E	14.1749P.ENSG00000258903	4	1	222285	14.1749P.ENSG00000258903
L14.4588	14.1726E	14.1750P.LINC00643	5	1	237330	14.1750P.LINC00643
L14.4598	14.1727E	14.1749P.ENSG00000258903	17	1	212700	14.1749P.ENSG00000258903
L14.4599	14.1727E	14.1750P.LINC00643	21	1	227745	14.1750P.LINC00643
L14.4600	14.1727E	14.1751P.ENSG00000288802	10	1	234264	14.1751P.ENSG00000288802
L14.4635	14.1731E	14.1749P.ENSG00000258903	25	1	173989	14.1749P.ENSG00000258903
L14.4636	14.1731E	14.1750P.LINC00643	18	1	189034	14.1750P.LINC00643
L14.4637	14.1731E	14.1751P.ENSG00000288802	8	1	195553	14.1751P.ENSG00000288802
L14.4905	14.1875E	14.1884P.PLEKHG3	8	1	70548	14.1884P.PLEKHG3
L14.1	14.1E	14.2P.ENSG00000257558	26	1	7220	14.2P.ENSG00000257558
L14.711	14.203P.PABPN1	14.217E	7	1	127137	14.203P.PABPN1
L14.5329	14.2095P.ARG2	14.2102E	14	1	47686	14.2095P.ARG2
L14.5367	14.2113E	14.2115P.ENSG00000258759	12	1	30571	14.2115P.ENSG00000258759
L14.748	14.221E	14.227P.THTPA	23	1	72441	14.227P.THTPA
L14.6268	14.2253P.HMGN1P3	14.2278E	5	1	212657	14.2253P.HMGN1P3
L14.6286	14.2255E	14.2275P.DDX18P1	7	1	173299	14.2275P.DDX18P1
L14.6299	14.2256E	14.2274P.ENSG00000289180	11	1	142989	14.2274P.ENSG00000289180
L14.6300	14.2256E	14.2275P.DDX18P1	7	1	158990	14.2275P.DDX18P1
L14.6359	14.2266E	14.2274P.ENSG00000289180	8	1	65047	14.2274P.ENSG00000289180
L14.775	14.228P.AP1G2	14.245E	4	1	339872	14.228P.AP1G2
L14.776	14.228P.AP1G2	14.246E	3	1	347742	14.228P.AP1G2
L14.800	14.229E	14.249P.LINC00596	3	1	349891	14.249P.LINC00596
L14.810	14.230E	14.245E	2	3	312492	14.249P.LINC00596
L14.812	14.230E	14.249P.LINC00596	3	1	343843	14.249P.LINC00596
L14.6485	14.2328P.SUSD6	14.2335E	10	1	83550	14.2328P.SUSD6
L14.6486	14.2328P.SUSD6	14.2336E	9	1	93395	14.2328P.SUSD6
L14.6492	14.2329P.ENSG00000273797	14.2331E	8	1	33499	14.2329P.ENSG00000273797
L14.6497	14.2329P.ENSG00000273797	14.2336E	14	1	86515	14.2329P.ENSG00000273797
L14.6498	14.2329P.ENSG00000273797	14.2337E	16	1	97332	14.2329P.ENSG00000273797
L14.844	14.233P.DHRS2	14.245E	7	1	268757	14.233P.DHRS2
L14.845	14.233P.DHRS2	14.246E	3	1	276627	14.233P.DHRS2
L14.6861	14.2503P.MIR7843	14.2512E	2	1	393238	14.2503P.MIR7843
L14.6949	14.2561E	14.2566P.NUMB	9	1	30934	14.2566P.NUMB
L14.6962	14.2570E	14.2572P.ENSG00000258695	18	1	22669	14.2572P.ENSG00000258695
L14.7126	14.2635E	14.2637P.SYNDIG1L	10	1	43390	14.2637P.SYNDIG1L
L14.7270	14.2683E	14.2700P.ENSG00000289340	8	1	117709	14.2700P.ENSG00000289340
L14.7272	14.2683E	14.2702P.FOS	9	1	136920	14.2702P.FOS
L14.7313	14.2685E	14.2700P.ENSG00000289340	9	1	92381	14.2700P.ENSG00000289340
L14.7658	14.2829P.RPL22P2	14.2850E	13	1	185155	14.2829P.RPL22P2
L14.7689	14.2832P.ENSG00000259058	14.2846E	22	1	113741	14.2832P.ENSG00000259058
L14.7692	14.2832P.ENSG00000259058	14.2849E	8	1	140082	14.2832P.ENSG00000259058
L14.7693	14.2832P.ENSG00000259058	14.2850E	18	1	148100	14.2832P.ENSG00000259058
L14.7753	14.2839E	14.2845P.ENSG00000273729	12	1	47009	14.2845P.ENSG00000273729
L14.1070	14.283E	14.285P.RABGGTA	9	1	16197	14.285P.RABGGTA
L14.7813	14.2861E	14.2867P.ENSG00000201384	8	1	54232	14.2867P.ENSG00000201384
L14.7814	14.2862E	14.2867P.ENSG00000201384	11	1	48934	14.2867P.ENSG00000201384
L14.7830	14.2867P.ENSG00000201384	14.2875E	12	1	99681	14.2867P.ENSG00000201384
L14.7846	14.2875E	14.2877P.POMT2	28	1	18029	14.2877P.POMT2
L14.1121	14.296E	14.303P.KHNYN	12	1	66912	14.303P.KHNYN
L14.1122	14.296E	14.304P.KHNYN	8	1	73833	14.304P.KHNYN
L14.8042	14.2989E	14.3010P.LINC02308	17	1	181828	14.3010P.LINC02308
L14.8044	14.2990E	14.3010P.LINC02308	9	1	176829	14.3010P.LINC02308
L14.8453	14.3164P.ENSG00000274492	14.3165E	9	1	7564	14.3164P.ENSG00000274492
L14.8454	14.3164P.ENSG00000274492	14.3166E	10	1	11880	14.3164P.ENSG00000274492
L14.10455	14.3723E	14.3734E	14	3	87504	14.3726P.C14orf132
L14.10455	14.3723E	14.3734E	14	3	87504	14.3753P.ENSG00000258793
L14.10455	14.3723E	14.3734E	14	3	87504	14.3754P.ENSG00000258729
L14.10463	14.3726P.C14orf132	14.3734E	28	1	53318	14.3726P.C14orf132
L14.10475	14.3728E	14.3754P.ENSG00000258729	3	1	225516	14.3754P.ENSG00000258729
L14.10508	14.3734E	14.3753P.ENSG00000258793	9	1	173089	14.3753P.ENSG00000258793
L14.10509	14.3734E	14.3754P.ENSG00000258729	6	1	185200	14.3754P.ENSG00000258729
L14.10538	14.3735E	14.3753P.ENSG00000258793	14	1	162979	14.3753P.ENSG00000258793
L14.10539	14.3735E	14.3754P.ENSG00000258729	9	1	175090	14.3754P.ENSG00000258729
L14.10717	14.3832E	14.3833P.EML1	12	1	7039	14.3833P.EML1
L14.11531	14.4096P.Y_RNA	14.4119E	6	1	265387	14.4096P.Y_RNA
L14.11917	14.4207E	14.4214P.PPP1R13B-DT	9	1	41782	14.4214P.PPP1R13B-DT
L14.12231	14.4306P.BRF1	14.4309E	17	1	34349	14.4306P.BRF1
L14.12232	14.4306P.BRF1	14.4310E	8	1	43789	14.4306P.BRF1
L14.12245	14.4309E	14.4311E	15	3	11958	14.4306P.BRF1
L14.12266	14.4313P.PACS2	14.4314E	12	1	6693	14.4313P.PACS2
L14.12336	14.4334P.TEDC1	14.4338E	10	1	28755	14.4334P.TEDC1
L14.2008	14.700P.PRORP	14.735E	10	1	292028	14.700P.PRORP
L14.2342	14.889E	14.890P.ENSG00000258750	2	1	487737	14.890P.ENSG00000258750
L14.2404	14.900E	14.905P.KLHDC1	12	1	54519	14.905P.KLHDC1
L14.2406	14.900E	14.915P.KLHDC2	7	1	128069	14.915P.KLHDC2
L15.2493	15.1040E	15.1048P.TP53BP1	15	1	53032	15.1048P.TP53BP1
L15.2495	15.1040E	15.1050P.TP53BP1	13	1	69380	15.1050P.TP53BP1
L15.2517	15.1041E	15.1048P.TP53BP1	8	1	47885	15.1048P.TP53BP1
L15.2518	15.1041E	15.1050P.TP53BP1	11	1	64233	15.1050P.TP53BP1
L15.2714	15.1131P.SPG11	15.1143E	11	1	121497	15.1131P.SPG11
L15.3105	15.1258E	15.1313P.ENSG00000287439	4	1	783187	15.1313P.ENSG00000287439
L15.3106	15.1258E	15.1314P.ENSG00000287439	10	1	790639	15.1314P.ENSG00000287439
L15.179	15.127E	15.129P.ENSG00000286884	14	1	83624	15.129P.ENSG00000286884
L15.194	15.138E	15.144P.GABRB3	17	1	99442	15.144P.GABRB3
L15.3804	15.1618E	15.1625P.ENSG00000276533	9	1	62099	15.1625P.ENSG00000276533
L15.4879	15.1982P.RORA	15.2020E	5	1	324767	15.1982P.RORA
L15.1	15.1P.IGHV1OR15-2	15.2E	13	1	7996	15.1P.IGHV1OR15-2
L15.5123	15.2088P.NPM1P47	15.2092E	9	1	23271	15.2088P.NPM1P47
L15.5124	15.2088P.NPM1P47	15.2093E	11	1	34873	15.2088P.NPM1P47
L15.5981	15.2302E	15.2312P.CSNK1G1	7	1	105670	15.2312P.CSNK1G1
L15.6034	15.2321E	15.2356P.Y_RNA	3	1	237272	15.2356P.Y_RNA
L15.6037	15.2322E	15.2356P.Y_RNA	3	1	231060	15.2356P.Y_RNA
L15.6192	15.2394E	15.2404P.RNU5A-1	8	1	124332	15.2404P.RNU5A-1
L15.6359	15.2451P.DENND4A	15.2457E	20	1	43023	15.2451P.DENND4A
L15.7309	15.2750E	15.2768P.GLCE	4	1	190769	15.2768P.GLCE
L15.40	15.27E	15.29P.ENSG00000259098	13	1	11752	15.29P.ENSG00000259098
L15.7774	15.2894P.CT62	15.2918E	4	1	323290	15.2894P.CT62
L15.7775	15.2894P.CT62	15.2919E	6	1	335169	15.2894P.CT62
L15.7791	15.2895E	15.2918E	4	3	315669	15.2894P.CT62
L15.7792	15.2895E	15.2919E	5	3	327548	15.2894P.CT62
L15.2	15.2E	15.3P.IGHV3OR15-7	22	1	6700	15.3P.IGHV3OR15-7
L15.8088	15.3026P.ADPGK-AS1	15.3049E	16	1	288864	15.3026P.ADPGK-AS1
L15.8160	15.3047E	15.3049E	11	3	17633	15.3026P.ADPGK-AS1
L15.8643	15.3212E	15.3228P.C15orf39	27	1	129123	15.3228P.C15orf39
L15.9042	15.3395P.ENSG00000261403	15.3410E	21	1	149011	15.3395P.ENSG00000261403
L15.9043	15.3395P.ENSG00000261403	15.3420E	5	1	233618	15.3395P.ENSG00000261403
L15.9054	15.3397P.ADAMTS7P3	15.3462E	13	1	800312	15.3397P.ADAMTS7P3
L15.9157	15.3436E	15.3439E	12	3	108689	15.3441P.IREB2
L15.9158	15.3436E	15.3441P.IREB2	9	1	132271	15.3441P.IREB2
L15.9282	15.3489E	15.3492P.RASGRF1	14	1	24634	15.3492P.RASGRF1
L15.9366	15.3517E	15.3531P.ENSG00000261229	6	1	460964	15.3531P.ENSG00000261229
L15.675	15.352E	15.382E	6	3	297757	15.386P.ENSG00000212415
L15.676	15.352E	15.383E	7	3	303464	15.386P.ENSG00000212415
L15.679	15.352E	15.386P.ENSG00000212415	5	1	321785	15.386P.ENSG00000212415
L15.752	15.354P.SCG5-AS1	15.387E	11	1	318362	15.354P.SCG5-AS1
L15.9726	15.3703E	15.3722P.C15orf40	38	1	171123	15.3722P.C15orf40
L15.9746	15.3704E	15.3722P.C15orf40	13	1	157942	15.3722P.C15orf40
L15.10036	15.3769P.WDR73	15.3795E	7	1	209741	15.3769P.WDR73
L15.10561	15.3933E	15.3943P.MIR1179	7	1	113952	15.3943P.MIR1179
L15.10562	15.3933E	15.3944P.MIR3529	19	1	122481	15.3944P.MIR3529
L15.10681	15.3971P.ABHD2	15.3973E	21	1	23295	15.3971P.ABHD2
L15.10685	15.3971P.ABHD2	15.3977E	17	1	60058	15.3971P.ABHD2
L15.50	15.39E	15.45P.NIPA2	12	1	46210	15.45P.NIPA2
L15.10754	15.4001P.LINC00928	15.4002E	28	1	7615	15.4001P.LINC00928
L15.11017	15.4047P.ZNF710	15.4051E	16	1	33596	15.4047P.ZNF710
L15.11826	15.4234P.SLCO3A1	15.4255E	2	1	216811	15.4234P.SLCO3A1
L15.11827	15.4234P.SLCO3A1	15.4256E	13	1	222749	15.4234P.SLCO3A1
L15.11828	15.4234P.SLCO3A1	15.4257E	4	1	229837	15.4234P.SLCO3A1
L15.11940	15.4273P.ENSG00000259064	15.4278E	9	1	48027	15.4273P.ENSG00000259064
L15.11987	15.4287P.ENSG00000274215	15.4301E	21	1	119145	15.4287P.ENSG00000274215
L15.12007	15.4288P.ENSG00000258922	15.4301E	18	1	111719	15.4288P.ENSG00000258922
L15.12031	15.4290E	15.4299P.CHASERR	12	1	53300	15.4299P.CHASERR
L15.975	15.435P.EMC7	15.445E	15	1	116641	15.435P.EMC7
L15.12291	15.4408P.LINC02351	15.4409E	7	1	81908	15.4408P.LINC02351
L15.12643	15.4473P.SYNM	15.4474E	15	1	97799	15.4473P.SYNM
L15.12924	15.4605E	15.4622P.CHSY1	5	1	237057	15.4622P.CHSY1
L15.12934	15.4611P.ENSG00000259755	15.4625E	6	1	182128	15.4611P.ENSG00000259755
L15.1033	15.469E	15.473P.GJD2	14	1	45440	15.473P.GJD2
L15.1330	15.581E	15.601P.MEIS2	8	1	193442	15.601P.MEIS2
L15.1356	15.584E	15.601P.MEIS2	11	1	160421	15.601P.MEIS2
L15.1742	15.748E	15.755P.BMF	24	1	55091	15.755P.BMF
L15.117	15.75P.MAGEL2	15.89E	16	1	225825	15.75P.MAGEL2
L15.1790	15.764P.BUB1B-PAK6	15.770E	8	1	55235	15.764P.BUB1B-PAK6
L15.1794	15.766P.ENSG00000273786	15.770E	15	1	46420	15.766P.ENSG00000273786
L15.2058	15.836P.ENSG00000251161	15.843E	9	1	59573	15.836P.ENSG00000251161
L15.2213	15.921P.MAPKBP1	15.928E	12	1	37662	15.921P.MAPKBP1
L15.2311	15.944P.ENSG00000257797	15.947E	8	1	30958	15.944P.ENSG00000257797
L16.4001	16.1066P.PDXDC1	16.1072E	18	1	53404	16.1066P.PDXDC1
L16.492	16.116P.ENSG00000277010	16.117E	16	1	23847	16.116P.ENSG00000277010
L16.4543	16.1234P.ENSG00000260430	16.1258E	7	1	282149	16.1234P.ENSG00000260430
L16.4544	16.1234P.ENSG00000260430	16.1259E	4	1	287371	16.1234P.ENSG00000260430
L16.555	16.128E	16.129P.UNKL	14	1	8822	16.129P.UNKL
L16.4877	16.1375P.DCUN1D3	16.1382E	3	1	203264	16.1375P.DCUN1D3
L16.4910	16.1387E	16.1388E	28	3	7056	16.1389P.DNAH3
L16.4911	16.1387E	16.1389P.DNAH3	12	1	10029	16.1389P.DNAH3
L16.4915	16.1391P.DNAH3	16.1393E	13	1	21856	16.1391P.DNAH3
L16.4979	16.1410P.ENSG00000257639	16.1490E	3	1	1127838	16.1410P.ENSG00000257639
L16.4984	16.1412E	16.1490E	2	3	1109748	16.1410P.ENSG00000257639
L16.4986	16.1413E	16.1490E	12	3	1102832	16.1410P.ENSG00000257639
L16.5054	16.1448E	16.1463P.POLR3E	11	1	109928	16.1463P.POLR3E
L16.5057	16.1449E	16.1463P.POLR3E	7	1	98709	16.1463P.POLR3E
L16.5950	16.1797P.TMEM219	16.1798E	33	1	5788	16.1797P.TMEM219
L16.6488	16.1891P.ENSG00000280211	16.1895E	11	1	29506	16.1891P.ENSG00000280211
L16.6973	16.1996E	16.1997P.RNA5-8SP2	16	1	9506	16.1997P.RNA5-8SP2
L16.1	16.1P.ENSG00000260803	16.2E	12	1	6212	16.1P.ENSG00000260803
L16.6992	16.2012E	16.2013P.RARRES2P9	21	1	14164	16.2013P.RARRES2P9
L16.6993	16.2014P.LINC01566	16.2015E	29	1	12276	16.2014P.LINC01566
L16.7007	16.2020P.AGGF1P5	16.2022E	22	1	19814	16.2020P.AGGF1P5
L16.7018	16.2022E	16.2024P.ENSG00000287163	21	1	15243	16.2024P.ENSG00000287163
L16.7020	16.2024P.ENSG00000287163	16.2025E	34	1	9929	16.2024P.ENSG00000287163
L16.885	16.202P.Y_RNA	16.204E	15	1	13813	16.202P.Y_RNA
L16.7033	16.2031E	16.2033P.C1QL1P1	16	1	11105	16.2033P.C1QL1P1
L16.7038	16.2033P.C1QL1P1	16.2034E	10	1	8552	16.2033P.C1QL1P1
L16.7040	16.2036E	16.2038P.ENSG00000259791	22	1	14433	16.2038P.ENSG00000259791
L16.7041	16.2037E	16.2038P.ENSG00000259791	18	1	10908	16.2038P.ENSG00000259791
L16.7110	16.2067E	16.2104P.ENSG00000261538	5	1	1214461	16.2104P.ENSG00000261538
L16.7916	16.2433E	16.2438P.ENSG00000278928	21	1	237665	16.2438P.ENSG00000278928
L16.8058	16.2463E	16.2492P.ENSG00000279764	6	1	265591	16.2492P.ENSG00000279764
L16.8837	16.2678E	16.2697P.RNU6-103P	18	1	169631	16.2697P.RNU6-103P
L16.8839	16.2679E	16.2693P.NDRG4	7	1	131862	16.2693P.NDRG4
L16.8840	16.2679E	16.2697P.RNU6-103P	16	1	159826	16.2697P.RNU6-103P
L16.8841	16.2679E	16.2698P.NDRG4	6	1	167324	16.2698P.NDRG4
L16.8843	16.2680E	16.2697P.RNU6-103P	10	1	151320	16.2697P.RNU6-103P
L16.8853	16.2681E	16.2697P.RNU6-103P	10	1	146367	16.2697P.RNU6-103P
L16.9004	16.2771P.ENSG00000260851	16.2773E	23	1	16724	16.2771P.ENSG00000260851
L16.9202	16.2822P.RN7SL543P	16.2837E	8	1	112889	16.2822P.RN7SL543P
L16.9250	16.2826E	16.2835P.PHAF1	17	1	68830	16.2835P.PHAF1
L16.9334	16.2856P.PLEKHG4	16.2879E	7	1	173543	16.2856P.PLEKHG4
L16.9354	16.2864E	16.2873P.TPPP3	8	1	62350	16.2873P.TPPP3
L16.9404	16.2877P.ENSG00000261320	16.2880E	12	1	27729	16.2877P.ENSG00000261320
L16.9944	16.2995P.ENSG00000279693	16.3013E	14	1	136508	16.2995P.ENSG00000279693
L16.10102	16.3039P.RNA5SP429	16.3045E	8	1	45599	16.3039P.RNA5SP429
L16.10458	16.3153E	16.3170P.WWP2	7	1	130728	16.3170P.WWP2
L16.10684	16.3207E	16.3211P.ST3GAL2	13	1	26579	16.3211P.ST3GAL2
L16.10800	16.3245P.ENSG00000279412	16.3247E	13	1	13819	16.3245P.ENSG00000279412
L16.10821	16.3253P.VAC14	16.3262E	2	1	513134	16.3253P.VAC14
L16.10895	16.3290P.TAT-AS1	16.3295E	13	1	44134	16.3290P.TAT-AS1
L16.10901	16.3291P.TAT-AS1	16.3293E	25	1	18451	16.3291P.TAT-AS1
L16.10903	16.3291P.TAT-AS1	16.3295E	18	1	39975	16.3291P.TAT-AS1
L16.10974	16.3319P.AP1G1	16.3334E	11	1	95481	16.3319P.AP1G1
L16.11047	16.3361P.PMFBP1	16.3384E	2	1	339825	16.3361P.PMFBP1
L16.11221	16.3408E	16.3423P.ZFHX3	22	1	113997	16.3423P.ZFHX3
L16.11512	16.3524E	16.3553P.ENSG00000247033	12	1	193471	16.3553P.ENSG00000247033
L16.11581	16.3536E	16.3553P.ENSG00000247033	19	1	118688	16.3553P.ENSG00000247033
L16.11784	16.3568P.BCAR1	16.3578E	19	1	98740	16.3568P.BCAR1
L16.11790	16.3568P.BCAR1	16.3584E	14	1	147796	16.3568P.BCAR1
L16.11939	16.3626P.TERF2IP	16.3633E	8	1	112730	16.3626P.TERF2IP
L16.11997	16.3671E	16.3696P.LINC02131	9	1	354799	16.3696P.LINC02131
L16.12003	16.3672E	16.3696P.LINC02131	6	1	350177	16.3696P.LINC02131
L16.12016	16.3675E	16.3696P.LINC02131	23	1	337871	16.3696P.LINC02131
L16.1588	16.370E	16.376P.CREBBP	12	1	62110	16.376P.CREBBP
L16.12500	16.3880E	16.3899P.CMIP	3	1	256441	16.3899P.CMIP
L16.12506	16.3880E	16.3906P.ENSG00000261218	4	1	338776	16.3906P.ENSG00000261218
L16.12509	16.3881E	16.3899P.CMIP	7	1	250758	16.3899P.CMIP
L16.12511	16.3881E	16.3906P.ENSG00000261218	3	1	333093	16.3906P.ENSG00000261218
L16.12528	16.3882E	16.3906P.ENSG00000261218	3	1	328440	16.3906P.ENSG00000261218
L16.12563	16.3886E	16.3896P.CMIP	8	1	172626	16.3896P.CMIP
L16.12583	16.3888P.CMIP	16.3901E	17	1	231122	16.3888P.CMIP
L16.12634	16.3892E	16.3896P.CMIP	19	1	46875	16.3896P.CMIP
L16.12637	16.3892E	16.3899P.CMIP	9	1	89681	16.3899P.CMIP
L16.12796	16.3958P.NECAB2	16.3965E	17	1	58336	16.3958P.NECAB2
L16.12798	16.3958P.NECAB2	16.3968E	11	1	85928	16.3958P.NECAB2
L16.12799	16.3958P.NECAB2	16.3969E	10	1	91177	16.3958P.NECAB2
L16.13296	16.4091E	16.4111P.GSE1	5	1	222206	16.4111P.GSE1
L16.13313	16.4092E	16.4107P.ENSG00000270124	14	1	146109	16.4107P.ENSG00000270124
L16.13317	16.4092E	16.4111P.GSE1	16	1	199587	16.4111P.GSE1
L16.13448	16.4106E	16.4111P.GSE1	8	1	69461	16.4111P.GSE1
L16.13469	16.4109P.ENSG00000260417	16.4110E	33	1	8964	16.4109P.ENSG00000260417
L16.13495	16.4114P.RN7SL381P	16.4121E	11	1	54506	16.4114P.RN7SL381P
L16.1845	16.416E	16.423P.PAM16	13	1	62486	16.423P.PAM16
L16.1851	16.417E	16.423P.PAM16	11	1	54456	16.423P.PAM16
L16.13701	16.4218E	16.4221P.KLHDC4	24	1	24741	16.4221P.KLHDC4
L16.13719	16.4222P.ENSG00000260498	16.4233E	8	1	109118	16.4222P.ENSG00000260498
L16.13729	16.4223E	16.4231P.ENSG00000260466	16	1	56895	16.4231P.ENSG00000260466
L16.13840	16.4267P.ZFPM1	16.4269E	26	1	42965	16.4267P.ZFPM1
L16.13946	16.4298E	16.4300P.CDT1	10	1	12200	16.4300P.CDT1
L16.13950	16.4299E	16.4300P.CDT1	11	1	5997	16.4300P.CDT1
L16.14200	16.4339E	16.4351P.SPG7	19	1	136012	16.4351P.SPG7
L16.14256	16.4344E	16.4351P.SPG7	9	1	81856	16.4351P.SPG7
L16.2209	16.486P.GLYR1	16.498E	23	1	96515	16.486P.GLYR1
L16.2242	16.489E	16.497P.PPL	10	1	63855	16.497P.PPL
L16.2248	16.490E	16.497P.PPL	10	1	53997	16.497P.PPL
L16.266	16.53E	16.65P.LINC00235	8	1	94931	16.65P.LINC00235
L16.2335	16.549E	16.563P.PMM2	12	1	132683	16.563P.PMM2
L16.2400	16.554P.RNU7-63P	16.559E	10	1	34923	16.554P.RNU7-63P
L16.2412	16.556P.ABAT	16.559E	21	1	21206	16.556P.ABAT
L16.2529	16.596E	16.603P.C16orf72	18	1	48186	16.603P.C16orf72
L16.2847	16.730E	16.741P.NUBP1	2	1	231366	16.741P.NUBP1
L16.2848	16.731E	16.740P.MTATP6P24	9	1	212729	16.740P.MTATP6P24
L16.2849	16.731E	16.741P.NUBP1	21	1	224387	16.741P.NUBP1
L16.2856	16.734E	16.741P.NUBP1	16	1	204194	16.741P.NUBP1
L16.3358	16.857P.NPIPB2	16.873E	19	1	114737	16.857P.NPIPB2
L16.3444	16.876P.ENSG00000261293	16.894E	7	1	145004	16.876P.ENSG00000261293
L16.3449	16.876P.ENSG00000261293	16.899E	11	1	165439	16.876P.ENSG00000261293
L16.3450	16.876P.ENSG00000261293	16.900E	6	1	172358	16.876P.ENSG00000261293
L16.417	16.88P.ENSG00000275438	16.89E	29	1	13333	16.88P.ENSG00000275438
L16.421	16.89E	16.91P.ENSG00000260022	15	1	19270	16.91P.ENSG00000260022
L17.3841	17.1092E	17.1104E	2	3	245891	17.1093P.PMP22
L17.3846	17.1093P.PMP22	17.1104E	8	1	239180	17.1093P.PMP22
L17.4014	17.1188P.SNORD65	17.1195E	26	1	70557	17.1188P.SNORD65
L17.4033	17.1192P.LRRC75A	17.1193E	10	1	10332	17.1192P.LRRC75A
L17.4269	17.1243E	17.1276P.ENSG00000279200	4	1	280581	17.1276P.ENSG00000279200
L17.4295	17.1246E	17.1263P.RASD1	15	1	142897	17.1263P.RASD1
L17.4301	17.1246E	17.1271P.RNU6-468P	3	1	223085	17.1271P.RNU6-468P
L17.4439	17.1263P.RASD1	17.1266E	23	1	38453	17.1263P.RASD1
L17.4440	17.1263P.RASD1	17.1267E	11	1	51321	17.1263P.RASD1
L17.4441	17.1263P.RASD1	17.1268E	29	1	61968	17.1263P.RASD1
L17.4442	17.1263P.RASD1	17.1269E	9	1	70180	17.1263P.RASD1
L17.546	17.127P.ENSG00000262777	17.130E	12	1	22473	17.127P.ENSG00000262777
L17.4496	17.1289P.RAI1	17.1290E	47	1	38105	17.1289P.RAI1
L17.4529	17.1290E	17.1291P.ENSG00000264167	70	1	56525	17.1291P.ENSG00000264167
L17.4531	17.1290E	17.1293P.SREBF1	28	1	121668	17.1293P.SREBF1
L17.4553	17.1290E	17.1316P.ATPAF2	12	1	311934	17.1316P.ATPAF2
L17.4641	17.1298E	17.1316P.ATPAF2	22	1	141386	17.1316P.ATPAF2
L17.4670	17.1305E	17.1315P.ENSG00000280198	15	1	84106	17.1315P.ENSG00000280198
L17.604	17.144E	17.148P.SLC43A2	17	1	32077	17.148P.SLC43A2
L17.606	17.144E	17.150P.SLC43A2	14	1	55129	17.150P.SLC43A2
L17.4994	17.1456P.ABHD17AP6	17.1458E	19	1	13416	17.1456P.ABHD17AP6
L17.4995	17.1457P.ABHD17AP6	17.1458E	10	1	7948	17.1457P.ABHD17AP6
L17.5091	17.1498P.MAP2K3	17.1515E	3	1	214695	17.1498P.MAP2K3
L17.5111	17.1520E	17.1521P.ENSG00000274748	16	1	8548	17.1521P.ENSG00000274748
L17.5112	17.1522E	17.1523P.KCNJ18	12	1	10598	17.1523P.KCNJ18
L17.5120	17.1542P.WEE1P2	17.1543E	18	1	8486	17.1542P.WEE1P2
L17.5183	17.1560P.WSB1	17.1565E	19	1	25888	17.1560P.WSB1
L17.5254	17.1569E	17.1597P.KSR1	2	1	257217	17.1597P.KSR1
L17.5360	17.1588E	17.1593E	7	3	62270	17.1597P.KSR1
L17.5364	17.1588E	17.1597P.KSR1	19	1	107227	17.1597P.KSR1
L17.5548	17.1641P.LINC01992	17.1644E	9	1	14181	17.1641P.LINC01992
L17.5892	17.1723E	17.1740P.ENSG00000266642	10	1	141637	17.1740P.ENSG00000266642
L17.781	17.185E	17.205P.DPH1	8	1	154352	17.205P.DPH1
L17.6309	17.1861P.MIR423	17.1873E	7	1	106189	17.1861P.MIR423
L17.812	17.193E	17.204P.ENSG00000228133	7	1	89342	17.204P.ENSG00000228133
L17.6587	17.1984E	17.1994P.RN7SL45P	8	1	80127	17.1994P.RN7SL45P
L17.6948	17.2111E	17.2119P.ENSG00000236377	9	1	82292	17.2119P.ENSG00000236377
L17.7004	17.2148E	17.2179P.ENSG00000263571	15	1	366322	17.2179P.ENSG00000263571
L17.7087	17.2191E	17.2245P.RAD51D	3	1	699282	17.2245P.RAD51D
L17.7112	17.2205P.TMEM132E	17.2222E	19	1	307692	17.2205P.TMEM132E
L17.7667	17.2411E	17.2416P.HNF1B	8	1	58911	17.2416P.HNF1B
L17.7678	17.2413E	17.2416P.HNF1B	14	1	36578	17.2416P.HNF1B
L17.7709	17.2430P.SOCS7	17.2437E	16	1	67012	17.2430P.SOCS7
L17.7735	17.2445P.SRCIN1	17.2447E	16	1	28241	17.2445P.SRCIN1
L17.7766	17.2454E	17.2457P.ENSG00000275532	9	1	27420	17.2457P.ENSG00000275532
L17.8158	17.2582P.THRA	17.2583E	15	1	17844	17.2582P.THRA
L17.8291	17.2608E	17.2611P.ENSG00000278918	8	1	48721	17.2611P.ENSG00000278918
L17.8365	17.2635E	17.2654P.KRT28	7	1	173519	17.2654P.KRT28
L17.8587	17.2670E	17.2732P.ENSG00000278954	5	1	763197	17.2732P.ENSG00000278954
L17.8604	17.2671E	17.2699P.TBC1D3P7	5	1	413234	17.2699P.TBC1D3P7
L17.9123	17.2809E	17.2815P.STAT3	9	1	56459	17.2815P.STAT3
L17.9124	17.2809E	17.2816P.STAT3	15	1	66195	17.2816P.STAT3
L17.9127	17.2809E	17.2819P.ENSG00000289579	11	1	86578	17.2819P.ENSG00000289579
L17.9155	17.2813E	17.2815P.STAT3	13	1	17917	17.2815P.STAT3
L17.9156	17.2813E	17.2816P.STAT3	10	1	27653	17.2816P.STAT3
L17.9436	17.2870P.AOC3	17.2875E	8	1	50837	17.2870P.AOC3
L17.9642	17.2926E	17.2942P.DHX8	15	1	114711	17.2942P.DHX8
L17.9724	17.2954E	17.2966P.LINC02594	10	1	110504	17.2966P.LINC02594
L17.9725	17.2955E	17.2966P.LINC02594	14	1	101854	17.2966P.LINC02594
L17.9726	17.2956E	17.2966P.LINC02594	21	1	96708	17.2966P.LINC02594
L17.9741	17.2969E	17.2975P.SOST	16	1	63209	17.2975P.SOST
L17.1319	17.301E	17.313P.RAP1GAP2	17	1	92192	17.313P.RAP1GAP2
L17.1321	17.301E	17.315P.ENSG00000262884	13	1	115877	17.315P.ENSG00000262884
L17.1334	17.302P.RAP1GAP2	17.307E	18	1	29217	17.302P.RAP1GAP2
L17.1336	17.302P.RAP1GAP2	17.309E	10	1	48552	17.302P.RAP1GAP2
L17.1339	17.302P.RAP1GAP2	17.312E	15	1	72994	17.302P.RAP1GAP2
L17.1344	17.302P.RAP1GAP2	17.317E	12	1	139980	17.302P.RAP1GAP2
L17.10074	17.3076E	17.3090P.DCAKD	7	1	120500	17.3090P.DCAKD
L17.1423	17.309E	17.313P.RAP1GAP2	9	1	33949	17.313P.RAP1GAP2
L17.10248	17.3125E	17.3128P.MAP3K14	11	1	34077	17.3128P.MAP3K14
L17.10257	17.3126P.MAP3K14	17.3127E	33	1	14822	17.3126P.MAP3K14
L17.1460	17.313P.RAP1GAP2	17.316E	10	1	35736	17.313P.RAP1GAP2
L17.10361	17.3150P.LINC02210	17.3155E	5	1	201569	17.3150P.LINC02210
L17.10446	17.3172E	17.3183P.KANSL1	11	1	121782	17.3183P.KANSL1
L17.10481	17.3177E	17.3183P.KANSL1	19	1	71268	17.3183P.KANSL1
L17.10596	17.3257E	17.3258P.ENSG00000264558	24	1	8455	17.3258P.ENSG00000264558
L17.10672	17.3281E	17.3285P.ENSG00000289599	23	1	32068	17.3285P.ENSG00000289599
L17.10837	17.3380E	17.3394P.ENSG00000250186	12	1	88659	17.3394P.ENSG00000250186
L17.10862	17.3394P.ENSG00000250186	17.3401E	19	1	147900	17.3394P.ENSG00000250186
L17.10867	17.3395P.PHB1	17.3401E	9	1	139466	17.3395P.PHB1
L17.10885	17.3402P.ENSG00000250310	17.3416E	8	1	129726	17.3402P.ENSG00000250310
L17.10888	17.3402P.ENSG00000250310	17.3419E	10	1	146829	17.3402P.ENSG00000250310
L17.10975	17.3419E	17.3426P.FAM117A	8	1	45681	17.3426P.FAM117A
L17.10978	17.3419E	17.3429P.FAM117A	9	1	71839	17.3429P.FAM117A
L17.11363	17.3525E	17.3532P.ENSG00000261976	11	1	56021	17.3532P.ENSG00000261976
L17.11411	17.3534P.TOB1	17.3540E	24	1	51375	17.3534P.TOB1
L17.11413	17.3534P.TOB1	17.3542E	11	1	66071	17.3534P.TOB1
L17.11416	17.3534P.TOB1	17.3545E	16	1	82374	17.3534P.TOB1
L17.11417	17.3534P.TOB1	17.3546E	8	1	88802	17.3534P.TOB1
L17.11528	17.3553E	17.3565P.SPAG9	7	1	118645	17.3565P.SPAG9
L17.11531	17.3553E	17.3572E	8	3	155731	17.3565P.SPAG9
L17.1576	17.360E	17.370P.NCBP3	9	1	105123	17.370P.NCBP3
L17.11814	17.3683E	17.3691E	8	3	178316	17.3693P.TMEM100
L17.11815	17.3683E	17.3692E	12	3	187345	17.3693P.TMEM100
L17.11816	17.3683E	17.3693P.TMEM100	4	1	191221	17.3693P.TMEM100
L17.11820	17.3683E	17.3698E	2	3	245355	17.3693P.TMEM100
L17.12071	17.3760P.ENSG00000286732	17.3775E	9	1	111482	17.3760P.ENSG00000286732
L17.12077	17.3760P.ENSG00000286732	17.3781E	32	1	164512	17.3760P.ENSG00000286732
L17.12106	17.3760P.ENSG00000286732	17.3810E	6	1	407185	17.3760P.ENSG00000286732
L17.12444	17.3801E	17.3810E	9	3	83834	17.3805P.ENSG00000263499
L17.12453	17.3805P.ENSG00000263499	17.3810E	20	1	51708	17.3805P.ENSG00000263499
L17.1718	17.381E	17.384P.ATP2A3	27	1	22825	17.384P.ATP2A3
L17.12507	17.3843E	17.3855P.VEZF1	14	1	128715	17.3855P.VEZF1
L17.12522	17.3844E	17.3855P.VEZF1	10	1	115766	17.3855P.VEZF1
L17.12530	17.3845P.CUEDC1	17.3850E	19	1	42815	17.3845P.CUEDC1
L17.12531	17.3845P.CUEDC1	17.3851E	19	1	55151	17.3845P.CUEDC1
L17.12534	17.3845P.CUEDC1	17.3854E	13	1	79123	17.3845P.CUEDC1
L17.12542	17.3846P.CUEDC1	17.3850E	9	1	34203	17.3846P.CUEDC1
L17.12543	17.3846P.CUEDC1	17.3851E	12	1	46539	17.3846P.CUEDC1
L17.12556	17.3848P.ENSG00000264914	17.3850E	22	1	20734	17.3848P.ENSG00000264914
L17.12557	17.3848P.ENSG00000264914	17.3851E	17	1	33070	17.3848P.ENSG00000264914
L17.12560	17.3848P.ENSG00000264914	17.3854E	7	1	57042	17.3848P.ENSG00000264914
L17.12577	17.3851E	17.3855P.VEZF1	15	1	42523	17.3855P.VEZF1
L17.12831	17.3968P.YPEL2	17.3979E	32	1	91762	17.3968P.YPEL2
L17.12832	17.3968P.YPEL2	17.3980E	47	1	103089	17.3968P.YPEL2
L17.12833	17.3968P.YPEL2	17.3981E	7	1	114317	17.3968P.YPEL2
L17.12851	17.3969P.YPEL2	17.3980E	9	1	92719	17.3969P.YPEL2
L17.12866	17.3971P.YPEL2	17.3979E	8	1	69498	17.3971P.YPEL2
L17.12867	17.3971P.YPEL2	17.3980E	10	1	80825	17.3971P.YPEL2
L17.12877	17.3972P.MIR4729	17.3979E	23	1	59452	17.3972P.MIR4729
L17.12878	17.3972P.MIR4729	17.3980E	13	1	70779	17.3972P.MIR4729
L17.12990	17.4002P.VMP1	17.4028E	3	1	197625	17.4002P.VMP1
L17.13024	17.4007E	17.4021P.RNU6-450P	32	1	98558	17.4021P.RNU6-450P
L17.13058	17.4011P.ENSG00000267637	17.4019E	33	1	44497	17.4011P.ENSG00000267637
L17.13068	17.4012E	17.4019E	21	3	38848	17.4011P.ENSG00000267637
L17.13479	17.4183E	17.4217P.ENSG00000226797	7	1	415214	17.4217P.ENSG00000226797
L17.13548	17.4218P.ENSG00000226797	17.4239E	5	1	197598	17.4218P.ENSG00000226797
L17.13766	17.4276E	17.4283P.ERN1	9	1	53139	17.4283P.ERN1
L17.13779	17.4277E	17.4283P.ERN1	12	1	45471	17.4283P.ERN1
L17.14061	17.4369P.RGS9	17.4378E	9	1	56654	17.4369P.RGS9
L17.14132	17.4402P.AXIN2	17.4410E	20	1	63492	17.4402P.AXIN2
L17.14205	17.4457E	17.4491P.ENSG00000229330	14	1	427494	17.4491P.ENSG00000229330
L17.14209	17.4458E	17.4491P.ENSG00000229330	14	1	421218	17.4491P.ENSG00000229330
L17.14446	17.4554P.PSMD12	17.4592E	10	1	307969	17.4554P.PSMD12
L17.14447	17.4554P.PSMD12	17.4593E	11	1	321045	17.4554P.PSMD12
L17.14480	17.4555P.PITPNC1	17.4572E	12	1	136084	17.4555P.PITPNC1
L17.14493	17.4555P.PITPNC1	17.4585E	2	1	244158	17.4555P.PITPNC1
L17.14500	17.4555P.PITPNC1	17.4592E	8	1	297575	17.4555P.PITPNC1
L17.14501	17.4555P.PITPNC1	17.4593E	2	1	310651	17.4555P.PITPNC1
L17.14639	17.4569E	17.4574P.ENSG00000264754	15	1	39860	17.4574P.ENSG00000264754
L17.14672	17.4572E	17.4582E	8	3	75618	17.4584P.ENSG00000279917
L17.14674	17.4572E	17.4584P.ENSG00000279917	16	1	92747	17.4584P.ENSG00000279917
L17.2019	17.464P.ENSG00000261898	17.469E	13	1	43990	17.464P.ENSG00000261898
L17.14815	17.4653P.ARSG	17.4662E	7	1	175880	17.4653P.ARSG
L17.14908	17.4675P.FAM20A	17.4689E	2	1	215587	17.4675P.FAM20A
L17.14909	17.4675P.FAM20A	17.4690E	7	1	219102	17.4675P.FAM20A
L17.14955	17.4713P.ABCA5	17.4728E	10	1	193818	17.4713P.ABCA5
L17.14994	17.4734E	17.4769P.KCNJ2	5	1	607495	17.4769P.KCNJ2
L17.2078	17.488P.RNF167	17.497E	7	1	65917	17.488P.RNF167
L17.15812	17.4897E	17.4959E	5	3	459683	17.4958P.POLR3KP2
L17.15812	17.4897E	17.4959E	5	3	459683	17.4961P.ENSG00000277728
L17.15841	17.4898E	17.4958P.POLR3KP2	16	1	433139	17.4958P.POLR3KP2
L17.15842	17.4898E	17.4959E	4	3	449178	17.4958P.POLR3KP2
L17.15842	17.4898E	17.4959E	4	3	449178	17.4961P.ENSG00000277728
L17.15844	17.4898E	17.4961P.ENSG00000277728	10	1	468844	17.4961P.ENSG00000277728
L17.15864	17.4899E	17.4958P.POLR3KP2	7	1	425940	17.4958P.POLR3KP2
L17.15866	17.4899E	17.4961P.ENSG00000277728	9	1	461645	17.4961P.ENSG00000277728
L17.16039	17.4931E	17.4958P.POLR3KP2	6	1	210498	17.4958P.POLR3KP2
L17.16060	17.4935E	17.4961P.ENSG00000277728	4	1	212188	17.4961P.ENSG00000277728
L17.16062	17.4936E	17.4947P.SLC39A11	10	1	88601	17.4947P.SLC39A11
L17.16145	17.4966P.ENSG00000265010	17.4978E	7	1	121274	17.4966P.ENSG00000265010
L17.16151	17.4967P.CPSF4L	17.4978E	11	1	110923	17.4967P.CPSF4L
L17.16160	17.4969P.CDC42EP4	17.4975E	11	1	62920	17.4969P.CDC42EP4
L17.16177	17.4971P.CDC42EP4	17.4978E	9	1	63672	17.4971P.CDC42EP4
L17.16331	17.5055P.GPR142	17.5064E	31	1	71194	17.5055P.GPR142
L17.16334	17.5055P.GPR142	17.5067E	13	1	108785	17.5055P.GPR142
L17.16339	17.5056E	17.5063P.GPRC5C	8	1	51614	17.5063P.GPRC5C
L17.16341	17.5056E	17.5065P.CD300A	8	1	77454	17.5065P.CD300A
L17.16415	17.5084E	17.5085P.GRIN2C	18	1	12354	17.5085P.GRIN2C
L17.16790	17.5175P.ENSG00000264829	17.5180E	11	1	64379	17.5175P.ENSG00000264829
L17.16894	17.5193P.WBP2	17.5198E	9	1	30592	17.5193P.WBP2
L17.16959	17.5201P.MRPL38	17.5202E	9	1	16709	17.5201P.MRPL38
L17.17040	17.5211P.CDK3	17.5248E	3	1	290570	17.5211P.CDK3
L17.17258	17.5279P.CYGB	17.5286E	12	1	98533	17.5279P.CYGB
L17.17413	17.5325P.SNHG20	17.5341E	7	1	154090	17.5325P.SNHG20
L17.17414	17.5325P.SNHG20	17.5342E	6	1	168018	17.5325P.SNHG20
L17.17566	17.5351E	17.5362P.SEPTIN9	9	1	142219	17.5362P.SEPTIN9
L17.17826	17.5440P.TIMP2	17.5456E	9	1	96428	17.5440P.TIMP2
L17.17913	17.5467P.ENGASE	17.5489E	8	1	311677	17.5467P.ENGASE
L17.17914	17.5467P.ENGASE	17.5490E	8	1	317993	17.5467P.ENGASE
L17.2240	17.546P.ENSG00000282980	17.547E	16	1	5052	17.546P.ENSG00000282980
L17.2241	17.546P.ENSG00000282980	17.548E	18	1	14931	17.546P.ENSG00000282980
L17.2254	17.554E	17.598P.ENSG00000262818	14	1	852904	17.598P.ENSG00000262818
L17.2257	17.555P.NLRP1	17.578E	3	1	692238	17.555P.NLRP1
L17.2274	17.556E	17.598P.ENSG00000262818	12	1	835543	17.598P.ENSG00000262818
L17.18233	17.5583E	17.5641P.RPL12P37	13	1	549693	17.5641P.RPL12P37
L17.18380	17.5648P.ENSG00000262873	17.5653E	24	1	56184	17.5648P.ENSG00000262873
L17.18387	17.5649P.BAIAP2	17.5653E	28	1	45232	17.5649P.BAIAP2
L17.18396	17.5650E	17.5654P.BAIAP2	24	1	44479	17.5654P.BAIAP2
L17.18780	17.5719E	17.5721P.GCGR	8	1	84627	17.5721P.GCGR
L17.18790	17.5720E	17.5721P.GCGR	10	1	78462	17.5721P.GCGR
L17.18791	17.5720E	17.5722P.MCRIP1	9	1	90689	17.5722P.MCRIP1
L17.18795	17.5720E	17.5726P.P4HB	9	1	126968	17.5726P.P4HB
L17.19015	17.5764E	17.5770P.LINC01970	10	1	84136	17.5770P.LINC01970
L17.19016	17.5764E	17.5771P.ENSG00000260563	9	1	89024	17.5771P.ENSG00000260563
L17.2324	17.578E	17.598P.ENSG00000262818	7	1	147626	17.598P.ENSG00000262818
L17.327	17.61P.ENSG00000277491	17.87E	9	1	192249	17.61P.ENSG00000277491
L17.2430	17.628E	17.660P.C17orf49	3	1	345532	17.660P.C17orf49
L17.2455	17.642E	17.660P.C17orf49	10	1	175772	17.660P.C17orf49
L17.2472	17.652P.ENSG00000262503	17.659E	11	1	87089	17.652P.ENSG00000262503
L17.2881	17.705E	17.707P.ZBTB4	13	1	17161	17.707P.ZBTB4
L17.469	17.99P.ABR	17.104E	21	1	53534	17.99P.ABR
L18.3627	18.1375E	18.1383P.NOL4	26	1	67465	18.1383P.NOL4
L18.3645	18.1383P.NOL4	18.1387E	14	1	98575	18.1383P.NOL4
L18.4222	18.1653P.SETBP1	18.1676E	5	1	210651	18.1653P.SETBP1
L18.4247	18.1654P.SETBP1	18.1676E	3	1	203154	18.1654P.SETBP1
L18.4551	18.1757P.ENSG00000288545	18.1763E	7	1	104179	18.1757P.ENSG00000288545
L18.4601	18.1793E	18.1800P.LOXHD1	4	1	376188	18.1800P.LOXHD1
L18.5012	18.1989E	18.2014P.RN7SL310P	5	1	204536	18.2014P.RN7SL310P
L18.579	18.215P.ENSG00000266578	18.263E	9	1	382387	18.215P.ENSG00000266578
L18.5822	18.2369P.ENSG00000267215	18.2373E	9	1	62930	18.2369P.ENSG00000267215
L18.5848	18.2389E	18.2393P.RPLP0P12	2	1	359287	18.2393P.RPLP0P12
L18.6514	18.2689E	18.2716P.LINC01879	22	1	270667	18.2716P.LINC01879
L18.6516	18.2689E	18.2718E	7	3	281794	18.2716P.LINC01879
L18.6632	18.2710P.LINC01927	18.2714E	16	1	22148	18.2710P.LINC01927
L18.6633	18.2710P.LINC01927	18.2715E	25	1	35213	18.2710P.LINC01927
L18.6815	18.2823E	18.2824P.SLC66A2	26	1	18768	18.2824P.SLC66A2
L18.6836	18.2838P.PARD6G	18.2839E	12	1	6102	18.2838P.PARD6G
L18.825	18.310P.ENSG00000265316	18.321E	13	1	65847	18.310P.ENSG00000265316
L18.1730	18.698E	18.731P.PSMG2	2	1	270844	18.731P.PSMG2
L18.1747	18.701P.PRELID3A	18.730E	9	1	225280	18.701P.PRELID3A
L18.1951	18.774P.ENSG00000267177	18.785E	9	1	146251	18.774P.ENSG00000267177
L18.1962	18.774P.ENSG00000267177	18.800E	2	1	273809	18.774P.ENSG00000267177
L18.1963	18.774P.ENSG00000267177	18.801E	8	1	278004	18.774P.ENSG00000267177
L18.2070	18.833P.ENSG00000263618	18.834E	21	1	7235	18.833P.ENSG00000263618
L18.2071	18.833P.ENSG00000263618	18.835E	15	1	17063	18.833P.ENSG00000263618
L18.2116	18.846E	18.852P.ROCK1	8	1	61150	18.852P.ROCK1
L19.4534	19.1207E	19.1217P.RTBDN	9	1	69740	19.1217P.RTBDN
L19.4729	19.1239P.NFIX	19.1243E	18	1	35661	19.1239P.NFIX
L19.5028	19.1273E	19.1319P.CACNA1A	4	1	334482	19.1319P.CACNA1A
L19.17	19.12E	19.13P.THEG	11	1	16383	19.13P.THEG
L19.5394	19.1319P.CACNA1A	19.1335E	12	1	118072	19.1319P.CACNA1A
L19.5428	19.1322P.CACNA1A	19.1335E	14	1	94690	19.1322P.CACNA1A
L19.5432	19.1322P.CACNA1A	19.1353E	11	1	219147	19.1322P.CACNA1A
L19.5433	19.1322P.CACNA1A	19.1354E	2	1	223218	19.1322P.CACNA1A
L19.5494	19.1342P.ENSG00000267633	19.1353E	13	1	75499	19.1342P.ENSG00000267633
L19.5495	19.1342P.ENSG00000267633	19.1354E	8	1	79570	19.1342P.ENSG00000267633
L19.5496	19.1342P.ENSG00000267633	19.1355E	8	1	89684	19.1342P.ENSG00000267633
L19.5542	19.1348P.RN7SL619P	19.1353E	14	1	28504	19.1348P.RN7SL619P
L19.5543	19.1348P.RN7SL619P	19.1354E	13	1	32575	19.1348P.RN7SL619P
L19.6624	19.1690P.KCNN1	19.1692E	10	1	24287	19.1690P.KCNN1
L19.6643	19.1694P.ARRDC2	19.1702E	10	1	49021	19.1694P.ARRDC2
L19.6796	19.1728P.MIR3188	19.1733E	8	1	46538	19.1728P.MIR3188
L19.6808	19.1730E	19.1732P.LSM4	24	1	25150	19.1732P.LSM4
L19.853	19.173P.ADAT3	19.192E	9	1	153585	19.173P.ADAT3
L19.6918	19.1746P.ELL	19.1751E	8	1	45444	19.1746P.ELL
L19.24	19.17E	19.18P.RNA5SP462	13	1	8996	19.18P.RNA5SP462
L19.922	19.188P.ENSG00000275468	19.192E	13	1	46814	19.188P.ENSG00000275468
L19.931	19.189P.ENSG00000267180	19.192E	16	1	35832	19.189P.ENSG00000267180
L19.937	19.190P.MKNK2	19.191E	29	1	13676	19.190P.MKNK2
L19.938	19.190P.MKNK2	19.192E	27	1	18890	19.190P.MKNK2
L19.7488	19.1916P.ENSG00000268620	19.1929E	28	1	124144	19.1916P.ENSG00000268620
L19.7493	19.1916P.ENSG00000268620	19.1941E	11	1	267214	19.1916P.ENSG00000268620
L19.7959	19.2159E	19.2160P.VSTM2B-DT	13	1	7457	19.2160P.VSTM2B-DT
L19.7960	19.2159E	19.2161E	10	3	24257	19.2160P.VSTM2B-DT
L19.8429	19.2392P.LSM14A	19.2395E	9	1	22056	19.2392P.LSM14A
L19.8430	19.2392P.LSM14A	19.2396E	21	1	32219	19.2392P.LSM14A
L19.8735	19.2500P.FFAR3	19.2514E	8	1	118171	19.2500P.FFAR3
L19.8775	19.2509P.ENSG00000233214	19.2514E	12	1	48934	19.2509P.ENSG00000233214
L19.8900	19.2559P.NFKBID	19.2561E	8	1	25686	19.2559P.NFKBID
L19.8930	19.2568E	19.2576P.THAP8	11	1	53302	19.2576P.THAP8
L19.9288	19.2703P.WDR87	19.2713E	20	1	87128	19.2703P.WDR87
L19.9289	19.2703P.WDR87	19.2714E	26	1	99968	19.2703P.WDR87
L19.9290	19.2703P.WDR87	19.2715E	9	1	108698	19.2703P.WDR87
L19.9291	19.2703P.WDR87	19.2716E	19	1	120288	19.2703P.WDR87
L19.9292	19.2703P.WDR87	19.2717E	24	1	131171	19.2703P.WDR87
L19.9293	19.2703P.WDR87	19.2718E	11	1	140454	19.2703P.WDR87
L19.9294	19.2703P.WDR87	19.2719E	14	1	153844	19.2703P.WDR87
L19.9295	19.2703P.WDR87	19.2720E	7	1	162789	19.2703P.WDR87
L19.9296	19.2703P.WDR87	19.2721E	11	1	167412	19.2703P.WDR87
L19.9297	19.2703P.WDR87	19.2722E	13	1	174968	19.2703P.WDR87
L19.9298	19.2703P.WDR87	19.2725E	7	1	191167	19.2703P.WDR87
L19.9417	19.2709P.ENSG00000268051	19.2713E	16	1	30085	19.2709P.ENSG00000268051
L19.9548	19.2735E	19.2738P.RN7SL663P	15	1	32410	19.2738P.RN7SL663P
L19.9580	19.2743E	19.2757P.CATSPERG	9	1	92382	19.2757P.CATSPERG
L19.1436	19.274E	19.275P.THOP1	118	1	14250	19.275P.THOP1
L19.9784	19.2790P.ACTN4	19.2794E	27	1	34994	19.2790P.ACTN4
L19.10128	19.2847E	19.2872P.LRFN1	2	1	217883	19.2872P.LRFN1
L19.10134	19.2848E	19.2872P.LRFN1	3	1	213847	19.2872P.LRFN1
L19.10140	19.2849E	19.2873P.GMFG	4	1	219129	19.2873P.GMFG
L19.10141	19.2849E	19.2874P.GMFG	6	1	225729	19.2874P.GMFG
L19.10321	19.2899E	19.2909P.LGALS17A	7	1	130569	19.2909P.LGALS17A
L19.1589	19.305E	19.314P.GNA11	16	1	60572	19.314P.GNA11
L19.10838	19.3063E	19.3066P.CCDC97	44	1	27725	19.3066P.CCDC97
L19.10938	19.3103P.MIR6797	19.3109E	25	1	72235	19.3103P.MIR6797
L19.10952	19.3113E	19.3114P.ATP1A3	23	1	9362	19.3114P.ATP1A3
L19.11109	19.3159E	19.3166P.CEACAM1	7	1	60022	19.3166P.CEACAM1
L19.11110	19.3159E	19.3167P.CEACAM1	9	1	65155	19.3167P.CEACAM1
L19.11180	19.3188E	19.3198P.ZNF575	16	1	78177	19.3198P.ZNF575
L19.11304	19.3237E	19.3244P.PVR	7	1	65061	19.3244P.PVR
L19.1653	19.332E	19.348P.SMIM24	11	1	154765	19.348P.SMIM24
L19.1695	19.336P.NFIC	19.340E	19	1	38037	19.336P.NFIC
L19.1697	19.336P.NFIC	19.342E	18	1	63437	19.336P.NFIC
L19.1711	19.337P.ENSG00000279599	19.340E	25	1	26330	19.337P.ENSG00000279599
L19.1713	19.337P.ENSG00000279599	19.342E	10	1	51730	19.337P.ENSG00000279599
L19.12210	19.3426P.IGFL4	19.3428E	12	1	81375	19.3426P.IGFL4
L19.12211	19.3426P.IGFL4	19.3429E	12	1	106687	19.3426P.IGFL4
L19.12213	19.3426P.IGFL4	19.3435E	9	1	185656	19.3426P.IGFL4
L19.12282	19.3448P.ENSG00000291298	19.3462E	7	1	124694	19.3448P.ENSG00000291298
L19.12283	19.3448P.ENSG00000291298	19.3464E	8	1	132517	19.3448P.ENSG00000291298
L19.12403	19.3493P.ENSG00000269487	19.3497E	16	1	33942	19.3493P.ENSG00000269487
L19.12437	19.3497E	19.3508P.AP2S1	14	1	84296	19.3508P.AP2S1
L19.12478	19.3508P.AP2S1	19.3528E	9	1	154363	19.3508P.AP2S1
L19.12485	19.3509P.AP2S1	19.3528E	14	1	147780	19.3509P.AP2S1
L19.12506	19.3511P.ARHGAP35	19.3521E	16	1	82716	19.3511P.ARHGAP35
L19.12511	19.3511P.ARHGAP35	19.3526E	10	1	114882	19.3511P.ARHGAP35
L19.12512	19.3511P.ARHGAP35	19.3527E	10	1	121950	19.3511P.ARHGAP35
L19.12513	19.3511P.ARHGAP35	19.3528E	30	1	133900	19.3511P.ARHGAP35
L19.12678	19.3563P.BBC3	19.3564E	13	1	8150	19.3563P.BBC3
L19.12749	19.3586P.MEIS3	19.3617E	3	1	283580	19.3586P.MEIS3
L19.12757	19.3587E	19.3597P.NAPA	10	1	77372	19.3597P.NAPA
L19.12875	19.3608P.BICRA	19.3613E	22	1	37652	19.3608P.BICRA
L19.12891	19.3613E	19.3614P.ENSG00000278999	16	1	15403	19.3614P.ENSG00000278999
L19.13281	19.3711E	19.3712P.HSD17B14	33	1	12571	19.3712P.HSD17B14
L19.13322	19.3720P.PPP1R15A	19.3735E	9	1	101860	19.3720P.PPP1R15A
L19.13780	19.3843P.AKT1S1	19.3873E	15	1	258603	19.3843P.AKT1S1
L19.1846	19.395E	19.397P.ENSG00000268670	33	1	24877	19.397P.ENSG00000268670
L19.14392	19.4083P.MYADM	19.4102E	9	1	154984	19.4083P.MYADM
L19.14774	19.4163E	19.4166P.PPP6R1	18	1	31932	19.4166P.PPP6R1
L19.14904	19.4198E	19.4207P.ZNF579	11	1	60660	19.4207P.ZNF579
L19.14907	19.4198E	19.4211P.FIZ1	8	1	79847	19.4211P.FIZ1
L19.14908	19.4198E	19.4212P.ZNF865	9	1	86150	19.4212P.ZNF865
L19.14910	19.4198E	19.4214P.ZNF784	9	1	103428	19.4214P.ZNF784
L19.15069	19.4262P.ENSG00000286125	19.4282E	3	1	413241	19.4262P.ENSG00000286125
L19.15085	19.4263P.ENSG00000286125	19.4282E	5	1	408299	19.4263P.ENSG00000286125
L19.1934	19.431P.ENSG00000267980	19.434E	9	1	21369	19.431P.ENSG00000267980
L19.15683	19.4436E	19.4443P.CENPBD2P	15	1	47608	19.4443P.CENPBD2P
L19.2020	19.467E	19.480P.FEM1A	15	1	62436	19.480P.FEM1A
L19.2024	19.468E	19.480P.FEM1A	11	1	58404	19.480P.FEM1A
L19.2033	19.470E	19.480P.FEM1A	11	1	49308	19.480P.FEM1A
L19.2044	19.473E	19.480P.FEM1A	10	1	32816	19.480P.FEM1A
L19.2306	19.545P.SAFB	19.546E	10	1	11419	19.545P.SAFB
L19.2308	19.545P.SAFB	19.551E	8	1	39592	19.545P.SAFB
L19.2509	19.595E	19.602P.ENSG00000267299	30	1	51861	19.602P.ENSG00000267299
L19.2545	19.596P.ENSG00000267262	19.600E	21	1	24440	19.596P.ENSG00000267262
L19.2546	19.596P.ENSG00000267262	19.601E	21	1	35493	19.596P.ENSG00000267262
L19.2548	19.596P.ENSG00000267262	19.603E	8	1	48968	19.596P.ENSG00000267262
L19.2589	19.600E	19.602P.ENSG00000267299	28	1	17939	19.602P.ENSG00000267299
L19.226	19.64P.CFD	19.71E	20	1	73571	19.64P.CFD
L19.2855	19.681E	19.694P.INSR	19	1	98188	19.694P.INSR
L19.309	19.70P.ARID3A	19.71E	49	1	12953	19.70P.ARID3A
L19.331	19.71E	19.73P.ENSG00000275162	12	1	19359	19.73P.ENSG00000275162
L19.332	19.71E	19.74E	19	3	28643	19.64P.CFD
L19.332	19.71E	19.74E	19	3	28643	19.73P.ENSG00000275162
L19.332	19.71E	19.74E	19	3	28643	19.76P.WDR18
L19.334	19.71E	19.76P.WDR18	14	1	44914	19.76P.WDR18
L19.3094	19.752P.TIMM44	19.781E	5	1	306812	19.752P.TIMM44
L19.3114	19.754P.ENSG00000269813	19.778E	10	1	269109	19.754P.ENSG00000269813
L19.3332	19.841E	19.854P.ENSG00000266950	11	1	196612	19.854P.ENSG00000266950
L19.3341	19.844P.ZNF561-AS1	19.853E	15	1	161018	19.844P.ZNF561-AS1
L19.3386	19.859E	19.869P.OLFM2	17	1	66179	19.869P.OLFM2
L19.458	19.89P.POLR2E	19.101E	8	1	116542	19.89P.POLR2E
L19.8	19.8E	19.9P.MIER2	25	1	7879	19.9P.MIER2
L19.3573	19.936P.AP1M2	19.945E	7	1	59997	19.936P.AP1M2
L2.2526	2.1137E	2.1163P.SMARCE1P6	8	1	202209	2.1163P.SMARCE1P6
L2.3368	2.1412E	2.1430P.PPP1CB-DT	26	1	178987	2.1430P.PPP1CB-DT
L2.3397	2.1414E	2.1430P.PPP1CB-DT	16	1	161470	2.1430P.PPP1CB-DT
L2.3428	2.1415E	2.1430P.PPP1CB-DT	8	1	152218	2.1430P.PPP1CB-DT
L2.3445	2.1416E	2.1430P.PPP1CB-DT	19	1	139397	2.1430P.PPP1CB-DT
L2.3462	2.1417E	2.1428P.PPP1CB-DT	8	1	114984	2.1428P.PPP1CB-DT
L2.3464	2.1417E	2.1430P.PPP1CB-DT	29	1	125853	2.1430P.PPP1CB-DT
L2.3484	2.1418E	2.1430P.PPP1CB-DT	18	1	116704	2.1430P.PPP1CB-DT
L2.3496	2.1419E	2.1430P.PPP1CB-DT	30	1	101648	2.1430P.PPP1CB-DT
L2.3747	2.1537P.H3P5	2.1591E	13	1	499433	2.1537P.H3P5
L2.4299	2.1769E	2.1811P.LINC00211	4	1	480255	2.1811P.LINC00211
L2.4322	2.1770E	2.1805P.LINC00211	3	1	425532	2.1805P.LINC00211
L2.4323	2.1770E	2.1806P.LINC00211	4	1	432141	2.1806P.LINC00211
L2.4327	2.1770E	2.1811P.LINC00211	6	1	471981	2.1811P.LINC00211
L2.4329	2.1770E	2.1813E	5	3	486043	2.1805P.LINC00211
L2.4329	2.1770E	2.1813E	5	3	486043	2.1806P.LINC00211
L2.4329	2.1770E	2.1813E	5	3	486043	2.1811P.LINC00211
L2.4330	2.1770E	2.1814E	5	3	491194	2.1805P.LINC00211
L2.4330	2.1770E	2.1814E	5	3	491194	2.1806P.LINC00211
L2.4330	2.1770E	2.1814E	5	3	491194	2.1811P.LINC00211
L2.4356	2.1771E	2.1805P.LINC00211	5	1	409914	2.1805P.LINC00211
L2.4357	2.1771E	2.1806P.LINC00211	23	1	416523	2.1806P.LINC00211
L2.4782	2.1967P.RPS12P4	2.1984E	5	1	233489	2.1967P.RPS12P4
L2.4784	2.1967P.RPS12P4	2.1986E	3	1	251819	2.1967P.RPS12P4
L2.4804	2.1968P.Y_RNA	2.1984E	7	1	227840	2.1968P.Y_RNA
L2.4806	2.1968P.Y_RNA	2.1986E	3	1	246170	2.1968P.Y_RNA
L2.4817	2.1969P.RNU4-63P	2.1984E	9	1	215694	2.1969P.RNU4-63P
L2.4818	2.1969P.RNU4-63P	2.1985E	4	1	222551	2.1969P.RNU4-63P
L2.5259	2.2066E	2.2098P.ZFP36L2	4	1	250513	2.2098P.ZFP36L2
L2.5260	2.2066E	2.2099P.ENSG00000234936	8	1	259717	2.2099P.ENSG00000234936
L2.5452	2.2098P.ZFP36L2	2.2128E	4	1	261106	2.2098P.ZFP36L2
L2.5465	2.2099P.ENSG00000234936	2.2128E	4	1	251902	2.2099P.ENSG00000234936
L2.5654	2.2199P.KRTCAP2P1	2.2228E	10	1	522106	2.2199P.KRTCAP2P1
L2.5804	2.2241E	2.2271E	3	3	286208	2.2242P.PRKCE
L2.5831	2.2242P.PRKCE	2.2271E	6	1	280979	2.2242P.PRKCE
L2.6028	2.2279P.RPL26P15	2.2327E	9	1	453757	2.2279P.RPL26P15
L2.6827	2.2525E	2.2530P.NRXN1	35	1	68007	2.2530P.NRXN1
L2.7214	2.2660P.EML6	2.2671E	7	1	113893	2.2660P.EML6
L2.7310	2.2689P.RTN4	2.2709E	7	1	155428	2.2689P.RTN4
L2.7863	2.2928P.ENSG00000213486	2.2939E	8	1	69584	2.2928P.ENSG00000213486
L2.7947	2.2987P.ENSG00000228541	2.3017E	3	1	321328	2.2987P.ENSG00000228541
L2.8043	2.3036E	2.3062P.ENSG00000238012	7	1	283360	2.3062P.ENSG00000238012
L2.8051	2.3038E	2.3062P.ENSG00000238012	6	1	276357	2.3062P.ENSG00000238012
L2.8183	2.3092E	2.3129P.LINC01800	11	1	273158	2.3129P.LINC01800
L2.8193	2.3093E	2.3129P.LINC01800	11	1	268806	2.3129P.LINC01800
L2.8215	2.3101P.SERTAD2	2.3112E	14	1	101501	2.3101P.SERTAD2
L2.8381	2.3174E	2.3202P.RN7SL635P	6	1	289474	2.3202P.RN7SL635P
L2.8391	2.3175E	2.3202P.RN7SL635P	12	1	283161	2.3202P.RN7SL635P
L2.8392	2.3175E	2.3203P.VTRNA2-2P	2	1	289021	2.3203P.VTRNA2-2P
L2.8495	2.3217P.MEIS1-AS2	2.3226E	26	1	144441	2.3217P.MEIS1-AS2
L2.8513	2.3217P.MEIS1-AS2	2.3267E	7	1	789188	2.3217P.MEIS1-AS2
L2.8557	2.3218E	2.3225P.LINC01798	42	1	90971	2.3225P.LINC01798
L2.8686	2.3226E	2.3246P.ENSG00000223859	17	1	450331	2.3246P.ENSG00000223859
L2.8704	2.3226E	2.3266P.LINC01828	8	1	627535	2.3266P.LINC01828
L2.8719	2.3226E	2.3281P.ENSG00000236605	12	1	736381	2.3281P.ENSG00000236605
L2.731	2.324E	2.340P.ID2	22	1	155777	2.340P.ID2
L2.732	2.325E	2.340P.ID2	11	1	151257	2.340P.ID2
L2.8841	2.3329P.PPIAP64	2.3344E	6	1	159038	2.3329P.PPIAP64
L2.8842	2.3329P.PPIAP64	2.3345E	7	1	170510	2.3329P.PPIAP64
L2.9080	2.3433E	2.3442P.GMCL1	7	1	96841	2.3442P.GMCL1
L2.9210	2.3454P.MXD1	2.3483E	19	1	228556	2.3454P.MXD1
L2.9296	2.3475P.RN7SL470P	2.3483E	8	1	67839	2.3475P.RN7SL470P
L2.9304	2.3476P.PCBP1	2.3482E	26	1	46165	2.3476P.PCBP1
L2.9305	2.3476P.PCBP1	2.3483E	30	1	54981	2.3476P.PCBP1
L2.9630	2.3638E	2.3650P.RPSAP28	8	1	115050	2.3650P.RPSAP28
L2.9839	2.3749P.ENSG00000237293	2.3761E	15	1	133445	2.3749P.ENSG00000237293
L2.10184	2.3905E	2.3912P.ENSG00000229498	11	1	80970	2.3912P.ENSG00000229498
L2.10195	2.3906P.ATOH8	2.3911E	15	1	61780	2.3906P.ATOH8
L2.10239	2.3913P.RN7SKP83	2.3942E	10	1	248322	2.3913P.RN7SKP83
L2.10241	2.3913P.RN7SKP83	2.3944E	2	1	265138	2.3913P.RN7SKP83
L2.10303	2.3923P.ST3GAL5	2.3939E	6	1	148966	2.3923P.ST3GAL5
L2.10596	2.4072E	2.4073P.IGKV1-6	31	1	13841	2.4073P.IGKV1-6
L2.10659	2.4128E	2.4243P.COX5B	8	1	1583345	2.4243P.COX5B
L2.10806	2.4171E	2.4179P.NEURL3	20	1	90813	2.4179P.NEURL3
L2.10818	2.4177E	2.4179P.NEURL3	29	1	18229	2.4179P.NEURL3
L2.10822	2.4178E	2.4179P.NEURL3	14	1	13354	2.4179P.NEURL3
L2.11103	2.4307E	2.4328P.COA5	5	1	188602	2.4328P.COA5
L2.11181	2.4331E	2.4357P.RNU7-46P	14	1	201513	2.4357P.RNU7-46P
L2.11190	2.4332E	2.4357P.RNU7-46P	5	1	189569	2.4357P.RNU7-46P
L2.11207	2.4333E	2.4357P.RNU7-46P	12	1	181619	2.4357P.RNU7-46P
L2.11409	2.4407E	2.4414P.ENSG00000270699	10	1	103781	2.4414P.ENSG00000270699
L2.11539	2.4464E	2.4477P.TBC1D8-AS1	11	1	118521	2.4477P.TBC1D8-AS1
L2.11563	2.4467P.BBIP1P1	2.4474E	11	1	63042	2.4467P.BBIP1P1
L2.11933	2.4572P.IL1RL2	2.4577E	20	1	36743	2.4572P.IL1RL2
L2.11950	2.4593E	2.4602P.GPR45	13	1	119430	2.4602P.GPR45
L2.11951	2.4593E	2.4603P.GPR45	9	1	131163	2.4603P.GPR45
L2.11954	2.4594E	2.4602P.GPR45	11	1	114940	2.4602P.GPR45
L2.11955	2.4594E	2.4603P.GPR45	7	1	126673	2.4603P.GPR45
L2.12212	2.4681P.SULT1C2	2.4682E	65	1	7392	2.4681P.SULT1C2
L2.1306	2.488P.ODC1-DT	2.504E	5	1	200252	2.488P.ODC1-DT
L2.12748	2.4959P.LINC01191	2.4973E	2	1	569691	2.4959P.LINC01191
L2.12749	2.4959P.LINC01191	2.4974E	2	1	578430	2.4959P.LINC01191
L2.1345	2.518P.PDIA6	2.537E	2	1	296627	2.518P.PDIA6
L2.1348	2.519P.PDIA6	2.537E	7	1	291385	2.519P.PDIA6
L2.1351	2.520P.PDIA6	2.535E	9	1	271700	2.520P.PDIA6
L2.1353	2.520P.PDIA6	2.537E	14	1	284056	2.520P.PDIA6
L2.1360	2.521P.LINC01954	2.537E	4	1	274747	2.521P.LINC01954
L2.1364	2.522E	2.537E	5	3	261981	2.518P.PDIA6
L2.1364	2.522E	2.537E	5	3	261981	2.519P.PDIA6
L2.1364	2.522E	2.537E	5	3	261981	2.520P.PDIA6
L2.1364	2.522E	2.537E	5	3	261981	2.521P.LINC01954
L2.13438	2.5378P.MGAT5	2.5401E	7	1	290282	2.5378P.MGAT5
L2.13439	2.5378P.MGAT5	2.5402E	8	1	296120	2.5378P.MGAT5
L2.1484	2.579E	2.588P.RN7SL674P	7	1	104540	2.588P.RN7SL674P
L2.15282	2.6364E	2.6375P.ENSG00000235934	2	1	407595	2.6375P.ENSG00000235934
L2.15438	2.6449E	2.6481P.ITGA6-AS1	9	1	299423	2.6481P.ITGA6-AS1
L2.15440	2.6450E	2.6481P.ITGA6-AS1	13	1	289782	2.6481P.ITGA6-AS1
L2.15627	2.6552P.ENSG00000236449	2.6571E	5	1	214894	2.6552P.ENSG00000236449
L2.15639	2.6553E	2.6572P.CHN1	14	1	218104	2.6572P.CHN1
L2.15679	2.6591P.ENSG00000236501	2.6609E	6	1	157664	2.6591P.ENSG00000236501
L2.15912	2.6667P.RBM45	2.6691E	8	1	316391	2.6667P.RBM45
L2.16052	2.6755E	2.6764P.NEUROD1	9	1	108504	2.6764P.NEUROD1
L2.16053	2.6755E	2.6765P.ENSG00000225570	9	1	116872	2.6765P.ENSG00000225570
L2.16061	2.6756E	2.6764P.NEUROD1	15	1	96592	2.6764P.NEUROD1
L2.16076	2.6759E	2.6764P.NEUROD1	20	1	68457	2.6764P.NEUROD1
L2.16872	2.7193E	2.7220P.SPATS2L	5	1	321621	2.7220P.SPATS2L
L2.17067	2.7256E	2.7283P.BZW1	8	1	233795	2.7283P.BZW1
L2.17095	2.7269E	2.7283P.BZW1	14	1	107475	2.7283P.BZW1
L2.17099	2.7270E	2.7283P.BZW1	8	1	98228	2.7283P.BZW1
L2.17117	2.7275E	2.7283P.BZW1	8	1	63121	2.7283P.BZW1
L2.17466	2.7462P.ENSG00000289294	2.7479E	3	1	209615	2.7462P.ENSG00000289294
L2.17670	2.7593P.ENSG00000225216	2.7603E	9	1	130184	2.7593P.ENSG00000225216
L2.17850	2.7670P.KLF7	2.7684E	15	1	144477	2.7670P.KLF7
L2.17860	2.7670P.KLF7	2.7694E	10	1	244403	2.7670P.KLF7
L2.17868	2.7670P.KLF7	2.7703E	14	1	303382	2.7670P.KLF7
L2.17869	2.7670P.KLF7	2.7704E	6	1	308727	2.7670P.KLF7
L2.17942	2.7721E	2.7759P.RPL9P14	3	1	398433	2.7759P.RPL9P14
L2.17956	2.7728E	2.7759P.RPL9P14	3	1	287075	2.7759P.RPL9P14
L2.17957	2.7728E	2.7760P.RPL9P14	2	1	291247	2.7760P.RPL9P14
L2.17977	2.7729P.ENSG00000272851	2.7766E	9	1	323071	2.7729P.ENSG00000272851
L2.18167	2.7862E	2.7864P.ERBB4	11	1	793952	2.7864P.ERBB4
L2.18168	2.7863E	2.7864P.ERBB4	4	1	783528	2.7864P.ERBB4
L2.18178	2.7874E	2.7902P.ENSG00000270659	4	1	380232	2.7902P.ENSG00000270659
L2.18272	2.7942P.XRCC5	2.7975E	4	1	288722	2.7942P.XRCC5
L2.19244	2.8256P.PTPRN	2.8260E	20	1	32468	2.8256P.PTPRN
L2.19245	2.8256P.PTPRN	2.8261E	12	1	40019	2.8256P.PTPRN
L2.19314	2.8275P.ENSG00000286143	2.8280E	19	1	48853	2.8275P.ENSG00000286143
L2.19407	2.8314P.ENSG00000288658	2.8339E	10	1	243053	2.8314P.ENSG00000288658
L2.20094	2.8674E	2.8685E	27	3	159622	2.8686P.SPATA3
L2.20095	2.8674E	2.8686P.SPATA3	12	1	168210	2.8686P.SPATA3
L2.20098	2.8675P.ENSG00000270891	2.8685E	9	1	148106	2.8675P.ENSG00000270891
L2.20308	2.8758E	2.8764P.PTMA	19	1	43780	2.8764P.PTMA
L2.20319	2.8760E	2.8764P.PTMA	22	1	24082	2.8764P.PTMA
L2.20353	2.8779E	2.8817P.DIS3L2P1	6	1	531982	2.8817P.DIS3L2P1
L2.20362	2.8780E	2.8817P.DIS3L2P1	6	1	522857	2.8817P.DIS3L2P1
L2.21109	2.9103P.MIR6811	2.9108E	10	1	58712	2.9103P.MIR6811
L2.21123	2.9109E	2.9128P.ENSG00000286864	8	1	163944	2.9128P.ENSG00000286864
L2.21182	2.9120E	2.9128P.ENSG00000286864	10	1	80237	2.9128P.ENSG00000286864
L2.21395	2.9187E	2.9188P.PER2	54	1	10609	2.9188P.PER2
L20.2558	20.1012P.PCSK2	20.1019E	24	1	89770	20.1012P.PCSK2
L20.3128	20.1175P.ENSG00000287430	20.1188E	4	1	368131	20.1175P.ENSG00000287430
L20.3129	20.1175P.ENSG00000287430	20.1189E	6	1	372714	20.1175P.ENSG00000287430
L20.16	20.11P.ZCCHC3	20.12E	16	1	5104	20.11P.ZCCHC3
L20.3598	20.1270P.ENSG00000280229	20.1291E	7	1	207063	20.1270P.ENSG00000280229
L20.3599	20.1270P.ENSG00000280229	20.1292E	6	1	216518	20.1270P.ENSG00000280229
L20.3619	20.1271P.INSM1	20.1291E	9	1	195478	20.1271P.INSM1
L20.3620	20.1271P.INSM1	20.1292E	8	1	204933	20.1271P.INSM1
L20.3666	20.1278E	20.1291E	11	3	139038	20.1270P.ENSG00000280229
L20.3849	20.1354P.NKX2-2-AS1	20.1359E	25	1	51057	20.1354P.NKX2-2-AS1
L20.3851	20.1354P.NKX2-2-AS1	20.1361E	9	1	62536	20.1354P.NKX2-2-AS1
L20.3862	20.1355P.ENSG00000289431	20.1359E	17	1	40554	20.1355P.ENSG00000289431
L20.3875	20.1356P.ENSG00000233492	20.1359E	11	1	33123	20.1356P.ENSG00000233492
L20.3880	20.1357P.ENSG00000233492	20.1359E	11	1	24184	20.1357P.ENSG00000233492
L20.3899	20.1375P.ENSG00000270838	20.1402E	20	1	333831	20.1375P.ENSG00000270838
L20.3921	20.1377E	20.1397P.FOXA2	48	1	200086	20.1397P.FOXA2
L20.3941	20.1379E	20.1397P.FOXA2	30	1	177979	20.1397P.FOXA2
L20.3965	20.1381E	20.1397P.FOXA2	9	1	153189	20.1397P.FOXA2
L20.3982	20.1385E	20.1397P.FOXA2	23	1	116827	20.1397P.FOXA2
L20.3990	20.1388E	20.1397P.FOXA2	32	1	99388	20.1397P.FOXA2
L20.3998	20.1389E	20.1397P.FOXA2	60	1	89452	20.1397P.FOXA2
L20.4006	20.1390E	20.1397P.FOXA2	63	1	74388	20.1397P.FOXA2
L20.4012	20.1391P.ENSG00000288974	20.1396E	16	1	42870	20.1391P.ENSG00000288974
L20.4019	20.1392E	20.1397P.FOXA2	8	1	49863	20.1397P.FOXA2
L20.488	20.151P.PDYN-AS1	20.173E	9	1	205365	20.151P.PDYN-AS1
L20.4678	20.1577E	20.1588P.GINS1	12	1	89954	20.1588P.GINS1
L20.4814	20.1632E	20.1640E	28	3	558786	20.1651P.DUX4L37
L20.4824	20.1640E	20.1651P.DUX4L37	13	1	759395	20.1651P.DUX4L37
L20.4826	20.1640E	20.1656E	15	3	1301321	20.1651P.DUX4L37
L20.4836	20.1663E	20.1664P.DEFB115	38	1	8174	20.1664P.DEFB115
L20.4843	20.1672P.HM13	20.1673E	10	1	7206	20.1672P.HM13
L20.4877	20.1679P.HM13-AS1	20.1683E	12	1	30203	20.1679P.HM13-AS1
L20.4906	20.1691E	20.1696P.BCL2L1	23	1	58145	20.1696P.BCL2L1
L20.4907	20.1691E	20.1697E	8	3	64174	20.1696P.BCL2L1
L20.4912	20.1692P.BCL2L1-AS1	20.1694E	23	1	30309	20.1692P.BCL2L1-AS1
L20.4913	20.1692P.BCL2L1-AS1	20.1695E	9	1	37976	20.1692P.BCL2L1-AS1
L20.4940	20.1706E	20.1711P.PDRG1	7	1	79556	20.1711P.PDRG1
L20.5156	20.1749P.ENSG00000287850	20.1753E	9	1	39807	20.1749P.ENSG00000287850
L20.5189	20.1754E	20.1768P.ENSG00000236772	15	1	138253	20.1768P.ENSG00000236772
L20.5242	20.1774P.NOL4L	20.1781E	14	1	107404	20.1774P.NOL4L
L20.5390	20.1841E	20.1867P.ENSG00000275223	11	1	197141	20.1867P.ENSG00000275223
L20.5395	20.1842E	20.1867P.ENSG00000275223	3	1	193841	20.1867P.ENSG00000275223
L20.5396	20.1843E	20.1867P.ENSG00000275223	8	1	187645	20.1867P.ENSG00000275223
L20.5397	20.1843E	20.1868P.ENSG00000275223	4	1	196953	20.1868P.ENSG00000275223
L20.5439	20.1852E	20.1856P.CBFA2T2	25	1	39915	20.1856P.CBFA2T2
L20.5562	20.1881E	20.1907P.MIR4755	5	1	278834	20.1907P.MIR4755
L20.5626	20.1890E	20.1907P.MIR4755	4	1	216160	20.1907P.MIR4755
L20.5629	20.1891E	20.1907P.MIR4755	3	1	210477	20.1907P.MIR4755
L20.1	20.1P.DEFB125	20.2E	10	1	8375	20.1P.DEFB125
L20.2	20.1P.DEFB125	20.3E	11	1	14345	20.1P.DEFB125
L20.6027	20.2023E	20.2024P.ENSG00000278367	14	1	15425	20.2024P.ENSG00000278367
L20.6343	20.2123E	20.2144P.EPB41L1-AS1	11	1	160654	20.2144P.EPB41L1-AS1
L20.7014	20.2365E	20.2372P.SLC32A1	15	1	82511	20.2372P.SLC32A1
L20.7015	20.2365E	20.2373E	13	3	89044	20.2372P.SLC32A1
L20.7015	20.2365E	20.2373E	13	3	89044	20.2375P.ACTR5
L20.7016	20.2365E	20.2374E	14	3	94463	20.2372P.SLC32A1
L20.7016	20.2365E	20.2374E	14	3	94463	20.2375P.ACTR5
L20.7017	20.2365E	20.2375P.ACTR5	17	1	102509	20.2375P.ACTR5
L20.114	20.24P.TRIB3	20.27E	25	1	20254	20.24P.TRIB3
L20.7975	20.2776E	20.2778P.JPH2	7	1	67251	20.2778P.JPH2
L20.7980	20.2779E	20.2802P.HNF4A	2	1	201059	20.2802P.HNF4A
L20.147	20.27E	20.28P.RBCK1	53	1	7100	20.28P.RBCK1
L20.8155	20.2812E	20.2816P.SERINC3	12	1	27787	20.2816P.SERINC3
L20.8156	20.2812E	20.2817E	13	3	33022	20.2816P.SERINC3
L20.8213	20.2854E	20.2866P.MATN4	4	1	293048	20.2866P.MATN4
L20.8249	20.2867E	20.2890P.RNU6ATAC38P	4	1	452936	20.2890P.RNU6ATAC38P
L20.8475	20.2927E	20.2935P.NCOA5	8	1	67525	20.2935P.NCOA5
L20.8476	20.2927E	20.2936P.NCOA5	9	1	72221	20.2936P.NCOA5
L20.8481	20.2928P.SLC12A5-AS1	20.2934E	8	1	53540	20.2928P.SLC12A5-AS1
L20.8657	20.2955E	20.2972P.ENSG00000273828	7	1	146903	20.2972P.ENSG00000273828
L20.8691	20.2965P.CDH22	20.2969E	13	1	37185	20.2965P.CDH22
L20.8717	20.2982E	20.2987P.ENSG00000273893	11	1	157284	20.2987P.ENSG00000273893
L20.8793	20.3014E	20.3025P.ENSG00000289895	9	1	97540	20.3025P.ENSG00000289895
L20.8847	20.3017E	20.3025P.ENSG00000289895	17	1	62837	20.3025P.ENSG00000289895
L20.8965	20.3054P.ENSG00000255438	20.3131E	10	1	948661	20.3054P.ENSG00000255438
L20.8967	20.3054P.ENSG00000255438	20.3133E	6	1	960257	20.3054P.ENSG00000255438
L20.8989	20.3064E	20.3131E	4	3	890457	20.3054P.ENSG00000255438
L20.8989	20.3064E	20.3131E	4	3	890457	20.3070P.SULF2
L20.8989	20.3064E	20.3131E	4	3	890457	20.3082P.ENSG00000287443
L20.8989	20.3064E	20.3131E	4	3	890457	20.3083P.LINC01523
L20.8993	20.3065E	20.3131E	5	3	884391	20.3054P.ENSG00000255438
L20.8993	20.3065E	20.3131E	5	3	884391	20.3070P.SULF2
L20.8993	20.3065E	20.3131E	5	3	884391	20.3082P.ENSG00000287443
L20.8993	20.3065E	20.3131E	5	3	884391	20.3083P.LINC01523
L20.9027	20.3070P.SULF2	20.3131E	5	1	830721	20.3070P.SULF2
L20.9066	20.3082P.ENSG00000287443	20.3131E	4	1	642559	20.3082P.ENSG00000287443
L20.9068	20.3083P.LINC01523	20.3131E	5	1	633189	20.3083P.LINC01523
L20.9133	20.3138P.ENSG00000286159	20.3164E	5	1	234677	20.3138P.ENSG00000286159
L20.9134	20.3138P.ENSG00000286159	20.3165E	5	1	242004	20.3138P.ENSG00000286159
L20.9135	20.3138P.ENSG00000286159	20.3166E	3	1	247385	20.3138P.ENSG00000286159
L20.9374	20.3222E	20.3241P.KCNB1	8	1	150996	20.3241P.KCNB1
L20.9392	20.3223E	20.3241P.KCNB1	13	1	135714	20.3241P.KCNB1
L20.9427	20.3236E	20.3241P.KCNB1	10	1	26937	20.3241P.KCNB1
L20.9774	20.3305P.SNAI1	20.3311E	31	1	90984	20.3305P.SNAI1
L20.9835	20.3315P.PEDS1	20.3319E	10	1	36312	20.3315P.PEDS1
L20.9943	20.3322E	20.3369P.ENSG00000232043	2	1	398737	20.3369P.ENSG00000232043
L20.9976	20.3323P.CEBPB-AS1	20.3357E	20	1	270068	20.3323P.CEBPB-AS1
L20.10255	20.3363E	20.3369P.ENSG00000232043	10	1	78419	20.3369P.ENSG00000232043
L20.10258	20.3364P.PTPN1	20.3365E	10	1	12791	20.3364P.PTPN1
L20.10278	20.3367E	20.3369P.ENSG00000232043	12	1	36816	20.3369P.ENSG00000232043
L20.10392	20.3395E	20.3411P.ADNP	12	1	136557	20.3411P.ADNP
L20.10417	20.3399E	20.3411P.ADNP	16	1	102922	20.3411P.ADNP
L20.10654	20.3470E	20.3479P.ATP9A	11	1	71912	20.3479P.ATP9A
L20.10677	20.3471E	20.3479P.ATP9A	8	1	65602	20.3479P.ATP9A
L20.10782	20.3526P.TSHZ2	20.3535E	10	1	103494	20.3526P.TSHZ2
L20.871	20.353P.ENSG00000278595	20.373E	6	1	203891	20.353P.ENSG00000278595
L20.11282	20.3733E	20.3742E	11	3	76859	20.3744P.ENSG00000227297
L20.11284	20.3733E	20.3744P.ENSG00000227297	16	1	90247	20.3744P.ENSG00000227297
L20.11290	20.3734P.CTCFL	20.3740E	25	1	54323	20.3734P.CTCFL
L20.11291	20.3734P.CTCFL	20.3742E	15	1	63208	20.3734P.CTCFL
L20.11343	20.3742E	20.3800E	9	3	614591	20.3744P.ENSG00000227297
L20.11349	20.3744P.ENSG00000227297	20.3800E	20	1	601203	20.3744P.ENSG00000227297
L20.11350	20.3744P.ENSG00000227297	20.3801E	8	1	608148	20.3744P.ENSG00000227297
L20.11368	20.3746P.ZBP1	20.3799E	7	1	579184	20.3746P.ZBP1
L20.12058	20.3869E	20.3903E	6	3	359873	20.3892P.ZNF831
L20.12086	20.3870E	20.3932P.PIEZO1P1	4	1	591160	20.3932P.PIEZO1P1
L20.12126	20.3871P.ENSG00000270951	20.3925E	18	1	530818	20.3871P.ENSG00000270951
L20.12127	20.3871P.ENSG00000270951	20.3926E	5	1	538920	20.3871P.ENSG00000270951
L20.12136	20.3871P.ENSG00000270951	20.3937E	2	1	620836	20.3871P.ENSG00000270951
L20.12149	20.3872P.GNAS	20.3880E	8	1	100728	20.3872P.GNAS
L20.12333	20.3887E	20.3892P.ZNF831	43	1	54346	20.3892P.ZNF831
L20.986	20.388P.CDS2	20.390E	12	1	21328	20.388P.CDS2
L20.991	20.388P.CDS2	20.395E	29	1	53812	20.388P.CDS2
L20.12371	20.3892P.ZNF831	20.3903E	63	1	101180	20.3892P.ZNF831
L20.12532	20.3991E	20.3995P.ENSG00000289236	9	1	31339	20.3995P.ENSG00000289236
L20.3	20.3E	20.4E	13	3	6933	20.1P.DEFB125
L20.12604	20.4014P.ADRM1	20.4022E	7	1	80096	20.4014P.ADRM1
L20.12637	20.4025P.ENSG00000233017	20.4026E	10	1	7908	20.4025P.ENSG00000233017
L20.12638	20.4025P.ENSG00000233017	20.4027E	15	1	18272	20.4025P.ENSG00000233017
L20.12686	20.4047P.ENSG00000223669	20.4048E	36	1	8922	20.4047P.ENSG00000223669
L20.12699	20.4054E	20.4055P.TCFL5	12	1	20434	20.4055P.TCFL5
L20.12712	20.4059E	20.4062P.DIDO1	16	1	18810	20.4062P.DIDO1
L20.1019	20.405P.LINC00654	20.460E	9	1	560616	20.405P.LINC00654
L20.12729	20.4069E	20.4071P.LINC01749	17	1	12334	20.4071P.LINC01749
L20.1038	20.406P.RPS18P1	20.460E	24	1	551155	20.406P.RPS18P1
L20.12733	20.4076P.MIR124-3	20.4077E	10	1	5292	20.4076P.MIR124-3
L20.1039	20.407P.EIF4EP1	20.427E	5	1	231005	20.407P.EIF4EP1
L20.1040	20.407P.EIF4EP1	20.428E	3	1	237576	20.407P.EIF4EP1
L20.1069	20.409E	20.445P.KANK1P1	2	1	362118	20.445P.KANK1P1
L20.1077	20.410E	20.445P.KANK1P1	3	1	356857	20.445P.KANK1P1
L20.12966	20.4132E	20.4136P.UCKL1	12	1	45287	20.4136P.UCKL1
L20.12993	20.4143E	20.4145P.C20orf204	9	1	13290	20.4145P.C20orf204
L20.13014	20.4155E	20.4156P.MYT1	16	1	7972	20.4156P.MYT1
L20.1155	20.432E	20.440P.RNU1-55P	19	1	57392	20.440P.RNU1-55P
L20.1158	20.432E	20.444P.CHGB	15	1	93576	20.444P.CHGB
L20.1165	20.433E	20.443P.CHGB	10	1	74022	20.443P.CHGB
L20.1166	20.433E	20.444P.CHGB	18	1	80963	20.444P.CHGB
L20.249	20.54P.SRXN1	20.65E	17	1	77141	20.54P.SRXN1
L20.250	20.54P.SRXN1	20.66E	10	1	93511	20.54P.SRXN1
L20.267	20.58P.ENSG00000270299	20.65E	21	1	49864	20.58P.ENSG00000270299
L20.2111	20.736E	20.737P.ENSG00000234900	18	1	9660	20.737P.ENSG00000234900
L21.2578	21.1000E	21.1003P.KCNJ6	12	1	45308	21.1003P.KCNJ6
L21.2834	21.1124E	21.1126P.B3GALT5-AS1	20	1	19880	21.1126P.B3GALT5-AS1
L21.2906	21.1148P.PCP4	21.1168E	4	1	252667	21.1148P.PCP4
L21.2913	21.1149E	21.1168E	6	3	243985	21.1148P.PCP4
L21.3567	21.1319P.LINC00111	21.1320E	27	1	18232	21.1319P.LINC00111
L21.4040	21.1431P.LINC01668	21.1432E	24	1	11316	21.1431P.LINC01668
L21.4162	21.1467E	21.1468P.LINC01679	34	1	37560	21.1468P.LINC01679
L21.4185	21.1477E	21.1478P.RRP1B	24	1	9061	21.1478P.RRP1B
L21.4266	21.1495P.AATBC	21.1496E	15	1	17229	21.1495P.AATBC
L21.18	21.14P.LINC01667	21.15E	33	1	10167	21.14P.LINC01667
L21.4284	21.1502E	21.1507P.AGPAT3	8	1	43451	21.1507P.AGPAT3
L21.4389	21.1552P.KRTAP10-13P	21.1554E	10	1	15933	21.1552P.KRTAP10-13P
L21.4514	21.1596P.COL18A1	21.1597E	37	1	13505	21.1596P.COL18A1
L21.19	21.15E	21.16E	41	3	9659	21.14P.LINC01667
L21.4626	21.1648P.MCM3AP-AS1	21.1649E	32	1	8236	21.1648P.MCM3AP-AS1
L21.4637	21.1649E	21.1651P.ENSG00000239415	10	1	13506	21.1651P.ENSG00000239415
L21.4662	21.1653E	21.1655P.MCM3AP	16	1	18307	21.1655P.MCM3AP
L21.4729	21.1672E	21.1673P.ENSG00000289421	47	1	13031	21.1673P.ENSG00000289421
L21.4775	21.1686P.S100B	21.1687E	10	1	19816	21.1686P.S100B
L21.2	21.1E	21.3E	32	3	12908	21.4P.ENSG00000279669
L21.31	21.27P.ENSG00000290523	21.28E	40	1	10312	21.27P.ENSG00000290523
L21.3	21.2E	21.3E	12	3	6077	21.4P.ENSG00000279669
L21.40	21.35E	21.36P.CYCSP41	42	1	14692	21.36P.CYCSP41
L21.42	21.36P.CYCSP41	21.37E	21	1	13760	21.36P.CYCSP41
L21.44	21.37E	21.38P.SLC25A15P4	15	1	11086	21.38P.SLC25A15P4
L21.4	21.3E	21.4P.ENSG00000279669	15	1	10874	21.4P.ENSG00000279669
L21.48	21.41P.ENSG00000277572	21.42E	10	1	6535	21.41P.ENSG00000277572
L21.913	21.440E	21.451P.TIAM1-AS1	3	1	224156	21.451P.TIAM1-AS1
L21.1111	21.526P.EVA1C	21.549E	5	1	192109	21.526P.EVA1C
L21.1160	21.544E	21.545P.TCP10L	14	1	8618	21.545P.TCP10L
L21.6	21.5P.ENSG00000264063	21.6E	32	1	12595	21.5P.ENSG00000264063
L21.1389	21.610P.IFNGR2	21.616E	12	1	37806	21.610P.IFNGR2
L21.1411	21.629P.SON	21.631E	9	1	18641	21.629P.SON
L21.8	21.6E	21.7P.ENSG00000279501	23	1	8363	21.7P.ENSG00000279501
L21.1959	21.830P.RPL3P1	21.834E	9	1	36130	21.830P.RPL3P1
L21.2034	21.870E	21.893P.DPRXP5	4	1	434537	21.893P.DPRXP5
L21.2528	21.991E	21.1003P.KCNJ6	17	1	153585	21.1003P.KCNJ6
L22.2872	22.1009P.ENSG00000226471	22.1013E	14	1	22887	22.1009P.ENSG00000226471
L22.2873	22.1009P.ENSG00000226471	22.1014E	10	1	26110	22.1009P.ENSG00000226471
L22.2874	22.1009P.ENSG00000226471	22.1015E	18	1	29507	22.1009P.ENSG00000226471
L22.2986	22.1022E	22.1024P.ZNRF3	34	1	25165	22.1024P.ZNRF3
L22.3506	22.1129E	22.1156P.MIR6818	11	1	200391	22.1156P.MIR6818
L22.3540	22.1134P.ASCC2	22.1155E	7	1	157164	22.1134P.ASCC2
L22.304	22.121E	22.142P.MICAL3	15	1	195497	22.142P.MICAL3
L22.307	22.121E	22.147P.ENSG00000225335	53	1	245804	22.147P.ENSG00000225335
L22.308	22.121E	22.148P.ENSG00000236890	4	1	260253	22.148P.ENSG00000236890
L22.3833	22.1229P.SLC35E4	22.1240E	19	1	119427	22.1229P.SLC35E4
L22.322	22.122E	22.147P.ENSG00000225335	11	1	235434	22.147P.ENSG00000225335
L22.323	22.122E	22.148P.ENSG00000236890	3	1	249883	22.148P.ENSG00000236890
L22.382	22.125E	22.147P.ENSG00000225335	11	1	198828	22.147P.ENSG00000225335
L22.3969	22.1294E	22.1299P.DRG1	8	1	47238	22.1299P.DRG1
L22.19	22.12E	22.13P.ENSG00000279973	15	1	10272	22.13P.ENSG00000279973
L22.4169	22.1343P.PRR14L	22.1371E	2	1	216460	22.1343P.PRR14L
L22.4184	22.1344P.DEPDC5	22.1370E	4	1	198831	22.1344P.DEPDC5
L22.4439	22.1416E	22.1425P.FBXO7	8	1	61216	22.1425P.FBXO7
L22.485	22.142P.MICAL3	22.146E	12	1	37103	22.142P.MICAL3
L22.488	22.143P.LINC01634	22.146E	9	1	27875	22.143P.LINC01634
L22.4639	22.1528E	22.1552E	2	3	231038	22.1555P.ENSG00000288777
L22.4639	22.1528E	22.1552E	2	3	231038	22.1558P.MB
L22.4641	22.1528E	22.1554E	7	3	237343	22.1555P.ENSG00000288777
L22.4641	22.1528E	22.1554E	7	3	237343	22.1558P.MB
L22.507	22.153E	22.154P.ENSG00000280007	15	1	9158	22.154P.ENSG00000280007
L22.4696	22.1540E	22.1552E	7	3	155528	22.1555P.ENSG00000288777
L22.4696	22.1540E	22.1552E	7	3	155528	22.1558P.MB
L22.4697	22.1540E	22.1555P.ENSG00000288777	7	1	171048	22.1555P.ENSG00000288777
L22.4705	22.1541E	22.1554E	6	3	153544	22.1555P.ENSG00000288777
L22.4705	22.1541E	22.1554E	6	3	153544	22.1558P.MB
L22.4706	22.1541E	22.1555P.ENSG00000288777	10	1	162759	22.1555P.ENSG00000288777
L22.4708	22.1541E	22.1558P.MB	16	1	187200	22.1558P.MB
L22.4786	22.1558P.MB	22.1611E	2	1	501506	22.1558P.MB
L22.5052	22.1637E	22.1661P.TXN2	15	1	180752	22.1661P.TXN2
L22.5066	22.1638E	22.1661P.TXN2	7	1	170876	22.1661P.TXN2
L22.5447	22.1728E	22.1743P.ELFN2	8	1	120398	22.1743P.ELFN2
L22.5455	22.1729E	22.1743P.ELFN2	12	1	110915	22.1743P.ELFN2
L22.590	22.183E	22.184P.ENSG00000223461	27	1	14067	22.184P.ENSG00000223461
L22.6446	22.1928P.CBX6	22.1942E	7	1	131703	22.1928P.CBX6
L22.6616	22.1965E	22.1983P.SNORD83A	10	1	141937	22.1983P.SNORD83A
L22.2	22.1P.U2	22.2E	15	1	25981	22.1P.U2
L22.6837	22.2007P.RPS19BP1	22.2050E	6	1	495408	22.2007P.RPS19BP1
L22.6865	22.2008E	22.2049P.FAM83F	5	1	464052	22.2049P.FAM83F
L22.6867	22.2008E	22.2051P.TNRC6B	2	1	498093	22.2051P.TNRC6B
L22.7274	22.2098E	22.2123P.MRTFA	7	1	188410	22.2123P.MRTFA
L22.7423	22.2128P.GAPDHP37	22.2135E	9	1	36957	22.2128P.GAPDHP37
L22.7426	22.2129P.MCHR1	22.2135E	14	1	29910	22.2129P.MCHR1
L22.7560	22.2163P.RBX1	22.2172E	13	1	72959	22.2163P.RBX1
L22.7567	22.2163P.RBX1	22.2181E	12	1	149678	22.2163P.RBX1
L22.7782	22.2214E	22.2220P.TOB2	12	1	48254	22.2220P.TOB2
L22.7983	22.2271P.SREBF2	22.2273E	14	1	12704	22.2271P.SREBF2
L22.8135	22.2306E	22.2327E	6	3	232483	22.2333P.ENSG00000230107
L22.8136	22.2306E	22.2328E	2	3	239124	22.2333P.ENSG00000230107
L22.8138	22.2306E	22.2333P.ENSG00000230107	7	1	275191	22.2333P.ENSG00000230107
L22.8149	22.2307E	22.2317P.TCF20	27	1	97198	22.2317P.TCF20
L22.8150	22.2307E	22.2318P.TCF20	17	1	109603	22.2318P.TCF20
L22.8162	22.2307E	22.2331E	9	3	252749	22.2317P.TCF20
L22.8162	22.2307E	22.2331E	9	3	252749	22.2318P.TCF20
L22.8162	22.2307E	22.2331E	9	3	252749	22.2333P.ENSG00000230107
L22.8163	22.2307E	22.2333P.ENSG00000230107	11	1	267814	22.2333P.ENSG00000230107
L22.8179	22.2308E	22.2317P.TCF20	15	1	86595	22.2317P.TCF20
L22.8192	22.2308E	22.2331E	4	3	242146	22.2317P.TCF20
L22.8192	22.2308E	22.2331E	4	3	242146	22.2318P.TCF20
L22.8192	22.2308E	22.2331E	4	3	242146	22.2333P.ENSG00000230107
L22.8193	22.2308E	22.2333P.ENSG00000230107	3	1	257211	22.2333P.ENSG00000230107
L22.8239	22.2314E	22.2317P.TCF20	8	1	30183	22.2317P.TCF20
L22.8241	22.2315E	22.2317P.TCF20	21	1	26585	22.2317P.TCF20
L22.8260	22.2319E	22.2333P.ENSG00000230107	13	1	149981	22.2333P.ENSG00000230107
L22.8360	22.2352P.ENSG00000270022	22.2374E	6	1	207094	22.2352P.ENSG00000270022
L22.8397	22.2353P.ENSG00000289517	22.2374E	4	1	200181	22.2353P.ENSG00000289517
L22.8953	22.2474E	22.2523P.LINC00229	10	1	535093	22.2523P.LINC00229
L22.9214	22.2568P.ENSG00000213752	22.2589E	8	1	274745	22.2568P.ENSG00000213752
L22.9247	22.2591E	22.2640P.WNT7B	3	1	402573	22.2640P.WNT7B
L22.9258	22.2592E	22.2640P.WNT7B	3	1	391604	22.2640P.WNT7B
L22.9484	22.2641E	22.2647P.MIRLET7A3	10	1	113463	22.2647P.MIRLET7A3
L22.9494	22.2642P.ENSG00000273145	22.2644E	16	1	21151	22.2642P.ENSG00000273145
L22.9495	22.2642P.ENSG00000273145	22.2645E	21	1	26657	22.2642P.ENSG00000273145
L22.9517	22.2642P.ENSG00000273145	22.2670E	2	1	301032	22.2642P.ENSG00000273145
L22.9534	22.2643E	22.2647P.MIRLET7A3	7	1	82330	22.2647P.MIRLET7A3
L22.9939	22.2788P.NHIP	22.2799E	15	1	250938	22.2788P.NHIP
L22.32	22.27E	22.28P.FRG1GP	13	1	5501	22.28P.FRG1GP
L22.10043	22.2838P.ENSG00000278869	22.2845E	9	1	91451	22.2838P.ENSG00000278869
L22.10044	22.2838P.ENSG00000278869	22.2846E	7	1	96502	22.2838P.ENSG00000278869
L22.10045	22.2838P.ENSG00000278869	22.2847E	10	1	104040	22.2838P.ENSG00000278869
L22.10073	22.2840P.MIR6821	22.2842E	22	1	25327	22.2840P.MIR6821
L22.10089	22.2847E	22.2848E	10	3	12701	22.2838P.ENSG00000278869
L22.10128	22.2861P.HDAC10	22.2869E	11	1	102652	22.2861P.HDAC10
L22.10168	22.2863P.MAPK11	22.2864E	20	1	11996	22.2863P.MAPK11
L22.10190	22.2864E	22.2865P.PLXNB2	46	1	16795	22.2865P.PLXNB2
L22.34	22.31P.ABCD1P4	22.32E	10	1	6858	22.31P.ABCD1P4
L22.1086	22.368P.UBE2L3	22.369E	11	1	6971	22.368P.UBE2L3
L22.9	22.3E	22.13P.ENSG00000279973	4	1	289025	22.13P.ENSG00000279973
L22.1294	22.451E	22.453P.ZNF280B	14	1	13624	22.453P.ZNF280B
L22.1356	22.473P.ENSG00000275772	22.474E	16	1	9777	22.473P.ENSG00000275772
L22.1435	22.506P.RSPH14	22.517E	9	1	141080	22.506P.RSPH14
L22.1459	22.509P.BCR	22.517E	19	1	102964	22.509P.BCR
L22.1469	22.510E	22.515P.RN7SL263P	13	1	61038	22.515P.RN7SL263P
L22.1504	22.523E	22.533P.PCAT14	15	1	124358	22.533P.PCAT14
L22.59	22.54E	22.55P.TMEM121B	32	1	7416	22.55P.TMEM121B
L22.1538	22.550E	22.551P.ZNF70	35	1	7156	22.551P.ZNF70
L22.13	22.5E	22.6E	9	3	12377	22.9P.FRG1FP
L22.1808	22.640P.SGSM1	22.643E	12	1	20763	22.640P.SGSM1
L22.1866	22.658P.KIAA1671	22.669E	12	1	89149	22.658P.KIAA1671
L22.14	22.6E	22.7E	11	3	7658	22.9P.FRG1FP
L22.15	22.6E	22.9P.FRG1FP	10	1	22014	22.9P.FRG1FP
L22.2240	22.756P.ENSG00000278960	22.817E	6	1	559145	22.756P.ENSG00000278960
L22.16	22.8E	22.9P.FRG1FP	13	1	8505	22.9P.FRG1FP
L22.2741	22.976E	22.1012P.ENSG00000226471	10	1	217961	22.1012P.ENSG00000226471
L3.2263	3.1150E	3.1158P.CLASP2	12	1	87415	3.1158P.CLASP2
L3.238	3.127E	3.156P.BHLHE40	5	1	259394	3.156P.BHLHE40
L3.337	3.134E	3.156P.BHLHE40	8	1	170688	3.156P.BHLHE40
L3.2928	3.1458P.TRAK1	3.1463E	11	1	51424	3.1458P.TRAK1
L3.2929	3.1458P.TRAK1	3.1464E	10	1	63995	3.1458P.TRAK1
L3.382	3.145E	3.156P.BHLHE40	12	1	101365	3.156P.BHLHE40
L3.3309	3.1644P.RNU5B-3P	3.1667E	7	1	179827	3.1644P.RNU5B-3P
L3.3331	3.1645E	3.1680P.LARS2-AS1	4	1	464325	3.1680P.LARS2-AS1
L3.3443	3.1668E	3.1680P.LARS2-AS1	5	1	288966	3.1680P.LARS2-AS1
L3.3650	3.1762P.RTP3	3.1768E	18	1	141125	3.1762P.RTP3
L3.3944	3.1858E	3.1865P.SCAP	19	1	53937	3.1865P.SCAP
L3.4015	3.1873E	3.1896P.SMARCC1	3	1	259190	3.1896P.SMARCC1
L3.4080	3.1902P.DHX30	3.1932E	5	1	317263	3.1902P.DHX30
L3.4085	3.1903P.DHX30	3.1932E	4	1	313705	3.1903P.DHX30
L3.4086	3.1903P.DHX30	3.1933E	5	1	319712	3.1903P.DHX30
L3.4174	3.1950E	3.1967P.PLXNB1	8	1	153655	3.1967P.PLXNB1
L3.4257	3.1971P.TREX1	3.1982E	19	1	69740	3.1971P.TREX1
L3.4625	3.2066P.RHOA-IT1	3.2068E	14	1	30178	3.2066P.RHOA-IT1
L3.4716	3.2089E	3.2103P.APEH	16	1	136582	3.2103P.APEH
L3.4740	3.2092E	3.2103P.APEH	10	1	106656	3.2103P.APEH
L3.4787	3.2111P.GMPPB	3.2117E	8	1	36733	3.2111P.GMPPB
L3.4861	3.2129P.ACTL11P	3.2130E	42	1	10602	3.2129P.ACTL11P
L3.4894	3.2159E	3.2161P.SEMA3F	14	1	28853	3.2161P.SEMA3F
L3.5080	3.2187P.ENSG00000272104	3.2194E	11	1	93123	3.2187P.ENSG00000272104
L3.5086	3.2187P.ENSG00000272104	3.2200E	9	1	196200	3.2187P.ENSG00000272104
L3.5141	3.2194E	3.2198P.CACNA2D2	19	1	51422	3.2198P.CACNA2D2
L3.5142	3.2194E	3.2199P.CACNA2D2	19	1	75185	3.2199P.CACNA2D2
L3.5151	3.2195E	3.2199P.CACNA2D2	18	1	57354	3.2199P.CACNA2D2
L3.5157	3.2196E	3.2199P.CACNA2D2	14	1	47901	3.2199P.CACNA2D2
L3.5219	3.2206P.MAPKAPK3	3.2236E	8	1	763858	3.2206P.MAPKAPK3
L3.5353	3.2274P.ACY1	3.2285E	14	1	152007	3.2274P.ACY1
L3.6053	3.2431P.CACNA1D	3.2452E	10	1	214140	3.2431P.CACNA1D
L3.6054	3.2431P.CACNA1D	3.2453E	2	1	224338	3.2431P.CACNA1D
L3.6347	3.2517E	3.2521P.ARHGEF3	13	1	49876	3.2521P.ARHGEF3
L3.6362	3.2521P.ARHGEF3	3.2524E	5	1	186140	3.2521P.ARHGEF3
L3.7076	3.2818P.CADPS	3.2845E	18	1	322925	3.2818P.CADPS
L3.7079	3.2818P.CADPS	3.2848E	15	1	355198	3.2818P.CADPS
L3.7127	3.2853E	3.2862E	2	3	464432	3.2863P.C3orf49
L3.7127	3.2853E	3.2862E	2	3	464432	3.2864P.ENSG00000224479
L3.7128	3.2853E	3.2863P.C3orf49	2	1	469697	3.2863P.C3orf49
L3.7129	3.2853E	3.2864P.ENSG00000224479	2	1	474780	3.2864P.ENSG00000224479
L3.8520	3.3413P.RNU6-557P	3.3434E	10	1	403588	3.3413P.RNU6-557P
L3.8521	3.3413P.RNU6-557P	3.3435E	3	1	409695	3.3413P.RNU6-557P
L3.825	3.353E	3.358P.ENSG00000287964	20	1	302049	3.358P.ENSG00000287964
L3.8838	3.3586P.HTR1F	3.3605E	7	1	207408	3.3586P.HTR1F
L3.8969	3.3689E	3.3731P.TBC1D23	6	1	436343	3.3731P.TBC1D23
L3.9106	3.3715E	3.3731P.TBC1D23	4	1	194420	3.3731P.TBC1D23
L3.9109	3.3716E	3.3731P.TBC1D23	6	1	190947	3.3731P.TBC1D23
L3.9357	3.3856E	3.3899P.ALCAM	5	1	774543	3.3899P.ALCAM
L3.9423	3.3899P.ALCAM	3.3913E	10	1	154865	3.3899P.ALCAM
L3.9652	3.4026E	3.4051P.ABHD10	8	1	262086	3.4051P.ABHD10
L3.9787	3.4070P.SLC9C1	3.4084E	4	1	223208	3.4070P.SLC9C1
L3.9788	3.4070P.SLC9C1	3.4085E	3	1	228068	3.4070P.SLC9C1
L3.9792	3.4071P.SLC9C1	3.4084E	6	1	218931	3.4071P.SLC9C1
L3.9793	3.4071P.SLC9C1	3.4085E	6	1	223791	3.4071P.SLC9C1
L3.9868	3.4110P.ENSG00000241219	3.4134E	2	1	224806	3.4110P.ENSG00000241219
L3.9875	3.4116E	3.4133P.ENSG00000288079	12	1	141228	3.4133P.ENSG00000288079
L3.9879	3.4117E	3.4133P.ENSG00000288079	8	1	134043	3.4133P.ENSG00000288079
L3.10544	3.4373E	3.4388P.IGSF11	2	1	223657	3.4388P.IGSF11
L3.10548	3.4374E	3.4388P.IGSF11	2	1	220678	3.4388P.IGSF11
L3.10803	3.4518E	3.4532P.CASR	9	1	162623	3.4532P.CASR
L3.10809	3.4519E	3.4532P.CASR	19	1	149394	3.4532P.CASR
L3.11403	3.4781E	3.4807P.CFAP100-DT	9	1	263337	3.4807P.CFAP100-DT
L3.12306	3.5202E	3.5204P.NIP7P2	9	1	47312	3.5204P.NIP7P2
L3.12307	3.5202E	3.5205P.NIP7P2	16	1	55013	3.5205P.NIP7P2
L3.12402	3.5233P.TMEM108	3.5266E	8	1	341579	3.5233P.TMEM108
L3.12862	3.5483E	3.5489P.DZIP1L	9	1	52865	3.5489P.DZIP1L
L3.12863	3.5484E	3.5489P.DZIP1L	19	1	44261	3.5489P.DZIP1L
L3.12953	3.5524P.CEP70	3.5568E	10	1	323696	3.5524P.CEP70
L3.13232	3.5645P.SPSB4	3.5647E	15	1	27145	3.5645P.SPSB4
L3.13234	3.5645P.SPSB4	3.5649E	18	1	46119	3.5645P.SPSB4
L3.13495	3.5794P.PLOD2	3.5797E	12	1	50000	3.5794P.PLOD2
L3.13539	3.5810P.PLSCR2	3.5814E	10	1	46496	3.5810P.PLSCR2
L3.13809	3.5885E	3.5896P.TM4SF4	10	1	80106	3.5896P.TM4SF4
L3.13819	3.5886E	3.5896P.TM4SF4	11	1	74173	3.5896P.TM4SF4
L3.1308	3.591P.SH3BP5-AS1	3.601E	13	1	134342	3.591P.SH3BP5-AS1
L3.14990	3.6300P.GPR79	3.6304E	2	1	409982	3.6300P.GPR79
L3.16104	3.6754E	3.6758P.GHSR	14	1	73730	3.6758P.GHSR
L3.16295	3.6847P.TBL1XR1	3.6857E	13	1	163919	3.6847P.TBL1XR1
L3.16685	3.7048P.B3GNT5	3.7056E	12	1	54791	3.7048P.B3GNT5
L3.16911	3.7125E	3.7130P.ABCC5	34	1	53066	3.7130P.ABCC5
L3.17439	3.7293E	3.7314E	5	3	275388	3.7315P.CRYGS
L3.17440	3.7293E	3.7315P.CRYGS	11	1	283307	3.7315P.CRYGS
L3.17446	3.7294E	3.7314E	2	3	267867	3.7315P.CRYGS
L3.17447	3.7294E	3.7315P.CRYGS	4	1	275786	3.7315P.CRYGS
L3.17536	3.7360E	3.7380P.SST	3	1	451694	3.7380P.SST
L3.17539	3.7361E	3.7380P.SST	2	1	447522	3.7380P.SST
L3.17549	3.7366E	3.7376E	2	3	320265	3.7380P.SST
L3.17551	3.7366E	3.7380P.SST	7	1	358026	3.7380P.SST
L3.17556	3.7367E	3.7376E	8	3	314553	3.7380P.SST
L3.17558	3.7367E	3.7380P.SST	37	1	352314	3.7380P.SST
L3.17566	3.7372E	3.7380P.SST	17	1	61218	3.7380P.SST
L3.17567	3.7373E	3.7380P.SST	13	1	55001	3.7380P.SST
L3.17568	3.7374E	3.7380P.SST	13	1	50834	3.7380P.SST
L3.17569	3.7375E	3.7380P.SST	14	1	47118	3.7380P.SST
L3.17570	3.7377E	3.7380P.SST	55	1	29574	3.7380P.SST
L3.17571	3.7378E	3.7380P.SST	17	1	24191	3.7380P.SST
L3.17572	3.7379E	3.7380P.SST	16	1	19491	3.7380P.SST
L3.17700	3.7384P.BCL6	3.7516E	3	1	1216025	3.7384P.BCL6
L3.17701	3.7384P.BCL6	3.7517E	3	1	1219263	3.7384P.BCL6
L3.18076	3.7614P.ENSG00000289165	3.7616E	11	1	231899	3.7614P.ENSG00000289165
L3.18337	3.7664E	3.7701P.LINC02924	10	1	337361	3.7701P.LINC02924
L3.18665	3.7741E	3.7756P.ENSG00000288979	9	1	105035	3.7756P.ENSG00000288979
L3.18682	3.7743E	3.7756P.ENSG00000288979	8	1	91607	3.7756P.ENSG00000288979
L3.18976	3.7864P.TFRC	3.7878E	12	1	104792	3.7864P.TFRC
L4.3016	4.1327E	4.1342P.ENSG00000249685	2	1	229989	4.1342P.ENSG00000249685
L4.3017	4.1327E	4.1343E	8	3	236159	4.1342P.ENSG00000249685
L4.3739	4.1532E	4.1557P.APBB2	6	1	306046	4.1557P.APBB2
L4.3742	4.1533E	4.1557P.APBB2	2	1	297449	4.1557P.APBB2
L4.3747	4.1534E	4.1557P.APBB2	8	1	290423	4.1557P.APBB2
L4.5611	4.2364P.SCARB2	4.2372E	14	1	53034	4.2364P.SCARB2
L4.5698	4.2395P.ENSG00000249278	4.2421E	7	1	210719	4.2395P.ENSG00000249278
L4.61	4.28P.SLC49A3	4.29E	15	1	6476	4.28P.SLC49A3
L4.7045	4.2966P.ENSG00000284968	4.2987E	14	1	158586	4.2966P.ENSG00000284968
L4.7112	4.2977P.AFF1	4.2982E	24	1	35388	4.2977P.AFF1
L4.7117	4.2977P.AFF1	4.2987E	20	1	86524	4.2977P.AFF1
L4.7119	4.2977P.AFF1	4.2989E	20	1	110488	4.2977P.AFF1
L4.64	4.29E	4.30P.PCGF3	13	1	10034	4.30P.PCGF3
L4.7253	4.3030P.PKD2	4.3040E	10	1	174807	4.3030P.PKD2
L4.7819	4.3340E	4.3379P.SLC9B1	4	1	395653	4.3379P.SLC9B1
L4.8359	4.3610E	4.3628P.ENSG00000250511	2	1	504452	4.3628P.ENSG00000250511
L4.8360	4.3611E	4.3626P.ELOVL6	11	1	158247	4.3626P.ELOVL6
L4.8490	4.3681E	4.3701P.CAMK2D	16	1	214222	4.3701P.CAMK2D
L4.937	4.381E	4.386P.JAKMIP1	13	1	41811	4.386P.JAKMIP1
L4.8804	4.3849P.ANXA5	4.3851E	9	1	27507	4.3849P.ANXA5
L4.9012	4.3967E	4.3982P.ENSG00000273077	10	1	174082	4.3982P.ENSG00000273077
L4.9029	4.3968E	4.3982P.ENSG00000273077	19	1	157761	4.3982P.ENSG00000273077
L4.9052	4.3971E	4.3982P.ENSG00000273077	17	1	97926	4.3982P.ENSG00000273077
L4.9115	4.3982P.ENSG00000273077	4.4016E	10	1	302091	4.3982P.ENSG00000273077
L4.9116	4.3982P.ENSG00000273077	4.4017E	8	1	309762	4.3982P.ENSG00000273077
L4.9140	4.3983P.ENSG00000248187	4.4016E	11	1	285764	4.3983P.ENSG00000248187
L4.9141	4.3983P.ENSG00000248187	4.4017E	2	1	293435	4.3983P.ENSG00000248187
L4.9205	4.4009P.JADE1	4.4016E	13	1	46491	4.4009P.JADE1
L4.1010	4.404P.WFS1	4.409E	10	1	39432	4.404P.WFS1
L4.1011	4.404P.WFS1	4.410E	12	1	50423	4.404P.WFS1
L4.9667	4.4142E	4.4189P.MAML3	3	1	418749	4.4189P.MAML3
L4.10106	4.4175E	4.4189P.MAML3	6	1	150457	4.4189P.MAML3
L4.10306	4.4234E	4.4242P.TBC1D9	13	1	87481	4.4242P.TBC1D9
L4.10351	4.4249E	4.4276P.RNF150	37	1	259022	4.4276P.RNF150
L4.10649	4.4407P.SMAD1	4.4415E	13	1	73489	4.4407P.SMAD1
L4.11106	4.4666P.RPS3AP18	4.4672E	10	1	51457	4.4666P.RPS3AP18
L4.1218	4.470E	4.482P.TBC1D14	7	1	85182	4.482P.TBC1D14
L4.11835	4.4996P.MSMO1	4.5011E	20	1	124993	4.4996P.MSMO1
L4.11836	4.4996P.MSMO1	4.5012E	17	1	135945	4.4996P.MSMO1
L4.11845	4.4999E	4.5011E	7	3	102611	4.4996P.MSMO1
L4.12509	4.5354P.ENSG00000273180	4.5374E	12	1	177031	4.5354P.ENSG00000273180
L4.12595	4.5393P.ING2	4.5405E	14	1	84338	4.5393P.ING2
L4.12737	4.5461P.RN7SL28P	4.5488E	9	1	259178	4.5461P.RN7SL28P
L4.12812	4.5495E	4.5503P.ACSL1	16	1	68180	4.5503P.ACSL1
L4.12840	4.5498E	4.5503P.ACSL1	12	1	48080	4.5503P.ACSL1
L4.13168	4.5578P.Y_RNA	4.5603E	2	1	293525	4.5578P.Y_RNA
L4.13286	4.5597E	4.5598P.SORBS2	23	1	16900	4.5598P.SORBS2
L4.1572	4.629E	4.630P.ENSG00000271544	10	1	29450	4.630P.ENSG00000271544
L4.219	4.68P.ENSG00000273179	4.69E	19	1	17983	4.68P.ENSG00000273179
L4.2036	4.897E	4.899P.QDPR	33	1	19723	4.899P.QDPR
L5.2830	5.1236P.PARP8	5.1240E	10	1	46094	5.1236P.PARP8
L5.2847	5.1248P.ENSG00000250360	5.1259E	2	1	393936	5.1248P.ENSG00000250360
L5.2849	5.1248P.ENSG00000250360	5.1261E	12	1	408365	5.1248P.ENSG00000250360
L5.2852	5.1248P.ENSG00000250360	5.1264E	6	1	435751	5.1248P.ENSG00000250360
L5.2900	5.1248P.ENSG00000250360	5.1320E	4	1	1587877	5.1248P.ENSG00000250360
L5.2901	5.1248P.ENSG00000250360	5.1321E	6	1	1595953	5.1248P.ENSG00000250360
L5.2946	5.1262P.ISL1-DT	5.1303E	3	1	980093	5.1262P.ISL1-DT
L5.2988	5.1263P.ISL1	5.1302E	16	1	957285	5.1263P.ISL1
L5.5218	5.2227E	5.2281P.MRPS27	9	1	535785	5.2281P.MRPS27
L5.5248	5.2229E	5.2281P.MRPS27	11	1	523923	5.2281P.MRPS27
L5.5308	5.2246E	5.2258P.ENSG00000285804	13	1	172088	5.2258P.ENSG00000285804
L5.6558	5.2675E	5.2680P.SCAMP1	8	1	62541	5.2680P.SCAMP1
L5.7183	5.3028E	5.3052P.ENSG00000272021	4	1	212532	5.3052P.ENSG00000272021
L5.7208	5.3032E	5.3040P.ENSG00000250240	29	1	67431	5.3040P.ENSG00000250240
L5.7365	5.3054P.ENSG00000250362	5.3097E	6	1	478377	5.3054P.ENSG00000250362
L5.7681	5.3105P.PCSK1	5.3120E	17	1	165315	5.3105P.PCSK1
L5.7860	5.3205P.CHD1	5.3217E	8	1	99354	5.3205P.CHD1
L5.675	5.344P.Y_RNA	5.348E	27	1	31935	5.344P.Y_RNA
L5.8391	5.3514E	5.3541P.MCC	7	1	265141	5.3541P.MCC
L5.8392	5.3515E	5.3541P.MCC	3	1	258334	5.3541P.MCC
L5.8403	5.3518E	5.3541P.MCC	8	1	240086	5.3541P.MCC
L5.8413	5.3520E	5.3541P.MCC	6	1	228080	5.3541P.MCC
L5.8445	5.3525E	5.3541P.MCC	14	1	176305	5.3541P.MCC
L5.8463	5.3533E	5.3541P.MCC	14	1	89713	5.3541P.MCC
L5.8916	5.3783E	5.3789P.ENSG00000249112	11	1	60008	5.3789P.ENSG00000249112
L5.8999	5.3795P.ZNF608	5.3811E	20	1	161234	5.3795P.ZNF608
L5.9024	5.3795P.ZNF608	5.3838E	2	1	464351	5.3795P.ZNF608
L5.9194	5.3902E	5.3905P.LMNB1	11	1	99031	5.3905P.LMNB1
L5.9277	5.3960P.HINT1	5.3977E	5	1	214051	5.3960P.HINT1
L5.9278	5.3960P.HINT1	5.3978E	7	1	221393	5.3960P.HINT1
L5.9279	5.3960P.HINT1	5.3979E	14	1	232397	5.3960P.HINT1
L5.9293	5.3961P.LYRM7	5.3977E	4	1	206593	5.3961P.LYRM7
L5.9294	5.3961P.LYRM7	5.3978E	4	1	213935	5.3961P.LYRM7
L5.69	5.39E	5.45P.ENSG00000285522	8	1	90526	5.45P.ENSG00000285522
L5.9356	5.4009E	5.4015P.ACSL6	3	1	210218	5.4015P.ACSL6
L5.9357	5.4010E	5.4015P.ACSL6	5	1	204628	5.4015P.ACSL6
L5.9536	5.4047P.IRF1-AS1	5.4054E	30	1	86541	5.4047P.IRF1-AS1
L5.9548	5.4048P.LINC02863	5.4054E	40	1	71893	5.4048P.LINC02863
L5.10016	5.4194P.SKP1	5.4209E	19	1	111873	5.4194P.SKP1
L5.10243	5.4226P.UBE2B	5.4256E	4	1	202920	5.4226P.UBE2B
L5.10244	5.4226P.UBE2B	5.4257E	8	1	214227	5.4226P.UBE2B
L5.10252	5.4226P.UBE2B	5.4265E	3	1	273400	5.4226P.UBE2B
L5.10284	5.4227P.UBE2B	5.4256E	3	1	199533	5.4227P.UBE2B
L5.10285	5.4227P.UBE2B	5.4257E	3	1	210840	5.4227P.UBE2B
L5.10492	5.4311P.TIFAB	5.4316E	28	1	87355	5.4311P.TIFAB
L5.10548	5.4356E	5.4363E	9	3	523851	5.4359P.HSPD1P18
L5.10551	5.4358E	5.4363E	4	3	399103	5.4359P.HSPD1P18
L5.10552	5.4358E	5.4364E	2	5	404350	5.4359P.HSPD1P18
L5.10553	5.4359P.HSPD1P18	5.4363E	8	1	394124	5.4359P.HSPD1P18
L5.10583	5.4380E	5.4386P.KLHL3	10	1	79499	5.4386P.KLHL3
L5.10585	5.4380E	5.4388P.HNRNPA0	7	1	96032	5.4388P.HNRNPA0
L5.10590	5.4381E	5.4386P.KLHL3	33	1	65918	5.4386P.KLHL3
L5.11320	5.4605P.CXXC5-AS1	5.4607E	25	1	45143	5.4605P.CXXC5-AS1
L5.11327	5.4605P.CXXC5-AS1	5.4614E	10	1	94345	5.4605P.CXXC5-AS1
L5.11460	5.4647P.CYSTM1	5.4651E	10	1	51908	5.4647P.CYSTM1
L5.11465	5.4647P.CYSTM1	5.4656E	13	1	95012	5.4647P.CYSTM1
L5.11494	5.4648P.CYSTM1	5.4651E	14	1	40000	5.4648P.CYSTM1
L5.11511	5.4649P.ENSG00000250069	5.4651E	10	1	28360	5.4649P.ENSG00000250069
L5.11537	5.4651E	5.4666P.SLC4A9	12	1	141522	5.4666P.SLC4A9
L5.11567	5.4656E	5.4660P.PFDN1	12	1	35927	5.4660P.PFDN1
L5.11571	5.4656E	5.4664P.HBEGF	11	1	80011	5.4664P.HBEGF
L5.11573	5.4656E	5.4666P.SLC4A9	7	1	98418	5.4666P.SLC4A9
L5.11770	5.4731P.ENSG00000279028	5.4733E	49	1	24673	5.4731P.ENSG00000279028
L5.1034	5.473P.TRIO	5.486E	10	1	107690	5.473P.TRIO
L5.1036	5.473P.TRIO	5.488E	12	1	128793	5.473P.TRIO
L5.11880	5.4781E	5.4803P.PCDH1	6	1	188164	5.4803P.PCDH1
L5.11883	5.4781E	5.4817P.PCDH12	9	1	269828	5.4817P.PCDH12
L5.11893	5.4782E	5.4803P.PCDH1	12	1	178253	5.4803P.PCDH1
L5.11907	5.4783E	5.4803P.PCDH1	13	1	167341	5.4803P.PCDH1
L5.11996	5.4823E	5.4842P.ENSG00000289306	18	1	150141	5.4842P.ENSG00000289306
L5.12272	5.4904E	5.4946P.NR3C1	12	1	378566	5.4946P.NR3C1
L5.12554	5.5111E	5.5123P.JAKMIP2-AS1	10	1	108524	5.5123P.JAKMIP2-AS1
L5.12556	5.5112P.DPYSL3	5.5114E	18	1	22159	5.5112P.DPYSL3
L5.12557	5.5112P.DPYSL3	5.5115E	49	1	27876	5.5112P.DPYSL3
L5.12559	5.5112P.DPYSL3	5.5122E	19	1	84347	5.5112P.DPYSL3
L5.12562	5.5112P.DPYSL3	5.5125E	7	1	121994	5.5112P.DPYSL3
L5.12567	5.5114E	5.5123P.JAKMIP2-AS1	9	1	76706	5.5123P.JAKMIP2-AS1
L5.12574	5.5115E	5.5123P.JAKMIP2-AS1	28	1	70989	5.5123P.JAKMIP2-AS1
L5.12578	5.5116E	5.5123P.JAKMIP2-AS1	13	1	66672	5.5123P.JAKMIP2-AS1
L5.12767	5.5198E	5.5205P.IL17B	7	1	75932	5.5205P.IL17B
L5.12814	5.5215E	5.5227P.CSNK1A1	8	1	112302	5.5227P.CSNK1A1
L5.12819	5.5216E	5.5223P.ENSG00000230551	18	1	55894	5.5223P.ENSG00000230551
L5.12823	5.5216E	5.5227P.CSNK1A1	8	1	103525	5.5227P.CSNK1A1
L5.12849	5.5222E	5.5227P.CSNK1A1	10	1	63759	5.5227P.CSNK1A1
L5.12855	5.5223P.ENSG00000230551	5.5225E	25	1	28383	5.5223P.ENSG00000230551
L5.12908	5.5238E	5.5268P.HMGXB3	2	1	367467	5.5268P.HMGXB3
L5.12915	5.5239E	5.5268P.HMGXB3	3	1	356493	5.5268P.HMGXB3
L5.12943	5.5258E	5.5268P.HMGXB3	15	1	164366	5.5268P.HMGXB3
L5.13195	5.5338P.TNIP1	5.5341E	10	1	47221	5.5338P.TNIP1
L5.13223	5.5343E	5.5345P.ANXA6	29	1	19852	5.5345P.ANXA6
L5.1272	5.535P.ENSG00000286970	5.569E	3	1	284458	5.535P.ENSG00000286970
L5.13460	5.5483E	5.5504P.Metazoa_SRP	6	1	168154	5.5504P.Metazoa_SRP
L5.14131	5.5796P.ENSG00000248965	5.5800E	6	1	216464	5.5796P.ENSG00000248965
L5.14185	5.5822P.KCNIP1	5.5831E	10	1	69366	5.5822P.KCNIP1
L5.14539	5.5942E	5.5947P.ENSG00000213386	18	1	41357	5.5947P.ENSG00000213386
L5.14540	5.5942E	5.5948P.DUSP1	12	1	47622	5.5948P.DUSP1
L5.14599	5.5947P.ENSG00000213386	5.5968E	13	1	138842	5.5947P.ENSG00000213386
L5.14600	5.5947P.ENSG00000213386	5.5969E	6	1	146754	5.5947P.ENSG00000213386
L5.14602	5.5947P.ENSG00000213386	5.5971E	7	1	162910	5.5947P.ENSG00000213386
L5.14633	5.5948P.DUSP1	5.5967E	8	1	122377	5.5948P.DUSP1
L5.14634	5.5948P.DUSP1	5.5968E	13	1	132577	5.5948P.DUSP1
L5.14637	5.5948P.DUSP1	5.5971E	6	1	156645	5.5948P.DUSP1
L5.14901	5.6025P.BOD1	5.6063E	13	1	353159	5.6025P.BOD1
L5.14918	5.6026E	5.6053P.CPEB4	8	1	260407	5.6053P.CPEB4
L5.15131	5.6068P.ENSG00000253244	5.6075E	4	1	264347	5.6068P.ENSG00000253244
L5.15190	5.6117E	5.6138P.CPLX2	8	1	140902	5.6138P.CPLX2
L5.15524	5.6232E	5.6234P.ZNF346	12	1	11821	5.6234P.ZNF346
L5.15801	5.6344E	5.6353P.ENSG00000278441	3	1	203966	5.6353P.ENSG00000278441
L6.3428	6.1343P.KIAA0319	6.1356E	7	1	115094	6.1343P.KIAA0319
L6.3440	6.1344P.KIAA0319	6.1356E	12	1	106130	6.1344P.KIAA0319
L6.3524	6.1394P.ENSG00000213972	6.1407E	2	1	215945	6.1394P.ENSG00000213972
L6.3533	6.1395P.CARMIL1	6.1407E	6	1	210102	6.1395P.CARMIL1
L6.4259	6.1699P.ENSG00000288805	6.1709E	10	1	63675	6.1699P.ENSG00000288805
L6.4589	6.1734P.RN7SL353P	6.1736E	38	1	16438	6.1734P.RN7SL353P
L6.4590	6.1734P.RN7SL353P	6.1737E	10	1	22201	6.1734P.RN7SL353P
L6.393	6.177P.MIR4645	6.183E	11	1	64687	6.177P.MIR4645
L6.5564	6.1876E	6.1885P.DXO	11	1	61703	6.1885P.DXO
L6.5770	6.1922E	6.1927P.BRD2	10	1	46161	6.1927P.BRD2
L6.6062	6.1992P.LINC00336	6.1996E	9	1	39392	6.1992P.LINC00336
L6.6063	6.1992P.LINC00336	6.1997E	12	1	41663	6.1992P.LINC00336
L6.6097	6.1995P.ITPR3	6.2001E	11	1	33940	6.1995P.ITPR3
L6.6343	6.2056E	6.2081P.NUDT3	6	1	195046	6.2081P.NUDT3
L6.6397	6.2061P.HMGA1	6.2085E	19	1	166546	6.2061P.HMGA1
L6.6898	6.2228E	6.2246P.FKBP5	7	1	148949	6.2246P.FKBP5
L6.6900	6.2229E	6.2246P.FKBP5	7	1	144459	6.2246P.FKBP5
L6.6905	6.2230E	6.2246P.FKBP5	11	1	137570	6.2246P.FKBP5
L6.6913	6.2231E	6.2246P.FKBP5	9	1	129332	6.2246P.FKBP5
L6.7211	6.2359P.C6orf89	6.2368E	8	1	103772	6.2359P.C6orf89
L6.7293	6.2370P.FGD2	6.2397E	8	1	190193	6.2370P.FGD2
L6.7307	6.2372P.COX6A1P2	6.2381E	16	1	53706	6.2372P.COX6A1P2
L6.7313	6.2372P.COX6A1P2	6.2397E	11	1	159899	6.2372P.COX6A1P2
L6.7314	6.2372P.COX6A1P2	6.2398E	6	1	168805	6.2372P.COX6A1P2
L6.7325	6.2374E	6.2392P.PIM1	10	1	109266	6.2392P.PIM1
L6.7328	6.2375E	6.2381E	11	3	37349	6.2372P.COX6A1P2
L6.7328	6.2375E	6.2381E	11	3	37349	6.2392P.PIM1
[truncated: 392 more rows]

## Sheet: acinar.edges
edge_id	node1_id	node2_id	PETs	level	edge_length	tree_id
L1.3405	1.1000P.MFFP1	1.1012E	9	1	90649	1.1000P.MFFP1
L1.3406	1.1000P.MFFP1	1.1032E	7	1	232934	1.1000P.MFFP1
L1.3409	1.1001E	1.1004P.ZBTB2P1	20	1	28317	1.1004P.ZBTB2P1
L1.3410	1.1001E	1.1005P.FHAD1	20	1	34604	1.1005P.FHAD1
L1.3411	1.1001E	1.1006P.FHAD1	21	1	44711	1.1006P.FHAD1
L1.3413	1.1001E	1.1009E	14	3	70124	1.1003P.ZBTB2P1
L1.3413	1.1001E	1.1009E	14	3	70124	1.1004P.ZBTB2P1
L1.3413	1.1001E	1.1009E	14	3	70124	1.1005P.FHAD1
L1.3413	1.1001E	1.1009E	14	3	70124	1.1006P.FHAD1
L1.3413	1.1001E	1.1009E	14	3	70124	1.1014P.FHAD1
L1.3413	1.1001E	1.1009E	14	3	70124	1.1030P.EFHD2
L1.3413	1.1001E	1.1009E	14	3	70124	1.1033P.CTRC
L1.3413	1.1001E	1.1009E	14	3	70124	1.1035P.CELA2A
L1.3413	1.1001E	1.1009E	14	3	70124	1.1046P.CASP9
L1.3413	1.1001E	1.1009E	14	3	70124	1.996P.TMEM51-AS2
L1.3415	1.1001E	1.1014P.FHAD1	23	1	100991	1.1014P.FHAD1
L1.3416	1.1001E	1.1030P.EFHD2	18	1	208560	1.1030P.EFHD2
L1.3419	1.1001E	1.1033P.CTRC	6	1	236330	1.1033P.CTRC
L1.3421	1.1001E	1.1035P.CELA2A	8	1	251183	1.1035P.CELA2A
L1.3427	1.1003P.ZBTB2P1	1.1008E	15	1	38580	1.1003P.ZBTB2P1
L1.3428	1.1003P.ZBTB2P1	1.1012E	16	1	62015	1.1003P.ZBTB2P1
L1.3430	1.1003P.ZBTB2P1	1.1032E	12	1	204300	1.1003P.ZBTB2P1
L1.28773	1.10119P.RCOR3	1.10126E	9	1	76596	1.10119P.RCOR3
L1.28778	1.10124E	1.10125P.TRAF5	35	1	6930	1.10125P.TRAF5
L1.28779	1.10124E	1.10127P.TRAF5	16	1	23816	1.10127P.TRAF5
L1.28780	1.10124E	1.10129E	10	3	54724	1.10127P.TRAF5
L1.28782	1.10125P.TRAF5	1.10128E	61	1	27856	1.10125P.TRAF5
L1.28783	1.10125P.TRAF5	1.10129E	32	1	47794	1.10125P.TRAF5
L1.28785	1.10125P.TRAF5	1.10137E	6	1	320763	1.10125P.TRAF5
L1.28788	1.10126E	1.10128E	62	3	20315	1.10119P.RCOR3
L1.28788	1.10126E	1.10128E	62	3	20315	1.10131P.SLC30A1
L1.28788	1.10126E	1.10128E	62	3	20315	1.10139P.FDPSP8
L1.28788	1.10126E	1.10128E	62	3	20315	1.10140P.FDPSP8
L1.28789	1.10126E	1.10129E	41	3	40253	1.10119P.RCOR3
L1.28789	1.10126E	1.10129E	41	3	40253	1.10131P.SLC30A1
L1.28789	1.10126E	1.10129E	41	3	40253	1.10139P.FDPSP8
L1.28789	1.10126E	1.10129E	41	3	40253	1.10140P.FDPSP8
L1.28790	1.10126E	1.10131P.SLC30A1	10	1	243701	1.10131P.SLC30A1
L1.28791	1.10126E	1.10139P.FDPSP8	4	1	323492	1.10139P.FDPSP8
L1.28792	1.10126E	1.10140P.FDPSP8	2	1	329761	1.10140P.FDPSP8
L1.3436	1.1012E	1.1030P.EFHD2	25	1	126130	1.1030P.EFHD2
L1.3439	1.1012E	1.1035P.CELA2A	14	1	168753	1.1035P.CELA2A
L1.3440	1.1012E	1.1046P.CASP9	17	1	241198	1.1046P.CASP9
L1.3441	1.1012E	1.1069P.SLC25A34	10	1	447655	1.1069P.SLC25A34
L1.28793	1.10130E	1.10136P.LINC01693	15	1	66976	1.10136P.LINC01693
L1.28797	1.10131P.SLC30A1	1.10135E	17	1	54107	1.10131P.SLC30A1
L1.28799	1.10131P.SLC30A1	1.10137E	18	1	69521	1.10131P.SLC30A1
L1.28800	1.10131P.SLC30A1	1.10138E	11	1	74345	1.10131P.SLC30A1
L1.3444	1.1014P.FHAD1	1.1031E	22	1	114043	1.1014P.FHAD1
L1.3445	1.1014P.FHAD1	1.1032E	11	1	123724	1.1014P.FHAD1
L1.3448	1.1014P.FHAD1	1.1037E	17	1	160872	1.1014P.FHAD1
L1.3450	1.1014P.FHAD1	1.1041E	11	1	179647	1.1014P.FHAD1
L1.3452	1.1015E	1.1030P.EFHD2	82	1	87377	1.1030P.EFHD2
L1.3455	1.1015E	1.1033P.CTRC	19	1	115147	1.1033P.CTRC
L1.3457	1.1015E	1.1035P.CELA2A	34	1	130000	1.1035P.CELA2A
L1.3458	1.1015E	1.1036P.CELA2A	9	1	135350	1.1036P.CELA2A
L1.3460	1.1015E	1.1038E	14	3	144365	1.1030P.EFHD2
L1.3460	1.1015E	1.1038E	14	3	144365	1.1033P.CTRC
L1.3460	1.1015E	1.1038E	14	3	144365	1.1035P.CELA2A
L1.3460	1.1015E	1.1038E	14	3	144365	1.1036P.CELA2A
L1.3460	1.1015E	1.1038E	14	3	144365	1.1046P.CASP9
L1.3461	1.1015E	1.1042E	13	3	164435	1.1046P.CASP9
L1.3462	1.1015E	1.1043E	25	3	170724	1.1046P.CASP9
L1.3463	1.1015E	1.1044E	23	3	180562	1.1046P.CASP9
L1.3464	1.1015E	1.1046P.CASP9	33	1	202445	1.1046P.CASP9
L1.28886	1.10173P.RPL21P28	1.10197E	6	1	285163	1.10173P.RPL21P28
L1.28887	1.10173P.RPL21P28	1.10198E	4	1	287993	1.10173P.RPL21P28
L1.28889	1.10173P.RPL21P28	1.10201E	9	1	310207	1.10173P.RPL21P28
L1.28890	1.10173P.RPL21P28	1.10202E	12	1	320785	1.10173P.RPL21P28
L1.28897	1.10175P.MIR3122	1.10191E	13	1	186081	1.10175P.MIR3122
L1.28900	1.10175P.MIR3122	1.10196E	9	1	242531	1.10175P.MIR3122
L1.28904	1.10175P.MIR3122	1.10201E	11	1	291944	1.10175P.MIR3122
L1.28905	1.10175P.MIR3122	1.10202E	15	1	302522	1.10175P.MIR3122
L1.28906	1.10175P.MIR3122	1.10206E	11	1	378544	1.10175P.MIR3122
L1.28914	1.10179E	1.10192E	21	3	163154	1.10194P.PPP2R5A
L1.28914	1.10179E	1.10192E	21	3	163154	1.10199P.SNORA16B
L1.28915	1.10179E	1.10194P.PPP2R5A	15	1	192820	1.10194P.PPP2R5A
L1.28916	1.10179E	1.10199P.SNORA16B	11	1	244672	1.10199P.SNORA16B
L1.3467	1.1017P.FHAD1-AS1	1.1032E	27	1	86442	1.1017P.FHAD1-AS1
L1.28917	1.10180E	1.10191E	11	3	142132	1.10175P.MIR3122
L1.28917	1.10180E	1.10191E	11	3	142132	1.10188P.LINC02608
L1.28917	1.10180E	1.10191E	11	3	142132	1.10189P.LINC02608
L1.28917	1.10180E	1.10191E	11	3	142132	1.10194P.PPP2R5A
L1.28917	1.10180E	1.10191E	11	3	142132	1.10195P.RPL23AP18
L1.28918	1.10181E	1.10191E	14	3	134484	1.10175P.MIR3122
L1.28918	1.10181E	1.10191E	14	3	134484	1.10188P.LINC02608
L1.28918	1.10181E	1.10191E	14	3	134484	1.10189P.LINC02608
L1.28918	1.10181E	1.10191E	14	3	134484	1.10194P.PPP2R5A
L1.28918	1.10181E	1.10191E	14	3	134484	1.10195P.RPL23AP18
L1.28920	1.10182E	1.10184E	23	3	32674	1.10188P.LINC02608
L1.28920	1.10182E	1.10184E	23	3	32674	1.10189P.LINC02608
L1.28921	1.10182E	1.10188P.LINC02608	16	1	81333	1.10188P.LINC02608
L1.28922	1.10182E	1.10189P.LINC02608	11	1	89248	1.10189P.LINC02608
L1.28924	1.10182E	1.10192E	13	3	125626	1.10188P.LINC02608
L1.28924	1.10182E	1.10192E	13	3	125626	1.10189P.LINC02608
L1.28925	1.10183E	1.10189P.LINC02608	20	1	80460	1.10189P.LINC02608
L1.28928	1.10184E	1.10191E	17	3	80399	1.10175P.MIR3122
L1.28928	1.10184E	1.10191E	17	3	80399	1.10188P.LINC02608
L1.28928	1.10184E	1.10191E	17	3	80399	1.10189P.LINC02608
L1.28928	1.10184E	1.10191E	17	3	80399	1.10194P.PPP2R5A
L1.28928	1.10184E	1.10191E	17	3	80399	1.10195P.RPL23AP18
L1.28929	1.10185E	1.10191E	11	3	64645	1.10175P.MIR3122
L1.28929	1.10185E	1.10191E	11	3	64645	1.10188P.LINC02608
L1.28929	1.10185E	1.10191E	11	3	64645	1.10189P.LINC02608
L1.28929	1.10185E	1.10191E	11	3	64645	1.10194P.PPP2R5A
L1.28929	1.10185E	1.10191E	11	3	64645	1.10195P.RPL23AP18
L1.28930	1.10186E	1.10191E	10	3	46284	1.10175P.MIR3122
L1.28930	1.10186E	1.10191E	10	3	46284	1.10188P.LINC02608
L1.28930	1.10186E	1.10191E	10	3	46284	1.10189P.LINC02608
L1.28930	1.10186E	1.10191E	10	3	46284	1.10194P.PPP2R5A
L1.28930	1.10186E	1.10191E	10	3	46284	1.10195P.RPL23AP18
L1.28931	1.10187E	1.10191E	15	3	40044	1.10175P.MIR3122
L1.28931	1.10187E	1.10191E	15	3	40044	1.10188P.LINC02608
L1.28931	1.10187E	1.10191E	15	3	40044	1.10189P.LINC02608
L1.28931	1.10187E	1.10191E	15	3	40044	1.10194P.PPP2R5A
L1.28931	1.10187E	1.10191E	15	3	40044	1.10195P.RPL23AP18
L1.28933	1.10188P.LINC02608	1.10191E	48	1	31740	1.10188P.LINC02608
L1.28936	1.10189P.LINC02608	1.10191E	51	1	23825	1.10189P.LINC02608
L1.3472	1.1018P.FHAD1-AS1	1.1032E	12	1	81693	1.1018P.FHAD1-AS1
L1.28938	1.10191E	1.10194P.PPP2R5A	22	1	42219	1.10194P.PPP2R5A
L1.28939	1.10191E	1.10195P.RPL23AP18	13	1	48783	1.10195P.RPL23AP18
L1.3474	1.1019E	1.1030P.EFHD2	72	1	58214	1.1030P.EFHD2
L1.3477	1.1019E	1.1035P.CELA2A	23	1	100837	1.1035P.CELA2A
L1.3478	1.1019E	1.1036P.CELA2A	11	1	106187	1.1036P.CELA2A
L1.3479	1.1019E	1.1040P.CELA2B	10	1	124072	1.1040P.CELA2B
L1.3480	1.1019E	1.1043E	10	3	141561	1.1018P.FHAD1-AS1
L1.3480	1.1019E	1.1043E	10	3	141561	1.1040P.CELA2B
L1.3480	1.1019E	1.1043E	10	3	141561	1.1046P.CASP9
L1.3481	1.1019E	1.1046P.CASP9	12	1	173282	1.1046P.CASP9
L1.28941	1.10203E	1.10223P.ATF3	9	1	181928	1.10223P.ATF3
L1.28945	1.10205E	1.10223P.ATF3	9	1	169612	1.10223P.ATF3
L1.28946	1.10206E	1.10223P.ATF3	18	1	154877	1.10223P.ATF3
L1.28949	1.10207E	1.10223P.ATF3	18	1	142176	1.10223P.ATF3
L1.28956	1.10209E	1.10218P.ENSG00000288007	22	1	80371	1.10218P.ENSG00000288007
L1.28957	1.10209E	1.10219P.ATF3	14	1	88545	1.10219P.ATF3
L1.28960	1.10209E	1.10223P.ATF3	50	1	129135	1.10223P.ATF3
L1.3482	1.1020E	1.1030P.EFHD2	33	1	52767	1.1030P.EFHD2
L1.28965	1.10211E	1.10218P.ENSG00000288007	31	1	70636	1.10218P.ENSG00000288007
L1.28966	1.10211E	1.10219P.ATF3	29	1	78810	1.10219P.ATF3
L1.28969	1.10211E	1.10223P.ATF3	64	1	119400	1.10223P.ATF3
L1.28970	1.10211E	1.10224P.ATF3	9	1	130352	1.10224P.ATF3
L1.28974	1.10212E	1.10223P.ATF3	9	1	110627	1.10223P.ATF3
L1.28978	1.10214E	1.10218P.ENSG00000288007	25	1	42950	1.10218P.ENSG00000288007
L1.28981	1.10214E	1.10223P.ATF3	22	1	91714	1.10223P.ATF3
L1.28982	1.10215E	1.10218P.ENSG00000288007	41	1	30771	1.10218P.ENSG00000288007
L1.28983	1.10215E	1.10219P.ATF3	20	1	38945	1.10219P.ATF3
L1.28984	1.10215E	1.10223P.ATF3	32	1	79535	1.10223P.ATF3
L1.28985	1.10216E	1.10218P.ENSG00000288007	21	1	18595	1.10218P.ENSG00000288007
L1.28986	1.10216E	1.10223P.ATF3	15	1	67359	1.10223P.ATF3
L1.3484	1.1021E	1.1030P.EFHD2	48	1	47727	1.1030P.EFHD2
L1.3486	1.1021E	1.1035P.CELA2A	19	1	90350	1.1035P.CELA2A
L1.3487	1.1021E	1.1036P.CELA2A	11	1	95700	1.1036P.CELA2A
L1.28996	1.10220E	1.10223P.ATF3	41	1	31854	1.10223P.ATF3
L1.28997	1.10221E	1.10223P.ATF3	56	1	23986	1.10223P.ATF3
L1.28998	1.10222E	1.10223P.ATF3	80	1	10310	1.10223P.ATF3
L1.3488	1.1022E	1.1030P.EFHD2	54	1	40188	1.1030P.EFHD2
L1.3491	1.1023E	1.1030P.EFHD2	19	1	35862	1.1030P.EFHD2
L1.29038	1.10243E	1.10246P.FLVCR1	34	1	25011	1.10246P.FLVCR1
L1.29042	1.10246P.FLVCR1	1.10248E	20	1	13673	1.10246P.FLVCR1
L1.3492	1.1024E	1.1030P.EFHD2	11	1	31208	1.1030P.EFHD2
L1.3493	1.1025E	1.1030P.EFHD2	53	1	26041	1.1030P.EFHD2
L1.3498	1.1029E	1.1035P.CELA2A	15	1	51109	1.1035P.CELA2A
L1.341	1.102E	1.103P.GNB1	59	1	16196	1.103P.GNB1
L1.29171	1.10307E	1.10320E	3	3	262495	1.10326P.PROX1
L1.29177	1.10307E	1.10326P.PROX1	23	1	403560	1.10326P.PROX1
L1.3504	1.1030P.EFHD2	1.1037E	40	1	53303	1.1030P.EFHD2
L1.3505	1.1030P.EFHD2	1.1039E	18	1	60849	1.1030P.EFHD2
L1.3507	1.1030P.EFHD2	1.1041E	18	1	72078	1.1030P.EFHD2
L1.3508	1.1030P.EFHD2	1.1042E	30	1	77058	1.1030P.EFHD2
L1.3509	1.1030P.EFHD2	1.1043E	29	1	83347	1.1030P.EFHD2
L1.3510	1.1030P.EFHD2	1.1044E	60	1	93185	1.1030P.EFHD2
L1.3511	1.1030P.EFHD2	1.1045E	42	1	103979	1.1030P.EFHD2
L1.3519	1.1031E	1.1035P.CELA2A	35	1	36149	1.1035P.CELA2A
L1.3520	1.1031E	1.1040P.CELA2B	15	1	59384	1.1040P.CELA2B
L1.3521	1.1031E	1.1042E	14	3	70584	1.1014P.FHAD1
L1.3521	1.1031E	1.1042E	14	3	70584	1.1040P.CELA2B
L1.3521	1.1031E	1.1042E	14	3	70584	1.1046P.CASP9
L1.3521	1.1031E	1.1042E	14	3	70584	1.1069P.SLC25A34
L1.3521	1.1031E	1.1042E	14	3	70584	1.997P.TMEM51-AS2
L1.3522	1.1031E	1.1043E	13	3	76873	1.1014P.FHAD1
L1.3522	1.1031E	1.1043E	13	3	76873	1.1040P.CELA2B
L1.3522	1.1031E	1.1043E	13	3	76873	1.1046P.CASP9
L1.3522	1.1031E	1.1043E	13	3	76873	1.1069P.SLC25A34
L1.3523	1.1031E	1.1044E	23	3	86711	1.1014P.FHAD1
L1.3523	1.1031E	1.1044E	23	3	86711	1.1040P.CELA2B
L1.3523	1.1031E	1.1044E	23	3	86711	1.1046P.CASP9
L1.3523	1.1031E	1.1044E	23	3	86711	1.1069P.SLC25A34
L1.3525	1.1031E	1.1046P.CASP9	21	1	108594	1.1046P.CASP9
L1.3526	1.1031E	1.1069P.SLC25A34	11	1	315051	1.1069P.SLC25A34
L1.29221	1.10326P.PROX1	1.10327E	61	1	17701	1.10326P.PROX1
L1.3528	1.1032E	1.1035P.CELA2A	170	1	26468	1.1035P.CELA2A
L1.3530	1.1032E	1.1038E	30	3	40833	1.1000P.MFFP1
L1.3530	1.1032E	1.1038E	30	3	40833	1.1003P.ZBTB2P1
L1.3530	1.1032E	1.1038E	30	3	40833	1.1014P.FHAD1
L1.3530	1.1032E	1.1038E	30	3	40833	1.1017P.FHAD1-AS1
L1.3530	1.1032E	1.1038E	30	3	40833	1.1018P.FHAD1-AS1
L1.3530	1.1032E	1.1038E	30	3	40833	1.1030P.EFHD2
L1.3530	1.1032E	1.1038E	30	3	40833	1.1035P.CELA2A
L1.3530	1.1032E	1.1038E	30	3	40833	1.1040P.CELA2B
L1.3530	1.1032E	1.1038E	30	3	40833	1.1046P.CASP9
L1.3530	1.1032E	1.1038E	30	3	40833	1.1048P.SCARNA21B
L1.3530	1.1032E	1.1038E	30	3	40833	1.1069P.SLC25A34
L1.3530	1.1032E	1.1038E	30	3	40833	1.1072P.FBLIM1
L1.3530	1.1032E	1.1038E	30	3	40833	1.1073P.FBLIM1
L1.3530	1.1032E	1.1038E	30	3	40833	1.997P.TMEM51-AS2
L1.3530	1.1032E	1.1038E	30	3	40833	1.999P.MFFP1
L1.3532	1.1032E	1.1040P.CELA2B	43	1	49703	1.1040P.CELA2B
L1.3534	1.1032E	1.1042E	55	3	60903	1.1000P.MFFP1
L1.3534	1.1032E	1.1042E	55	3	60903	1.1003P.ZBTB2P1
L1.3534	1.1032E	1.1042E	55	3	60903	1.1014P.FHAD1
L1.3534	1.1032E	1.1042E	55	3	60903	1.1017P.FHAD1-AS1
L1.3534	1.1032E	1.1042E	55	3	60903	1.1018P.FHAD1-AS1
L1.3534	1.1032E	1.1042E	55	3	60903	1.1040P.CELA2B
L1.3534	1.1032E	1.1042E	55	3	60903	1.1046P.CASP9
L1.3534	1.1032E	1.1042E	55	3	60903	1.1048P.SCARNA21B
L1.3534	1.1032E	1.1042E	55	3	60903	1.1069P.SLC25A34
L1.3534	1.1032E	1.1042E	55	3	60903	1.1072P.FBLIM1
L1.3534	1.1032E	1.1042E	55	3	60903	1.1073P.FBLIM1
L1.3534	1.1032E	1.1042E	55	3	60903	1.997P.TMEM51-AS2
L1.3534	1.1032E	1.1042E	55	3	60903	1.999P.MFFP1
L1.3535	1.1032E	1.1043E	67	3	67192	1.1000P.MFFP1
L1.3535	1.1032E	1.1043E	67	3	67192	1.1003P.ZBTB2P1
L1.3535	1.1032E	1.1043E	67	3	67192	1.1014P.FHAD1
L1.3535	1.1032E	1.1043E	67	3	67192	1.1017P.FHAD1-AS1
L1.3535	1.1032E	1.1043E	67	3	67192	1.1018P.FHAD1-AS1
L1.3535	1.1032E	1.1043E	67	3	67192	1.1040P.CELA2B
L1.3535	1.1032E	1.1043E	67	3	67192	1.1046P.CASP9
L1.3535	1.1032E	1.1043E	67	3	67192	1.1048P.SCARNA21B
L1.3535	1.1032E	1.1043E	67	3	67192	1.1069P.SLC25A34
L1.3535	1.1032E	1.1043E	67	3	67192	1.1072P.FBLIM1
L1.3535	1.1032E	1.1043E	67	3	67192	1.1073P.FBLIM1
L1.3535	1.1032E	1.1043E	67	3	67192	1.999P.MFFP1
L1.3536	1.1032E	1.1044E	95	3	77030	1.1000P.MFFP1
L1.3536	1.1032E	1.1044E	95	3	77030	1.1003P.ZBTB2P1
L1.3536	1.1032E	1.1044E	95	3	77030	1.1014P.FHAD1
L1.3536	1.1032E	1.1044E	95	3	77030	1.1017P.FHAD1-AS1
L1.3536	1.1032E	1.1044E	95	3	77030	1.1018P.FHAD1-AS1
L1.3536	1.1032E	1.1044E	95	3	77030	1.1040P.CELA2B
L1.3536	1.1032E	1.1044E	95	3	77030	1.1046P.CASP9
L1.3536	1.1032E	1.1044E	95	3	77030	1.1048P.SCARNA21B
L1.3536	1.1032E	1.1044E	95	3	77030	1.1069P.SLC25A34
L1.3536	1.1032E	1.1044E	95	3	77030	1.1072P.FBLIM1
L1.3536	1.1032E	1.1044E	95	3	77030	1.1073P.FBLIM1
L1.3536	1.1032E	1.1044E	95	3	77030	1.999P.MFFP1
L1.3538	1.1032E	1.1046P.CASP9	97	1	98913	1.1046P.CASP9
L1.3540	1.1032E	1.1048P.SCARNA21B	9	1	112761	1.1048P.SCARNA21B
L1.3542	1.1032E	1.1069P.SLC25A34	21	1	305370	1.1069P.SLC25A34
L1.3543	1.1032E	1.1072P.FBLIM1	4	1	330928	1.1072P.FBLIM1
L1.3544	1.1032E	1.1073P.FBLIM1	15	1	338164	1.1073P.FBLIM1
L1.3546	1.1033P.CTRC	1.1041E	12	1	44308	1.1033P.CTRC
L1.3547	1.1033P.CTRC	1.1042E	10	1	49288	1.1033P.CTRC
L1.3548	1.1033P.CTRC	1.1043E	13	1	55577	1.1033P.CTRC
L1.3549	1.1033P.CTRC	1.1044E	25	1	65415	1.1033P.CTRC
L1.3552	1.1034E	1.1042E	28	3	43135	1.1046P.CASP9
L1.3552	1.1034E	1.1042E	28	3	43135	1.997P.TMEM51-AS2
L1.3553	1.1034E	1.1043E	31	3	49424	1.1046P.CASP9
L1.3554	1.1034E	1.1044E	32	3	59262	1.1046P.CASP9
L1.3556	1.1034E	1.1046P.CASP9	25	1	81145	1.1046P.CASP9
L1.29262	1.10357E	1.10366P.PTPN14	8	1	112188	1.10366P.PTPN14
L1.3557	1.1035P.CELA2A	1.1041E	38	1	29455	1.1035P.CELA2A
L1.3558	1.1035P.CELA2A	1.1042E	54	1	34435	1.1035P.CELA2A
L1.3559	1.1035P.CELA2A	1.1043E	38	1	40724	1.1035P.CELA2A
L1.3560	1.1035P.CELA2A	1.1044E	63	1	50562	1.1035P.CELA2A
L1.3561	1.1035P.CELA2A	1.1045E	64	1	61356	1.1035P.CELA2A
L1.3563	1.1035P.CELA2A	1.1047E	17	1	80938	1.1035P.CELA2A
L1.3567	1.1036P.CELA2A	1.1042E	26	1	29085	1.1036P.CELA2A
L1.3568	1.1036P.CELA2A	1.1043E	31	1	35374	1.1036P.CELA2A
L1.3569	1.1036P.CELA2A	1.1044E	28	1	45212	1.1036P.CELA2A
L1.3570	1.1036P.CELA2A	1.1045E	21	1	56006	1.1036P.CELA2A
L1.3572	1.1037E	1.1042E	27	3	23755	1.1014P.FHAD1
L1.3572	1.1037E	1.1042E	27	3	23755	1.1046P.CASP9
L1.3572	1.1037E	1.1042E	27	3	23755	1.1069P.SLC25A34
L1.3572	1.1037E	1.1042E	27	3	23755	1.997P.TMEM51-AS2
L1.3573	1.1037E	1.1043E	35	3	30044	1.1014P.FHAD1
L1.3573	1.1037E	1.1043E	35	3	30044	1.1046P.CASP9
L1.3573	1.1037E	1.1043E	35	3	30044	1.1069P.SLC25A34
L1.3574	1.1037E	1.1044E	48	3	39882	1.1014P.FHAD1
L1.3574	1.1037E	1.1044E	48	3	39882	1.1046P.CASP9
L1.3574	1.1037E	1.1044E	48	3	39882	1.1069P.SLC25A34
L1.3576	1.1037E	1.1046P.CASP9	37	1	61765	1.1046P.CASP9
L1.3577	1.1037E	1.1069P.SLC25A34	10	1	268222	1.1069P.SLC25A34
L1.3578	1.1038E	1.1043E	14	3	26359	1.1030P.EFHD2
L1.3578	1.1038E	1.1043E	14	3	26359	1.1033P.CTRC
L1.3578	1.1038E	1.1043E	14	3	26359	1.1035P.CELA2A
L1.3578	1.1038E	1.1043E	14	3	26359	1.1036P.CELA2A
L1.3578	1.1038E	1.1043E	14	3	26359	1.997P.TMEM51-AS2
L1.3579	1.1039E	1.1069P.SLC25A34	6	1	260676	1.1069P.SLC25A34
L1.3581	1.1041E	1.1046P.CASP9	22	1	42990	1.1046P.CASP9
L1.3585	1.1046P.CASP9	1.1050E	22	1	28657	1.1046P.CASP9
L1.3587	1.1046P.CASP9	1.1052E	26	1	51534	1.1046P.CASP9
L1.3590	1.1046P.CASP9	1.1055E	10	1	71150	1.1046P.CASP9
L1.3591	1.1046P.CASP9	1.1056E	11	1	74013	1.1046P.CASP9
L1.3595	1.1046P.CASP9	1.1060E	9	1	100097	1.1046P.CASP9
L1.3601	1.1046P.CASP9	1.1068E	9	1	192437	1.1046P.CASP9
L1.3634	1.1052E	1.1069P.SLC25A34	23	1	154923	1.1069P.SLC25A34
L1.3638	1.1054E	1.1069P.SLC25A34	15	1	139522	1.1069P.SLC25A34
L1.3640	1.1055E	1.1069P.SLC25A34	9	1	135307	1.1069P.SLC25A34
L1.3641	1.1055E	1.1082P.SPEN-AS1	5	1	252091	1.1082P.SPEN-AS1
L1.29623	1.10565E	1.10572P.MTARC2	22	1	66774	1.10572P.MTARC2
L1.3643	1.1056E	1.1082P.SPEN-AS1	7	1	249228	1.1082P.SPEN-AS1
L1.29628	1.10572P.MTARC2	1.10575E	15	1	30672	1.10572P.MTARC2
L1.29631	1.10579P.HLX-AS1	1.10582E	3	1	322358	1.10579P.HLX-AS1
L1.29650	1.10589E	1.10609P.DUSP10	8	1	268153	1.10609P.DUSP10
L1.29651	1.10590E	1.10609P.DUSP10	2	1	264945	1.10609P.DUSP10
L1.29655	1.10593E	1.10609P.DUSP10	9	1	223221	1.10609P.DUSP10
L1.29656	1.10594E	1.10609P.DUSP10	10	1	214975	1.10609P.DUSP10
L1.29660	1.10597E	1.10609P.DUSP10	11	1	174667	1.10609P.DUSP10
[truncated: 72,680 more rows]

## Sheet: duct.edges
edge_id	node1_id	node2_id	PETs	level	edge_length	tree_id
[truncated: 89,614 more rows]

[truncated: 1 more sheets: consensus.edges]
