# Supplementary material for: Predictive prioritization of enhancers associated with pancreatic disease risk
Source: Cell Genom. 2025 Oct 16;6(1):101040. doi: 10.1016/j.xgen.2025.101040 (PMC12926207; doi:10.1016/j.xgen.2025.101040)
Supplement: Table S6. Enhancer-gene links and nearest gene comparisons by cell type, related to Figure 2 [file mmc6.xlsx]

## Sheet: Description
	This table catalogs enhancer-looped.gene-nearest.skipped.gene by cell type, as displayed in each tab per cell type
	TABS
	alpha.lp-skp-genes
	beta.lp-skp-genes
	delta.lp-skp-genes
	acinar.lp-skp-genes
	duct.lp-skp-genes
	FIELDS
	E_lpG_NG	Unique identifier for each enhancer-gene linkage, formatted as follows
		E: Node ID of the enhancer
		lpG: Looped gene associated with the enhancer
		NG: Nearest gene in linear genomic distance to the enhancer but not interacting (skipped gene)
	ESS_celltype.lp	expression specificity score (ESS) of the looped gene in the indicated cell type. example: ESS_alpha.lp, ESS of the looped gene in alpha cell
	ESS_celltype.nrst	expression specificity score (ESS) of the nearest (skipped) gene in the indicated cell type. example: ESS_alpha.nrst, ESS of the skipped gene in alpha cell
	EXPR_celltype.lp	expression abundance (measured by TPM) of the looped gene in the corresponding cell type. example: EXPR_alpha.lp, TPM of the looped gene in alpha cell
	EXPR_celltype.nrst	expression abundance (measured by TPM) of the skipped gene in the corresponding cell type. example: EXPR_alpha.nrst, TPM of the skipped gene in alpha cell
	codingstats.lp	gene type of the looped gene
	codingstats.nrst	gene type of the skipped gene
	position.nrst	Indicates the genomic position of the nearest skipped gene relative to the enhancer node (E) and looped gene (lpG). InsideLoop: Skipped gene and looped gene are both located either upstream or both downstream of the E. OutsideLoop: Skipped gene and looping gene are located on opposite sides of the E, meaning one gene is upstream and the other downstream relative to E.
	chr	Chromosome number of the E_lpG_NG linkage
	tss.nrst	Genomic coordinate of the Transcription Start Site (TSS) of the nearest skipped gene
	tss.lp	Genomic coordinate of the Transcription Start Site (TSS) of the looped gene
	E.midpoint	Genomic midpoint coordinate of the enhancer node (E).
	E_NG_linear.dist	Linear genomic distance (bp) between the enhancer node (E) and the nearest skipped gene.
	E_lpG_linear.dist	Linear genomic distance (bp) between the enhancer node (E) and the looped gene.

## Sheet: alpha.lp-skp-genes
E_lpG_NG	ESS_alpha.lp	ESS_alpha.nrst	EXPR_alpha.lp	EXPR_alpha.nrst	codingstats.lp	codingstats.nrst	position.nrst	chr	tss.nrst	tss.lp	E.midpoint	E_NG_linear.dist	E_lpG_linear.dist
1.5E_LINC01409_ENSG00000230021	0.194002	0	186.595	0	not_coding	not_coding	InsideLoop	chr1	720206	778747	832844	112638	54097
1.24E_HES4_ENSG00000272512	0.030091	0	40.5234	0	coding	not_coding	InsideLoop	chr1	998051	1000172	991229	6822	8943
1.42E_TNFRSF18_TTLL10	0.701806	0	106.864	0	coding	coding	InsideLoop	chr1	1173880	1206592	1186594	12714	19998
1.42E_SDF4_TTLL10	0.113699	0	1743.27	0	coding	coding	InsideLoop	chr1	1173880	1232031	1186594	12714	45437
1.46E_SDF4_B3GALT6	0.113699	0.132036	1743.27	448.429	coding	coding	OutsideLoop	chr1	1232237	1232031	1238383	6146	6352
1.42E_UBE2J2_TTLL10	0.105434	0	951.868	0	coding	coding	InsideLoop	chr1	1173880	1273864	1186594	12714	87270
1.63E_AURKAIP1_ATAD3B	0.131668	0.219931	2345.56	560.065	coding	coding	InsideLoop	chr1	1471765	1375207	1462147	9618	86940
1.63E_MRPL20-AS1_ATAD3B	0.142501	0.219931	366.738	560.065	not_coding	coding	InsideLoop	chr1	1471765	1399515	1462147	9618	62632
1.63E_MRPL20_ATAD3B	0.164458	0.219931	4604.58	560.065	coding	coding	InsideLoop	chr1	1471765	1407293	1462147	9618	54854
1.63E_ATAD3C_ATAD3B	0.22816	0.219931	1504.18	560.065	coding	coding	InsideLoop	chr1	1471765	1449689	1462147	9618	12458
1.108E_SSU72_CALML6	0.173932	0	5551.73	0	coding	coding	InsideLoop	chr1	1915108	1574863	1908487	6621	333624
1.71E_SSU72_ENSG00000215014	0.173932	0	5551.73	0	coding	not_coding	OutsideLoop	chr1	1574102	1574863	1566288	7814	8575
1.108E_MIB2_CALML6	0.252865	0	1958.66	0	coding	coding	InsideLoop	chr1	1915108	1615454	1908487	6621	293033
1.108E_SLC35E2B_CALML6	0.139195	0	1464.05	0	coding	coding	InsideLoop	chr1	1915108	1692795	1908487	6621	215692
1.108E_NADK_CALML6	0.150793	0	806.839	0	coding	coding	InsideLoop	chr1	1915108	1780457	1908487	6621	128030
1.108E_GNB1_CALML6	0.183303	0	6656.64	0	coding	coding	InsideLoop	chr1	1915108	1892292	1908487	6621	16195
1.113E_FAAP20_ENSG00000271806	0.199065	0	1100.81	0	coding	not_coding	InsideLoop	chr1	2145279	2212720	2133722	11557	78998
1.151E_RER1_MMEL1	0.081802	0.054138	1898.41	19.447	coding	coding	InsideLoop	chr1	2633016	2391775	2641420	8404	249645
1.152E_RER1_TTC34	0.081802	0	1898.41	0	coding	coding	OutsideLoop	chr1	2801693	2391775	2784497	17196	392722
1.203E_RER1_ARHGEF16	0.081802	0.284332	1898.41	621.961	coding	coding	InsideLoop	chr1	3454665	2391775	3423385	31280	1031610
1.134E_TNFRSF14-AS1_PEX10	0.053261	0.307779	45.9261	841.177	not_coding	coding	OutsideLoop	chr1	2413797	2557031	2433268	19471	123763
1.228E_AJAP1_LINC01134	0.230166	0.15953	90.6199	78.2235	coding	not_coding	InsideLoop	chr1	3900347	4654609	3910653	10306	743956
1.233E_AJAP1_ENSG00000284703	0.230166	0	90.6199	0	coding	not_coding	OutsideLoop	chr1	4019508	4654609	4091143	71635	563466
1.234E_AJAP1_ENSG00000284703	0.230166	0	90.6199	0	coding	not_coding	OutsideLoop	chr1	4019508	4654609	4094393	74885	560216
1.243E_AJAP1_LINC01777	0.230166	0	90.6199	0	coding	not_coding	OutsideLoop	chr1	4412027	4654609	4371584	40443	283025
1.244E_AJAP1_LINC01777	0.230166	0	90.6199	0	coding	not_coding	OutsideLoop	chr1	4412027	4654609	4378189	33838	276420
1.245E_AJAP1_LINC01777	0.230166	0	90.6199	0	coding	not_coding	OutsideLoop	chr1	4412027	4654609	4389699	22328	264910
1.246E_AJAP1_LINC01777	0.230166	0	90.6199	0	coding	not_coding	OutsideLoop	chr1	4412027	4654609	4397407	14620	257202
1.288E_AJAP1_ENSG00000236948	0.230166	0	90.6199	0	coding	not_coding	OutsideLoop	chr1	5668295	4654609	5620317	47978	965708
1.289E_AJAP1_ENSG00000236948	0.230166	0	90.6199	0	coding	not_coding	OutsideLoop	chr1	5668295	4654609	5623614	44681	969005
1.292E_AJAP1_ENSG00000289893	0.230166	0	90.6199	0	coding	not_coding	OutsideLoop	chr1	5771453	4654609	5728274	43179	1073665
1.294E_AJAP1_ENSG00000289893	0.230166	0	90.6199	0	coding	not_coding	OutsideLoop	chr1	5771453	4654609	5758447	13006	1103838
1.295E_AJAP1_MIR4689	0.230166	0	90.6199	0	coding	not_coding	OutsideLoop	chr1	5862741	4654609	5849774	12967	1195165
1.298E_AJAP1_MIR4689	0.230166	0	90.6199	0	coding	not_coding	InsideLoop	chr1	5862741	4654609	5872138	9397	1217529
1.299E_AJAP1_MIR4689	0.230166	0	90.6199	0	coding	not_coding	InsideLoop	chr1	5862741	4654609	5879116	16375	1224507
1.300E_AJAP1_MIR4689	0.230166	0	90.6199	0	coding	not_coding	InsideLoop	chr1	5862741	4654609	5883811	21070	1229202
1.301E_AJAP1_MIR4689	0.230166	0	90.6199	0	coding	not_coding	InsideLoop	chr1	5862741	4654609	5890431	27690	1235822
1.302E_AJAP1_MIR4689	0.230166	0	90.6199	0	coding	not_coding	InsideLoop	chr1	5862741	4654609	5896202	33461	1241593
1.303E_AJAP1_MIR4689	0.230166	0	90.6199	0	coding	not_coding	InsideLoop	chr1	5862741	4654609	5904919	42178	1250310
1.304E_AJAP1_MIR4689	0.230166	0	90.6199	0	coding	not_coding	InsideLoop	chr1	5862741	4654609	5914636	51895	1260027
1.305E_AJAP1_MIR4689	0.230166	0	90.6199	0	coding	not_coding	InsideLoop	chr1	5862741	4654609	5922339	59598	1267730
1.306E_AJAP1_MIR4689	0.230166	0	90.6199	0	coding	not_coding	InsideLoop	chr1	5862741	4654609	5926850	64109	1272241
1.336E_KCNAB2_ACOT7	0.295607	0.194253	165.389	678.216	coding	coding	InsideLoop	chr1	6393767	5990927	6404683	10916	413756
1.322E_RPL22_ENSG00000285629	0.151736	0	6805.94	0	coding	coding	OutsideLoop	chr1	6197757	6209389	6191692	6065	17697
1.325E_RPL22_RNF207	0.151736	0.148341	6805.94	523.007	coding	coding	OutsideLoop	chr1	6205475	6209389	6212453	6978	3064
1.345E_PLEKHG5_RNU6-731P	0.184833	0	72.8789	0	coding	not_coding	InsideLoop	chr1	6540854	6520074	6535646	5208	15572
1.357E_PLEKHG5_THAP3	0.184833	0.185147	72.8789	1193.53	coding	coding	OutsideLoop	chr1	6624868	6520074	6635618	10750	115544
1.357E_NOL9_THAP3	0.212176	0.185147	2692.89	1193.53	coding	coding	OutsideLoop	chr1	6624868	6554513	6635618	10750	81105
1.357E_ZBTB48_THAP3	0.196189	0.185147	574.138	1193.53	coding	coding	OutsideLoop	chr1	6624868	6579994	6635618	10750	55624
1.369E_CAMTA1_ENSG00000227950	0.192233	0	3017.16	0	coding	not_coding	OutsideLoop	chr1	6834618	6785454	6823921	10697	38467
1.374E_CAMTA1_ENSG00000227950	0.192233	0	3017.16	0	coding	not_coding	InsideLoop	chr1	6834618	6785454	6898667	64049	113213
1.377E_CAMTA1_ENSG00000237365	0.192233	0	3017.16	0	coding	not_coding	InsideLoop	chr1	7014279	6785454	7043738	29459	258284
1.380E_CAMTA1_ENSG00000237365	0.192233	0	3017.16	0	coding	not_coding	InsideLoop	chr1	7014279	6785454	7070741	56462	285287
1.382E_CAMTA1_ENSG00000237365	0.192233	0	3017.16	0	coding	not_coding	InsideLoop	chr1	7014279	6785454	7077937	63658	292483
1.383E_CAMTA1_ENSG00000237365	0.192233	0	3017.16	0	coding	not_coding	InsideLoop	chr1	7014279	6785454	7100100	85821	314646
1.384E_CAMTA1_ENSG00000237365	0.192233	0	3017.16	0	coding	not_coding	InsideLoop	chr1	7014279	6785454	7110728	96449	325274
1.406E_CAMTA1_CAMTA1-AS1	0.192233	0	3017.16	0	coding	not_coding	InsideLoop	chr1	7441554	6785454	7459065	17511	673611
1.407E_CAMTA1_CAMTA1-AS1	0.192233	0	3017.16	0	coding	not_coding	InsideLoop	chr1	7441554	6785454	7475838	34284	690384
1.408E_CAMTA1_CAMTA1-AS1	0.192233	0	3017.16	0	coding	not_coding	InsideLoop	chr1	7441554	6785454	7491786	50232	706332
1.409E_CAMTA1_CAMTA1-AS1	0.192233	0	3017.16	0	coding	not_coding	InsideLoop	chr1	7441554	6785454	7538376	96822	752922
1.410E_CAMTA1_CAMTA1-AS1	0.192233	0	3017.16	0	coding	not_coding	InsideLoop	chr1	7441554	6785454	7552291	110737	766837
1.426E_CAMTA1_ENSG00000270171	0.192233	0	3017.16	0	coding	not_coding	OutsideLoop	chr1	7694844	6785454	7684123	10721	898669
1.428E_CAMTA1_VAMP3	0.192233	0.204304	3017.16	6351.39	coding	coding	InsideLoop	chr1	7771296	6785454	7751677	19619	966223
1.494E_PARK7_RERE-AS1	0.187262	0	18958.8	0	coding	not_coding	OutsideLoop	chr1	8424645	7954291	8439718	15073	485427
1.523E_PARK7_RPL7P11	0.187262	0	18958.8	0	coding	not_coding	InsideLoop	chr1	8750430	7954291	8710045	40385	755754
1.494E_RERE_RERE-AS1	0.153436	0	2114.04	0	coding	not_coding	InsideLoop	chr1	8424645	8848921	8439718	15073	409203
1.524E_RERE_RPL7P11	0.153436	0	2114.04	0	coding	not_coding	OutsideLoop	chr1	8750430	8848921	8713218	37212	135703
1.496E_RERE_RERE-AS1	0.153436	0	2114.04	0	coding	not_coding	InsideLoop	chr1	8424645	8848921	8459653	35008	389268
1.497E_RERE_ENSG00000221083	0.153436	0	2114.04	0	coding	not_coding	InsideLoop	chr1	8511919	8848921	8476755	35164	372166
1.495E_RERE_RERE-AS1	0.153436	0	2114.04	0	coding	not_coding	InsideLoop	chr1	8424645	8848921	8449563	24918	399358
1.527E_RERE_RPL7P11	0.153436	0	2114.04	0	coding	not_coding	OutsideLoop	chr1	8750430	8848921	8724669	25761	124252
1.530E_RERE_RPL7P11	0.153436	0	2114.04	0	coding	not_coding	InsideLoop	chr1	8750430	8848921	8762192	11762	86729
1.531E_RERE_RPL7P7	0.153436	0	2114.04	0	coding	not_coding	InsideLoop	chr1	8786913	8848921	8780374	6539	68547
1.380E_ENO1_ENSG00000237365	0.081412	0	30116	0	coding	not_coding	OutsideLoop	chr1	7014279	8879190	7070741	56462	1808449
1.382E_ENO1_ENSG00000237365	0.081412	0	30116	0	coding	not_coding	OutsideLoop	chr1	7014279	8879190	7077937	63658	1801253
1.383E_ENO1_ENSG00000237365	0.081412	0	30116	0	coding	not_coding	OutsideLoop	chr1	7014279	8879190	7100100	85821	1779090
1.384E_ENO1_ENSG00000237365	0.081412	0	30116	0	coding	not_coding	OutsideLoop	chr1	7014279	8879190	7110728	96449	1768462
1.406E_ENO1_CAMTA1-AS1	0.081412	0	30116	0	coding	not_coding	OutsideLoop	chr1	7441554	8879190	7459065	17511	1420125
1.407E_ENO1_CAMTA1-AS1	0.081412	0	30116	0	coding	not_coding	OutsideLoop	chr1	7441554	8879190	7475838	34284	1403352
1.408E_ENO1_CAMTA1-AS1	0.081412	0	30116	0	coding	not_coding	OutsideLoop	chr1	7441554	8879190	7491786	50232	1387404
1.409E_ENO1_CAMTA1-AS1	0.081412	0	30116	0	coding	not_coding	OutsideLoop	chr1	7441554	8879190	7538376	96822	1340814
1.410E_ENO1_CAMTA1-AS1	0.081412	0	30116	0	coding	not_coding	OutsideLoop	chr1	7441554	8879190	7552291	110737	1326899
1.494E_ENO1_RERE-AS1	0.081412	0	30116	0	coding	not_coding	InsideLoop	chr1	8424645	8879190	8439718	15073	439472
1.496E_ENO1_RERE-AS1	0.081412	0	30116	0	coding	not_coding	InsideLoop	chr1	8424645	8879190	8459653	35008	419537
1.523E_ENO1_RPL7P11	0.081412	0	30116	0	coding	not_coding	OutsideLoop	chr1	8750430	8879190	8710045	40385	169145
1.524E_ENO1_RPL7P11	0.081412	0	30116	0	coding	not_coding	OutsideLoop	chr1	8750430	8879190	8713218	37212	165972
1.561E_ENO1_RN7SL451P	0.081412	0	30116	0	coding	not_coding	InsideLoop	chr1	8979874	8879190	8986271	6397	107081
1.570E_ENO1_ENSG00000252404	0.081412	0	30116	0	coding	not_coding	OutsideLoop	chr1	9082696	8879190	9098990	16294	219800
1.632E_H6PD_ENSG00000231181	0.112011	0	1074.31	0	coding	not_coding	InsideLoop	chr1	9576427	9234774	9560134	16293	325360
1.634E_H6PD_ENSG00000231181	0.112011	0	1074.31	0	coding	not_coding	InsideLoop	chr1	9576427	9234774	9570153	6274	335379
1.632E_SPSB1_ENSG00000231181	0.023769	0	87.5991	0	coding	not_coding	InsideLoop	chr1	9576427	9292894	9560134	16293	267240
1.634E_SPSB1_ENSG00000231181	0.023769	0	87.5991	0	coding	not_coding	InsideLoop	chr1	9576427	9292894	9570153	6274	277259
1.634E_LINC02606_ENSG00000231181	0.199071	0	101.904	0	not_coding	not_coding	InsideLoop	chr1	9576427	9440564	9570153	6274	129589
1.632E_SLC25A33_ENSG00000231181	0.254987	0	1701.52	0	coding	not_coding	InsideLoop	chr1	9576427	9539465	9560134	16293	20669
1.634E_SLC25A33_ENSG00000231181	0.254987	0	1701.52	0	coding	not_coding	InsideLoop	chr1	9576427	9539465	9570153	6274	30688
1.632E_TMEM201_ENSG00000231181	0.300083	0	440.943	0	coding	not_coding	OutsideLoop	chr1	9576427	9588911	9560134	16293	28777
1.634E_TMEM201_ENSG00000231181	0.300083	0	440.943	0	coding	not_coding	OutsideLoop	chr1	9576427	9588911	9570153	6274	18758
1.656E_CLSTN1_ENSG00000280113	0.14882	0	1991.49	0	coding	not_coding	InsideLoop	chr1	9828271	9823984	9835403	7132	11419
1.639E_CTNNBIP1_PIK3CD	0.237003	0.144031	589.354	230.446	coding	coding	OutsideLoop	chr1	9629889	9910336	9629947	58	280389
1.717E_CTNNBIP1_CENPS-CORT	0.237003	0.56385	589.354	124.963	coding	coding	InsideLoop	chr1	10430102	9910336	10416005	14097	505669
1.717E_LZIC_CENPS-CORT	0.214501	0.56385	3049.24	124.963	coding	coding	InsideLoop	chr1	10430102	9943407	10416005	14097	472598
1.708E_UBE4B_RN7SL731P	0.179087	0	1584.33	0	coding	not_coding	OutsideLoop	chr1	10306465	10032832	10344145	37680	311313
1.705E_KIF1B_RN7SL731P	0.132507	0	3489.05	0	coding	not_coding	OutsideLoop	chr1	10306465	10210570	10317391	10926	106821
1.706E_KIF1B_RN7SL731P	0.132507	0	3489.05	0	coding	not_coding	OutsideLoop	chr1	10306465	10210570	10331403	24938	120833
1.707E_KIF1B_RN7SL731P	0.132507	0	3489.05	0	coding	not_coding	OutsideLoop	chr1	10306465	10210570	10338178	31713	127608
1.763E_CASZ1_HSPE1P24	0.06467	0	242.486	0	coding	not_coding	InsideLoop	chr1	10895761	10796650	10858214	37547	61564
1.766E_CASZ1_HSPE1P24	0.06467	0	242.486	0	coding	not_coding	InsideLoop	chr1	10895761	10796650	10880010	15751	83360
1.767E_CASZ1_HSPE1P24	0.06467	0	242.486	0	coding	not_coding	InsideLoop	chr1	10895761	10796650	10889801	5960	93151
1.772E_CASZ1_HSPE1P24	0.06467	0	242.486	0	coding	not_coding	OutsideLoop	chr1	10895761	10796650	10926671	30910	130021
1.775E_CASZ1_C1orf127	0.06467	0.014537	242.486	124.516	coding	coding	OutsideLoop	chr1	10982076	10796650	10938948	43128	142298
1.733E_TARDBP_ENSG00000287727	0.174259	0	9422.3	0	coding	not_coding	InsideLoop	chr1	10616452	11012344	10556039	60413	456305
1.763E_TARDBP_HSPE1P24	0.174259	0	9422.3	0	coding	not_coding	OutsideLoop	chr1	10895761	11012344	10858214	37547	154130
1.766E_TARDBP_HSPE1P24	0.174259	0	9422.3	0	coding	not_coding	OutsideLoop	chr1	10895761	11012344	10880010	15751	132334
1.767E_TARDBP_HSPE1P24	0.174259	0	9422.3	0	coding	not_coding	OutsideLoop	chr1	10895761	11012344	10889801	5960	122543
1.772E_TARDBP_HSPE1P24	0.174259	0	9422.3	0	coding	not_coding	InsideLoop	chr1	10895761	11012344	10926671	30910	85673
1.775E_TARDBP_C1orf127	0.174259	0.014537	9422.3	124.516	coding	coding	InsideLoop	chr1	10982076	11012344	10938948	43128	73396
1.776E_TARDBP_C1orf127	0.174259	0.014537	9422.3	124.516	coding	coding	InsideLoop	chr1	10982076	11012344	10947635	34441	64709
1.791E_DRAXIN_ENSG00000226849	0.209351	0	412.06	0	coding	not_coding	InsideLoop	chr1	11068471	11691710	11082318	13847	609392
1.801E_AGTRAP_ANGPTL7	0.131414	0	2586.4	0	coding	coding	InsideLoop	chr1	11189355	11736084	11206620	17265	529464
1.848E_AGTRAP_C1orf167	0.131414	0	2586.4	0	coding	coding	OutsideLoop	chr1	11761787	11736084	11750914	10873	14830
1.785E_CLCN6_MASP2	0.197284	0	1508.93	0	coding	coding	InsideLoop	chr1	11047239	11806096	11031028	16211	775068
1.813E_CLCN6_UBE2V2P3	0.197284	0	1508.93	0	coding	not_coding	OutsideLoop	chr1	11279351	11806096	11293085	13734	513011
1.814E_CLCN6_ENSG00000284646	0.197284	0	1508.93	0	coding	not_coding	InsideLoop	chr1	11319093	11806096	11302076	17017	504020
1.848E_CLCN6_C1orf167	0.197284	0	1508.93	0	coding	coding	OutsideLoop	chr1	11761787	11806096	11750914	10873	55182
1.861E_CLCN6_ENSG00000285646	0.197284	0	1508.93	0	coding	not_coding	InsideLoop	chr1	11907940	11806096	11894238	13702	88142
1.862E_CLCN6_ENSG00000285646	0.197284	0	1508.93	0	coding	not_coding	InsideLoop	chr1	11907940	11806096	11898937	9003	92841
1.867E_CLCN6_PLOD1	0.197284	0.161139	1508.93	1481.87	coding	coding	OutsideLoop	chr1	11934205	11806096	11945852	11647	139756
1.871E_CLCN6_MFN2	0.197284	0.204424	1508.93	1947.07	coding	coding	OutsideLoop	chr1	11980181	11806096	11985547	5366	179451
1.1032E_TMEM51_CTRC	0.076222	0.001158	607.738	320.986	coding	coding	InsideLoop	chr1	15438442	15152532	15426816	11626	274284
1.1037E_TMEM51_CELA2A	0.076222	0.000106	607.738	35.9116	coding	coding	OutsideLoop	chr1	15456728	15152532	15463964	7236	311432
1.1066E_TMEM51_PLEKHM2	0.076222	0.194626	607.738	1119.24	coding	coding	OutsideLoop	chr1	15684320	15152532	15704281	19961	551749
1.992E_TMEM51_TMEM51-AS1	0.076222	0.067995	607.738	102.75	coding	not_coding	OutsideLoop	chr1	15153618	15152532	15129914	23704	22618
1.993E_TMEM51_TMEM51-AS1	0.076222	0.067995	607.738	102.75	coding	not_coding	OutsideLoop	chr1	15153618	15152532	15139527	14091	13005
1.1032E_FHAD1_CTRC	0.30122	0.001158	161.668	320.986	coding	coding	InsideLoop	chr1	15438442	15236521	15426816	11626	190295
1.991E_FHAD1_TMEM51-AS1	0.30122	0.067995	161.668	102.75	coding	not_coding	InsideLoop	chr1	15153618	15236521	15120741	32877	115780
1.992E_FHAD1_TMEM51-AS1	0.30122	0.067995	161.668	102.75	coding	not_coding	InsideLoop	chr1	15153618	15236521	15129914	23704	106607
1.993E_FHAD1_TMEM51-AS1	0.30122	0.067995	161.668	102.75	coding	not_coding	InsideLoop	chr1	15153618	15236521	15139527	14091	96994
1.1015E_EFHD2_ENSG00000236045	0.082065	0	610.466	0	coding	not_coding	InsideLoop	chr1	15335464	15409888	15323284	12180	86604
1.1025E_EFHD2_EFHD2-AS1	0.082065	0	610.466	0	coding	not_coding	OutsideLoop	chr1	15409433	15409888	15384620	24813	25268
1.1026E_EFHD2_EFHD2-AS1	0.082065	0	610.466	0	coding	not_coding	OutsideLoop	chr1	15409433	15409888	15391126	18307	18762
1.1029E_EFHD2_EFHD2-AS1	0.082065	0	610.466	0	coding	not_coding	OutsideLoop	chr1	15409433	15409888	15402175	7258	7713
1.1032E_EFHD2_CTRC	0.082065	0.001158	610.466	320.986	coding	coding	OutsideLoop	chr1	15438442	15409888	15426816	11626	16928
1.991E_EFHD2_TMEM51-AS1	0.082065	0.067995	610.466	102.75	coding	not_coding	InsideLoop	chr1	15153618	15409888	15120741	32877	289147
1.992E_EFHD2_TMEM51-AS1	0.082065	0.067995	610.466	102.75	coding	not_coding	InsideLoop	chr1	15153618	15409888	15129914	23704	279974
1.993E_EFHD2_TMEM51-AS1	0.082065	0.067995	610.466	102.75	coding	not_coding	InsideLoop	chr1	15153618	15409888	15139527	14091	270361
1.1015E_CASP9_ENSG00000236045	0.226603	0	779.609	0	coding	not_coding	InsideLoop	chr1	15335464	15526534	15323284	12180	203250
1.1032E_CASP9_CTRC	0.226603	0.001158	779.609	320.986	coding	coding	OutsideLoop	chr1	15438442	15526534	15426816	11626	99718
1.1052E_CASP9_AGMAT	0.226603	0.228035	779.609	404.43	coding	coding	OutsideLoop	chr1	15585051	15526534	15577263	7788	50729
1.1054E_CASP9_AGMAT	0.226603	0.228035	779.609	404.43	coding	coding	InsideLoop	chr1	15585051	15526534	15592664	7613	66130
1.1060E_CASP9_DDI2	0.226603	0.186575	779.609	1618.61	coding	coding	OutsideLoop	chr1	15617458	15526534	15625826	8368	99292
1.1066E_CASP9_PLEKHM2	0.226603	0.194626	779.609	1119.24	coding	coding	OutsideLoop	chr1	15684320	15526534	15704281	19961	177747
1.1074E_CASP9_FBLIM1	0.226603	0.071459	779.609	679.145	coding	coding	OutsideLoop	chr1	15756607	15526534	15770594	13987	244060
1.1075E_CASP9_FBLIM1	0.226603	0.071459	779.609	679.145	coding	coding	OutsideLoop	chr1	15756607	15526534	15776936	20329	250402
1.1089E_CASP9_ENSG00000270620	0.226603	0	779.609	0	coding	not_coding	OutsideLoop	chr1	15917908	15526534	15899032	18876	372498
1.1090E_CASP9_ENSG00000270620	0.226603	0	779.609	0	coding	not_coding	OutsideLoop	chr1	15917908	15526534	15904744	13164	378210
1.1054E_SLC25A34_AGMAT	0.193542	0.228035	1084.18	404.43	coding	coding	OutsideLoop	chr1	15585051	15736258	15592664	7613	143594
1.1060E_SLC25A34_DDI2	0.193542	0.186575	1084.18	1618.61	coding	coding	InsideLoop	chr1	15617458	15736258	15625826	8368	110432
1.1062E_SLC25A34_RSC1A1	0.193542	0.090997	1084.18	258.951	coding	coding	OutsideLoop	chr1	15659713	15736258	15640808	18905	95450
1.1066E_SLC25A34_PLEKHM2	0.193542	0.194626	1084.18	1119.24	coding	coding	InsideLoop	chr1	15684320	15736258	15704281	19961	31977
1.1075E_HSPB7_FBLIM1	0.001885	0.071459	0.569959	679.145	coding	coding	InsideLoop	chr1	15756607	16019594	15776936	20329	242658
1.1074E_FAM131C_FBLIM1	0.261353	0.071459	764.71	679.145	coding	coding	InsideLoop	chr1	15756607	16073651	15770594	13987	303057
1.1075E_FAM131C_FBLIM1	0.261353	0.071459	764.71	679.145	coding	coding	InsideLoop	chr1	15756607	16073651	15776936	20329	296715
1.1109E_FAM131C_CLCNKB	0.261353	0	764.71	0	coding	coding	InsideLoop	chr1	16040252	16073651	16057707	17455	15944
1.1122E_FAM131C_ENSG00000224621	0.261353	0	764.71	0	coding	not_coding	OutsideLoop	chr1	16159266	16073651	16173769	14503	100118
1.1123E_FAM131C_ARHGEF19-AS1	0.261353	0	764.71	0	coding	not_coding	InsideLoop	chr1	16197854	16073651	16188741	9113	115090
1.1133E_FAM131C_FBXO42	0.261353	0.23138	764.71	2228.72	coding	coding	OutsideLoop	chr1	16352480	16073651	16302177	50303	228526
1.1138E_FAM131C_FBXO42	0.261353	0.23138	764.71	2228.72	coding	coding	OutsideLoop	chr1	16352480	16073651	16327788	24692	254137
1.1139E_FAM131C_FBXO42	0.261353	0.23138	764.71	2228.72	coding	coding	OutsideLoop	chr1	16352480	16073651	16330633	21847	256982
1.1140E_FAM131C_FBXO42	0.261353	0.23138	764.71	2228.72	coding	coding	OutsideLoop	chr1	16352480	16073651	16336021	16459	262370
1.1141E_FAM131C_FBXO42	0.261353	0.23138	764.71	2228.72	coding	coding	OutsideLoop	chr1	16352480	16073651	16341256	11224	267605
1.1145E_FAM131C_RPL22P3	0.261353	0	764.71	0	coding	not_coding	InsideLoop	chr1	16369530	16073651	16386741	17211	313090
1.1147E_FAM131C_SPATA21	0.261353	0.211454	764.71	53.3308	coding	coding	OutsideLoop	chr1	16437424	16073651	16415895	21529	342244
1.1145E_SZRD1_RPL22P3	0.141063	0	1639.38	0	coding	not_coding	InsideLoop	chr1	16369530	16352575	16386741	17211	34166
1.1176E_CROCCP2_CROCC	0.236147	0.133241	501.149	125.972	not_coding	coding	OutsideLoop	chr1	16740273	16657232	16937561	197288	280329
1.1165E_CROCCP2_ESPNP	0.236147	0	501.149	0	not_coding	not_coding	InsideLoop	chr1	16720157	16657232	16726506	6349	69274
1.1177E_CROCCP2_CROCC	0.236147	0.133241	501.149	125.972	not_coding	coding	OutsideLoop	chr1	16740273	16657232	16947595	207322	290363
1.1158E_ENSG00000238142_NBPF1	0.217614	0.22722	428.087	1602.62	not_coding	coding	InsideLoop	chr1	16613562	16889725	16606719	6843	283006
1.1165E_ENSG00000238142_ESPNP	0.217614	0	428.087	0	not_coding	not_coding	OutsideLoop	chr1	16720157	16889725	16726506	6349	163219
1.1263E_RCC2_IGSF21-AS1	0.078448	0.233357	459.282	107.408	coding	not_coding	InsideLoop	chr1	18179346	17439677	18249498	70152	809821
1.1264E_RCC2_IGSF21-AS1	0.078448	0.233357	459.282	107.408	coding	not_coding	InsideLoop	chr1	18179346	17439677	18253693	74347	814016
1.1265E_RCC2_IGSF21-AS1	0.078448	0.233357	459.282	107.408	coding	not_coding	InsideLoop	chr1	18179346	17439677	18264009	84663	824332
1.1282E_RCC2_ENSG00000225478	0.078448	0	459.282	0	coding	not_coding	InsideLoop	chr1	18595414	17439677	18558106	37308	1118429
1.1240E_ARHGEF10L_LINC02810	0.202032	0	1200.88	0	coding	not_coding	InsideLoop	chr1	17717625	17539698	17681817	35808	142119
1.1243E_ARHGEF10L_ACTL8	0.202032	0	1200.88	0	coding	coding	OutsideLoop	chr1	17755333	17539698	17911386	156053	371688
1.1244E_ARHGEF10L_ACTL8	0.202032	0	1200.88	0	coding	coding	OutsideLoop	chr1	17755333	17539698	17918254	162921	378556
1.1245E_ARHGEF10L_ENSG00000284653	0.202032	0	1200.88	0	coding	not_coding	InsideLoop	chr1	18015712	17539698	17925627	90085	385929
1.1246E_ARHGEF10L_ENSG00000284653	0.202032	0	1200.88	0	coding	not_coding	InsideLoop	chr1	18015712	17539698	17932063	83649	392365
1.1247E_ARHGEF10L_ENSG00000284653	0.202032	0	1200.88	0	coding	not_coding	InsideLoop	chr1	18015712	17539698	17940718	74994	401020
1.1256E_ARHGEF10L_IGSF21-AS1	0.202032	0.233357	1200.88	107.408	coding	not_coding	OutsideLoop	chr1	18179346	17539698	18160508	18838	620810
1.1257E_ARHGEF10L_IGSF21-AS1	0.202032	0.233357	1200.88	107.408	coding	not_coding	OutsideLoop	chr1	18179346	17539698	18168051	11295	628353
1.1260E_ARHGEF10L_IGSF21-AS1	0.202032	0.233357	1200.88	107.408	coding	not_coding	InsideLoop	chr1	18179346	17539698	18226321	46975	686623
1.1261E_ARHGEF10L_IGSF21-AS1	0.202032	0.233357	1200.88	107.408	coding	not_coding	InsideLoop	chr1	18179346	17539698	18234788	55442	695090
1.1264E_ARHGEF10L_IGSF21-AS1	0.202032	0.233357	1200.88	107.408	coding	not_coding	InsideLoop	chr1	18179346	17539698	18253693	74347	713995
1.1265E_ARHGEF10L_IGSF21-AS1	0.202032	0.233357	1200.88	107.408	coding	not_coding	InsideLoop	chr1	18179346	17539698	18264009	84663	724311
1.1284E_ARHGEF10L_ENSG00000225478	0.202032	0	1200.88	0	coding	not_coding	InsideLoop	chr1	18595414	17539698	18580969	14445	1041271
1.1310E_ALDH4A1_ENSG00000272084	0.137314	0	85.3423	0	coding	not_coding	OutsideLoop	chr1	19075511	18902724	19054592	20919	151868
1.1325E_UBR4_EMC1-AS1	0.178693	0.331255	7774.99	176.647	coding	not_coding	OutsideLoop	chr1	19210348	19210266	19217679	7331	7413
1.1327E_UBR4_EMC1-AS1	0.178693	0.331255	7774.99	176.647	coding	not_coding	OutsideLoop	chr1	19210348	19210266	19223891	13543	13625
1.1325E_MRTO4_EMC1-AS1	0.171455	0.331255	1471.92	176.647	coding	not_coding	InsideLoop	chr1	19210348	19251805	19217679	7331	34126
1.1325E_AKR7L_EMC1-AS1	0.170446	0.331255	173.036	176.647	coding	not_coding	InsideLoop	chr1	19210348	19274194	19217679	7331	56515
1.1325E_SLC66A1_EMC1-AS1	0.191607	0.331255	906.465	176.647	coding	not_coding	InsideLoop	chr1	19210348	19312326	19217679	7331	94647
1.1327E_SLC66A1_EMC1-AS1	0.191607	0.331255	906.465	176.647	coding	not_coding	InsideLoop	chr1	19210348	19312326	19223891	13543	88435
1.1330E_SLC66A1_EMC1	0.191607	0.2058	906.465	2874.36	coding	coding	InsideLoop	chr1	19251552	19312326	19240865	10687	71461
1.1353E_SLC66A1_MICOS10	0.191607	0.194189	906.465	6082.1	coding	coding	InsideLoop	chr1	19484403	19312326	19474215	10188	161889
1.1325E_CAPZB_EMC1-AS1	0.233723	0.331255	8741.82	176.647	coding	not_coding	InsideLoop	chr1	19210348	19485539	19217679	7331	267860
1.1330E_CAPZB_EMC1	0.233723	0.2058	8741.82	2874.36	coding	coding	InsideLoop	chr1	19251552	19485539	19240865	10687	244674
1.1351E_CAPZB_MICOS10	0.233723	0.194189	8741.82	6082.1	coding	coding	OutsideLoop	chr1	19484403	19485539	19459031	25372	26508
1.1353E_CAPZB_MICOS10	0.233723	0.194189	8741.82	6082.1	coding	coding	OutsideLoop	chr1	19484403	19485539	19474215	10188	11324
1.1325E_NBL1_EMC1-AS1	0.481666	0.331255	486.758	176.647	coding	not_coding	InsideLoop	chr1	19210348	19596979	19217679	7331	379300
1.1327E_NBL1_EMC1-AS1	0.481666	0.331255	486.758	176.647	coding	not_coding	InsideLoop	chr1	19210348	19596979	19223891	13543	373088
1.1330E_NBL1_EMC1	0.481666	0.2058	486.758	2874.36	coding	coding	InsideLoop	chr1	19251552	19596979	19240865	10687	356114
1.1351E_NBL1_MICOS10	0.481666	0.194189	486.758	6082.1	coding	coding	OutsideLoop	chr1	19484403	19596979	19459031	25372	137948
1.1352E_NBL1_MICOS10	0.481666	0.194189	486.758	6082.1	coding	coding	OutsideLoop	chr1	19484403	19596979	19467245	17158	129734
1.1353E_NBL1_MICOS10	0.481666	0.194189	486.758	6082.1	coding	coding	OutsideLoop	chr1	19484403	19596979	19474215	10188	122764
1.1424E_CAMK2N1_ENSG00000227066	0.292055	0	4983.73	0	coding	not_coding	OutsideLoop	chr1	20154171	20486210	20149156	5015	337054
1.1433E_CAMK2N1_LINC01757	0.292055	0	4983.73	0	coding	not_coding	OutsideLoop	chr1	20243095	20486210	20220124	22971	266086
1.1434E_CAMK2N1_LINC01757	0.292055	0	4983.73	0	coding	not_coding	OutsideLoop	chr1	20243095	20486210	20224462	18633	261748
1.1436E_CAMK2N1_LINC01757	0.292055	0	4983.73	0	coding	not_coding	OutsideLoop	chr1	20243095	20486210	20234066	9029	252144
1.1438E_CAMK2N1_LINC01757	0.292055	0	4983.73	0	coding	not_coding	InsideLoop	chr1	20243095	20486210	20250817	7722	235393
1.1439E_CAMK2N1_LINC01757	0.292055	0	4983.73	0	coding	not_coding	InsideLoop	chr1	20243095	20486210	20257280	14185	228930
1.1444E_CAMK2N1_VWA5B1	0.292055	0	4983.73	0	coding	coding	InsideLoop	chr1	20290875	20486210	20297535	6660	188675
1.1445E_CAMK2N1_VWA5B1	0.292055	0	4983.73	0	coding	coding	InsideLoop	chr1	20290875	20486210	20303133	12258	183077
1.1446E_CAMK2N1_ENSG00000226664	0.292055	0	4983.73	0	coding	not_coding	InsideLoop	chr1	20323187	20486210	20312959	10228	173251
1.1449E_CAMK2N1_ENSG00000226664	0.292055	0	4983.73	0	coding	not_coding	OutsideLoop	chr1	20323187	20486210	20333150	9963	153060
1.1450E_CAMK2N1_ENSG00000226664	0.292055	0	4983.73	0	coding	not_coding	OutsideLoop	chr1	20323187	20486210	20341859	18672	144351
1.1451E_CAMK2N1_ENSG00000226664	0.292055	0	4983.73	0	coding	not_coding	OutsideLoop	chr1	20323187	20486210	20350160	26973	136050
1.1452E_CAMK2N1_ENSG00000226664	0.292055	0	4983.73	0	coding	not_coding	OutsideLoop	chr1	20323187	20486210	20362974	39787	123236
1.1454E_CAMK2N1_ENSG00000226487	0.292055	0	4983.73	0	coding	not_coding	InsideLoop	chr1	20413253	20486210	20380060	33193	106150
1.1455E_CAMK2N1_ENSG00000226487	0.292055	0	4983.73	0	coding	not_coding	InsideLoop	chr1	20413253	20486210	20389089	24164	97121
1.1456E_CAMK2N1_ENSG00000226487	0.292055	0	4983.73	0	coding	not_coding	InsideLoop	chr1	20413253	20486210	20397083	16170	89127
1.1457E_CAMK2N1_ENSG00000226487	0.292055	0	4983.73	0	coding	not_coding	InsideLoop	chr1	20413253	20486210	20402884	10369	83326
1.1461E_CAMK2N1_LINC01141	0.292055	0	4983.73	0	coding	not_coding	OutsideLoop	chr1	20431234	20486210	20437821	6587	48389
1.1462E_CAMK2N1_LINC01141	0.292055	0	4983.73	0	coding	not_coding	OutsideLoop	chr1	20431234	20486210	20444195	12961	42015
1.1530E_EIF4G3_HSPE1P27	0.207027	0	4437.59	0	coding	not_coding	OutsideLoop	chr1	21161475	21177285	21139926	21549	37359
1.1531E_EIF4G3_HSPE1P27	0.207027	0	4437.59	0	coding	not_coding	OutsideLoop	chr1	21161475	21177285	21145456	16019	31829
1.1499E_EIF4G3_RNU7-200P	0.207027	0	4437.59	0	coding	not_coding	InsideLoop	chr1	20841241	21177285	20849119	7878	328166
1.1500E_EIF4G3_RNU7-200P	0.207027	0	4437.59	0	coding	not_coding	InsideLoop	chr1	20841241	21177285	20856694	15453	320591
1.1502E_EIF4G3_RNU7-200P	0.207027	0	4437.59	0	coding	not_coding	InsideLoop	chr1	20841241	21177285	20867310	26069	309975
1.1503E_EIF4G3_RNU7-200P	0.207027	0	4437.59	0	coding	not_coding	InsideLoop	chr1	20841241	21177285	20877233	35992	300052
1.1508E_EIF4G3_RNU7-200P	0.207027	0	4437.59	0	coding	not_coding	InsideLoop	chr1	20841241	21177285	20912477	71236	264808
1.1509E_EIF4G3_MIR1256	0.207027	0	4437.59	0	coding	not_coding	InsideLoop	chr1	20988432	21177285	20929741	58691	247544
1.1510E_EIF4G3_MIR1256	0.207027	0	4437.59	0	coding	not_coding	InsideLoop	chr1	20988432	21177285	20943948	44484	233337
1.1512E_EIF4G3_MIR1256	0.207027	0	4437.59	0	coding	not_coding	InsideLoop	chr1	20988432	21177285	20974189	14243	203096
1.1513E_EIF4G3_MIR1256	0.207027	0	4437.59	0	coding	not_coding	InsideLoop	chr1	20988432	21177285	20982382	6050	194903
1.1532E_EIF4G3_HSPE1P27	0.207027	0	4437.59	0	coding	not_coding	OutsideLoop	chr1	21161475	21177285	21150686	10789	26599
1.1572E_ECE1-AS1_ALPL	0.074212	0	29.6489	0	not_coding	coding	OutsideLoop	chr1	21509397	21293290	21558472	49075	265182
1.1572E_ECE1_ALPL	0.16534	0	2286.67	0	coding	coding	OutsideLoop	chr1	21509397	21345572	21558472	49075	212900
1.1572E_RAP1GAP_ALPL	0.221591	0	3154.83	0	coding	coding	InsideLoop	chr1	21509397	21669357	21558472	49075	110885
1.1575E_RAP1GAP_LINC02596	0.221591	0	3154.83	0	coding	not_coding	OutsideLoop	chr1	21586472	21669357	21574885	11587	94472
1.1576E_RAP1GAP_LINC02596	0.221591	0	3154.83	0	coding	not_coding	OutsideLoop	chr1	21586472	21669357	21580708	5764	88649
1.1592E_RAP1GAP_ENSG00000231978	0.221591	0	3154.83	0	coding	not_coding	InsideLoop	chr1	21768269	21669357	21754940	13329	85583
1.1632E_RAP1GAP_WNT4	0.221591	0.35609	3154.83	4623.47	coding	coding	InsideLoop	chr1	22143969	21669357	22168100	24131	498743
1.1633E_RAP1GAP_WNT4	0.221591	0.35609	3154.83	4623.47	coding	coding	InsideLoop	chr1	22143969	21669357	22172304	28335	502947
1.1636E_RAP1GAP_WNT4	0.221591	0.35609	3154.83	4623.47	coding	coding	InsideLoop	chr1	22143969	21669357	22198242	54273	528885
1.1650E_RAP1GAP_ENSG00000279625	0.221591	0	3154.83	0	coding	not_coding	OutsideLoop	chr1	22366482	21669357	22358489	7993	689132
1.1567E_RAP1GAP_ALPL	0.221591	0	3154.83	0	coding	coding	InsideLoop	chr1	21509397	21669357	21519403	10006	149954
1.1587E_RAP1GAP_USP48	0.221591	0.160903	3154.83	2635.33	coding	coding	OutsideLoop	chr1	21783606	21669357	21705527	78079	36170
1.1607E_RAP1GAP_ENSG00000232037	0.221591	0	3154.83	0	coding	not_coding	OutsideLoop	chr1	21908098	21669357	21922019	13921	252662
1.1587E_CELA3B_USP48	7.42e-05	0.160903	25.4288	2635.33	coding	coding	InsideLoop	chr1	21783606	21977022	21705527	78079	271495
1.1592E_CELA3B_ENSG00000231978	7.42e-05	0	25.4288	0	coding	not_coding	OutsideLoop	chr1	21768269	21977022	21754940	13329	222082
1.1632E_CELA3B_WNT4	7.42e-05	0.35609	25.4288	4623.47	coding	coding	InsideLoop	chr1	22143969	21977022	22168100	24131	191078
1.1633E_CELA3B_WNT4	7.42e-05	0.35609	25.4288	4623.47	coding	coding	InsideLoop	chr1	22143969	21977022	22172304	28335	195282
1.1636E_CELA3B_WNT4	7.42e-05	0.35609	25.4288	4623.47	coding	coding	InsideLoop	chr1	22143969	21977022	22198242	54273	221220
1.1650E_CELA3B_ENSG00000279625	7.42e-05	0	25.4288	0	coding	not_coding	OutsideLoop	chr1	22366482	21977022	22358489	7993	381467
1.1587E_CELA3A_USP48	0.000146	0.160903	149.078	2635.33	coding	coding	InsideLoop	chr1	21783606	22001657	21705527	78079	296130
1.1592E_CELA3A_ENSG00000231978	0.000146	0	149.078	0	coding	not_coding	OutsideLoop	chr1	21768269	22001657	21754940	13329	246717
1.1632E_CELA3A_WNT4	0.000146	0.35609	149.078	4623.47	coding	coding	InsideLoop	chr1	22143969	22001657	22168100	24131	166443
1.1633E_CELA3A_WNT4	0.000146	0.35609	149.078	4623.47	coding	coding	InsideLoop	chr1	22143969	22001657	22172304	28335	170647
1.1636E_CELA3A_WNT4	0.000146	0.35609	149.078	4623.47	coding	coding	InsideLoop	chr1	22143969	22001657	22198242	54273	196585
1.1650E_CELA3A_ENSG00000279625	0.000146	0	149.078	0	coding	not_coding	OutsideLoop	chr1	22366482	22001657	22358489	7993	356832
1.1572E_LINC00339_ALPL	0.174054	0	634.648	0	not_coding	coding	InsideLoop	chr1	21509397	22024558	21558472	49075	466086
1.1587E_LINC00339_USP48	0.174054	0.160903	634.648	2635.33	not_coding	coding	InsideLoop	chr1	21783606	22024558	21705527	78079	319031
1.1592E_LINC00339_ENSG00000231978	0.174054	0	634.648	0	not_coding	not_coding	OutsideLoop	chr1	21768269	22024558	21754940	13329	269618
1.1632E_LINC00339_WNT4	0.174054	0.35609	634.648	4623.47	not_coding	coding	InsideLoop	chr1	22143969	22024558	22168100	24131	143542
1.1633E_LINC00339_WNT4	0.174054	0.35609	634.648	4623.47	not_coding	coding	InsideLoop	chr1	22143969	22024558	22172304	28335	147746
1.1636E_LINC00339_WNT4	0.174054	0.35609	634.648	4623.47	not_coding	coding	InsideLoop	chr1	22143969	22024558	22198242	54273	173684
1.1650E_LINC00339_ENSG00000279625	0.174054	0	634.648	0	not_coding	not_coding	OutsideLoop	chr1	22366482	22024558	22358489	7993	333931
1.1572E_CDC42_ALPL	0.166699	0	16468.4	0	coding	coding	InsideLoop	chr1	21509397	22052627	21558472	49075	494155
1.1592E_CDC42_ENSG00000231978	0.166699	0	16468.4	0	coding	not_coding	OutsideLoop	chr1	21768269	22052627	21754940	13329	297687
1.1632E_CDC42_WNT4	0.166699	0.35609	16468.4	4623.47	coding	coding	InsideLoop	chr1	22143969	22052627	22168100	24131	115473
1.1633E_CDC42_WNT4	0.166699	0.35609	16468.4	4623.47	coding	coding	InsideLoop	chr1	22143969	22052627	22172304	28335	119677
1.1636E_CDC42_WNT4	0.166699	0.35609	16468.4	4623.47	coding	coding	InsideLoop	chr1	22143969	22052627	22198242	54273	145615
1.1650E_CDC42_ENSG00000279625	0.166699	0	16468.4	0	coding	not_coding	OutsideLoop	chr1	22366482	22052627	22358489	7993	305862
1.1630E_ZBTB40_WNT4	0.247077	0.35609	1634.61	4623.47	coding	coding	OutsideLoop	chr1	22143969	22428838	22152807	8838	276031
1.1631E_ZBTB40_WNT4	0.247077	0.35609	1634.61	4623.47	coding	coding	OutsideLoop	chr1	22143969	22428838	22162221	18252	266617
1.1632E_ZBTB40_WNT4	0.247077	0.35609	1634.61	4623.47	coding	coding	OutsideLoop	chr1	22143969	22428838	22168100	24131	260738
1.1633E_ZBTB40_WNT4	0.247077	0.35609	1634.61	4623.47	coding	coding	OutsideLoop	chr1	22143969	22428838	22172304	28335	256534
1.1635E_ZBTB40_WNT4	0.247077	0.35609	1634.61	4623.47	coding	coding	OutsideLoop	chr1	22143969	22428838	22185948	41979	242890
1.1636E_ZBTB40_WNT4	0.247077	0.35609	1634.61	4623.47	coding	coding	OutsideLoop	chr1	22143969	22428838	22198242	54273	230596
1.1650E_ZBTB40_ENSG00000279625	0.247077	0	1634.61	0	coding	not_coding	InsideLoop	chr1	22366482	22428838	22358489	7993	70349
1.1655E_ZBTB40_ENSG00000279625	0.247077	0	1634.61	0	coding	not_coding	OutsideLoop	chr1	22366482	22428838	22384039	17557	44799
1.1670E_ZBTB40_ZBTB40-IT1	0.247077	0	1634.61	0	coding	not_coding	InsideLoop	chr1	22517474	22428838	22492053	25421	63215
1.1673E_ZBTB40_ZBTB40-IT1	0.247077	0	1634.61	0	coding	not_coding	OutsideLoop	chr1	22517474	22428838	22526475	9001	97637
1.1674E_ZBTB40_ZBTB40-IT1	0.247077	0	1634.61	0	coding	not_coding	OutsideLoop	chr1	22517474	22428838	22533119	15645	104281
1.1675E_ZBTB40_EPHA8	0.247077	0.079532	1634.61	21.127	coding	coding	InsideLoop	chr1	22563489	22428838	22542603	20886	113765
1.1704E_EPHB2_MIR4253	0.123114	0	566.836	0	coding	not_coding	InsideLoop	chr1	22863226	22710839	22878972	15746	168133
1.1705E_EPHB2_MIR4253	0.123114	0	566.836	0	coding	not_coding	InsideLoop	chr1	22863226	22710839	22889180	25954	178341
1.1706E_EPHB2_MIR4253	0.123114	0	566.836	0	coding	not_coding	InsideLoop	chr1	22863226	22710839	22893658	30432	182819
1.1698E_EPHB2_ENSG00000225952	0.123114	0	566.836	0	coding	not_coding	OutsideLoop	chr1	22836849	22710839	22826131	10718	115292
1.1721E_LUZP1_ENSG00000229010	0.209685	0	1798.64	0	coding	not_coding	OutsideLoop	chr1	23140325	23178152	23115850	24475	62302
1.1714E_HNRNPR_KDM1A	0.164142	0.168743	9611.85	1974.16	coding	coding	InsideLoop	chr1	23019443	23344336	23029058	9615	315278
1.1715E_HNRNPR_MIR3115	0.164142	0	9611.85	0	coding	not_coding	OutsideLoop	chr1	23044305	23344336	23039149	5156	305187
1.1718E_HNRNPR_ENSG00000266802	0.164142	0	9611.85	0	coding	not_coding	OutsideLoop	chr1	23057934	23344336	23066994	9060	277342
1.1732E_HNRNPR_ENSG00000284726	0.164142	0	9611.85	0	coding	not_coding	OutsideLoop	chr1	23297797	23344336	23313686	15889	30650
1.1741E_HNRNPR_ZNF436	0.164142	0.276021	9611.85	662.167	coding	coding	OutsideLoop	chr1	23369836	23344336	23356923	12913	12587
1.1742E_HNRNPR_ZNF436	0.164142	0.276021	9611.85	662.167	coding	coding	OutsideLoop	chr1	23369836	23344336	23362023	7813	17687
1.1747E_HNRNPR_ENSG00000271420	0.164142	0	9611.85	0	coding	not_coding	InsideLoop	chr1	23379029	23344336	23393475	14446	49139
1.1749E_HNRNPR_ENSG00000232482	0.164142	0	9611.85	0	coding	not_coding	InsideLoop	chr1	23410832	23344336	23404323	6509	59987
1.1761E_HNRNPR_E2F2	0.164142	0.22664	9611.85	233.703	coding	coding	OutsideLoop	chr1	23531233	23344336	23510776	20457	166440
1.1749E_ZNF436-AS1_ENSG00000232482	0.256159	0	78.7407	0	not_coding	not_coding	InsideLoop	chr1	23410832	23368939	23404323	6509	35384
1.1784E_RPL11_ELOA	0.111008	0.163999	15240.3	4340.52	coding	coding	InsideLoop	chr1	23743448	23691742	23728314	15134	36572
1.1794E_PITHD1_GALE	0.260406	0.080148	3744.17	645.627	coding	coding	InsideLoop	chr1	23800781	23778418	23807315	6534	28897
1.1862E_IFNLR1_STPG1	0.160092	0.230044	200.871	737.519	coding	coding	OutsideLoop	chr1	24416934	24187959	24391509	25425	203550
1.1863E_IFNLR1_STPG1	0.160092	0.230044	200.871	737.519	coding	coding	OutsideLoop	chr1	24416934	24187959	24401783	15151	213824
1.1882E_NIPAL3_RCAN3AS	0.146486	0.266225	2938.6	209.286	coding	not_coding	InsideLoop	chr1	24502360	24415802	24545638	43278	129836
1.1863E_RCAN3_STPG1	0.240461	0.230044	8222.44	737.519	coding	coding	InsideLoop	chr1	24416934	24502351	24401783	15151	100568
1.1869E_RCAN3_ENSG00000288982	0.240461	0	8222.44	0	coding	not_coding	OutsideLoop	chr1	24476362	24502351	24450115	26247	52236
1.1870E_RCAN3_ENSG00000288982	0.240461	0	8222.44	0	coding	not_coding	OutsideLoop	chr1	24476362	24502351	24462258	14104	40093
1.1873E_RCAN3_ENSG00000288982	0.240461	0	8222.44	0	coding	not_coding	OutsideLoop	chr1	24476362	24502351	24489257	12895	13094
1.1879E_RCAN3_RCAN3AS	0.240461	0.266225	8222.44	209.286	coding	not_coding	OutsideLoop	chr1	24502360	24502351	24525547	23187	23196
1.1882E_RCAN3_RCAN3AS	0.240461	0.266225	8222.44	209.286	coding	not_coding	InsideLoop	chr1	24502360	24502351	24545638	43278	43287
1.1863E_NCMAP_STPG1	0.109139	0.230044	768.826	737.519	coding	coding	InsideLoop	chr1	24416934	24556087	24401783	15151	154304
1.1882E_NCMAP_RCAN3AS	0.109139	0.266225	768.826	209.286	coding	not_coding	OutsideLoop	chr1	24502360	24556087	24545638	43278	10449
1.1834E_SRRM1_IL22RA1	0.190741	0.000156	8142.36	0.300078	coding	coding	OutsideLoop	chr1	24143140	24631716	24151162	8022	480554
1.1862E_SRRM1_STPG1	0.190741	0.230044	8142.36	737.519	coding	coding	InsideLoop	chr1	24416934	24631716	24391509	25425	240207
1.1863E_SRRM1_STPG1	0.190741	0.230044	8142.36	737.519	coding	coding	InsideLoop	chr1	24416934	24631716	24401783	15151	229933
1.1919E_RSRP1_ENSG00000272432	0.152146	0	3741.19	0	coding	not_coding	OutsideLoop	chr1	25247837	25338213	25254645	6808	83568
1.1920E_RSRP1_ENSG00000272432	0.152146	0	3741.19	0	coding	not_coding	OutsideLoop	chr1	25247837	25338213	25257046	9209	81167
1.1945E_MACO1_ENSG00000225643	0.123374	0	1169.14	0	coding	not_coding	InsideLoop	chr1	25581478	25430858	25565789	15689	134931
1.1947E_LDLRAP1_ENSG00000225643	0.312658	0	3452.22	0	coding	not_coding	OutsideLoop	chr1	25581478	25543606	25590550	9072	46944
1.1945E_MAN1C1_ENSG00000225643	0.22286	0	1393.65	0	coding	not_coding	OutsideLoop	chr1	25581478	25616791	25565789	15689	51002
1.1919E_SELENON_ENSG00000272432	0.254555	0	1256.26	0	coding	not_coding	InsideLoop	chr1	25247837	25800193	25254645	6808	545548
1.1920E_SELENON_ENSG00000272432	0.254555	0	1256.26	0	coding	not_coding	InsideLoop	chr1	25247837	25800193	25257046	9209	543147
1.1924E_SELENON_TMEM50A	0.254555	0.122305	1256.26	5645.21	coding	coding	InsideLoop	chr1	25338317	25800193	25347102	8785	453091
1.1926E_SELENON_TMEM50A	0.254555	0.122305	1256.26	5645.21	coding	coding	InsideLoop	chr1	25338317	25800193	25359368	21051	440825
1.1945E_SELENON_ENSG00000225643	0.254555	0	1256.26	0	coding	not_coding	OutsideLoop	chr1	25581478	25800193	25565789	15689	234404
1.1946E_SELENON_ENSG00000225643	0.254555	0	1256.26	0	coding	not_coding	OutsideLoop	chr1	25581478	25800193	25572302	9176	227891
1.1919E_MTFR1L_ENSG00000272432	0.168777	0	4087.9	0	coding	not_coding	InsideLoop	chr1	25247837	25818640	25254645	6808	563995
1.1924E_MTFR1L_TMEM50A	0.168777	0.122305	4087.9	5645.21	coding	coding	InsideLoop	chr1	25338317	25818640	25347102	8785	471538
1.1926E_MTFR1L_TMEM50A	0.168777	0.122305	4087.9	5645.21	coding	coding	InsideLoop	chr1	25338317	25818640	25359368	21051	459272
1.1945E_MTFR1L_ENSG00000225643	0.168777	0	4087.9	0	coding	not_coding	OutsideLoop	chr1	25581478	25818640	25565789	15689	252851
1.1946E_MTFR1L_ENSG00000225643	0.168777	0	4087.9	0	coding	not_coding	OutsideLoop	chr1	25581478	25818640	25572302	9176	246338
1.1947E_MTFR1L_ENSG00000225643	0.168777	0	4087.9	0	coding	not_coding	InsideLoop	chr1	25581478	25818640	25590550	9072	228090
1.1977E_PAFAH2_STMN1	0.101002	0.312151	984.681	15135.5	coding	coding	OutsideLoop	chr1	25906991	25998117	25922863	15872	75254
1.1978E_PAFAH2_STMN1	0.101002	0.312151	984.681	15135.5	coding	coding	OutsideLoop	chr1	25906991	25998117	25927903	20912	70214
1.1979E_PAFAH2_RNU6-110P	0.101002	0	984.681	0	coding	not_coding	OutsideLoop	chr1	25964197	25998117	25935952	28245	62165
1.1980E_PAFAH2_RNU6-110P	0.101002	0	984.681	0	coding	not_coding	OutsideLoop	chr1	25964197	25998117	25955102	9095	43015
1.2007E_PDIK1L_FAM110D	0.232622	0.185397	1446.8	159.976	coding	coding	InsideLoop	chr1	26159079	26111165	26147400	11679	36235
1.2025E_PDIK1L_ENSG00000270733	0.232622	0	1446.8	0	coding	not_coding	InsideLoop	chr1	26263398	26111165	26269374	5976	158209
1.2038E_PDIK1L_ZNF683	0.232622	0	1446.8	0	coding	coding	OutsideLoop	chr1	26374522	26111165	26367701	6821	256536
1.2040E_PDIK1L_ZNF683	0.232622	0	1446.8	0	coding	coding	InsideLoop	chr1	26374522	26111165	26379318	4796	268153
1.2045E_PDIK1L_LIN28A	0.232622	0.241099	1446.8	204.085	coding	coding	OutsideLoop	chr1	26410817	26111165	26418393	7576	307228
1.2016E_ZNF593_ZPLD2P	0.149047	0.25533	932.333	283.451	coding	not_coding	InsideLoop	chr1	26209741	26169908	26204417	5324	34509
1.2025E_CNKSR1_ENSG00000270733	0.112516	0	472.37	0	coding	not_coding	InsideLoop	chr1	26263398	26177484	26269374	5976	91890
1.2035E_SH3BGRL3_CRYBG2	0.077363	0	9952.56	0	coding	coding	OutsideLoop	chr1	26360080	26280086	26341974	18106	61888
1.2045E_SH3BGRL3_LIN28A	0.077363	0.241099	9952.56	204.085	coding	coding	OutsideLoop	chr1	26410817	26280086	26418393	7576	138307
1.2054E_RPS6KA1_DPPA2P2	0.087017	0	487.803	0	coding	not_coding	InsideLoop	chr1	26520250	26529761	26501443	18807	28318
1.2067E_PIGV_RN7SL679P	0.163182	0	1149.31	0	coding	not_coding	InsideLoop	chr1	26593546	26787054	26583227	10319	203827
1.2064E_ZDHHC18_MIR1976	0.249672	0	282.464	0	coding	not_coding	InsideLoop	chr1	26554542	26826688	26570883	16341	255805
1.2065E_ZDHHC18_RN7SL679P	0.249672	0	282.464	0	coding	not_coding	InsideLoop	chr1	26593546	26826688	26574943	18603	251745
1.2067E_ZDHHC18_RN7SL679P	0.249672	0	282.464	0	coding	not_coding	InsideLoop	chr1	26593546	26826688	26583227	10319	243461
1.2051E_SFN_HMGN2	0.009525	0.216236	2.85957	42363.5	coding	coding	InsideLoop	chr1	26472440	26863149	26482429	9989	380720
1.2052E_GPATCH3_HMGN2	0.239815	0.216236	591.407	42363.5	coding	coding	InsideLoop	chr1	26472440	26900467	26485446	13006	415021
1.2063E_GPATCH3_MIR1976	0.239815	0	591.407	0	coding	not_coding	InsideLoop	chr1	26554542	26900467	26563388	8846	337079
1.2118E_KDF1_TENT5B	0.188831	0.330263	1261.28	128.572	coding	coding	InsideLoop	chr1	27012850	26960468	27027811	14961	67343
1.2119E_KDF1_TENT5B	0.188831	0.330263	1261.28	128.572	coding	coding	InsideLoop	chr1	27012850	26960468	27032750	19900	72282
1.2107E_TRNP1_NUDC	0.329245	0.137448	1327.66	6775.56	coding	coding	InsideLoop	chr1	26900238	26993692	26932482	32244	61210
1.2118E_TRNP1_TENT5B	0.329245	0.330263	1327.66	128.572	coding	coding	InsideLoop	chr1	27012850	26993692	27027811	14961	34119
1.2119E_TRNP1_TENT5B	0.329245	0.330263	1327.66	128.572	coding	coding	InsideLoop	chr1	27012850	26993692	27032750	19900	39058
1.2121E_TRNP1_TENT5B	0.329245	0.330263	1327.66	128.572	coding	coding	InsideLoop	chr1	27012850	26993692	27040751	27901	47059
1.2123E_TRNP1_TENT5B	0.329245	0.330263	1327.66	128.572	coding	coding	InsideLoop	chr1	27012850	26993692	27074964	62114	81272
1.2139E_TRNP1_ENSG00000243659	0.329245	0	1327.66	0	coding	not_coding	InsideLoop	chr1	27311240	26993692	27292839	18401	299147
1.2119E_SLC9A1_TENT5B	0.138386	0.330263	322.463	128.572	coding	coding	OutsideLoop	chr1	27012850	27166981	27032750	19900	134231
1.2178E_TMEM222_FGR	0.229594	0	2079.35	0	coding	coding	InsideLoop	chr1	27635185	27322145	27641415	6230	319270
1.2119E_GPR3_TENT5B	0.481017	0.330263	240.273	128.572	coding	coding	OutsideLoop	chr1	27012850	27392622	27032750	19900	359872
1.2139E_GPR3_ENSG00000243659	0.481017	0	240.273	0	coding	not_coding	OutsideLoop	chr1	27311240	27392622	27292839	18401	99783
1.2140E_GPR3_ENSG00000243659	0.481017	0	240.273	0	coding	not_coding	OutsideLoop	chr1	27311240	27392622	27304952	6288	87670
1.2139E_AHDC1_ENSG00000243659	0.200657	0	325.032	0	coding	not_coding	OutsideLoop	chr1	27311240	27604431	27292839	18401	311592
1.2140E_AHDC1_ENSG00000243659	0.200657	0	325.032	0	coding	not_coding	OutsideLoop	chr1	27311240	27604431	27304952	6288	299479
1.2139E_IFI6_ENSG00000243659	0.317106	0	6444.52	0	coding	not_coding	OutsideLoop	chr1	27311240	27672212	27292839	18401	379373
1.2118E_FAM76A_TENT5B	0.202344	0.330263	6966.36	128.572	coding	coding	OutsideLoop	chr1	27012850	27725961	27027811	14961	698150
1.2139E_FAM76A_ENSG00000243659	0.202344	0	6966.36	0	coding	not_coding	OutsideLoop	chr1	27311240	27725961	27292839	18401	433122
1.2140E_FAM76A_ENSG00000243659	0.202344	0	6966.36	0	coding	not_coding	OutsideLoop	chr1	27311240	27725961	27304952	6288	421009
1.2213E_FAM76A_ENSG00000238231	0.202344	0	6966.36	0	coding	not_coding	OutsideLoop	chr1	27990524	27725961	27980975	9549	255014
1.2192E_STX12_ENSG00000269971	0.190525	0	3891.84	0	coding	not_coding	OutsideLoop	chr1	27773858	27773219	27784683	10825	11464
1.2206E_THEMIS2_SMPDL3B	0.080255	0.057839	193.218	432.084	coding	coding	InsideLoop	chr1	27935000	27872543	27927858	7142	55315
1.2209E_THEMIS2_SMPDL3B	0.080255	0.057839	193.218	432.084	coding	coding	OutsideLoop	chr1	27935000	27872543	27946084	11084	73541
1.2213E_THEMIS2_ENSG00000238231	0.080255	0	193.218	0	coding	not_coding	OutsideLoop	chr1	27990524	27872543	27980975	9549	108432
1.2215E_THEMIS2_ENSG00000238231	0.080255	0	193.218	0	coding	not_coding	InsideLoop	chr1	27990524	27872543	27995590	5066	123047
1.2228E_THEMIS2_PTAFR	0.080255	0.058335	193.218	145.609	coding	coding	InsideLoop	chr1	28193936	27872543	28207403	13467	334860
1.2229E_THEMIS2_PTAFR	0.080255	0.058335	193.218	145.609	coding	coding	InsideLoop	chr1	28193936	27872543	28213431	19495	340888
1.2276E_DNAJC8_RAB42	0.195582	0.17226	8506.57	137.211	coding	coding	OutsideLoop	chr1	28592200	28233029	28613747	21547	380718
1.2274E_SESN2_RAB42	0.246129	0.17226	1877.52	137.211	coding	coding	OutsideLoop	chr1	28592200	28259518	28599144	6944	339626
1.2276E_SESN2_RAB42	0.246129	0.17226	1877.52	137.211	coding	coding	OutsideLoop	chr1	28592200	28259518	28613747	21547	354229
1.2274E_MED18_RAB42	0.214177	0.17226	824.648	137.211	coding	coding	OutsideLoop	chr1	28592200	28329002	28599144	6944	270142
1.2276E_MED18_RAB42	0.214177	0.17226	824.648	137.211	coding	coding	OutsideLoop	chr1	28592200	28329002	28613747	21547	284745
1.2262E_PHACTR4_ENSG00000229820	0.152154	0	3134.36	0	coding	not_coding	OutsideLoop	chr1	28453541	28369582	28466063	12522	96481
1.2275E_RCC1_RAB42	0.039906	0.17226	141.835	137.211	coding	coding	OutsideLoop	chr1	28592200	28505943	28603184	10984	97241
1.2275E_TRNAU1AP_RAB42	0.169065	0.17226	1029.27	137.211	coding	coding	OutsideLoop	chr1	28592200	28553085	28603184	10984	50099
1.2279E_EPB41_TAF12	0.157564	0.177951	1798.92	1680.73	coding	coding	InsideLoop	chr1	28648291	28887091	28636735	11556	250356
1.2292E_EPB41_ENSG00000289291	0.157564	0	1798.92	0	coding	not_coding	OutsideLoop	chr1	28737670	28887091	28772569	34899	114522
1.2318E_EPB41_ENSG00000225616	0.157564	0	1798.92	0	coding	not_coding	OutsideLoop	chr1	28982608	28887091	28975240	7368	88149
1.2341E_EPB41_ENSG00000237934	0.157564	0	1798.92	0	coding	not_coding	InsideLoop	chr1	29223933	28887091	29202922	21011	315831
1.2342E_EPB41_ENSG00000237934	0.157564	0	1798.92	0	coding	not_coding	InsideLoop	chr1	29223933	28887091	29209880	14053	322789
1.2343E_EPB41_ENSG00000237934	0.157564	0	1798.92	0	coding	not_coding	InsideLoop	chr1	29223933	28887091	29213247	10686	326156
1.2344E_EPB41_ENSG00000237934	0.157564	0	1798.92	0	coding	not_coding	InsideLoop	chr1	29223933	28887091	29216026	7907	328935
1.2285E_SRSF4_ENSG00000252777	0.159392	0	2377.72	0	coding	not_coding	InsideLoop	chr1	28689665	29181900	28699612	9947	482288
1.2288E_SRSF4_ENSG00000289291	0.159392	0	2377.72	0	coding	not_coding	OutsideLoop	chr1	28737670	29181900	28746696	9026	435204
1.2289E_SRSF4_ENSG00000289291	0.159392	0	2377.72	0	coding	not_coding	OutsideLoop	chr1	28737670	29181900	28753732	16062	428168
1.2292E_SRSF4_ENSG00000289291	0.159392	0	2377.72	0	coding	not_coding	OutsideLoop	chr1	28737670	29181900	28772569	34899	409331
1.2293E_SRSF4_OPRD1	0.159392	0.062191	2377.72	610.463	coding	coding	OutsideLoop	chr1	28812170	29181900	28783642	28528	398258
1.2428E_PUM1_RN7SL371P	0.193402	0	6411.98	0	coding	not_coding	OutsideLoop	chr1	30918735	31065991	30950697	31962	115294
1.2432E_PUM1_ENSG00000237329	0.193402	0	6411.98	0	coding	not_coding	OutsideLoop	chr1	31036734	31065991	30989576	47158	76415
1.2444E_PUM1_ENSG00000225142	0.193402	0	6411.98	0	coding	not_coding	InsideLoop	chr1	31108623	31065991	31155535	46912	89544
1.2453E_ZCCHC17_SNRNP40	0.217852	0.188872	3285.73	2875.67	coding	coding	OutsideLoop	chr1	31296788	31296982	31289811	6977	7171
1.2465E_LINC01226_EEF1A1P46	0.213677	0	266.83	0	not_coding	not_coding	InsideLoop	chr1	31488930	31506226	31469601	19329	36625
1.2484E_KHDRBS1_HCRTR1	0.171753	0	4400.48	0	coding	coding	InsideLoop	chr1	31617686	32013868	31627465	9779	386403
1.2567E_IQCC_HDAC1	0.240641	0.192577	308.757	3107.72	coding	coding	OutsideLoop	chr1	32292083	32205671	32301459	9376	95788
1.2567E_EIF3I_HDAC1	0.156552	0.192577	12645.6	3107.72	coding	coding	OutsideLoop	chr1	32292083	32221077	32301459	9376	80382
1.2568E_EIF3I_HDAC1	0.156552	0.192577	12645.6	3107.72	coding	coding	OutsideLoop	chr1	32292083	32221077	32310714	18631	89637
1.2579E_BSDC1_ENSG00000270850	0.135554	0	2178.12	0	coding	not_coding	InsideLoop	chr1	32421979	32394731	32413886	8093	19155
1.2606E_BSDC1_RBBP4	0.135554	0.147024	2178.12	9116.85	coding	coding	OutsideLoop	chr1	32651142	32394731	32667372	16230	272641
1.2608E_BSDC1_SYNC	0.135554	0.296899	2178.12	3147.02	coding	coding	OutsideLoop	chr1	32703596	32394731	32683140	20456	288409
1.2609E_BSDC1_SYNC	0.135554	0.296899	2178.12	3147.02	coding	coding	OutsideLoop	chr1	32703596	32394731	32694767	8829	300036
1.2611E_BSDC1_ENSG00000224409	0.135554	0	2178.12	0	coding	not_coding	OutsideLoop	chr1	32725237	32394731	32717499	7738	322768
1.2613E_BSDC1_ENSG00000224409	0.135554	0	2178.12	0	coding	not_coding	InsideLoop	chr1	32725237	32394731	32730273	5036	335542
1.2633E_BSDC1_HPCA	0.135554	0.092671	2178.12	21.1274	coding	coding	InsideLoop	chr1	32885994	32394731	32880933	5061	486202
1.2660E_BSDC1_ENSG00000278997	0.135554	0	2178.12	0	coding	not_coding	OutsideLoop	chr1	33143230	32394731	33127435	15795	732704
1.2683E_BSDC1_TLR12P	0.135554	0	2178.12	0	coding	not_coding	InsideLoop	chr1	33466249	32394731	33455577	10672	1060846
1.2684E_BSDC1_TLR12P	0.135554	0	2178.12	0	coding	not_coding	InsideLoop	chr1	33466249	32394731	33460394	5855	1065663
1.2579E_ZBTB8OS_ENSG00000270850	0.249406	0	4374.54	0	coding	not_coding	OutsideLoop	chr1	32421979	32650903	32413886	8093	237017
1.2585E_ZBTB8OS_ZBTB8B	0.249406	0.167998	4374.54	686.791	coding	coding	InsideLoop	chr1	32465072	32650903	32487967	22895	162936
1.2593E_ZBTB8OS_ZBTB8A	0.249406	0.172863	4374.54	1365.07	coding	coding	InsideLoop	chr1	32539427	32650903	32545526	6099	105377
1.2594E_ZBTB8OS_ZBTB8A	0.249406	0.172863	4374.54	1365.07	coding	coding	InsideLoop	chr1	32539427	32650903	32551808	12381	99095
1.2606E_ZBTB8OS_RBBP4	0.249406	0.147024	4374.54	9116.85	coding	coding	OutsideLoop	chr1	32651142	32650903	32667372	16230	16469
1.2611E_KIAA1522_ENSG00000224409	0.031646	0	397.987	0	coding	not_coding	InsideLoop	chr1	32725237	32741885	32717499	7738	24386
1.2660E_YARS1_ENSG00000278997	0.167745	0	4537.11	0	coding	not_coding	OutsideLoop	chr1	33143230	32818031	33127435	15795	309404
1.2683E_YARS1_TLR12P	0.167745	0	4537.11	0	coding	not_coding	InsideLoop	chr1	33466249	32818031	33455577	10672	637546
1.2684E_YARS1_TLR12P	0.167745	0	4537.11	0	coding	not_coding	InsideLoop	chr1	33466249	32818031	33460394	5855	642363
1.2651E_TMEM54_ENSG00000236065	0.226461	0	2351.7	0	coding	not_coding	OutsideLoop	chr1	32987075	32901438	33006582	19507	105144
1.2650E_RNF19B_ENSG00000236065	0.214116	0	1405.59	0	coding	not_coding	OutsideLoop	chr1	32987075	32964809	32998841	11766	34032
1.2651E_RNF19B_ENSG00000236065	0.214116	0	1405.59	0	coding	not_coding	OutsideLoop	chr1	32987075	32964809	33006582	19507	41773
1.2628E_AZIN2_FNDC5	0.270687	0.14218	453.753	40.1411	coding	coding	InsideLoop	chr1	32872482	33081104	32851505	20977	229599
1.2633E_AZIN2_HPCA	0.270687	0.092671	453.753	21.1274	coding	coding	OutsideLoop	chr1	32885994	33081104	32880933	5061	200171
1.2660E_TRIM62_ENSG00000278997	0.233492	0	253.228	0	coding	not_coding	InsideLoop	chr1	33143230	33182059	33127435	15795	54624
1.2683E_TRIM62_TLR12P	0.233492	0	253.228	0	coding	not_coding	InsideLoop	chr1	33466249	33182059	33455577	10672	273518
1.2684E_TRIM62_TLR12P	0.233492	0	253.228	0	coding	not_coding	InsideLoop	chr1	33466249	33182059	33460394	5855	278335
1.2660E_ZNF362_ENSG00000278997	0.125887	0	293.034	0	coding	not_coding	InsideLoop	chr1	33143230	33256492	33127435	15795	129057
1.2674E_ZNF362_PHC2-AS1	0.125887	0	293.034	0	coding	not_coding	OutsideLoop	chr1	33350352	33256492	33361175	10823	104683
1.2683E_ZNF362_TLR12P	0.125887	0	293.034	0	coding	not_coding	InsideLoop	chr1	33466249	33256492	33455577	10672	199085
1.2660E_PHC2_ENSG00000278997	0.221794	0	2926.52	0	coding	not_coding	InsideLoop	chr1	33143230	33431095	33127435	15795	303660
1.2674E_PHC2_PHC2-AS1	0.221794	0	2926.52	0	coding	not_coding	InsideLoop	chr1	33350352	33431095	33361175	10823	69920
1.2660E_ZSCAN20_ENSG00000278997	0.117627	0	432.844	0	coding	not_coding	InsideLoop	chr1	33143230	33472645	33127435	15795	345210
1.2665E_ZSCAN20_ENSG00000284721	0.117627	0	432.844	0	coding	not_coding	InsideLoop	chr1	33194788	33472645	33222076	27288	250569
1.2674E_ZSCAN20_PHC2-AS1	0.117627	0	432.844	0	coding	not_coding	InsideLoop	chr1	33350352	33472645	33361175	10823	111470
1.2683E_ZSCAN20_TLR12P	0.117627	0	432.844	0	coding	not_coding	OutsideLoop	chr1	33466249	33472645	33455577	10672	17068
1.2684E_ZSCAN20_TLR12P	0.117627	0	432.844	0	coding	not_coding	OutsideLoop	chr1	33466249	33472645	33460394	5855	12251
1.2713E_SFPQ_SMIM12	0.156575	0.158363	8391.91	3451.63	coding	coding	OutsideLoop	chr1	34859755	35193446	34865957	6202	327489
1.2740E_SFPQ_ZMYM4	0.156575	0.175594	8391.91	2241.34	coding	coding	InsideLoop	chr1	35268709	35193446	35243615	25094	50169
1.2745E_SFPQ_ZMYM4	0.156575	0.175594	8391.91	2241.34	coding	coding	OutsideLoop	chr1	35268709	35193446	35280090	11381	86644
1.2748E_SFPQ_SNORA62	0.156575	0	8391.91	0	coding	not_coding	InsideLoop	chr1	35310274	35193446	35301616	8658	108170
1.2793E_SFPQ_CLSPN	0.156575	0.28534	8391.91	606.767	coding	coding	InsideLoop	chr1	35769978	35193446	35781722	11744	588276
1.2771E_PSMB2_TFAP2E-AS1	0.165784	0	9294.65	0	coding	not_coding	OutsideLoop	chr1	35577779	35641526	35596021	18242	45505
1.2820E_TEKT2_ENSG00000232862	0.301457	0	166.12	0	coding	not_coding	OutsideLoop	chr1	36081217	36084094	36066835	14382	17259
1.2846E_TEKT2_SH3D21	0.301457	0.272378	166.12	183.31	coding	coding	InsideLoop	chr1	36306368	36084094	36288572	17796	204478
1.2848E_TEKT2_SH3D21	0.301457	0.272378	166.12	183.31	coding	coding	InsideLoop	chr1	36306368	36084094	36300347	6021	216253
1.2854E_TEKT2_ENSG00000286379	0.301457	0	166.12	0	coding	not_coding	OutsideLoop	chr1	36329630	36084094	36336590	6960	252496
1.2868E_TEKT2_OSCP1	0.301457	0.266989	166.12	1294.02	coding	coding	OutsideLoop	chr1	36450451	36084094	36433121	17330	349027
1.2845E_ADPRS_SH3D21	0.185906	0.272378	1860.15	183.31	coding	coding	InsideLoop	chr1	36306368	36088892	36279184	27184	190292
1.2846E_ADPRS_SH3D21	0.185906	0.272378	1860.15	183.31	coding	coding	InsideLoop	chr1	36306368	36088892	36288572	17796	199680
1.2848E_ADPRS_SH3D21	0.185906	0.272378	1860.15	183.31	coding	coding	InsideLoop	chr1	36306368	36088892	36300347	6021	211455
1.2868E_ADPRS_OSCP1	0.185906	0.266989	1860.15	1294.02	coding	coding	OutsideLoop	chr1	36450451	36088892	36433121	17330	344229
1.2845E_TRAPPC3_SH3D21	0.133603	0.272378	1948.13	183.31	coding	coding	InsideLoop	chr1	36306368	36156053	36279184	27184	123131
1.2846E_TRAPPC3_SH3D21	0.133603	0.272378	1948.13	183.31	coding	coding	InsideLoop	chr1	36306368	36156053	36288572	17796	132519
1.2848E_TRAPPC3_SH3D21	0.133603	0.272378	1948.13	183.31	coding	coding	InsideLoop	chr1	36306368	36156053	36300347	6021	144294
1.2846E_MAP7D1_SH3D21	0.221549	0.272378	1084.53	183.31	coding	coding	InsideLoop	chr1	36306368	36155579	36288572	17796	132993
1.2848E_MAP7D1_SH3D21	0.221549	0.272378	1084.53	183.31	coding	coding	InsideLoop	chr1	36306368	36155579	36300347	6021	144768
1.2845E_THRAP3_SH3D21	0.176124	0.272378	17087.4	183.31	coding	coding	InsideLoop	chr1	36306368	36224432	36279184	27184	54752
1.2846E_THRAP3_SH3D21	0.176124	0.272378	17087.4	183.31	coding	coding	InsideLoop	chr1	36306368	36224432	36288572	17796	64140
1.2848E_THRAP3_SH3D21	0.176124	0.272378	17087.4	183.31	coding	coding	InsideLoop	chr1	36306368	36224432	36300347	6021	75915
1.2803E_STK40_AGO1	0.155579	0.098065	1564.65	1907.94	coding	coding	InsideLoop	chr1	35869808	36385924	35894498	24690	491426
1.2817E_STK40_ENSG00000271554	0.155579	0	1564.65	0	coding	not_coding	OutsideLoop	chr1	36013630	36385924	36046537	32907	339387
1.2818E_STK40_ENSG00000232862	0.155579	0	1564.65	0	coding	not_coding	InsideLoop	chr1	36081217	36385924	36054948	26269	330976
1.2819E_STK40_ENSG00000232862	0.155579	0	1564.65	0	coding	not_coding	InsideLoop	chr1	36081217	36385924	36060021	21196	325903
1.2820E_STK40_ENSG00000232862	0.155579	0	1564.65	0	coding	not_coding	InsideLoop	chr1	36081217	36385924	36066835	14382	319089
1.2821E_STK40_ENSG00000232862	0.155579	0	1564.65	0	coding	not_coding	InsideLoop	chr1	36081217	36385924	36074824	6393	311100
1.2845E_STK40_SH3D21	0.155579	0.272378	1564.65	183.31	coding	coding	OutsideLoop	chr1	36306368	36385924	36279184	27184	106740
1.2846E_STK40_SH3D21	0.155579	0.272378	1564.65	183.31	coding	coding	OutsideLoop	chr1	36306368	36385924	36288572	17796	97352
1.2848E_STK40_SH3D21	0.155579	0.272378	1564.65	183.31	coding	coding	OutsideLoop	chr1	36306368	36385924	36300347	6021	85577
1.2868E_STK40_OSCP1	0.155579	0.266989	1564.65	1294.02	coding	coding	OutsideLoop	chr1	36450451	36385924	36433121	17330	47197
1.2921E_STK40_FTH1P1	0.155579	0	1564.65	0	coding	not_coding	InsideLoop	chr1	37544763	36385924	37535311	9452	1149387
1.2846E_LSM10_SH3D21	0.179276	0.272378	2018.22	183.31	coding	coding	OutsideLoop	chr1	36306368	36397908	36288572	17796	109336
1.2848E_LSM10_SH3D21	0.179276	0.272378	2018.22	183.31	coding	coding	OutsideLoop	chr1	36306368	36397908	36300347	6021	97561
1.2848E_MRPS15_SH3D21	0.137993	0.272378	2813.56	183.31	coding	coding	OutsideLoop	chr1	36306368	36464384	36300347	6021	164037
1.2885E_MRPS15_FTLP18	0.137993	0	2813.56	0	coding	not_coding	InsideLoop	chr1	36630335	36464384	36602913	27422	138529
1.2897E_MRPS15_ENSG00000284650	0.137993	0	2813.56	0	coding	not_coding	InsideLoop	chr1	37133489	36464384	37089410	44079	625026
1.2907E_MRPS15_ZC3H12A-DT	0.137993	0	2813.56	0	coding	not_coding	OutsideLoop	chr1	37474411	36464384	37424214	50197	959830
1.2909E_MRPS15_ZC3H12A-DT	0.137993	0	2813.56	0	coding	not_coding	OutsideLoop	chr1	37474411	36464384	37438035	36376	973651
1.2910E_MRPS15_ZC3H12A-DT	0.137993	0	2813.56	0	coding	not_coding	OutsideLoop	chr1	37474411	36464384	37451734	22677	987350
1.2911E_MRPS15_ZC3H12A-DT	0.137993	0	2813.56	0	coding	not_coding	OutsideLoop	chr1	37474411	36464384	37458996	15415	994612
1.2886E_ZC3H12A_FTLP18	0.030807	0	230.82	0	coding	not_coding	InsideLoop	chr1	36630335	37474580	36650890	20555	823690
1.2910E_ZC3H12A_ZC3H12A-DT	0.030807	0	230.82	0	coding	not_coding	OutsideLoop	chr1	37474411	37474580	37451734	22677	22846
1.2911E_ZC3H12A_ZC3H12A-DT	0.030807	0	230.82	0	coding	not_coding	OutsideLoop	chr1	37474411	37474580	37458996	15415	15584
1.2912E_ZC3H12A_ZC3H12A-DT	0.030807	0	230.82	0	coding	not_coding	OutsideLoop	chr1	37474411	37474580	37466138	8273	8442
1.2921E_ZC3H12A_FTH1P1	0.030807	0	230.82	0	coding	not_coding	InsideLoop	chr1	37544763	37474580	37535311	9452	60731
1.2877E_MEAF6_CSF3R	0.198022	0	9218.06	0	coding	coding	OutsideLoop	chr1	36483278	37514766	36526997	43719	987769
1.2878E_MEAF6_CSF3R	0.198022	0	9218.06	0	coding	coding	OutsideLoop	chr1	36483278	37514766	36530532	47254	984234
1.2880E_MEAF6_CSF3R	0.198022	0	9218.06	0	coding	coding	OutsideLoop	chr1	36483278	37514766	36548642	65364	966124
1.2885E_MEAF6_FTLP18	0.198022	0	9218.06	0	coding	not_coding	OutsideLoop	chr1	36630335	37514766	36602913	27422	911853
1.2897E_MEAF6_ENSG00000284650	0.198022	0	9218.06	0	coding	not_coding	OutsideLoop	chr1	37133489	37514766	37089410	44079	425356
1.2907E_MEAF6_ZC3H12A-DT	0.198022	0	9218.06	0	coding	not_coding	InsideLoop	chr1	37474411	37514766	37424214	50197	90552
1.2910E_MEAF6_ZC3H12A-DT	0.198022	0	9218.06	0	coding	not_coding	InsideLoop	chr1	37474411	37514766	37451734	22677	63032
1.2911E_MEAF6_ZC3H12A-DT	0.198022	0	9218.06	0	coding	not_coding	InsideLoop	chr1	37474411	37514766	37458996	15415	55770
1.2921E_MEAF6_FTH1P1	0.198022	0	9218.06	0	coding	not_coding	InsideLoop	chr1	37544763	37514766	37535311	9452	20545
1.2990E_RRAGC_AKIRIN1	0.200767	0.174093	2009.14	3393.71	coding	coding	OutsideLoop	chr1	38991276	38859772	39003611	12335	143839
1.3038E_RRAGC_BMP8A	0.200767	0.431237	2009.14	1395.76	coding	coding	InsideLoop	chr1	39491636	38859772	39441934	49702	582162
1.3039E_RRAGC_BMP8A	0.200767	0.431237	2009.14	1395.76	coding	coding	InsideLoop	chr1	39491636	38859772	39446924	44712	587152
1.2990E_MYCBP_AKIRIN1	0.162742	0.174093	1098.56	3393.71	coding	coding	OutsideLoop	chr1	38991276	38873368	39003611	12335	130243
1.2989E_NDUFS5_AKIRIN1	0.180658	0.174093	12350.1	3393.71	coding	coding	InsideLoop	chr1	38991276	39026318	38997856	6580	28462
1.2990E_NDUFS5_AKIRIN1	0.180658	0.174093	12350.1	3393.71	coding	coding	InsideLoop	chr1	38991276	39026318	39003611	12335	22707
1.3038E_NDUFS5_BMP8A	0.180658	0.431237	12350.1	1395.76	coding	coding	InsideLoop	chr1	39491636	39026318	39441934	49702	415616
1.3039E_NDUFS5_BMP8A	0.180658	0.431237	12350.1	1395.76	coding	coding	InsideLoop	chr1	39491636	39026318	39446924	44712	420606
1.3040E_NDUFS5_BMP8A	0.180658	0.431237	12350.1	1395.76	coding	coding	InsideLoop	chr1	39491636	39026318	39456831	34805	430513
1.3041E_NDUFS5_BMP8A	0.180658	0.431237	12350.1	1395.76	coding	coding	InsideLoop	chr1	39491636	39026318	39466004	25632	439686
1.3045E_NDUFS5_OXCT2P1	0.180658	0	12350.1	0	coding	not_coding	InsideLoop	chr1	39514956	39026318	39508009	6947	481691
1.3039E_MACF1_BMP8A	0.143243	0.431237	10683.5	1395.76	coding	coding	InsideLoop	chr1	39491636	39081316	39446924	44712	365608
1.3040E_MACF1_BMP8A	0.143243	0.431237	10683.5	1395.76	coding	coding	InsideLoop	chr1	39491636	39081316	39456831	34805	375515
1.3041E_MACF1_BMP8A	0.143243	0.431237	10683.5	1395.76	coding	coding	InsideLoop	chr1	39491636	39081316	39466004	25632	384688
1.3036E_PPIEL_BMP8A	0.191261	0.431237	599.635	1395.76	not_coding	coding	OutsideLoop	chr1	39491636	39559698	39425784	65852	133914
1.3038E_PPIEL_BMP8A	0.191261	0.431237	599.635	1395.76	not_coding	coding	OutsideLoop	chr1	39491636	39559698	39441934	49702	117764
1.3039E_PPIEL_BMP8A	0.191261	0.431237	599.635	1395.76	not_coding	coding	OutsideLoop	chr1	39491636	39559698	39446924	44712	112774
1.3040E_PPIEL_BMP8A	0.191261	0.431237	599.635	1395.76	not_coding	coding	OutsideLoop	chr1	39491636	39559698	39456831	34805	102867
1.3041E_PPIEL_BMP8A	0.191261	0.431237	599.635	1395.76	not_coding	coding	OutsideLoop	chr1	39491636	39559698	39466004	25632	93694
1.3038E_PABPC4_BMP8A	0.101776	0.431237	1825.64	1395.76	coding	coding	OutsideLoop	chr1	39491636	39576790	39441934	49702	134856
1.3039E_PABPC4_BMP8A	0.101776	0.431237	1825.64	1395.76	coding	coding	OutsideLoop	chr1	39491636	39576790	39446924	44712	129866
1.3082E_TRIT1_LINC02811	0.170483	0	936.392	0	coding	not_coding	OutsideLoop	chr1	39817460	39883511	39848425	30965	35086
1.3098E_TRIT1_ENSG00000228477	0.170483	0	936.392	0	coding	not_coding	OutsideLoop	chr1	39962680	39883511	39980046	17366	96535
1.3082E_MFSD2A_LINC02811	0.410562	0	238.375	0	coding	not_coding	OutsideLoop	chr1	39817460	39955112	39848425	30965	106687
1.3112E_RLF_OAZ1P1	0.235999	0	1773.84	0	coding	not_coding	OutsideLoop	chr1	40132764	40161387	40146101	13337	15286
1.3124E_RLF_TMCO2	0.235999	0	1773.84	0	coding	coding	InsideLoop	chr1	40245947	40161387	40228204	17743	66817
1.3131E_RLF_ENSG00000231296	0.235999	0	1773.84	0	coding	not_coding	InsideLoop	chr1	40262984	40161387	40282079	19095	120692
1.3132E_RLF_ENSG00000231296	0.235999	0	1773.84	0	coding	not_coding	InsideLoop	chr1	40262984	40161387	40289163	26179	127776
1.3133E_RLF_COL9A2	0.235999	0.449791	1773.84	414.337	coding	coding	OutsideLoop	chr1	40317813	40161387	40294330	23483	132943
1.3151E_RLF_ENSG00000284677	0.235999	0	1773.84	0	coding	not_coding	OutsideLoop	chr1	40450039	40161387	40434990	15049	273603
1.3112E_SMAP2_OAZ1P1	0.31025	0	2637.01	0	coding	not_coding	InsideLoop	chr1	40132764	40344850	40146101	13337	198749
1.3175E_NFYC-AS1_MIR30C1	0.298033	0	390.595	0	not_coding	not_coding	OutsideLoop	chr1	40757284	40692074	40769861	12577	77787
1.3237E_HIVEP3_ENSG00000230638	0.220409	0	963.279	0	coding	not_coding	InsideLoop	chr1	41542069	42035925	41567407	25338	468518
1.3244E_HIVEP3_ENSG00000284895	0.220409	0	963.279	0	coding	coding	OutsideLoop	chr1	41628816	42035925	41645303	16487	390622
1.3238E_HIVEP3_ENSG00000230638	0.220409	0	963.279	0	coding	not_coding	InsideLoop	chr1	41542069	42035925	41574860	32791	461065
1.3238E_GUCA2A_ENSG00000230638	0.112321	0	21.1167	0	coding	not_coding	InsideLoop	chr1	41542069	42164745	41574860	32791	589885
1.3335E_FOXJ3_P3H1	0.15097	0.219912	2396.35	1297.99	coding	coding	OutsideLoop	chr1	42767084	42335877	42758356	8728	422479
1.3309E_PPCS_ENSG00000235002	0.156839	0	3581.57	0	coding	not_coding	OutsideLoop	chr1	42412794	42456117	42421715	8921	34402
1.3310E_PPCS_ENSG00000235002	0.156839	0	3581.57	0	coding	not_coding	OutsideLoop	chr1	42412794	42456117	42430609	17815	25508
1.3313E_PPCS_ZMYND12	0.156839	0.278204	3581.57	297.045	coding	coding	OutsideLoop	chr1	42456253	42456117	42444349	11904	11768
1.3314E_PPCS_ZMYND12	0.156839	0.278204	3581.57	297.045	coding	coding	OutsideLoop	chr1	42456253	42456117	42449031	7222	7086
1.3324E_PPCS_PPIH	0.156839	0.160921	3581.57	1065.02	coding	coding	OutsideLoop	chr1	42658335	42456117	42664927	6592	208810
1.3330E_PPCS_CLDN19	0.156839	0	3581.57	0	coding	coding	OutsideLoop	chr1	42740254	42456117	42720729	19525	264612
1.3309E_YBX1_ENSG00000235002	0.16428	0	7877.94	0	coding	not_coding	OutsideLoop	chr1	42412794	42682418	42421715	8921	260703
1.3324E_YBX1_PPIH	0.16428	0.160921	7877.94	1065.02	coding	coding	InsideLoop	chr1	42658335	42682418	42664927	6592	17491
1.3330E_YBX1_CLDN19	0.16428	0	7877.94	0	coding	coding	OutsideLoop	chr1	42740254	42682418	42720729	19525	38311
1.3358E_EBNA1BP2_MIR6733	0.128436	0	2203.49	0	coding	not_coding	OutsideLoop	chr1	43171712	43270936	43165757	5955	105179
1.3379E_TMEM125_TIE1	0.159397	0.21024	1078.22	87.3889	coding	coding	InsideLoop	chr1	43300982	43269983	43293897	7085	23914
1.3399E_TMEM125_MIR6735	0.159397	0	1078.22	0	coding	not_coding	InsideLoop	chr1	43448539	43269983	43425520	23019	155537
1.3385E_C1orf210_MPL	0.245031	0.410869	2054.75	2153.03	coding	coding	InsideLoop	chr1	43337818	43285617	43330644	7174	45027
1.3396E_C1orf210_SZT2	0.245031	0.2357	2054.75	1474.43	coding	coding	OutsideLoop	chr1	43389882	43285617	43402941	13059	117324
1.3368E_MED8_RNA5SP46	0.166576	0	2757.72	0	coding	not_coding	InsideLoop	chr1	43196417	43389808	43224759	28342	165049
1.3369E_MED8_RNA5SP46	0.166576	0	2757.72	0	coding	not_coding	InsideLoop	chr1	43196417	43389808	43228799	32382	161009
1.3415E_PTPRF_KDM4A	0.107774	0.165347	4302.64	1055.68	coding	coding	InsideLoop	chr1	43650149	43525187	43600989	49160	75802
1.3416E_PTPRF_KDM4A	0.107774	0.165347	4302.64	1055.68	coding	coding	InsideLoop	chr1	43650149	43525187	43609112	41037	83925
1.3417E_PTPRF_KDM4A	0.107774	0.165347	4302.64	1055.68	coding	coding	InsideLoop	chr1	43650149	43525187	43616324	33825	91137
1.3418E_PTPRF_KDM4A	0.107774	0.165347	4302.64	1055.68	coding	coding	InsideLoop	chr1	43650149	43525187	43625771	24378	100584
1.3426E_PTPRF_KDM4A-AS1	0.107774	0.223694	4302.64	329.721	coding	not_coding	OutsideLoop	chr1	43708138	43525187	43680749	27389	155562
1.3427E_PTPRF_KDM4A-AS1	0.107774	0.223694	4302.64	329.721	coding	not_coding	OutsideLoop	chr1	43708138	43525187	43685259	22879	160072
1.3400E_ST3GAL3_MIR6735	0.430986	0	864.932	0	coding	not_coding	OutsideLoop	chr1	43448539	43705824	43438885	9654	266939
1.3415E_IPO13_KDM4A	0.269045	0.165347	1394.11	1055.68	coding	coding	OutsideLoop	chr1	43650149	43946950	43600989	49160	345961
1.3416E_IPO13_KDM4A	0.269045	0.165347	1394.11	1055.68	coding	coding	OutsideLoop	chr1	43650149	43946950	43609112	41037	337838
1.3417E_IPO13_KDM4A	0.269045	0.165347	1394.11	1055.68	coding	coding	OutsideLoop	chr1	43650149	43946950	43616324	33825	330626
1.3418E_IPO13_KDM4A	0.269045	0.165347	1394.11	1055.68	coding	coding	OutsideLoop	chr1	43650149	43946950	43625771	24378	321179
1.3433E_IPO13_ENSG00000233674	0.269045	0	1394.11	0	coding	not_coding	InsideLoop	chr1	43743471	43946950	43753176	9705	193774
1.3478E_IPO13_ERI3	0.269045	0.144316	1394.11	1847.98	coding	coding	OutsideLoop	chr1	44355260	43946950	44310759	44501	363809
1.3482E_IPO13_ERI3	0.269045	0.144316	1394.11	1847.98	coding	coding	OutsideLoop	chr1	44355260	43946950	44346310	8950	399360
1.3478E_CCDC24_ERI3	0.191405	0.144316	605.719	1847.98	coding	coding	OutsideLoop	chr1	44355260	43991359	44310759	44501	319400
1.3482E_CCDC24_ERI3	0.191405	0.144316	605.719	1847.98	coding	coding	OutsideLoop	chr1	44355260	43991359	44346310	8950	354951
1.3478E_SLC6A9_ERI3	0.025717	0.144316	36.2543	1847.98	coding	coding	OutsideLoop	chr1	44355260	44031467	44310759	44501	279292
1.3482E_SLC6A9_ERI3	0.025717	0.144316	36.2543	1847.98	coding	coding	OutsideLoop	chr1	44355260	44031467	44346310	8950	314843
1.3434E_ENSG00000230615_ENSG00000233674	0.207114	0	229.728	0	not_coding	not_coding	InsideLoop	chr1	43743471	44030414	43759688	16217	270726
1.3478E_ENSG00000230615_ERI3	0.207114	0.144316	229.728	1847.98	not_coding	coding	OutsideLoop	chr1	44355260	44030414	44310759	44501	280345
1.3482E_ENSG00000230615_ERI3	0.207114	0.144316	229.728	1847.98	not_coding	coding	OutsideLoop	chr1	44355260	44030414	44346310	8950	315896
1.3415E_ENSG00000230615_KDM4A	0.207114	0.165347	229.728	1055.68	not_coding	coding	OutsideLoop	chr1	43650149	44030414	43600989	49160	429425
1.3416E_ENSG00000230615_KDM4A	0.207114	0.165347	229.728	1055.68	not_coding	coding	OutsideLoop	chr1	43650149	44030414	43609112	41037	421302
1.3417E_ENSG00000230615_KDM4A	0.207114	0.165347	229.728	1055.68	not_coding	coding	OutsideLoop	chr1	43650149	44030414	43616324	33825	414090
1.3418E_ENSG00000230615_KDM4A	0.207114	0.165347	229.728	1055.68	not_coding	coding	OutsideLoop	chr1	43650149	44030414	43625771	24378	404643
1.3477E_DMAP1_ERI3	0.157165	0.144316	1455.35	1847.98	coding	coding	OutsideLoop	chr1	44355260	44213455	44299870	55390	86415
1.3478E_DMAP1_ERI3	0.157165	0.144316	1455.35	1847.98	coding	coding	OutsideLoop	chr1	44355260	44213455	44310759	44501	97304
1.3480E_DMAP1_ERI3	0.157165	0.144316	1455.35	1847.98	coding	coding	InsideLoop	chr1	44355260	44213455	44329103	26157	115648
1.3481E_DMAP1_ERI3	0.157165	0.144316	1455.35	1847.98	coding	coding	InsideLoop	chr1	44355260	44213455	44336947	18313	123492
1.3482E_DMAP1_ERI3	0.157165	0.144316	1455.35	1847.98	coding	coding	OutsideLoop	chr1	44355260	44213455	44346310	8950	132855
1.3489E_DMAP1_MIR5584	0.157165	0	1455.35	0	coding	not_coding	OutsideLoop	chr1	44545493	44213455	44576662	31169	363207
1.3492E_DMAP1_MIR5584	0.157165	0	1455.35	0	coding	not_coding	OutsideLoop	chr1	44545493	44213455	44595460	49967	382005
1.3478E_TMEM53_ERI3	0.114761	0.144316	876.888	1847.98	coding	coding	InsideLoop	chr1	44355260	44674481	44310759	44501	363722
1.3482E_TMEM53_ERI3	0.114761	0.144316	876.888	1847.98	coding	coding	InsideLoop	chr1	44355260	44674481	44346310	8950	328171
1.3477E_ARMH1_ERI3	0.188514	0.144316	185.211	1847.98	coding	coding	InsideLoop	chr1	44355260	44674692	44299870	55390	374822
1.3478E_ARMH1_ERI3	0.188514	0.144316	185.211	1847.98	coding	coding	InsideLoop	chr1	44355260	44674692	44310759	44501	363933
1.3482E_ARMH1_ERI3	0.188514	0.144316	185.211	1847.98	coding	coding	InsideLoop	chr1	44355260	44674692	44346310	8950	328382
1.3538E_EIF2B3_CCNB1IP1P1	0.24162	0	3362.53	0	coding	not_coding	OutsideLoop	chr1	44958557	44986722	44948062	10495	38660
1.3605E_UROD_MMACHC	0.158527	0.18818	4507.07	715.558	coding	coding	OutsideLoop	chr1	45500300	45010950	45508090	7790	497140
1.3614E_UROD_ENSG00000281133	0.158527	0	4507.07	0	coding	not_coding	OutsideLoop	chr1	45580996	45010950	45569033	11963	558083
1.3558E_ZSWIM5_OSTCP5	0.220932	0	375.826	0	coding	not_coding	OutsideLoop	chr1	45070429	45306209	45092874	22445	213335
1.3555E_MUTYH_OSTCP5	0.193799	0	775.827	0	coding	not_coding	InsideLoop	chr1	45070429	45340893	45048610	21819	292283
1.3614E_PRDX1_ENSG00000281133	0.075128	0	7827.06	0	coding	not_coding	OutsideLoop	chr1	45580996	45542732	45569033	11963	26301
1.3605E_AKR1A1_MMACHC	0.158991	0.18818	7699.36	715.558	coding	coding	InsideLoop	chr1	45500300	45550543	45508090	7790	42453
1.3605E_NASP_MMACHC	0.169556	0.18818	2389.21	715.558	coding	coding	InsideLoop	chr1	45500300	45583846	45508090	7790	75756
1.3660E_RPS15AP10_MAST2	0.250836	0.229883	143.78	644.719	not_coding	coding	OutsideLoop	chr1	45786987	45646197	45955221	168234	309024
1.3684E_RPS15AP10_P3R3URF	0.250836	0	143.78	0	not_coding	coding	InsideLoop	chr1	46176488	45646197	46183029	6541	536832
1.3645E_IPP_MAST2	0.168351	0.229883	1135.54	644.719	coding	coding	InsideLoop	chr1	45786987	45750653	45796930	9943	46277
1.3647E_IPP_MAST2	0.168351	0.229883	1135.54	644.719	coding	coding	OutsideLoop	chr1	45786987	45750653	45809022	22035	58369
1.3660E_IPP_MAST2	0.168351	0.229883	1135.54	644.719	coding	coding	OutsideLoop	chr1	45786987	45750653	45955221	168234	204568
1.3684E_IPP_P3R3URF	0.168351	0	1135.54	0	coding	coding	InsideLoop	chr1	46176488	45750653	46183029	6541	432376
1.3660E_PIK3R3_MAST2	0.243931	0.229883	1166.68	644.719	coding	coding	InsideLoop	chr1	45786987	46133036	45955221	168234	177815
1.3672E_PIK3R3_ENSG00000233114	0.243931	0	1166.68	0	coding	not_coding	OutsideLoop	chr1	46104950	46133036	46081763	23187	51273
1.3678E_PIK3R3_ENSG00000227857	0.243931	0	1166.68	0	coding	not_coding	OutsideLoop	chr1	46134531	46133036	46141822	7291	8786
1.3679E_PIK3R3_ENSG00000227857	0.243931	0	1166.68	0	coding	not_coding	OutsideLoop	chr1	46134531	46133036	46146271	11740	13235
1.3684E_PIK3R3_P3R3URF	0.243931	0	1166.68	0	coding	coding	InsideLoop	chr1	46176488	46133036	46183029	6541	49993
1.3660E_POMGNT1_MAST2	0.292465	0.229883	3300.14	644.719	coding	coding	InsideLoop	chr1	45786987	46220305	45955221	168234	265084
1.3684E_POMGNT1_P3R3URF	0.292465	0	3300.14	0	coding	coding	OutsideLoop	chr1	46176488	46220305	46183029	6541	37276
1.3694E_LRRC41_RAD54L	0.200204	0.264147	4045.14	89.3394	coding	coding	OutsideLoop	chr1	46246461	46303616	46266616	20155	37000
1.3700E_LRRC41_UQCRH	0.200204	0.182652	4045.14	7007.2	coding	coding	OutsideLoop	chr1	46303698	46303616	46309319	5621	5703
1.3702E_LRRC41_UQCRH	0.200204	0.182652	4045.14	7007.2	coding	coding	OutsideLoop	chr1	46303698	46303616	46317120	13422	13504
1.3700E_NSUN4_UQCRH	0.175511	0.182652	2101.45	7007.2	coding	coding	InsideLoop	chr1	46303698	46340789	46309319	5621	31470
1.3738E_MOB3C_EFCAB14-AS1	0.352545	0	614.079	0	coding	not_coding	OutsideLoop	chr1	46674036	46616811	46687488	13452	70677
1.3725E_ATPAF1_MKNK1	0.154185	0.135485	1810.95	2592.26	coding	coding	InsideLoop	chr1	46616843	46673867	46576330	40513	97537
1.3726E_ATPAF1_MKNK1	0.154185	0.135485	1810.95	2592.26	coding	coding	InsideLoop	chr1	46616843	46673867	46584045	32798	89822
1.3738E_ATPAF1_EFCAB14-AS1	0.154185	0	1810.95	0	coding	not_coding	OutsideLoop	chr1	46674036	46673867	46687488	13452	13621
1.3715E_EFCAB14_FAAH	0.172139	0.310666	6492.52	1431.04	coding	coding	InsideLoop	chr1	46394317	46719146	46412963	18646	306183
1.3716E_EFCAB14_FAAHP1	0.172139	0	6492.52	0	coding	not_coding	OutsideLoop	chr1	46432129	46719146	46422470	9659	296676
1.3720E_EFCAB14_DMBX1	0.172139	0	6492.52	0	coding	coding	OutsideLoop	chr1	46489836	46719146	46481664	8172	237482
1.3723E_EFCAB14_KNCN	0.172139	0	6492.52	0	coding	coding	OutsideLoop	chr1	46551647	46719146	46559584	7937	159562
1.3726E_EFCAB14_MKNK1	0.172139	0.135485	6492.52	2592.26	coding	coding	InsideLoop	chr1	46616843	46719146	46584045	32798	135101
1.3818E_AGBL4_ENSG00000287661	0.210688	0	546.757	0	coding	not_coding	InsideLoop	chr1	48552991	50023954	48577520	24529	1446434
1.3821E_AGBL4_ENSG00000287661	0.210688	0	546.757	0	coding	not_coding	InsideLoop	chr1	48552991	50023954	48658720	105729	1365234
1.3829E_AGBL4_BEND5	0.210688	0.161708	546.757	213.373	coding	coding	OutsideLoop	chr1	48776969	50023954	48810790	33821	1213164
1.3834E_AGBL4_ENSG00000286597	0.210688	0	546.757	0	coding	not_coding	OutsideLoop	chr1	48926021	50023954	48890123	35898	1133831
1.3836E_AGBL4_ENSG00000286597	0.210688	0	546.757	0	coding	not_coding	OutsideLoop	chr1	48926021	50023954	48918374	7647	1105580
1.3838E_AGBL4_ENSG00000286597	0.210688	0	546.757	0	coding	not_coding	InsideLoop	chr1	48926021	50023954	48931297	5276	1092657
1.3839E_AGBL4_ENSG00000286597	0.210688	0	546.757	0	coding	not_coding	InsideLoop	chr1	48926021	50023954	48941681	15660	1082273
1.3840E_AGBL4_ENSG00000286597	0.210688	0	546.757	0	coding	not_coding	InsideLoop	chr1	48926021	50023954	48948964	22943	1074990
1.3841E_AGBL4_ENSG00000286597	0.210688	0	546.757	0	coding	not_coding	InsideLoop	chr1	48926021	50023954	48956320	30299	1067634
1.3842E_AGBL4_ENSG00000286597	0.210688	0	546.757	0	coding	not_coding	InsideLoop	chr1	48926021	50023954	48971668	45647	1052286
1.3847E_AGBL4_ENSG00000229846	0.210688	0	546.757	0	coding	not_coding	InsideLoop	chr1	49025595	50023954	49109105	83510	914849
1.3857E_AGBL4_AGBL4-AS1	0.210688	0	546.757	0	coding	not_coding	OutsideLoop	chr1	49257411	50023954	49230232	27179	793722
1.3859E_AGBL4_AGBL4-AS1	0.210688	0	546.757	0	coding	not_coding	InsideLoop	chr1	49257411	50023954	49266762	9351	757192
1.3861E_AGBL4_AGBL4-IT1	0.210688	0	546.757	0	coding	not_coding	InsideLoop	chr1	49472085	50023954	49369392	102693	654562
1.3864E_AGBL4_AGBL4-IT1	0.210688	0	546.757	0	coding	not_coding	InsideLoop	chr1	49472085	50023954	49396525	75560	627429
1.3866E_AGBL4_AGBL4-IT1	0.210688	0	546.757	0	coding	not_coding	InsideLoop	chr1	49472085	50023954	49435700	36385	588254
1.3867E_AGBL4_AGBL4-IT1	0.210688	0	546.757	0	coding	not_coding	OutsideLoop	chr1	49472085	50023954	49526446	54361	497508
1.3881E_AGBL4_MTND2P29	0.210688	0	546.757	0	coding	not_coding	OutsideLoop	chr1	50017092	50023954	50005713	11379	18241
1.3894E_AGBL4_ENSG00000230828	0.210688	0	546.757	0	coding	not_coding	OutsideLoop	chr1	50114937	50023954	50124763	9826	100809
1.3897E_AGBL4_ENSG00000230828	0.210688	0	546.757	0	coding	not_coding	OutsideLoop	chr1	50114937	50023954	50139400	24463	115446
1.3836E_ELAVL4_ENSG00000286597	0.157357	0	2730.16	0	coding	not_coding	OutsideLoop	chr1	48926021	50024029	48918374	7647	1105655
1.3840E_ELAVL4_ENSG00000286597	0.157357	0	2730.16	0	coding	not_coding	InsideLoop	chr1	48926021	50024029	48948964	22943	1075065
1.3841E_ELAVL4_ENSG00000286597	0.157357	0	2730.16	0	coding	not_coding	InsideLoop	chr1	48926021	50024029	48956320	30299	1067709
1.3842E_ELAVL4_ENSG00000286597	0.157357	0	2730.16	0	coding	not_coding	InsideLoop	chr1	48926021	50024029	48971668	45647	1052361
1.3861E_ELAVL4_AGBL4-IT1	0.157357	0	2730.16	0	coding	not_coding	InsideLoop	chr1	49472085	50024029	49369392	102693	654637
1.3864E_ELAVL4_AGBL4-IT1	0.157357	0	2730.16	0	coding	not_coding	InsideLoop	chr1	49472085	50024029	49396525	75560	627504
1.3866E_ELAVL4_AGBL4-IT1	0.157357	0	2730.16	0	coding	not_coding	InsideLoop	chr1	49472085	50024029	49435700	36385	588329
1.3838E_ELAVL4_ENSG00000286597	0.157357	0	2730.16	0	coding	not_coding	InsideLoop	chr1	48926021	50024029	48931297	5276	1092732
1.3839E_ELAVL4_ENSG00000286597	0.157357	0	2730.16	0	coding	not_coding	InsideLoop	chr1	48926021	50024029	48941681	15660	1082348
1.3894E_ELAVL4_ENSG00000230828	0.157357	0	2730.16	0	coding	not_coding	OutsideLoop	chr1	50114937	50024029	50124763	9826	100734
1.3897E_ELAVL4_ENSG00000230828	0.157357	0	2730.16	0	coding	not_coding	OutsideLoop	chr1	50114937	50024029	50139400	24463	115371
1.3947E_CDKN2C_FAF1	0.200571	0.18638	292.973	1871.77	coding	coding	OutsideLoop	chr1	50960267	50960745	50931675	28592	29070
1.3926E_RNF11_RNU6-1026P	0.196676	0	4953.12	0	coding	not_coding	InsideLoop	chr1	50582404	51236273	50633319	50915	602954
1.3928E_RNF11_RNU6-1026P	0.196676	0	4953.12	0	coding	not_coding	InsideLoop	chr1	50582404	51236273	50659670	77266	576603
1.3929E_RNF11_PHB1P12	0.196676	0	4953.12	0	coding	not_coding	OutsideLoop	chr1	50780340	51236273	50685467	94873	550806
1.3930E_RNF11_PHB1P12	0.196676	0	4953.12	0	coding	not_coding	OutsideLoop	chr1	50780340	51236273	50688636	91704	547637
1.3931E_RNF11_PHB1P12	0.196676	0	4953.12	0	coding	not_coding	OutsideLoop	chr1	50780340	51236273	50709090	71250	527183
1.3932E_RNF11_PHB1P12	0.196676	0	4953.12	0	coding	not_coding	OutsideLoop	chr1	50780340	51236273	50712913	67427	523360
1.3933E_RNF11_PHB1P12	0.196676	0	4953.12	0	coding	not_coding	OutsideLoop	chr1	50780340	51236273	50739753	40587	496520
1.3934E_RNF11_PHB1P12	0.196676	0	4953.12	0	coding	not_coding	OutsideLoop	chr1	50780340	51236273	50747441	32899	488832
1.3936E_RNF11_PHB1P12	0.196676	0	4953.12	0	coding	not_coding	OutsideLoop	chr1	50780340	51236273	50769491	10849	466782
1.3938E_RNF11_PHB1P12	0.196676	0	4953.12	0	coding	not_coding	InsideLoop	chr1	50780340	51236273	50792172	11832	444101
1.3939E_RNF11_PHB1P12	0.196676	0	4953.12	0	coding	not_coding	InsideLoop	chr1	50780340	51236273	50798046	17706	438227
1.3941E_RNF11_MRPS6P2	0.196676	0	4953.12	0	coding	not_coding	OutsideLoop	chr1	50846468	51236273	50831285	15183	404988
1.3945E_RNF11_FAF1	0.196676	0.18638	4953.12	1871.77	coding	coding	InsideLoop	chr1	50960267	51236273	50910565	49702	325708
1.3946E_RNF11_FAF1	0.196676	0.18638	4953.12	1871.77	coding	coding	InsideLoop	chr1	50960267	51236273	50925786	34481	310487
1.3950E_RNF11_FAF1	0.196676	0.18638	4953.12	1871.77	coding	coding	InsideLoop	chr1	50960267	51236273	50943726	16541	292547
1.3951E_RNF11_FAF1	0.196676	0.18638	4953.12	1871.77	coding	coding	InsideLoop	chr1	50960267	51236273	50949741	10526	286532
1.3957E_RNF11_MIR4421	0.196676	0	4953.12	0	coding	not_coding	OutsideLoop	chr1	51059837	51236273	51042058	17779	194215
1.3970E_RNF11_ENSG00000236434	0.196676	0	4953.12	0	coding	not_coding	InsideLoop	chr1	51266074	51236273	51276589	10515	40316
1.3994E_RNF11_ENSG00000238140	0.196676	0	4953.12	0	coding	not_coding	OutsideLoop	chr1	51461721	51236273	51473183	11462	236910
1.4014E_RNF11_GAPDHP51	0.196676	0	4953.12	0	coding	not_coding	OutsideLoop	chr1	51708137	51236273	51670010	38127	433737
1.4017E_RNF11_GAPDHP51	0.196676	0	4953.12	0	coding	not_coding	OutsideLoop	chr1	51708137	51236273	51680429	27708	444156
1.4018E_RNF11_GAPDHP51	0.196676	0	4953.12	0	coding	not_coding	OutsideLoop	chr1	51708137	51236273	51690198	17939	453925
1.4021E_RNF11_SLC25A6P3	0.196676	0	4953.12	0	coding	not_coding	OutsideLoop	chr1	51709062	51236273	51716905	7843	480632
1.4020E_TTC39A_GAPDHP51	0.317236	0	6624.04	0	coding	not_coding	OutsideLoop	chr1	51708137	51345116	51700451	7686	355335
1.4021E_TTC39A_SLC25A6P3	0.317236	0	6624.04	0	coding	not_coding	OutsideLoop	chr1	51709062	51345116	51716905	7843	371789
1.3994E_EPS15-AS1_ENSG00000238140	0.302731	0	81.5838	0	not_coding	not_coding	InsideLoop	chr1	51461721	51518288	51473183	11462	45105
1.4014E_OSBPL9_GAPDHP51	0.15234	0	3841.74	0	coding	not_coding	OutsideLoop	chr1	51708137	51577179	51670010	38127	92831
1.4017E_OSBPL9_GAPDHP51	0.15234	0	3841.74	0	coding	not_coding	OutsideLoop	chr1	51708137	51577179	51680429	27708	103250
1.4018E_OSBPL9_GAPDHP51	0.15234	0	3841.74	0	coding	not_coding	OutsideLoop	chr1	51708137	51577179	51690198	17939	113019
1.4021E_OSBPL9_SLC25A6P3	0.15234	0	3841.74	0	coding	not_coding	OutsideLoop	chr1	51709062	51577179	51716905	7843	139726
1.4020E_OSBPL9_GAPDHP51	0.15234	0	3841.74	0	coding	not_coding	OutsideLoop	chr1	51708137	51577179	51700451	7686	123272
1.3991E_NRDC_ENSG00000238140	0.164195	0	6913.58	0	coding	not_coding	OutsideLoop	chr1	51461721	51878805	51445289	16432	433516
1.4034E_NRDC_TSEN15P2	0.164195	0	6913.58	0	coding	not_coding	OutsideLoop	chr1	51859778	51878805	51868680	8902	10125
1.4052E_NRDC_BTF3L4	0.164195	0.182941	6913.58	6838.73	coding	coding	OutsideLoop	chr1	52056199	51878805	52066999	10800	188194
1.4077E_NRDC_ANAPC10P1	0.164195	0	6913.58	0	coding	not_coding	OutsideLoop	chr1	52253621	51878805	52297142	43521	418337
1.4077E_TXNDC12_ANAPC10P1	0.184957	0	5183.01	0	coding	not_coding	OutsideLoop	chr1	52253621	52055772	52297142	43521	241370
1.4094E_TXNDC12_PRPF38A	0.184957	0.193626	5183.01	3169.93	coding	coding	OutsideLoop	chr1	52404602	52055772	52420081	15479	364309
1.4069E_ZFYVE9_ENSG00000236004	0.265534	0	1368.58	0	coding	not_coding	InsideLoop	chr1	52190309	52142089	52205993	15684	63904
1.4071E_ZFYVE9_DNAJC19P7	0.265534	0	1368.58	0	coding	not_coding	OutsideLoop	chr1	52252773	52142089	52221704	31069	79615
1.4073E_ZFYVE9_DNAJC19P7	0.265534	0	1368.58	0	coding	not_coding	OutsideLoop	chr1	52252773	52142089	52245662	7111	103573
1.4075E_ZFYVE9_ANAPC10P1	0.265534	0	1368.58	0	coding	not_coding	OutsideLoop	chr1	52253621	52142089	52262706	9085	120617
1.4076E_ZFYVE9_ANAPC10P1	0.265534	0	1368.58	0	coding	not_coding	OutsideLoop	chr1	52253621	52142089	52270542	16921	128453
1.4077E_ZFYVE9_ANAPC10P1	0.265534	0	1368.58	0	coding	not_coding	OutsideLoop	chr1	52253621	52142089	52297142	43521	155053
1.4087E_ZFYVE9_PLA2G12AP1	0.265534	0	1368.58	0	coding	not_coding	OutsideLoop	chr1	52368677	52142089	52374292	5615	232203
1.4090E_ZFYVE9_PLA2G12AP1	0.265534	0	1368.58	0	coding	not_coding	OutsideLoop	chr1	52368677	52142089	52385331	16654	243242
1.4094E_ZFYVE9_PRPF38A	0.265534	0.193626	1368.58	3169.93	coding	coding	OutsideLoop	chr1	52404602	52142089	52420081	15479	277992
1.4095E_ZFYVE9_PRPF38A	0.265534	0.193626	1368.58	3169.93	coding	coding	OutsideLoop	chr1	52404602	52142089	52443959	39357	301870
1.4104E_ZFYVE9_SHISAL2A	0.265534	0.294809	1368.58	204.711	coding	coding	InsideLoop	chr1	52633168	52142089	52625768	7400	483679
1.4111E_ZFYVE9_COA7	0.265534	0.210757	1368.58	1255.21	coding	coding	InsideLoop	chr1	52698347	52142089	52703430	5083	561341
1.4054E_CC2D1B_BTF3L4	0.161023	0.182941	1330.6	6838.73	coding	coding	InsideLoop	chr1	52056199	52366205	52084634	28435	281571
1.4054E_ORC1_BTF3L4	0.23001	0.182941	112.409	6838.73	coding	coding	InsideLoop	chr1	52056199	52404423	52084634	28435	319789
1.4055E_ORC1_BTF3L4	0.23001	0.182941	112.409	6838.73	coding	coding	InsideLoop	chr1	52056199	52404423	52090568	34369	313855
1.4109E_ORC1_COA7	0.23001	0.210757	112.409	1255.21	coding	coding	OutsideLoop	chr1	52698347	52404423	52685430	12917	281007
1.4111E_ORC1_COA7	0.23001	0.210757	112.409	1255.21	coding	coding	InsideLoop	chr1	52698347	52404423	52703430	5083	299007
1.4102E_TUT4_GPX7	0.264423	0.251504	4281.58	869.841	coding	coding	InsideLoop	chr1	52602371	52553487	52590971	11400	37484
1.4109E_TUT4_COA7	0.264423	0.210757	4281.58	1255.21	coding	coding	OutsideLoop	chr1	52698347	52553487	52685430	12917	131943
1.4111E_TUT4_COA7	0.264423	0.210757	4281.58	1255.21	coding	coding	InsideLoop	chr1	52698347	52553487	52703430	5083	149943
1.4111E_ZYG11B_COA7	0.198811	0.210757	2198.74	1255.21	coding	coding	OutsideLoop	chr1	52698347	52726453	52703430	5083	23023
1.4115E_ZYG11B_RNU2-30P	0.198811	0	2198.74	0	coding	not_coding	OutsideLoop	chr1	52754322	52726453	52740895	13427	14442
1.4111E_ECHDC2_COA7	0.171694	0.210757	2376.1	1255.21	coding	coding	OutsideLoop	chr1	52698347	52927212	52703430	5083	223782
1.4111E_SCP2_COA7	0.227409	0.210757	14871.4	1255.21	coding	coding	OutsideLoop	chr1	52698347	52927276	52703430	5083	223846
1.4137E_SCP2_PODN	0.227409	0.647429	14871.4	214.098	coding	coding	InsideLoop	chr1	53062052	52927276	53049928	12124	122652
1.4131E_SCP2_H3P2	0.227409	0	14871.4	0	coding	not_coding	InsideLoop	chr1	52943930	52927276	52956117	12187	28841
1.4111E_CPT2_COA7	0.175889	0.210757	1346.91	1255.21	coding	coding	OutsideLoop	chr1	52698347	53196792	52703430	5083	493362
1.4118E_CPT2_RNU2-30P	0.175889	0	1346.91	0	coding	not_coding	InsideLoop	chr1	52754322	53196792	52760018	5696	436774
1.4122E_CPT2_RNU6-969P	0.175889	0	1346.91	0	coding	not_coding	InsideLoop	chr1	52805212	53196792	52795275	9937	401517
1.4137E_CPT2_PODN	0.175889	0.647429	1346.91	214.098	coding	coding	OutsideLoop	chr1	53062052	53196792	53049928	12124	146864
1.4176E_YIPF1_DIO1	0.171468	0	1733.53	0	coding	coding	OutsideLoop	chr1	53891239	53889798	53909484	18245	19686
1.4177E_YIPF1_DIO1	0.171468	0	1733.53	0	coding	coding	OutsideLoop	chr1	53891239	53889798	53914674	23435	24876
1.4178E_YIPF1_HSPB11	0.171468	0.180821	1733.53	1894.96	coding	coding	OutsideLoop	chr1	53945572	53889798	53920689	24883	30891
1.4179E_YIPF1_HSPB11	0.171468	0.180821	1733.53	1894.96	coding	coding	OutsideLoop	chr1	53945572	53889798	53928413	17159	38615
1.4183E_YIPF1_HNRNPA3P12	0.171468	0	1733.53	0	coding	not_coding	OutsideLoop	chr1	53976031	53889798	53965525	10506	75727
1.4171E_LRRC42_ENSG00000229687	0.146802	0	2052.77	0	coding	not_coding	InsideLoop	chr1	53841547	53946077	53853306	11759	92771
1.4186E_LDLRAD1_HNRNPA3P12	0.445615	0	334.898	0	coding	not_coding	OutsideLoop	chr1	53976031	54018186	53988254	12223	29932
1.4248E_ACOT11_FAM151A	0.249922	0	1414.71	0	coding	coding	OutsideLoop	chr1	54623556	54542257	54595577	27979	53320
1.4250E_ACOT11_FAM151A	0.249922	0	1414.71	0	coding	coding	OutsideLoop	chr1	54623556	54542257	54615290	8266	73033
1.4262E_TTC22_ENSG00000237453	0.140559	0	1258.8	0	coding	not_coding	OutsideLoop	chr1	54792885	54801323	54779682	13203	21641
1.4291E_PLPP3_USP24	0.051205	0.162246	245.539	2984.58	coding	coding	InsideLoop	chr1	55215378	56645301	55142717	72661	1502584
1.4308E_PLPP3_MIR4422	0.051205	0	245.539	0	coding	not_coding	InsideLoop	chr1	55225641	56645301	55282630	56989	1362671
1.4309E_PLPP3_MIR4422	0.051205	0	245.539	0	coding	not_coding	InsideLoop	chr1	55225641	56645301	55291680	66039	1353621
1.4310E_PLPP3_ENSG00000234810	0.051205	0	245.539	0	coding	not_coding	OutsideLoop	chr1	55329288	56645301	55300462	28826	1344839
1.4287E_PRKAA2_PCSK9	0.264839	0.049511	1710.46	17.6364	coding	coding	InsideLoop	chr1	55039445	56645314	55097258	57813	1548056
1.4288E_PRKAA2_PCSK9	0.264839	0.049511	1710.46	17.6364	coding	coding	InsideLoop	chr1	55039445	56645314	55108254	68809	1537060
1.4289E_PRKAA2_PCSK9	0.264839	0.049511	1710.46	17.6364	coding	coding	InsideLoop	chr1	55039445	56645314	55121001	81556	1524313
1.4303E_PRKAA2_MIR4422	0.264839	0	1710.46	0	coding	not_coding	InsideLoop	chr1	55225641	56645314	55250394	24753	1394920
1.4285E_FYB2_PCSK9	0.63575	0.049511	1824.05	17.6364	coding	coding	InsideLoop	chr1	55039445	56819696	55077738	38293	1741958
1.4290E_FYB2_USP24	0.63575	0.162246	1824.05	2984.58	coding	coding	InsideLoop	chr1	55215378	56819696	55127838	87540	1691858
1.4291E_FYB2_USP24	0.63575	0.162246	1824.05	2984.58	coding	coding	InsideLoop	chr1	55215378	56819696	55142717	72661	1676979
1.4292E_FYB2_USP24	0.63575	0.162246	1824.05	2984.58	coding	coding	InsideLoop	chr1	55215378	56819696	55158057	57321	1661639
1.4305E_FYB2_MIR4422	0.63575	0	1824.05	0	coding	not_coding	InsideLoop	chr1	55225641	56819696	55265358	39717	1554338
1.4308E_FYB2_MIR4422	0.63575	0	1824.05	0	coding	not_coding	InsideLoop	chr1	55225641	56819696	55282630	56989	1537066
1.4309E_FYB2_MIR4422	0.63575	0	1824.05	0	coding	not_coding	InsideLoop	chr1	55225641	56819696	55291680	66039	1528016
1.4379E_FYB2_ENSG00000236341	0.63575	0	1824.05	0	coding	not_coding	InsideLoop	chr1	56963886	56819696	56952436	11450	132740
1.4396E_FYB2_DAB1-AS1	0.63575	0	1824.05	0	coding	not_coding	InsideLoop	chr1	57860532	56819696	57826306	34226	1006610
1.4399E_FYB2_DAB1-AS1	0.63575	0	1824.05	0	coding	not_coding	InsideLoop	chr1	57860532	56819696	57850105	10427	1030409
1.4400E_FYB2_DAB1-AS1	0.63575	0	1824.05	0	coding	not_coding	InsideLoop	chr1	57860532	56819696	57855188	5344	1035492
1.4403E_FYB2_HNRNPA1P6	0.63575	0	1824.05	0	coding	not_coding	OutsideLoop	chr1	58049291	56819696	58041291	8000	1221595
1.4404E_FYB2_ENSG00000233216	0.63575	0	1824.05	0	coding	not_coding	OutsideLoop	chr1	58229003	56819696	58157811	71192	1338115
1.4596E_MYSM1_CYP2J2	0.193981	0.080803	1966.76	126.242	coding	coding	OutsideLoop	chr1	59926773	58700090	59902079	24694	1201989
1.4459E_LINC01135_ENSG00000272226	0.366551	0	101.778	0	not_coding	not_coding	OutsideLoop	chr1	58813342	58785160	58806682	6660	21522
1.4476E_LINC01135_LINC01358	0.366551	0	101.778	0	not_coding	not_coding	InsideLoop	chr1	58933643	58785160	58920959	12684	135799
1.4459E_LINC02777_ENSG00000272226	0.487616	0	465.31	0	not_coding	not_coding	InsideLoop	chr1	58813342	58931897	58806682	6660	125215
1.4490E_LINC02777_LINC01358	0.487616	0	465.31	0	not_coding	not_coding	OutsideLoop	chr1	58933643	58931897	59028737	95094	96840
1.4521E_LINC02777_ENSG00000270457	0.487616	0	465.31	0	not_coding	not_coding	OutsideLoop	chr1	59289640	58931897	59246446	43194	314549
1.4452E_FGGY_JUN	0.168397	0.067551	927.428	2147.06	coding	coding	InsideLoop	chr1	58784048	59296638	58754015	30033	542623
1.4455E_FGGY_JUN	0.168397	0.067551	927.428	2147.06	coding	coding	InsideLoop	chr1	58784048	59296638	58773588	10460	523050
1.4459E_FGGY_ENSG00000272226	0.168397	0	927.428	0	coding	not_coding	InsideLoop	chr1	58813342	59296638	58806682	6660	489956
1.4488E_FGGY_LINC01358	0.168397	0	927.428	0	coding	not_coding	OutsideLoop	chr1	58933643	59296638	59013928	80285	282710
1.4490E_FGGY_LINC01358	0.168397	0	927.428	0	coding	not_coding	InsideLoop	chr1	58933643	59296638	59028737	95094	267901
1.4503E_FGGY_LINC01358	0.168397	0	927.428	0	coding	not_coding	OutsideLoop	chr1	58933643	59296638	59105628	171985	191010
1.4446E_HOOK1_ENSG00000283445	0.235079	0	4714.09	0	coding	not_coding	OutsideLoop	chr1	58715609	59814786	58709470	6139	1105316
1.4449E_HOOK1_ENSG00000283445	0.235079	0	4714.09	0	coding	not_coding	InsideLoop	chr1	58715609	59814786	58736077	20468	1078709
1.4452E_HOOK1_JUN	0.235079	0.067551	4714.09	2147.06	coding	coding	InsideLoop	chr1	58784048	59814786	58754015	30033	1060771
1.4455E_HOOK1_JUN	0.235079	0.067551	4714.09	2147.06	coding	coding	InsideLoop	chr1	58784048	59814786	58773588	10460	1041198
1.4644E_NFIA_NFIA-AS1	0.109384	0	2186.97	0	coding	not_coding	OutsideLoop	chr1	61253510	60865259	61233749	19761	368490
1.4685E_PATJ_RNU6-414P	0.159405	0	5943.35	0	coding	not_coding	InsideLoop	chr1	61816419	61742477	61805728	10691	63251
1.4753E_PGM1_RN7SL130P	0.132553	0	3175.87	0	coding	not_coding	OutsideLoop	chr1	63655743	63593411	63678277	22534	84866
1.4820E_PGM1_UBE2U	0.132553	0.027742	3175.87	12.4522	coding	coding	OutsideLoop	chr1	64203623	63593411	64247115	43492	653704
1.4822E_PGM1_UBE2U	0.132553	0.027742	3175.87	12.4522	coding	coding	OutsideLoop	chr1	64203623	63593411	64269844	66221	676433
1.4833E_PGM1_RAVER2	0.132553	0.238183	3175.87	1389.36	coding	coding	OutsideLoop	chr1	64745075	63593411	64814440	69365	1221029
1.4815E_PGM1_UBE2U	0.132553	0.027742	3175.87	12.4522	coding	coding	OutsideLoop	chr1	64203623	63593411	64216803	13180	623392
1.4753E_ROR1_RN7SL130P	0.338489	0	2638.51	0	coding	not_coding	InsideLoop	chr1	63655743	63774017	63678277	22534	95740
1.4755E_ROR1_RN7SL130P	0.338489	0	2638.51	0	coding	not_coding	InsideLoop	chr1	63655743	63774017	63701251	45508	72766
1.4820E_ROR1_UBE2U	0.338489	0.027742	2638.51	12.4522	coding	coding	OutsideLoop	chr1	64203623	63774017	64247115	43492	473098
1.4752E_ROR1-AS1_RN7SL130P	0.189991	0	1670.13	0	not_coding	not_coding	InsideLoop	chr1	63655743	64171342	63670626	14883	500716
1.4755E_ROR1-AS1_RN7SL130P	0.189991	0	1670.13	0	not_coding	not_coding	InsideLoop	chr1	63655743	64171342	63701251	45508	470091
1.4756E_ROR1-AS1_RN7SL130P	0.189991	0	1670.13	0	not_coding	not_coding	InsideLoop	chr1	63655743	64171342	63711966	56223	459376
1.4816E_ROR1-AS1_UBE2U	0.189991	0.027742	1670.13	12.4522	not_coding	coding	OutsideLoop	chr1	64203623	64171342	64223189	19566	51847
1.4821E_ROR1-AS1_UBE2U	0.189991	0.027742	1670.13	12.4522	not_coding	coding	OutsideLoop	chr1	64203623	64171342	64257667	54044	86325
1.4822E_JAK1_UBE2U	0.146716	0.027742	8056.96	12.4522	coding	coding	InsideLoop	chr1	64203623	65067754	64269844	66221	797910
1.4833E_JAK1_RAVER2	0.146716	0.238183	8056.96	1389.36	coding	coding	OutsideLoop	chr1	64745075	65067754	64814440	69365	253314
1.4856E_JAK1_MIR3671	0.146716	0	8056.96	0	coding	not_coding	OutsideLoop	chr1	65057842	65067754	65040733	17109	27021
1.4870E_DNAJC6_ENSG00000290094	0.270604	0	1574.82	0	coding	not_coding	OutsideLoop	chr1	65310302	65248219	65342728	32426	94509
1.4872E_DNAJC6_ENSG00000290094	0.270604	0	1574.82	0	coding	not_coding	OutsideLoop	chr1	65310302	65248219	65358159	47857	109940
1.4873E_DNAJC6_RNU2-15P	0.270604	0	1574.82	0	coding	not_coding	InsideLoop	chr1	65415816	65248219	65396418	19398	148199
1.4871E_LEPROT_ENSG00000290094	0.1183	0	5422.09	0	coding	not_coding	InsideLoop	chr1	65310302	65420587	65350632	40330	69955
1.4872E_LEPROT_ENSG00000290094	0.1183	0	5422.09	0	coding	not_coding	InsideLoop	chr1	65310302	65420587	65358159	47857	62428
1.4873E_LEPROT_RNU2-15P	0.1183	0	5422.09	0	coding	not_coding	OutsideLoop	chr1	65415816	65420587	65396418	19398	24169
1.4923E_SLC35D1_MIER1	0.29981	0.180106	1825.27	7763.36	coding	coding	InsideLoop	chr1	66924895	67054148	66989416	64521	64732
1.4923E_C1orf141_MIER1	0.50104	0.180106	101.231	7763.36	coding	coding	InsideLoop	chr1	66924895	67231853	66989416	64521	242437
1.4916E_IL23R_MIER1	0.420797	0.180106	218.318	7763.36	coding	coding	InsideLoop	chr1	66924895	67138907	66944482	19587	194425
1.4922E_IL23R_MIER1	0.420797	0.180106	218.318	7763.36	coding	coding	InsideLoop	chr1	66924895	67138907	66984386	59491	154521
1.4923E_IL23R_MIER1	0.420797	0.180106	218.318	7763.36	coding	coding	InsideLoop	chr1	66924895	67138907	66989416	64521	149491
1.4960E_GADD45A_HNRNPCP9	0.097912	0	1186.61	0	coding	not_coding	OutsideLoop	chr1	67661013	67685201	67667556	6543	17645
1.4979E_GNG12-AS1_GNG12	0.152434	0.1122	59.659	5055.34	not_coding	coding	OutsideLoop	chr1	67833467	67832293	67859846	26379	27553
1.4980E_GNG12-AS1_GNG12	0.152434	0.1122	59.659	5055.34	not_coding	coding	OutsideLoop	chr1	67833467	67832293	67882249	48782	49956
1.4981E_GNG12-AS1_GNG12	0.152434	0.1122	59.659	5055.34	not_coding	coding	OutsideLoop	chr1	67833467	67832293	67890115	56648	57822
1.4979E_DIRAS3_GNG12	0.222883	0.1122	2580.37	5055.34	coding	coding	OutsideLoop	chr1	67833467	68051717	67859846	26379	191871
1.4980E_DIRAS3_GNG12	0.222883	0.1122	2580.37	5055.34	coding	coding	OutsideLoop	chr1	67833467	68051717	67882249	48782	169468
1.4981E_DIRAS3_GNG12	0.222883	0.1122	2580.37	5055.34	coding	coding	OutsideLoop	chr1	67833467	68051717	67890115	56648	161602
1.5021E_HHLA3_RN7SL242P	0.225968	0	1044.47	0	not_coding	not_coding	InsideLoop	chr1	70180440	70360437	70137120	43320	223317
1.5026E_HHLA3_SRSF11	0.225968	0.214669	1044.47	14899.1	not_coding	coding	OutsideLoop	chr1	70205682	70360437	70231633	25951	128804
1.5032E_HHLA3_ANKRD13C	0.225968	0.233754	1044.47	2745.74	not_coding	coding	OutsideLoop	chr1	70354734	70360437	70308002	46732	52435
1.5034E_HHLA3_ANKRD13C	0.225968	0.233754	1044.47	2745.74	not_coding	coding	OutsideLoop	chr1	70354734	70360437	70335521	19213	24916
1.5035E_HHLA3_ANKRD13C	0.225968	0.233754	1044.47	2745.74	not_coding	coding	OutsideLoop	chr1	70354734	70360437	70341145	13589	19292
1.5039E_HHLA3_HHLA3-AS1	0.225968	0	1044.47	0	not_coding	not_coding	InsideLoop	chr1	70360436	70360437	70367287	6851	6850
1.5040E_HHLA3_HHLA3-AS1	0.225968	0	1044.47	0	not_coding	not_coding	InsideLoop	chr1	70360436	70360437	70372918	12482	12481
1.5046E_HHLA3_ENSG00000271992	0.225968	0	1044.47	0	not_coding	not_coding	InsideLoop	chr1	70445071	70360437	70438059	7012	77622
1.5049E_HHLA3_ENSG00000271992	0.225968	0	1044.47	0	not_coding	not_coding	OutsideLoop	chr1	70445071	70360437	70487706	42635	127269
1.5061E_HHLA3_ENSG00000269933	0.225968	0	1044.47	0	not_coding	not_coding	OutsideLoop	chr1	71006502	70360437	70999824	6678	639387
1.5049E_CTH_ENSG00000271992	0.158815	0	461.743	0	coding	not_coding	OutsideLoop	chr1	70445071	70411218	70487706	42635	76488
1.5051E_PTGER3_CHORDC1P5	0.765186	0	1716.09	0	coding	not_coding	OutsideLoop	chr1	70530526	71047816	70510024	20502	537792
1.5052E_PTGER3_CHORDC1P5	0.765186	0	1716.09	0	coding	not_coding	OutsideLoop	chr1	70530526	71047816	70524575	5951	523241
1.5062E_PTGER3_ENSG00000269933	0.765186	0	1716.09	0	coding	not_coding	OutsideLoop	chr1	71006502	71047816	71015116	8614	32700
1.5063E_PTGER3_ENSG00000269933	0.765186	0	1716.09	0	coding	not_coding	OutsideLoop	chr1	71006502	71047816	71021064	14562	26752
1.5026E_ZRANB2_SRSF11	0.208051	0.214669	5946.07	14899.1	coding	coding	InsideLoop	chr1	70205682	71081289	70231633	25951	849656
1.5095E_CRYZ_LRRC53	0.180251	0	7622.59	0	coding	coding	InsideLoop	chr1	74512611	74733408	74505445	7166	227963
1.5097E_CRYZ_LRRC53	0.180251	0	7622.59	0	coding	coding	OutsideLoop	chr1	74512611	74733408	74522760	10149	210648
1.5098E_CRYZ_LRRC53	0.180251	0	7622.59	0	coding	coding	OutsideLoop	chr1	74512611	74733408	74529284	16673	204124
1.5115E_ST6GALNAC5_ENSG00000223905	0.13723	0	665.361	0	coding	not_coding	InsideLoop	chr1	76354246	76867480	76337343	16903	530137
1.5116E_ST6GALNAC5_ENSG00000223905	0.13723	0	665.361	0	coding	not_coding	InsideLoop	chr1	76354246	76867480	76345391	8855	522089
1.5118E_ST6GALNAC5_ENSG00000272855	0.13723	0	665.361	0	coding	not_coding	OutsideLoop	chr1	76636877	76867480	76511300	125577	356180
1.5119E_ST6GALNAC5_TPI1P1	0.13723	0	665.361	0	coding	not_coding	InsideLoop	chr1	76699789	76867480	76724779	24990	142701
1.5120E_ST6GALNAC5_RNU6-161P	0.13723	0	665.361	0	coding	not_coding	OutsideLoop	chr1	76753135	76867480	76731084	22051	136396
1.5144E_ST6GALNAC5_ENSG00000226084	0.13723	0	665.361	0	coding	not_coding	InsideLoop	chr1	77129114	76867480	77117847	11267	250367
1.5157E_AK5_ENSG00000287870	0.20773	0	231.611	0	coding	not_coding	OutsideLoop	chr1	77248633	77282019	77264998	16365	17021
1.5149E_AK5_ENSG00000226084	0.20773	0	231.611	0	coding	not_coding	InsideLoop	chr1	77129114	77282019	77155005	25891	127014
1.5150E_AK5_ENSG00000228187	0.20773	0	231.611	0	coding	not_coding	OutsideLoop	chr1	77194825	77282019	77168733	26092	113286
1.5154E_AK5_PIGK	0.20773	0.282733	231.611	5997.28	coding	coding	InsideLoop	chr1	77219430	77282019	77214386	5044	67633
1.5162E_AK5_ENSG00000233099	0.20773	0	231.611	0	coding	not_coding	OutsideLoop	chr1	77349585	77282019	77342751	6834	60732
1.5170E_AK5_RNA5SP20	0.20773	0	231.611	0	coding	not_coding	InsideLoop	chr1	77614869	77282019	77574618	40251	292599
1.5171E_AK5_RNA5SP20	0.20773	0	231.611	0	coding	not_coding	InsideLoop	chr1	77614869	77282019	77585912	28957	303893
1.5172E_AK5_RNA5SP20	0.20773	0	231.611	0	coding	not_coding	InsideLoop	chr1	77614869	77282019	77592801	22068	310782
1.5174E_AK5_RNA5SP20	0.20773	0	231.611	0	coding	not_coding	OutsideLoop	chr1	77614869	77282019	77623852	8983	341833
1.5149E_ZZZ3_ENSG00000226084	0.15358	0	3289.72	0	coding	not_coding	InsideLoop	chr1	77129114	77683419	77155005	25891	528414
1.5150E_ZZZ3_ENSG00000228187	0.15358	0	3289.72	0	coding	not_coding	OutsideLoop	chr1	77194825	77683419	77168733	26092	514686
1.5152E_ZZZ3_ENSG00000228187	0.15358	0	3289.72	0	coding	not_coding	OutsideLoop	chr1	77194825	77683419	77186555	8270	496864
1.5153E_ZZZ3_ENSG00000228187	0.15358	0	3289.72	0	coding	not_coding	InsideLoop	chr1	77194825	77683419	77202343	7518	481076
1.5170E_ZZZ3_RNA5SP20	0.15358	0	3289.72	0	coding	not_coding	OutsideLoop	chr1	77614869	77683419	77574618	40251	108801
1.5171E_ZZZ3_RNA5SP20	0.15358	0	3289.72	0	coding	not_coding	OutsideLoop	chr1	77614869	77683419	77585912	28957	97507
1.5172E_ZZZ3_RNA5SP20	0.15358	0	3289.72	0	coding	not_coding	OutsideLoop	chr1	77614869	77683419	77592801	22068	90618
1.5173E_ZZZ3_RNA5SP20	0.15358	0	3289.72	0	coding	not_coding	OutsideLoop	chr1	77614869	77683419	77606867	8002	76552
1.5174E_ZZZ3_RNA5SP20	0.15358	0	3289.72	0	coding	not_coding	OutsideLoop	chr1	77614869	77683419	77623852	8983	59567
1.5218E_FUBP1_RNA5SP22	0.196677	0	7285.64	0	coding	not_coding	InsideLoop	chr1	78094915	77979110	78112872	17957	133762
1.5241E_TTLL7_TTLL7-IT1	0.186643	0	2154.22	0	coding	not_coding	InsideLoop	chr1	83984300	83999150	83951770	32530	47380
1.5242E_TTLL7_TTLL7-IT1	0.186643	0	2154.22	0	coding	not_coding	InsideLoop	chr1	83984300	83999150	83973771	10529	25379
1.5243E_TTLL7_TTLL7-IT1	0.186643	0	2154.22	0	coding	not_coding	InsideLoop	chr1	83984300	83999150	83978799	5501	20351
1.5248E_TTLL7_PRKACB-DT	0.186643	0	2154.22	0	coding	not_coding	OutsideLoop	chr1	84077961	83999150	84061304	16657	62154
1.5251E_TTLL7_TXN2P1	0.186643	0	2154.22	0	coding	not_coding	OutsideLoop	chr1	84085741	83999150	84092050	6309	92900
1.5252E_TTLL7_TXN2P1	0.186643	0	2154.22	0	coding	not_coding	OutsideLoop	chr1	84085741	83999150	84103516	17775	104366
1.5276E_TTLL7_DNASE2B	0.186643	0	2154.22	0	coding	coding	OutsideLoop	chr1	84398484	83999150	84414062	15578	414912
1.5280E_TTLL7_DNASE2B	0.186643	0	2154.22	0	coding	coding	OutsideLoop	chr1	84398484	83999150	84435787	37303	436637
1.5307E_TTLL7_ENSG00000232622	0.186643	0	2154.22	0	coding	not_coding	InsideLoop	chr1	84637106	83999150	84662882	25776	663732
1.5317E_TTLL7_ENSG00000285325	0.186643	0	2154.22	0	coding	not_coding	InsideLoop	chr1	84785427	83999150	84744468	40959	745318
1.5318E_TTLL7_ENSG00000285325	0.186643	0	2154.22	0	coding	not_coding	InsideLoop	chr1	84785427	83999150	84749548	35879	750398
1.5317E_PRKACB_ENSG00000285325	0.099704	0	2843.19	0	coding	not_coding	InsideLoop	chr1	84785427	84078062	84744468	40959	666406
1.5318E_PRKACB_ENSG00000285325	0.099704	0	2843.19	0	coding	not_coding	InsideLoop	chr1	84785427	84078062	84749548	35879	671486
1.5280E_PRKACB_DNASE2B	0.099704	0	2843.19	0	coding	coding	OutsideLoop	chr1	84398484	84078062	84435787	37303	357725
1.5274E_PRKACB_UOX	0.099704	0.031491	2843.19	10.7305	coding	not_coding	OutsideLoop	chr1	84397831	84078062	84387602	10229	309540
1.5279E_PRKACB_DNASE2B	0.099704	0	2843.19	0	coding	coding	OutsideLoop	chr1	84398484	84078062	84426564	28080	348502
1.5317E_RPF1_ENSG00000285325	0.208285	0	2922.03	0	coding	not_coding	InsideLoop	chr1	84785427	84479259	84744468	40959	265209
1.5318E_RPF1_ENSG00000285325	0.208285	0	2922.03	0	coding	not_coding	InsideLoop	chr1	84785427	84479259	84749548	35879	270289
1.5294E_GNG5_ENSG00000285851	0.121321	0	5734.17	0	coding	not_coding	OutsideLoop	chr1	84556688	84506581	84540187	16501	33606
1.5298E_GNG5_CTBS	0.121321	0.279419	5734.17	4534.29	coding	coding	InsideLoop	chr1	84574480	84506581	84582966	8486	76385
1.5300E_GNG5_ENSG00000285374	0.121321	0	5734.17	0	coding	not_coding	InsideLoop	chr1	84607099	84506581	84599438	7661	92857
1.5302E_GNG5_ENSG00000285374	0.121321	0	5734.17	0	coding	not_coding	OutsideLoop	chr1	84607099	84506581	84612255	5156	105674
1.5306E_GNG5_ENSG00000232622	0.121321	0	5734.17	0	coding	not_coding	InsideLoop	chr1	84637106	84506581	84649173	12067	142592
1.5317E_GNG5_ENSG00000285325	0.121321	0	5734.17	0	coding	not_coding	InsideLoop	chr1	84785427	84506581	84744468	40959	237887
1.5318E_GNG5_ENSG00000285325	0.121321	0	5734.17	0	coding	not_coding	InsideLoop	chr1	84785427	84506581	84749548	35879	242967
1.5319E_GNG5_ENSG00000285325	0.121321	0	5734.17	0	coding	not_coding	InsideLoop	chr1	84785427	84506581	84754892	30535	248311
1.5276E_SSX2IP_DNASE2B	0.561187	0	9561.67	0	coding	coding	InsideLoop	chr1	84398484	84690803	84414062	15578	276741
1.5317E_SSX2IP_ENSG00000285325	0.561187	0	9561.67	0	coding	not_coding	InsideLoop	chr1	84785427	84690803	84744468	40959	53665
1.5318E_SSX2IP_ENSG00000285325	0.561187	0	9561.67	0	coding	not_coding	InsideLoop	chr1	84785427	84690803	84749548	35879	58745
1.5319E_SSX2IP_ENSG00000285325	0.561187	0	9561.67	0	coding	not_coding	InsideLoop	chr1	84785427	84690803	84754892	30535	64089
1.5327E_MCOLN3_LPAR3	0.358069	0.051176	5398.43	57.4525	coding	coding	OutsideLoop	chr1	84893206	85048500	84942298	49092	106202
1.5339E_MCOLN3_DNAI3	0.358069	0	5398.43	0	coding	coding	OutsideLoop	chr1	84999147	85048500	85070443	71296	21943
1.5327E_SYDE2_LPAR3	0.477146	0.051176	1769.46	57.4525	coding	coding	OutsideLoop	chr1	84893206	85201724	84942298	49092	259426
1.5349E_SYDE2_ENSG00000280099	0.477146	0	1769.46	0	coding	not_coding	OutsideLoop	chr1	85154203	85201724	85159300	5097	42424
1.5350E_SYDE2_ENSG00000280099	0.477146	0	1769.46	0	coding	not_coding	OutsideLoop	chr1	85154203	85201724	85170858	16655	30866
1.5327E_C1orf52_LPAR3	0.21567	0.051176	2555.26	57.4525	coding	coding	OutsideLoop	chr1	84893206	85259672	84942298	49092	317374
1.5394E_ODF2L_ENSG00000231349	0.256253	0	5305.82	0	coding	not_coding	InsideLoop	chr1	86404866	86396342	86410449	5583	14107
1.5429E_ODF2L_ENSG00000225568	0.256253	0	5305.82	0	coding	not_coding	OutsideLoop	chr1	87045875	86396342	87076277	30402	679935
1.5430E_ODF2L_ENSG00000225568	0.256253	0	5305.82	0	coding	not_coding	OutsideLoop	chr1	87045875	86396342	87082782	36907	686440
1.5394E_SH3GLB1_ENSG00000231349	0.143624	0	6041.23	0	coding	not_coding	OutsideLoop	chr1	86404866	86704570	86410449	5583	294121
1.5430E_SH3GLB1_ENSG00000225568	0.143624	0	6041.23	0	coding	not_coding	OutsideLoop	chr1	87045875	86704570	87082782	36907	378212
1.5415E_SELENOF_ENSG00000284846	0.180668	0	11354.9	0	coding	not_coding	InsideLoop	chr1	86834169	86914424	86824779	9390	89645
1.5429E_SELENOF_ENSG00000225568	0.180668	0	11354.9	0	coding	not_coding	OutsideLoop	chr1	87045875	86914424	87076277	30402	161853
1.5430E_SELENOF_ENSG00000225568	0.180668	0	11354.9	0	coding	not_coding	OutsideLoop	chr1	87045875	86914424	87082782	36907	168358
1.5466E_RBMXL1_ENSG00000235308	0.241832	0	1028.03	0	coding	not_coding	InsideLoop	chr1	88923370	88992960	88938329	14959	54631
1.5482E_RBMXL1_GBP6	0.241832	0.230484	1028.03	250.822	coding	coding	InsideLoop	chr1	89364059	88992960	89357063	6996	364103
1.5485E_RBMXL1_GBP6	0.241832	0.230484	1028.03	250.822	coding	coding	OutsideLoop	chr1	89364059	88992960	89378165	14106	385205
1.5486E_RBMXL1_CAPNS1P1	0.241832	0	1028.03	0	coding	not_coding	InsideLoop	chr1	89394033	88992960	89385198	8835	392238
1.5490E_RBMXL1_GBP1P1	0.241832	0	1028.03	0	coding	not_coding	OutsideLoop	chr1	89407679	88992960	89431485	23806	438525
1.5491E_RBMXL1_GBP1P1	0.241832	0	1028.03	0	coding	not_coding	OutsideLoop	chr1	89407679	88992960	89440258	32579	447298
1.5501E_RBMXL1_ENSG00000288629	0.241832	0	1028.03	0	coding	coding	InsideLoop	chr1	89579592	88992960	89554842	24750	561882
1.5502E_RBMXL1_ENSG00000288629	0.241832	0	1028.03	0	coding	coding	InsideLoop	chr1	89579592	88992960	89565552	14040	572592
1.5506E_RBMXL1_ENSG00000288629	0.241832	0	1028.03	0	coding	coding	OutsideLoop	chr1	89579592	88992960	89591575	11983	598615
1.5507E_RBMXL1_ENSG00000288629	0.241832	0	1028.03	0	coding	coding	OutsideLoop	chr1	89579592	88992960	89601788	22196	608828
1.5510E_RBMXL1_ENSG00000231613	0.241832	0	1028.03	0	coding	not_coding	InsideLoop	chr1	89788914	88992960	89745504	43410	752544
1.5530E_RBMXL1_RN7SKP272	0.241832	0	1028.03	0	coding	not_coding	OutsideLoop	chr1	89987944	88992960	89981935	6009	988975
1.5530E_LRRC8D_RN7SKP272	0.267306	0	1794.9	0	coding	not_coding	OutsideLoop	chr1	89987944	89821014	89981935	6009	160921
1.5512E_ZNF326_ENSG00000231613	0.1996	0	3341.25	0	coding	not_coding	OutsideLoop	chr1	89788914	89995110	89782143	6771	212967
1.5530E_ZNF326_RN7SKP272	0.1996	0	3341.25	0	coding	not_coding	InsideLoop	chr1	89987944	89995110	89981935	6009	13175
1.5541E_ZNF644_PHKA1P1	0.240916	0	5782.15	0	coding	not_coding	OutsideLoop	chr1	90893612	91022272	90910698	17086	111574
1.5542E_ZNF644_PHKA1P1	0.240916	0	5782.15	0	coding	not_coding	OutsideLoop	chr1	90893612	91022272	90922734	29122	99538
1.5544E_ZNF644_PHKA1P1	0.240916	0	5782.15	0	coding	not_coding	OutsideLoop	chr1	90893612	91022272	90940354	46742	81918
1.5554E_ZNF644_RPL5P6	0.240916	0	5782.15	0	coding	not_coding	OutsideLoop	chr1	91023919	91022272	91035693	11774	13421
1.5555E_ZNF644_RPL5P6	0.240916	0	5782.15	0	coding	not_coding	OutsideLoop	chr1	91023919	91022272	91044835	20916	22563
1.5557E_ZNF644_RPL5P6	0.240916	0	5782.15	0	coding	not_coding	OutsideLoop	chr1	91023919	91022272	91054261	30342	31989
1.5620E_HFM1_TGFBR3	0.188921	0.003297	157.729	34.3643	coding	coding	InsideLoop	chr1	91906335	91404856	91925271	18936	520415
1.5620E_CDC7_TGFBR3	0.190543	0.003297	321.193	34.3643	coding	coding	InsideLoop	chr1	91906335	91500851	91925271	18936	424420
1.5624E_RPAP2_ENSG00000289483	0.203455	0	14077.7	0	coding	not_coding	InsideLoop	chr1	92029903	92299059	91999839	30064	299220
1.5660E_CCDC18-AS1_ENSG00000229567	0.266743	0	4518.78	0	not_coding	not_coding	OutsideLoop	chr1	93279129	93346025	93300867	21738	45158
1.5719E_CCDC18-AS1_MIR760	0.266743	0	4518.78	0	not_coding	not_coding	InsideLoop	chr1	93846832	93346025	93827665	19167	481640
1.5711E_FNBP1L_MIR760	0.225095	0	6045.54	0	coding	not_coding	InsideLoop	chr1	93846832	93448118	93769030	77802	320912
1.5717E_FNBP1L_MIR760	0.225095	0	6045.54	0	coding	not_coding	InsideLoop	chr1	93846832	93448118	93814758	32074	366640
1.5719E_FNBP1L_MIR760	0.225095	0	6045.54	0	coding	not_coding	InsideLoop	chr1	93846832	93448118	93827665	19167	379547
1.5717E_BCAR3-AS1_MIR760	0.18394	0	397.856	0	not_coding	not_coding	InsideLoop	chr1	93846832	93591966	93814758	32074	222792
1.5719E_BCAR3-AS1_MIR760	0.18394	0	397.856	0	not_coding	not_coding	InsideLoop	chr1	93846832	93591966	93827665	19167	235699
1.5717E_BCAR3_MIR760	0.334996	0	902.129	0	coding	not_coding	InsideLoop	chr1	93846832	93847150	93814758	32074	32392
1.5719E_BCAR3_MIR760	0.334996	0	902.129	0	coding	not_coding	InsideLoop	chr1	93846832	93847150	93827665	19167	19485
1.5712E_BCAR3_MIR760	0.334996	0	902.129	0	coding	not_coding	InsideLoop	chr1	93846832	93847150	93772974	73858	74176
1.5716E_BCAR3_MIR760	0.334996	0	902.129	0	coding	not_coding	InsideLoop	chr1	93846832	93847150	93802926	43906	44224
1.5732E_DNTTIP2_CHCHD2P5	0.221675	0	11051.1	0	coding	not_coding	OutsideLoop	chr1	93921667	93879918	93916576	5091	36658
1.5732E_GCLM_CHCHD2P5	0.248214	0	6534.38	0	coding	not_coding	OutsideLoop	chr1	93921667	93909456	93916576	5091	7120
1.5745E_ARHGAP29_ABCA4	0.153496	0	1024.57	0	coding	coding	InsideLoop	chr1	94121148	94275068	94033401	87747	241667
1.5747E_ARHGAP29_ABCA4	0.153496	0	1024.57	0	coding	coding	InsideLoop	chr1	94121148	94275068	94044626	76522	230442
1.5748E_ARHGAP29_ABCA4	0.153496	0	1024.57	0	coding	coding	InsideLoop	chr1	94121148	94275068	94053329	67819	221739
1.5750E_ARHGAP29_ABCA4	0.153496	0	1024.57	0	coding	coding	InsideLoop	chr1	94121148	94275068	94069150	51998	205918
1.5789E_ARHGAP29_ABCD3	0.153496	0.294475	1024.57	5800.82	coding	coding	OutsideLoop	chr1	94418389	94275068	94434014	15625	158946
1.5791E_ARHGAP29_ABCD3	0.153496	0.294475	1024.57	5800.82	coding	coding	OutsideLoop	chr1	94418389	94275068	94441652	23263	166584
1.5796E_SLC44A3_F3	0.144779	0.050924	1502.72	1764.8	coding	coding	InsideLoop	chr1	94541759	94820342	94490703	51056	329639
1.5797E_SLC44A3_F3	0.144779	0.050924	1502.72	1764.8	coding	coding	InsideLoop	chr1	94541759	94820342	94501308	40451	319034
1.5798E_SLC44A3_F3	0.144779	0.050924	1502.72	1764.8	coding	coding	InsideLoop	chr1	94541759	94820342	94515077	26682	305265
1.5799E_SLC44A3_F3	0.144779	0.050924	1502.72	1764.8	coding	coding	InsideLoop	chr1	94541759	94820342	94524911	16848	295431
1.5800E_SLC44A3_F3	0.144779	0.050924	1502.72	1764.8	coding	coding	InsideLoop	chr1	94541759	94820342	94534310	7449	286032
1.5795E_SLC44A3-AS1_ABCD3	0.160917	0.294475	348.082	5800.82	not_coding	coding	InsideLoop	chr1	94418389	94855426	94479915	61526	375511
1.5796E_SLC44A3-AS1_F3	0.160917	0.050924	348.082	1764.8	not_coding	coding	InsideLoop	chr1	94541759	94855426	94490703	51056	364723
1.5797E_SLC44A3-AS1_F3	0.160917	0.050924	348.082	1764.8	not_coding	coding	InsideLoop	chr1	94541759	94855426	94501308	40451	354118
1.5798E_SLC44A3-AS1_F3	0.160917	0.050924	348.082	1764.8	not_coding	coding	InsideLoop	chr1	94541759	94855426	94515077	26682	340349
1.5799E_SLC44A3-AS1_F3	0.160917	0.050924	348.082	1764.8	not_coding	coding	InsideLoop	chr1	94541759	94855426	94524911	16848	330515
1.5886E_PLPPR5_ENSG00000227034	0.709947	0	446.254	0	coding	not_coding	OutsideLoop	chr1	99008218	99227929	99013383	5165	214546
1.5887E_PLPPR5_ENSG00000227034	0.709947	0	446.254	0	coding	not_coding	OutsideLoop	chr1	99008218	99227929	99019929	11711	208000
1.5899E_PLPPR5_LINC01708	0.709947	0	446.254	0	coding	not_coding	OutsideLoop	chr1	99600995	99227929	99483052	117943	255123
1.5953E_CDC14A_BCAS2P2	0.210144	0	217.828	0	coding	not_coding	InsideLoop	chr1	100000000	100000000	100000000	17389	66414
1.5942E_SLC30A7_ENSG00000230287	0.163262	0	5914.79	0	coding	not_coding	OutsideLoop	chr1	100000000	101000000	100000000	8738	655724
1.5957E_SLC30A7_ENSG00000228086	0.163262	0	5914.79	0	coding	not_coding	InsideLoop	chr1	100000000	101000000	100000000	17937	428016
1.5998E_VAV3_NTNG1	0.115179	0.015397	637.978	35.5702	coding	coding	InsideLoop	chr1	107000000	108000000	107000000	136796	688377
1.5999E_VAV3_NTNG1	0.115179	0.015397	637.978	35.5702	coding	coding	InsideLoop	chr1	107000000	108000000	107000000	142438	682735
1.6000E_VAV3_NDUFA4P1	0.115179	0	637.978	0	coding	not_coding	OutsideLoop	chr1	108000000	108000000	107000000	138765	598742
1.6001E_VAV3_NDUFA4P1	0.115179	0	637.978	0	coding	not_coding	OutsideLoop	chr1	108000000	108000000	107000000	96511	556488
1.6002E_VAV3_NDUFA4P1	0.115179	0	637.978	0	coding	not_coding	OutsideLoop	chr1	108000000	108000000	107000000	68764	528741
1.6003E_VAV3_NDUFA4P1	0.115179	0	637.978	0	coding	not_coding	OutsideLoop	chr1	108000000	108000000	107000000	59298	519275
1.6004E_VAV3_NDUFA4P1	0.115179	0	637.978	0	coding	not_coding	InsideLoop	chr1	108000000	108000000	108000000	27885	432092
1.6005E_VAV3_NDUFA4P1	0.115179	0	637.978	0	coding	not_coding	InsideLoop	chr1	108000000	108000000	108000000	39604	420373
1.6007E_VAV3_NDUFA4P1	0.115179	0	637.978	0	coding	not_coding	InsideLoop	chr1	108000000	108000000	108000000	67686	392291
1.6048E_PRPF38B_SLC25A24	0.158411	0.140816	3335.96	1648.3	coding	coding	InsideLoop	chr1	108000000	109000000	108000000	19020	510481
1.6050E_PRPF38B_SLC25A24	0.158411	0.140816	3335.96	1648.3	coding	coding	OutsideLoop	chr1	108000000	109000000	108000000	7934	483527
1.6055E_PRPF38B_FAM102B	0.158411	0.169719	3335.96	379.12	coding	coding	InsideLoop	chr1	109000000	109000000	109000000	24934	107287
1.6057E_PRPF38B_FAM102B	0.158411	0.169719	3335.96	379.12	coding	coding	InsideLoop	chr1	109000000	109000000	109000000	42715	89506
1.6058E_PRPF38B_HENMT1	0.158411	0.184543	3335.96	302.258	coding	coding	InsideLoop	chr1	109000000	109000000	109000000	50156	80940
1.6059E_PRPF38B_HENMT1	0.158411	0.184543	3335.96	302.258	coding	coding	InsideLoop	chr1	109000000	109000000	109000000	35872	66656
1.6062E_PRPF38B_ENSG00000290126	0.158411	0	3335.96	0	coding	not_coding	OutsideLoop	chr1	109000000	109000000	109000000	11114	11236
1.6078E_PRPF38B_AKNAD1	0.158411	0	3335.96	0	coding	coding	OutsideLoop	chr1	109000000	109000000	109000000	147483	123691
1.6079E_PRPF38B_AKNAD1	0.158411	0	3335.96	0	coding	coding	OutsideLoop	chr1	109000000	109000000	109000000	131319	139855
1.6078E_STXBP3_AKNAD1	0.162229	0	3397.11	0	coding	coding	OutsideLoop	chr1	109000000	109000000	109000000	147483	69327
1.6079E_STXBP3_AKNAD1	0.162229	0	3397.11	0	coding	coding	OutsideLoop	chr1	109000000	109000000	109000000	131319	85491
1.6078E_CLCC1_AKNAD1	0.166925	0	3303.83	0	coding	coding	InsideLoop	chr1	109000000	109000000	109000000	147483	147526
1.6079E_CLCC1_AKNAD1	0.166925	0	3303.83	0	coding	coding	InsideLoop	chr1	109000000	109000000	109000000	131319	131362
1.6123E_MYBPHL_PSRC1	0.944505	0.641439	240.083	255.619	coding	coding	OutsideLoop	chr1	109000000	109000000	109000000	7901	15924
1.6120E_SORT1_PSRC1	0.187486	0.641439	6330.45	255.619	coding	coding	InsideLoop	chr1	109000000	109000000	109000000	8219	122951
1.6142E_ATXN7L2_GPR61	0.23774	0	132.048	0	coding	coding	InsideLoop	chr1	110000000	109000000	110000000	10207	46186
1.6142E_CYB561D1_GPR61	0.136622	0	618.199	0	coding	coding	InsideLoop	chr1	110000000	109000000	110000000	10207	35613
1.6142E_AMPD2_GPR61	0.200522	0	3951.92	0	coding	coding	OutsideLoop	chr1	110000000	110000000	110000000	10207	86439
1.6146E_AMPD2_GNAI3	0.200522	0.150505	3951.92	7051.5	coding	coding	InsideLoop	chr1	110000000	110000000	110000000	6960	60529
1.6147E_AMPD2_GNAI3	0.200522	0.150505	3951.92	7051.5	coding	coding	InsideLoop	chr1	110000000	110000000	110000000	19315	48174
1.6148E_AMPD2_RNU6V	0.200522	0	3951.92	0	coding	not_coding	InsideLoop	chr1	110000000	110000000	110000000	10673	35137
1.6177E_AMPD2_CSF1	0.200522	0.037257	3951.92	169.856	coding	coding	OutsideLoop	chr1	110000000	110000000	110000000	21206	315344
1.6142E_AHCYL1_GPR61	0.154015	0	7535.72	0	coding	coding	OutsideLoop	chr1	110000000	110000000	110000000	10207	455100
1.6147E_AHCYL1_GNAI3	0.154015	0.150505	7535.72	7051.5	coding	coding	InsideLoop	chr1	110000000	110000000	110000000	19315	416835
1.6148E_AHCYL1_RNU6V	0.154015	0	7535.72	0	coding	not_coding	InsideLoop	chr1	110000000	110000000	110000000	10673	403798
1.6158E_AHCYL1_GSTM2	0.154015	0.167615	7535.72	1294.11	coding	coding	InsideLoop	chr1	110000000	110000000	110000000	5531	311212
1.6167E_AHCYL1_NDUFA5P10	0.154015	0	7535.72	0	coding	not_coding	OutsideLoop	chr1	110000000	110000000	110000000	6062	167705
1.6169E_AHCYL1_LINC01768	0.154015	0	7535.72	0	coding	not_coding	InsideLoop	chr1	110000000	110000000	110000000	16782	139628
1.6170E_AHCYL1_LINC01768	0.154015	0	7535.72	0	coding	not_coding	InsideLoop	chr1	110000000	110000000	110000000	22138	134272
1.6177E_AHCYL1_CSF1	0.154015	0.037257	7535.72	169.856	coding	coding	InsideLoop	chr1	110000000	110000000	110000000	21206	53317
1.6220E_STRIP1_LAMTOR5	0.183493	0.196202	1613.27	10606.7	coding	coding	OutsideLoop	chr1	110000000	110000000	110000000	8041	368324
1.6212E_KCNC4_RBM15	0.357069	0.218858	4390.54	483.661	coding	coding	InsideLoop	chr1	110000000	110000000	110000000	19389	108803
1.6213E_KCNC4_RBM15	0.357069	0.218858	4390.54	483.661	coding	coding	InsideLoop	chr1	110000000	110000000	110000000	8487	119705
1.6215E_KCNC4_RBM15	0.357069	0.218858	4390.54	483.661	coding	coding	OutsideLoop	chr1	110000000	110000000	110000000	7670	135862
1.6218E_KCNC4_SLC16A4	0.357069	0.193357	4390.54	291.516	coding	coding	OutsideLoop	chr1	110000000	110000000	110000000	9865	170903
1.6220E_KCNC4_LAMTOR5	0.357069	0.196202	4390.54	10606.7	coding	coding	OutsideLoop	chr1	110000000	110000000	110000000	8041	189587
1.6228E_KCNC4_ENSG00000270380	0.357069	0	4390.54	0	coding	not_coding	InsideLoop	chr1	110000000	110000000	110000000	7194	254234
1.6212E_RBM15-AS1_RBM15	0.208723	0.218858	135.792	483.661	not_coding	coding	OutsideLoop	chr1	110000000	110000000	110000000	19389	20054
1.6213E_RBM15-AS1_RBM15	0.208723	0.218858	135.792	483.661	not_coding	coding	OutsideLoop	chr1	110000000	110000000	110000000	8487	9152
1.6218E_RBM15-AS1_SLC16A4	0.208723	0.193357	135.792	291.516	not_coding	coding	OutsideLoop	chr1	110000000	110000000	110000000	9865	42046
1.6254E_DRAM2_CEPT1	0.187185	0.195719	3558.41	1970.69	coding	coding	OutsideLoop	chr1	111000000	111000000	111000000	7295	6571
1.6255E_DRAM2_CEPT1	0.187185	0.195719	3558.41	1970.69	coding	coding	OutsideLoop	chr1	111000000	111000000	111000000	15517	14793
1.6256E_DRAM2_ENSG00000272982	0.187185	0	3558.41	0	coding	not_coding	OutsideLoop	chr1	111000000	111000000	111000000	18784	22504
1.6271E_DRAM2_PGBP	0.187185	0	3558.41	0	coding	not_coding	InsideLoop	chr1	111000000	111000000	111000000	15158	266774
1.6272E_DRAM2_OVGP1	0.187185	0.579952	3558.41	159.038	coding	coding	OutsideLoop	chr1	111000000	111000000	111000000	8873	278659
1.6262E_DENND2D_CHI3L2	0.156592	0.003175	1763.11	0.639668	coding	coding	InsideLoop	chr1	111000000	111000000	111000000	21337	17573
1.6270E_DENND2D_PGBP	0.156592	0	1763.11	0	coding	not_coding	InsideLoop	chr1	111000000	111000000	111000000	10381	197665
1.6271E_DENND2D_PGBP	0.156592	0	1763.11	0	coding	not_coding	InsideLoop	chr1	111000000	111000000	111000000	15158	202442
1.6272E_DENND2D_OVGP1	0.156592	0.579952	1763.11	159.038	coding	coding	OutsideLoop	chr1	111000000	111000000	111000000	8873	214327
1.6262E_PIFO_CHI3L2	0.220927	0.003175	984.625	0.639668	coding	coding	OutsideLoop	chr1	111000000	111000000	111000000	21337	124180
1.6270E_PIFO_PGBP	0.220927	0	984.625	0	coding	not_coding	InsideLoop	chr1	111000000	111000000	111000000	10381	55912
1.6271E_PIFO_PGBP	0.220927	0	984.625	0	coding	not_coding	InsideLoop	chr1	111000000	111000000	111000000	15158	60689
1.6272E_PIFO_OVGP1	0.220927	0.579952	984.625	159.038	coding	coding	OutsideLoop	chr1	111000000	111000000	111000000	8873	72574
1.6255E_ATP5PB_CEPT1	0.181905	0.195719	18652.4	1970.69	coding	coding	InsideLoop	chr1	111000000	111000000	111000000	15517	293868
1.6262E_ATP5PB_CHI3L2	0.181905	0.003175	18652.4	0.639668	coding	coding	OutsideLoop	chr1	111000000	111000000	111000000	21337	226756
1.6270E_ATP5PB_PGBP	0.181905	0	18652.4	0	coding	not_coding	OutsideLoop	chr1	111000000	111000000	111000000	10381	46664
1.6271E_ATP5PB_PGBP	0.181905	0	18652.4	0	coding	not_coding	OutsideLoop	chr1	111000000	111000000	111000000	15158	41887
1.6272E_ATP5PB_OVGP1	0.181905	0.579952	18652.4	159.038	coding	coding	InsideLoop	chr1	111000000	111000000	111000000	8873	30002
1.6296E_ATP5PB_INKA2	0.181905	0.2595	18652.4	393.935	coding	coding	OutsideLoop	chr1	112000000	111000000	112000000	22438	284522
1.6300E_ATP5PB_DDX20	0.181905	0.223974	18652.4	1221.35	coding	coding	OutsideLoop	chr1	112000000	111000000	112000000	12969	318937
1.6301E_ATP5PB_DDX20	0.181905	0.223974	18652.4	1221.35	coding	coding	OutsideLoop	chr1	112000000	111000000	112000000	20151	326119
1.6262E_C1orf162_CHI3L2	0.379395	0.003175	382.181	0.639668	coding	coding	OutsideLoop	chr1	111000000	111000000	111000000	21337	251684
1.6270E_C1orf162_PGBP	0.379395	0	382.181	0	coding	not_coding	OutsideLoop	chr1	111000000	111000000	111000000	10381	71592
1.6271E_C1orf162_PGBP	0.379395	0	382.181	0	coding	not_coding	OutsideLoop	chr1	111000000	111000000	111000000	15158	66815
1.6272E_C1orf162_OVGP1	0.379395	0.579952	382.181	159.038	coding	coding	InsideLoop	chr1	111000000	111000000	111000000	8873	54930
1.6300E_C1orf162_DDX20	0.379395	0.223974	382.181	1221.35	coding	coding	OutsideLoop	chr1	112000000	111000000	112000000	12969	294009
1.6300E_KCND3_DDX20	0.520489	0.223974	4480.2	1221.35	coding	coding	InsideLoop	chr1	112000000	112000000	112000000	12969	221867
1.6303E_KCND3_DDX20	0.520489	0.223974	4480.2	1221.35	coding	coding	InsideLoop	chr1	112000000	112000000	112000000	34326	200510
1.6304E_KCND3_DDX20	0.520489	0.223974	4480.2	1221.35	coding	coding	InsideLoop	chr1	112000000	112000000	112000000	42749	192087
1.6305E_KCND3_DDX20	0.520489	0.223974	4480.2	1221.35	coding	coding	InsideLoop	chr1	112000000	112000000	112000000	49008	185828
1.6296E_LINC01750_INKA2	0.60918	0.2595	176.12	393.935	not_coding	coding	InsideLoop	chr1	112000000	112000000	112000000	22438	256384
1.6300E_LINC01750_DDX20	0.60918	0.223974	176.12	1221.35	not_coding	coding	InsideLoop	chr1	112000000	112000000	112000000	12969	221969
1.6303E_LINC01750_DDX20	0.60918	0.223974	176.12	1221.35	not_coding	coding	InsideLoop	chr1	112000000	112000000	112000000	34326	200612
1.6304E_LINC01750_DDX20	0.60918	0.223974	176.12	1221.35	not_coding	coding	InsideLoop	chr1	112000000	112000000	112000000	42749	192189
1.6305E_LINC01750_DDX20	0.60918	0.223974	176.12	1221.35	not_coding	coding	InsideLoop	chr1	112000000	112000000	112000000	49008	185930
1.6333E_ST7L_ENSG00000238761	0.267948	0	1994.75	0	coding	not_coding	InsideLoop	chr1	112000000	113000000	112000000	12487	237334
1.6334E_ST7L_CTTNBP2NL	0.267948	0.129831	1994.75	1275.26	coding	coding	OutsideLoop	chr1	112000000	113000000	112000000	6070	230681
1.6336E_ST7L_CTTNBP2NL	0.267948	0.129831	1994.75	1275.26	coding	coding	InsideLoop	chr1	112000000	113000000	112000000	12830	211781
1.6339E_ST7L_WNT2B	0.267948	0.256387	1994.75	757.55	coding	coding	InsideLoop	chr1	112000000	113000000	112000000	10503	143781
1.6340E_ST7L_WNT2B	0.267948	0.256387	1994.75	757.55	coding	coding	OutsideLoop	chr1	112000000	113000000	113000000	35818	118466
1.6344E_ST7L_ENSG00000273483	0.267948	0	1994.75	0	coding	not_coding	OutsideLoop	chr1	113000000	113000000	113000000	9538	92846
1.6346E_ST7L_ENSG00000273483	0.267948	0	1994.75	0	coding	not_coding	OutsideLoop	chr1	113000000	113000000	113000000	31192	71192
1.6356E_ST7L_RNU7-70P	0.267948	0	1994.75	0	coding	not_coding	InsideLoop	chr1	113000000	113000000	113000000	10081	24040
1.6358E_ST7L_MOV10	0.267948	0.17559	1994.75	1585.37	coding	coding	InsideLoop	chr1	113000000	113000000	113000000	13510	38806
1.6361E_ST7L_MOV10	0.267948	0.17559	1994.75	1585.37	coding	coding	OutsideLoop	chr1	113000000	113000000	113000000	12099	64415
1.6333E_RHOC_ENSG00000238761	0.021225	0	1464.65	0	coding	not_coding	InsideLoop	chr1	112000000	113000000	112000000	12487	323943
1.6334E_RHOC_CTTNBP2NL	0.021225	0.129831	1464.65	1275.26	coding	coding	OutsideLoop	chr1	112000000	113000000	112000000	6070	317290
1.6356E_RHOC_RNU7-70P	0.021225	0	1464.65	0	coding	not_coding	OutsideLoop	chr1	113000000	113000000	113000000	10081	62569
1.6423E_LRIG2_ENSG00000232450	0.231589	0	1946.61	0	coding	not_coding	OutsideLoop	chr1	114000000	113000000	114000000	19137	607296
1.6425E_PHTF1_ENSG00000232450	0.241411	0	1243.14	0	coding	not_coding	InsideLoop	chr1	114000000	114000000	114000000	7970	67828
1.6426E_PHTF1_ENSG00000232450	0.241411	0	1243.14	0	coding	not_coding	OutsideLoop	chr1	114000000	114000000	114000000	8333	51525
1.6453E_PHTF1_DCLRE1B	0.241411	0.214627	1243.14	170.067	coding	coding	OutsideLoop	chr1	114000000	114000000	114000000	8084	153214
1.6425E_RSBN1_ENSG00000232450	0.189489	0	2144.9	0	coding	not_coding	InsideLoop	chr1	114000000	114000000	114000000	7970	120815
1.6425E_HIPK1_ENSG00000232450	0.217919	0	3985.02	0	coding	not_coding	InsideLoop	chr1	114000000	114000000	114000000	7970	237663
1.6426E_HIPK1_ENSG00000232450	0.217919	0	3985.02	0	coding	not_coding	OutsideLoop	chr1	114000000	114000000	114000000	8333	221360
1.6429E_HIPK1_ENSG00000232450	0.217919	0	3985.02	0	coding	not_coding	OutsideLoop	chr1	114000000	114000000	114000000	28356	201337
1.6449E_HIPK1_BCL2L15	0.217919	0.073976	3985.02	271.268	coding	coding	OutsideLoop	chr1	114000000	114000000	114000000	7388	34355
1.6453E_HIPK1_DCLRE1B	0.217919	0.214627	3985.02	170.067	coding	coding	InsideLoop	chr1	114000000	114000000	114000000	8084	16621
1.6454E_HIPK1_DCLRE1B	0.217919	0.214627	3985.02	170.067	coding	coding	OutsideLoop	chr1	114000000	114000000	114000000	12666	12039
1.6478E_OLFML3_ENSG00000232895	0.037425	0	23.7619	0	coding	not_coding	InsideLoop	chr1	114000000	114000000	114000000	8078	290965
1.6484E_OLFML3_ENSG00000271419	0.037425	0	23.7619	0	coding	not_coding	InsideLoop	chr1	114000000	114000000	114000000	7797	366798
1.6485E_TRIM33_ENSG00000226984	0.149695	0	2385.18	0	coding	not_coding	OutsideLoop	chr1	114000000	115000000	114000000	36808	88077
1.6484E_TSPAN2_ENSG00000271419	0.407101	0	6546.23	0	coding	not_coding	OutsideLoop	chr1	114000000	115000000	114000000	7797	743314
1.6501E_TSPAN2_NRAS	0.407101	0.163783	6546.23	2488.88	coding	coding	InsideLoop	chr1	115000000	115000000	115000000	5478	378210
1.6552E_TSPAN2_ENSG00000270631	0.407101	0	6546.23	0	coding	not_coding	InsideLoop	chr1	116000000	115000000	116000000	13788	502071
1.6563E_SLC22A15_NHLH2	0.22309	0.206996	620.393	109.145	coding	coding	InsideLoop	chr1	116000000	116000000	116000000	33514	166110
1.6565E_SLC22A15_NHLH2	0.22309	0.206996	620.393	109.145	coding	coding	InsideLoop	chr1	116000000	116000000	116000000	13356	145952
1.6627E_MAB21L3_ENSG00000224950	0.212321	0	2943.6	0	coding	not_coding	InsideLoop	chr1	116000000	116000000	117000000	8145	395958
1.6607E_ATP1A1_ENSG00000287217	0.078397	0	9020.92	0	coding	not_coding	OutsideLoop	chr1	116000000	116000000	116000000	35331	39716
1.6614E_ATP1A1_RNU6-817P	0.078397	0	9020.92	0	coding	not_coding	OutsideLoop	chr1	116000000	116000000	116000000	10269	30932
1.6614E_ATP1A1-AS1_RNU6-817P	0.159755	0	338.332	0	not_coding	not_coding	InsideLoop	chr1	116000000	116000000	116000000	10269	17701
1.6677E_MAN1A2_TRIM45	0.159802	0.103517	5418.64	279.544	coding	coding	OutsideLoop	chr1	117000000	117000000	117000000	5384	239478
1.6696E_MAN1A2_ENSG00000271427	0.159802	0	5418.64	0	coding	not_coding	InsideLoop	chr1	117000000	117000000	117000000	25415	27391
1.6723E_TENT5C_TENT5C-DT	0.297546	0	7981.6	0	coding	not_coding	OutsideLoop	chr1	118000000	118000000	118000000	6451	6729
1.6789E_HMGCS2_PFN1P9	0.807734	0	456.145	0	coding	not_coding	OutsideLoop	chr1	120000000	120000000	120000000	7041	91452
1.6790E_HMGCS2_PFN1P9	0.807734	0	456.145	0	coding	not_coding	OutsideLoop	chr1	120000000	120000000	120000000	15104	99515
1.6776E_SEC22B_PHGDH	0.23087	0.065752	27192.4	1198.8	coding	coding	InsideLoop	chr1	120000000	120000000	120000000	90398	437711
1.6802E_SEC22B_ENSG00000290999	0.23087	0	27192.4	0	coding	not_coding	OutsideLoop	chr1	121000000	120000000	120000000	56542	315295
1.6804E_SEC22B_ENSG00000290999	0.23087	0	27192.4	0	coding	not_coding	InsideLoop	chr1	121000000	120000000	121000000	5348	377185
1.6864E_NUDT17_POLR3GL	0.38368	0.231655	459.399	1707.66	coding	coding	OutsideLoop	chr1	146000000	146000000	146000000	14484	133544
1.6850E_PIAS3_ANKRD35	0.206649	0	1784.23	0	coding	coding	OutsideLoop	chr1	146000000	146000000	146000000	6593	19437
1.6854E_PIAS3_ITGA10	0.206649	0.061624	1784.23	25.6623	coding	coding	OutsideLoop	chr1	146000000	146000000	146000000	6125	44150
1.6864E_PIAS3_POLR3GL	0.206649	0.231655	1784.23	1707.66	coding	coding	OutsideLoop	chr1	146000000	146000000	146000000	14484	119338
1.6854E_GNRHR2_ITGA10	0.207768	0.061624	555.776	25.6623	not_coding	coding	InsideLoop	chr1	146000000	146000000	146000000	6125	15027
1.6864E_GNRHR2_POLR3GL	0.207768	0.231655	555.776	1707.66	not_coding	coding	OutsideLoop	chr1	146000000	146000000	146000000	14484	60161
1.6864E_LIX1L-AS1_POLR3GL	0.183134	0.231655	150.162	1707.66	not_coding	coding	OutsideLoop	chr1	146000000	146000000	146000000	14484	52584
1.6864E_TXNIP_POLR3GL	0.104663	0.231655	6020.04	1707.66	coding	coding	InsideLoop	chr1	146000000	146000000	146000000	14484	17405
1.6885E_PRKAB2_CHD1L	0.164903	0.196488	1002.05	2880.05	coding	coding	OutsideLoop	chr1	147000000	147000000	147000000	11443	81547
1.6886E_PRKAB2_CHD1L	0.164903	0.196488	1002.05	2880.05	coding	coding	OutsideLoop	chr1	147000000	147000000	147000000	31507	101611
1.6913E_BCL9_ENSG00000227139	0.200399	0	1563.5	0	coding	not_coding	OutsideLoop	chr1	148000000	148000000	148000000	19560	175853
1.6936E_LINC01138_ENSG00000225871	0.239506	0	1816.44	0	not_coding	not_coding	OutsideLoop	chr1	148000000	149000000	148000000	9132	93631
1.6942E_H2AC20_H2BC21	0.103238	0.242005	38.3532	3101.16	coding	coding	OutsideLoop	chr1	150000000	150000000	150000000	8461	8697
1.6975E_MTMR11_RN7SL480P	0.19269	0	1520.24	0	coding	not_coding	InsideLoop	chr1	150000000	150000000	150000000	12088	262665
1.6971E_PLEKHO1_LINC02988	0.23134	0	147.173	0	coding	not_coding	OutsideLoop	chr1	150000000	150000000	150000000	10085	13781
1.6980E_C1orf54_RNU2-17P	0.212414	0	95.4812	0	coding	not_coding	InsideLoop	chr1	150000000	150000000	150000000	6099	25134
1.7013E_FALEC_MIR6878	0.338592	0	101.406	0	not_coding	not_coding	InsideLoop	chr1	150000000	151000000	150000000	6276	17136
1.7057E_FALEC_SETDB1	0.338592	0.210723	101.406	1160.14	not_coding	coding	OutsideLoop	chr1	151000000	151000000	151000000	17786	428292
1.7023E_ENSA_ENSG00000290074	0.203525	0	6339.39	0	coding	not_coding	InsideLoop	chr1	151000000	151000000	151000000	6062	43633
1.7032E_ENSA_ENSG00000288880	0.203525	0	6339.39	0	coding	not_coding	OutsideLoop	chr1	151000000	151000000	151000000	19986	20188
1.7034E_ENSA_ENSG00000288880	0.203525	0	6339.39	0	coding	not_coding	OutsideLoop	chr1	151000000	151000000	151000000	29998	30200
1.7053E_ENSA_CYCSP51	0.203525	0	6339.39	0	coding	not_coding	OutsideLoop	chr1	151000000	151000000	151000000	10744	285028
1.7057E_ENSA_SETDB1	0.203525	0.210723	6339.39	1160.14	coding	coding	OutsideLoop	chr1	151000000	151000000	151000000	17786	314437
1.7060E_ENSA_ENSG00000259357	0.203525	0	6339.39	0	coding	not_coding	InsideLoop	chr1	151000000	151000000	151000000	6795	328838
1.7013E_ARNT_MIR6878	0.162409	0	2856.58	0	coding	not_coding	InsideLoop	chr1	150000000	151000000	150000000	6276	378087
1.7032E_MINDY1_ENSG00000288880	0.21612	0	2458.11	0	coding	not_coding	InsideLoop	chr1	151000000	151000000	151000000	19986	358576
1.7059E_MINDY1_ENSG00000259357	0.21612	0	2458.11	0	coding	not_coding	OutsideLoop	chr1	151000000	151000000	151000000	15986	59117
1.7078E_GABPB2_RPS29P29	0.191895	0	3231.03	0	coding	not_coding	OutsideLoop	chr1	151000000	151000000	151000000	5358	36792
1.7079E_GABPB2_ENSG00000261168	0.191895	0	3231.03	0	coding	not_coding	OutsideLoop	chr1	151000000	151000000	151000000	9353	51679
1.7103E_PSMB4_RFX5	0.182563	0.16245	14104	880.322	coding	coding	OutsideLoop	chr1	151000000	151000000	151000000	9721	42513
1.7133E_POGZ_ENSG00000223861	0.2068	0	9649.59	0	coding	not_coding	OutsideLoop	chr1	152000000	151000000	152000000	22657	120609
1.7154E_POGZ_RNU6-662P	0.2068	0	9649.59	0	coding	not_coding	OutsideLoop	chr1	152000000	151000000	152000000	7130	281076
1.7131E_CGN_ENSG00000223861	0.056803	0	472.823	0	coding	not_coding	OutsideLoop	chr1	152000000	152000000	152000000	5718	52654
1.7133E_CGN_ENSG00000223861	0.056803	0	472.823	0	coding	not_coding	OutsideLoop	chr1	152000000	152000000	152000000	22657	69593
1.7143E_CGN_ENSG00000227045	0.056803	0	472.823	0	coding	not_coding	InsideLoop	chr1	152000000	152000000	152000000	33700	156816
1.7133E_TUFT1_ENSG00000223861	0.131015	0	2743.24	0	coding	not_coding	OutsideLoop	chr1	152000000	152000000	152000000	22657	39798
1.7138E_SNX27_ENSG00000250734	0.170849	0	4503.47	0	coding	not_coding	OutsideLoop	chr1	152000000	152000000	152000000	7715	9072
1.7143E_SNX27_ENSG00000227045	0.170849	0	4503.47	0	coding	not_coding	InsideLoop	chr1	152000000	152000000	152000000	33700	55320
1.7154E_SNX27_RNU6-662P	0.170849	0	4503.47	0	coding	not_coding	OutsideLoop	chr1	152000000	152000000	152000000	7130	128564
1.7131E_RIIAD1_ENSG00000223861	0.612603	0	1042.81	0	coding	not_coding	InsideLoop	chr1	152000000	152000000	152000000	5718	147269
1.7132E_RIIAD1_ENSG00000223861	0.612603	0	1042.81	0	coding	not_coding	InsideLoop	chr1	152000000	152000000	152000000	11926	141061
1.7133E_RIIAD1_ENSG00000223861	0.612603	0	1042.81	0	coding	not_coding	InsideLoop	chr1	152000000	152000000	152000000	22657	130330
1.7138E_RIIAD1_ENSG00000250734	0.612603	0	1042.81	0	coding	not_coding	OutsideLoop	chr1	152000000	152000000	152000000	7715	89355
1.7140E_RIIAD1_RNU6-1062P	0.612603	0	1042.81	0	coding	not_coding	InsideLoop	chr1	152000000	152000000	152000000	10322	70787
1.7142E_RIIAD1_RNU6-1062P	0.612603	0	1042.81	0	coding	not_coding	InsideLoop	chr1	152000000	152000000	152000000	26538	54571
1.7154E_RIIAD1_RNU6-662P	0.612603	0	1042.81	0	coding	not_coding	OutsideLoop	chr1	152000000	152000000	152000000	7130	30137
1.7143E_RIIAD1_ENSG00000227045	0.612603	0	1042.81	0	coding	not_coding	OutsideLoop	chr1	152000000	152000000	152000000	33700	43107
1.7132E_RORC_ENSG00000223861	0.218222	0	930.817	0	coding	not_coding	InsideLoop	chr1	152000000	152000000	152000000	11926	262473
1.7138E_RORC_ENSG00000250734	0.218222	0	930.817	0	coding	not_coding	OutsideLoop	chr1	152000000	152000000	152000000	7715	210767
1.7143E_RORC_ENSG00000227045	0.218222	0	930.817	0	coding	not_coding	OutsideLoop	chr1	152000000	152000000	152000000	33700	164519
1.7154E_RORC_RNU6-662P	0.218222	0	930.817	0	coding	not_coding	InsideLoop	chr1	152000000	152000000	152000000	7130	91275
1.7133E_RORC_ENSG00000223861	0.218222	0	930.817	0	coding	not_coding	InsideLoop	chr1	152000000	152000000	152000000	22657	251742
1.7142E_RORC_RNU6-1062P	0.218222	0	930.817	0	coding	not_coding	InsideLoop	chr1	152000000	152000000	152000000	26538	175983
1.7171E_S100A10_THEM4	0.04982	0.199519	4223.6	1527.85	coding	coding	InsideLoop	chr1	152000000	152000000	152000000	10894	95116
1.7173E_S100A10_THEM4	0.04982	0.199519	4223.6	1527.85	coding	coding	OutsideLoop	chr1	152000000	152000000	152000000	6540	77682
1.7180E_S100A10_KRT8P28	0.04982	0	4223.6	0	coding	not_coding	OutsideLoop	chr1	152000000	152000000	152000000	17183	25764
1.7189E_FLG-AS1_S100A11	0.478482	0.035798	350.224	6519.76	not_coding	coding	OutsideLoop	chr1	152000000	152000000	152000000	56	157895
1.7219E_FLG-AS1_CRNN	0.478482	0	350.224	0	not_coding	coding	InsideLoop	chr1	152000000	152000000	152000000	31745	240150
1.7220E_FLG-AS1_CRNN	0.478482	0	350.224	0	not_coding	coding	InsideLoop	chr1	152000000	152000000	152000000	42061	250466
1.7221E_FLG-AS1_CRNN	0.478482	0	350.224	0	not_coding	coding	InsideLoop	chr1	152000000	152000000	152000000	45961	254366
1.7270E_ILF2_ENSG00000233222	0.145603	0	9335.93	0	coding	not_coding	InsideLoop	chr1	154000000	154000000	154000000	10340	91488
1.7303E_SLC27A3_RN7SL431P	0.481027	0	602.993	0	coding	not_coding	InsideLoop	chr1	154000000	154000000	154000000	5279	397474
1.7284E_DENND4B_ENSG00000236327	0.229435	0	1260.19	0	coding	not_coding	OutsideLoop	chr1	154000000	154000000	154000000	11705	67828
1.7290E_DENND4B_ENSG00000284738	0.229435	0.164068	1260.19	25.0826	coding	not_coding	OutsideLoop	chr1	154000000	154000000	154000000	8581	14853
1.7260E_RPS27_SNAPIN	0.111241	0.136689	24230	1647.14	coding	coding	OutsideLoop	chr1	154000000	154000000	154000000	5243	337302
1.7300E_RPS27_MIR5698	0.111241	0	24230	0	coding	not_coding	InsideLoop	chr1	154000000	154000000	154000000	10593	124423
1.7303E_RPS27_RN7SL431P	0.111241	0	24230	0	coding	not_coding	InsideLoop	chr1	154000000	154000000	154000000	5279	181066
1.7308E_UBAP2L_MIR190B	0.193177	0	5260.25	0	coding	not_coding	OutsideLoop	chr1	154000000	154000000	154000000	5593	20843
1.7284E_IL6R-AS1_ENSG00000236327	0.437368	0	536.759	0	not_coding	not_coding	OutsideLoop	chr1	154000000	154000000	154000000	11705	527674
1.7286E_IL6R-AS1_ENSG00000236327	0.437368	0	536.759	0	not_coding	not_coding	InsideLoop	chr1	154000000	154000000	154000000	6840	509129
1.7303E_IL6R-AS1_RN7SL431P	0.437368	0	536.759	0	not_coding	not_coding	OutsideLoop	chr1	154000000	154000000	154000000	5279	234736
1.7312E_IL6R-AS1_ENSG00000252682	0.437368	0	536.759	0	not_coding	not_coding	OutsideLoop	chr1	154000000	154000000	154000000	7347	125451
1.7320E_IL6R-AS1_RPSAP17	0.437368	0	536.759	0	not_coding	not_coding	InsideLoop	chr1	154000000	154000000	154000000	15924	43399
1.7324E_IL6R-AS1_ENSG00000237920	0.437368	0	536.759	0	not_coding	not_coding	OutsideLoop	chr1	154000000	154000000	154000000	6976	20315
1.7328E_IL6R-AS1_PSMD8P1	0.437368	0	536.759	0	not_coding	not_coding	InsideLoop	chr1	154000000	154000000	154000000	5566	14139
1.7329E_IL6R-AS1_PSMD8P1	0.437368	0	536.759	0	not_coding	not_coding	InsideLoop	chr1	154000000	154000000	154000000	12590	21163
1.7330E_IL6R-AS1_PSMD8P1	0.437368	0	536.759	0	not_coding	not_coding	InsideLoop	chr1	154000000	154000000	154000000	19095	27668
1.7331E_IL6R-AS1_PSMD8P1	0.437368	0	536.759	0	not_coding	not_coding	InsideLoop	chr1	154000000	154000000	154000000	28397	36970
1.7332E_IL6R-AS1_ENSG00000273110	0.437368	0	536.759	0	not_coding	not_coding	InsideLoop	chr1	154000000	154000000	154000000	21242	52206
1.7333E_IL6R-AS1_ENSG00000273110	0.437368	0	536.759	0	not_coding	not_coding	InsideLoop	chr1	154000000	154000000	154000000	9384	64064
1.7346E_IL6R-AS1_ENSG00000233875	0.437368	0	536.759	0	not_coding	not_coding	InsideLoop	chr1	155000000	154000000	155000000	11793	184892
1.7354E_IL6R-AS1_ENSG00000287064	0.437368	0	536.759	0	not_coding	not_coding	OutsideLoop	chr1	155000000	154000000	155000000	5218	270247
1.7356E_IL6R-AS1_ENSG00000287064	0.437368	0	536.759	0	not_coding	not_coding	OutsideLoop	chr1	155000000	154000000	155000000	44713	309742
1.7376E_IL6R-AS1_PMVK	0.437368	0.245817	536.759	2064.51	not_coding	coding	OutsideLoop	chr1	155000000	154000000	155000000	26681	503474
1.7394E_IL6R-AS1_EFNA4	0.437368	0.001785	536.759	3.43074	not_coding	coding	InsideLoop	chr1	155000000	154000000	155000000	6031	651142
1.7324E_UBE2Q1_ENSG00000237920	0.156841	0	1771.44	0	coding	not_coding	OutsideLoop	chr1	154000000	155000000	154000000	6976	172779
1.7328E_UBE2Q1_PSMD8P1	0.156841	0	1771.44	0	coding	not_coding	OutsideLoop	chr1	154000000	155000000	154000000	5566	138325
1.7330E_UBE2Q1_PSMD8P1	0.156841	0	1771.44	0	coding	not_coding	OutsideLoop	chr1	154000000	155000000	154000000	19095	124796
1.7331E_UBE2Q1_PSMD8P1	0.156841	0	1771.44	0	coding	not_coding	OutsideLoop	chr1	154000000	155000000	154000000	28397	115494
1.7332E_UBE2Q1_ENSG00000273110	0.156841	0	1771.44	0	coding	not_coding	OutsideLoop	chr1	154000000	155000000	154000000	21242	100258
1.7333E_UBE2Q1_ENSG00000273110	0.156841	0	1771.44	0	coding	not_coding	OutsideLoop	chr1	154000000	155000000	154000000	9384	88400
1.7359E_UBE2Q1_ENSG00000287064	0.156841	0	1771.44	0	coding	not_coding	OutsideLoop	chr1	155000000	155000000	155000000	88942	201507
1.7376E_UBE2Q1_PMVK	0.156841	0.245817	1771.44	2064.51	coding	coding	OutsideLoop	chr1	155000000	155000000	155000000	26681	351010
1.7377E_UBE2Q1_PMVK	0.156841	0.245817	1771.44	2064.51	coding	coding	OutsideLoop	chr1	155000000	155000000	155000000	12718	364973
1.7410E_UBE2Q1_KRTCAP2	0.156841	0.165208	1771.44	6106.4	coding	coding	OutsideLoop	chr1	155000000	155000000	155000000	11081	603366
1.7345E_CHRNB2_ENSG00000233875	0.278137	0	1996.42	0	coding	not_coding	InsideLoop	chr1	155000000	155000000	155000000	5984	17869
1.7346E_CHRNB2_ENSG00000233875	0.278137	0	1996.42	0	coding	not_coding	InsideLoop	chr1	155000000	155000000	155000000	11793	23678
1.7354E_CHRNB2_ENSG00000287064	0.278137	0	1996.42	0	coding	not_coding	OutsideLoop	chr1	155000000	155000000	155000000	5218	109033
1.7356E_CHRNB2_ENSG00000287064	0.278137	0	1996.42	0	coding	not_coding	OutsideLoop	chr1	155000000	155000000	155000000	44713	148528
1.7376E_CHRNB2_PMVK	0.278137	0.245817	1996.42	2064.51	coding	coding	OutsideLoop	chr1	155000000	155000000	155000000	26681	342260
1.7377E_CHRNB2_PMVK	0.278137	0.245817	1996.42	2064.51	coding	coding	OutsideLoop	chr1	155000000	155000000	155000000	12718	356223
1.7324E_KCNN3_ENSG00000237920	0.194539	0	315.163	0	coding	not_coding	OutsideLoop	chr1	154000000	155000000	154000000	6976	484032
1.7330E_KCNN3_PSMD8P1	0.194539	0	315.163	0	coding	not_coding	OutsideLoop	chr1	154000000	155000000	154000000	19095	436049
1.7332E_KCNN3_ENSG00000273110	0.194539	0	315.163	0	coding	not_coding	OutsideLoop	chr1	154000000	155000000	154000000	21242	411511
1.7333E_KCNN3_ENSG00000273110	0.194539	0	315.163	0	coding	not_coding	OutsideLoop	chr1	154000000	155000000	154000000	9384	399653
1.7345E_KCNN3_ENSG00000233875	0.194539	0	315.163	0	coding	not_coding	OutsideLoop	chr1	155000000	155000000	155000000	5984	284634
1.7346E_KCNN3_ENSG00000233875	0.194539	0	315.163	0	coding	not_coding	OutsideLoop	chr1	155000000	155000000	155000000	11793	278825
1.7354E_KCNN3_ENSG00000287064	0.194539	0	315.163	0	coding	not_coding	InsideLoop	chr1	155000000	155000000	155000000	5218	193470
1.7355E_KCNN3_ENSG00000287064	0.194539	0	315.163	0	coding	not_coding	InsideLoop	chr1	155000000	155000000	155000000	25745	172943
1.7356E_KCNN3_ENSG00000287064	0.194539	0	315.163	0	coding	not_coding	InsideLoop	chr1	155000000	155000000	155000000	44713	153975
1.7357E_KCNN3_ENSG00000287064	0.194539	0	315.163	0	coding	not_coding	InsideLoop	chr1	155000000	155000000	155000000	59057	139631
1.7358E_KCNN3_ENSG00000287064	0.194539	0	315.163	0	coding	not_coding	InsideLoop	chr1	155000000	155000000	155000000	68810	129878
1.7359E_KCNN3_ENSG00000287064	0.194539	0	315.163	0	coding	not_coding	InsideLoop	chr1	155000000	155000000	155000000	88942	109746
1.7345E_PBXIP1_ENSG00000233875	0.112959	0	966.184	0	coding	not_coding	OutsideLoop	chr1	155000000	155000000	155000000	5984	370476
1.7328E_SHC1_PSMD8P1	0.104727	0	960.356	0	coding	not_coding	OutsideLoop	chr1	154000000	155000000	154000000	5566	553692
1.7330E_SHC1_PSMD8P1	0.104727	0	960.356	0	coding	not_coding	OutsideLoop	chr1	154000000	155000000	154000000	19095	540163
1.7333E_SHC1_ENSG00000273110	0.104727	0	960.356	0	coding	not_coding	OutsideLoop	chr1	154000000	155000000	154000000	9384	503767
1.7339E_SHC1_TDRD10	0.104727	0	960.356	0	coding	coding	InsideLoop	chr1	155000000	155000000	155000000	11450	460726
1.7340E_SHC1_TDRD10	0.104727	0	960.356	0	coding	coding	InsideLoop	chr1	155000000	155000000	155000000	16703	455473
1.7346E_SHC1_ENSG00000233875	0.104727	0	960.356	0	coding	not_coding	OutsideLoop	chr1	155000000	155000000	155000000	11793	382939
1.7410E_SHC1_KRTCAP2	0.104727	0.165208	960.356	6106.4	coding	coding	OutsideLoop	chr1	155000000	155000000	155000000	11081	187999
1.7324E_FLAD1_ENSG00000237920	0.178508	0	1687.29	0	coding	not_coding	OutsideLoop	chr1	154000000	155000000	154000000	6976	597089
1.7328E_FLAD1_PSMD8P1	0.178508	0	1687.29	0	coding	not_coding	OutsideLoop	chr1	154000000	155000000	154000000	5566	562635
1.7330E_FLAD1_PSMD8P1	0.178508	0	1687.29	0	coding	not_coding	OutsideLoop	chr1	154000000	155000000	154000000	19095	549106
1.7332E_FLAD1_ENSG00000273110	0.178508	0	1687.29	0	coding	not_coding	OutsideLoop	chr1	154000000	155000000	154000000	21242	524568
1.7333E_FLAD1_ENSG00000273110	0.178508	0	1687.29	0	coding	not_coding	OutsideLoop	chr1	154000000	155000000	154000000	9384	512710
1.7324E_ZBTB7B_ENSG00000237920	0.265732	0	100.863	0	coding	not_coding	OutsideLoop	chr1	154000000	155000000	154000000	6976	616381
1.7328E_ZBTB7B_PSMD8P1	0.265732	0	100.863	0	coding	not_coding	OutsideLoop	chr1	154000000	155000000	154000000	5566	581927
1.7330E_ZBTB7B_PSMD8P1	0.265732	0	100.863	0	coding	not_coding	OutsideLoop	chr1	154000000	155000000	154000000	19095	568398
1.7332E_ZBTB7B_ENSG00000273110	0.265732	0	100.863	0	coding	not_coding	OutsideLoop	chr1	154000000	155000000	154000000	21242	543860
1.7333E_ZBTB7B_ENSG00000273110	0.265732	0	100.863	0	coding	not_coding	OutsideLoop	chr1	154000000	155000000	154000000	9384	532002
1.7345E_ZBTB7B_ENSG00000233875	0.265732	0	100.863	0	coding	not_coding	OutsideLoop	chr1	155000000	155000000	155000000	5984	416983
1.7346E_ZBTB7B_ENSG00000233875	0.265732	0	100.863	0	coding	not_coding	OutsideLoop	chr1	155000000	155000000	155000000	11793	411174
1.7354E_ADAM15_ENSG00000287064	0.111199	0	367.764	0	coding	not_coding	InsideLoop	chr1	155000000	155000000	155000000	5218	373755
1.7356E_ADAM15_ENSG00000287064	0.111199	0	367.764	0	coding	not_coding	InsideLoop	chr1	155000000	155000000	155000000	44713	334260
1.7410E_SLC50A1_KRTCAP2	0.252491	0.165208	5430.49	6106.4	coding	coding	OutsideLoop	chr1	155000000	155000000	155000000	11081	27050
1.7328E_MUC1_PSMD8P1	0.016989	0	438.928	0	coding	not_coding	OutsideLoop	chr1	154000000	155000000	154000000	5566	772213
1.7330E_MUC1_PSMD8P1	0.016989	0	438.928	0	coding	not_coding	OutsideLoop	chr1	154000000	155000000	154000000	19095	758684
1.7468E_MUC1_ENSG00000223503	0.016989	0	438.928	0	coding	not_coding	InsideLoop	chr1	156000000	155000000	156000000	7727	406073
1.7476E_MUC1_ENSG00000246203	0.016989	0	438.928	0	coding	not_coding	InsideLoop	chr1	156000000	155000000	156000000	9665	476994
1.7477E_MUC1_ENSG00000246203	0.016989	0	438.928	0	coding	not_coding	InsideLoop	chr1	156000000	155000000	156000000	13325	480654
1.7451E_MTX1_ASH1L	0.15064	0.278076	1454.22	8198.39	coding	coding	OutsideLoop	chr1	156000000	155000000	156000000	62793	291674
1.7452E_MTX1_ASH1L	0.15064	0.278076	1454.22	8198.39	coding	coding	OutsideLoop	chr1	156000000	155000000	156000000	59440	295027
1.7453E_MTX1_ASH1L	0.15064	0.278076	1454.22	8198.39	coding	coding	OutsideLoop	chr1	156000000	155000000	156000000	52450	302017
1.7459E_MTX1_ASH1L-AS1	0.15064	0.209792	1454.22	407.398	coding	not_coding	InsideLoop	chr1	156000000	155000000	156000000	13962	339369
1.7461E_MTX1_ASH1L-AS1	0.15064	0.209792	1454.22	407.398	coding	not_coding	InsideLoop	chr1	156000000	155000000	156000000	5529	347802
1.7468E_MTX1_ENSG00000223503	0.15064	0	1454.22	0	coding	not_coding	InsideLoop	chr1	156000000	155000000	156000000	7727	390294
1.7476E_MTX1_ENSG00000246203	0.15064	0	1454.22	0	coding	not_coding	InsideLoop	chr1	156000000	155000000	156000000	9665	461215
1.7486E_MTX1_MSTO2P	0.15064	0.321803	1454.22	245.347	coding	not_coding	InsideLoop	chr1	156000000	155000000	156000000	16711	520423
1.7493E_MTX1_ENSG00000234937	0.15064	0	1454.22	0	coding	not_coding	InsideLoop	chr1	156000000	155000000	156000000	46790	589882
1.7468E_GBA_ENSG00000223503	0.139965	0	4132.06	0	coding	not_coding	InsideLoop	chr1	156000000	155000000	156000000	7727	357755
1.7476E_GBA_ENSG00000246203	0.139965	0	4132.06	0	coding	not_coding	InsideLoop	chr1	156000000	155000000	156000000	9665	428676
1.7486E_GBA_MSTO2P	0.139965	0.321803	4132.06	245.347	coding	not_coding	InsideLoop	chr1	156000000	155000000	156000000	16711	487884
1.7494E_GBA_ENSG00000234937	0.139965	0	4132.06	0	coding	not_coding	InsideLoop	chr1	156000000	155000000	156000000	39885	564248
1.7495E_GBA_ENSG00000234937	0.139965	0	4132.06	0	coding	not_coding	InsideLoop	chr1	156000000	155000000	156000000	33880	570253
1.7452E_FAM189B_ASH1L	0.151797	0.278076	289.943	8198.39	coding	coding	OutsideLoop	chr1	156000000	155000000	156000000	59440	248762
1.7457E_FAM189B_ASH1L	0.151797	0.278076	289.943	8198.39	coding	coding	InsideLoop	chr1	156000000	155000000	156000000	27513	280689
1.7465E_FAM189B_DAP3P1	0.151797	0	289.943	0	coding	not_coding	InsideLoop	chr1	156000000	155000000	156000000	7043	324641
1.7468E_FAM189B_ENSG00000223503	0.151797	0	289.943	0	coding	not_coding	InsideLoop	chr1	156000000	155000000	156000000	7727	344029
1.7468E_SCAMP3_ENSG00000223503	0.140568	0	4542.84	0	coding	not_coding	InsideLoop	chr1	156000000	155000000	156000000	7727	336556
1.7476E_SCAMP3_ENSG00000246203	0.140568	0	4542.84	0	coding	not_coding	InsideLoop	chr1	156000000	155000000	156000000	9665	407477
1.7491E_SCAMP3_MSTO2P	0.140568	0.321803	4542.84	245.347	coding	not_coding	OutsideLoop	chr1	156000000	155000000	156000000	22806	506202
1.7465E_CLK2_DAP3P1	0.195103	0	971.707	0	coding	not_coding	InsideLoop	chr1	156000000	155000000	156000000	7043	301110
1.7465E_HCN3_DAP3P1	0.431104	0	758.126	0	coding	not_coding	InsideLoop	chr1	156000000	155000000	156000000	7043	302138
1.7468E_FDPS_ENSG00000223503	0.197226	0	8539.64	0	coding	not_coding	InsideLoop	chr1	156000000	155000000	156000000	7727	290241
1.7476E_FDPS_ENSG00000246203	0.197226	0	8539.64	0	coding	not_coding	InsideLoop	chr1	156000000	155000000	156000000	9665	361162
1.7477E_FDPS_ENSG00000246203	0.197226	0	8539.64	0	coding	not_coding	InsideLoop	chr1	156000000	155000000	156000000	13325	364822
1.7439E_MSTO1_RNU6-1297P	0.295147	0	1258.03	0	coding	not_coding	OutsideLoop	chr1	155000000	156000000	155000000	10429	154267
1.7444E_MSTO1_POU5F1P4	0.295147	0	1258.03	0	coding	not_coding	InsideLoop	chr1	155000000	156000000	155000000	21258	108799
1.7445E_MSTO1_POU5F1P4	0.295147	0	1258.03	0	coding	not_coding	InsideLoop	chr1	155000000	156000000	155000000	32438	97619
1.7446E_MSTO1_POU5F1P4	0.295147	0	1258.03	0	coding	not_coding	InsideLoop	chr1	155000000	156000000	155000000	37813	92244
1.7447E_MSTO1_POU5F1P4	0.295147	0	1258.03	0	coding	not_coding	InsideLoop	chr1	155000000	156000000	155000000	41222	88835
1.7448E_MSTO1_ASH1L	0.295147	0.278076	1258.03	8198.39	coding	coding	InsideLoop	chr1	156000000	156000000	155000000	83124	83197
1.7449E_MSTO1_ASH1L	0.295147	0.278076	1258.03	8198.39	coding	coding	InsideLoop	chr1	156000000	156000000	155000000	74964	75037
1.7450E_MSTO1_ASH1L	0.295147	0.278076	1258.03	8198.39	coding	coding	InsideLoop	chr1	156000000	156000000	155000000	68695	68768
1.7451E_MSTO1_ASH1L	0.295147	0.278076	1258.03	8198.39	coding	coding	InsideLoop	chr1	156000000	156000000	156000000	62793	62866
1.7452E_MSTO1_ASH1L	0.295147	0.278076	1258.03	8198.39	coding	coding	InsideLoop	chr1	156000000	156000000	156000000	59440	59513
1.7453E_MSTO1_ASH1L	0.295147	0.278076	1258.03	8198.39	coding	coding	InsideLoop	chr1	156000000	156000000	156000000	52450	52523
1.7456E_MSTO1_ASH1L	0.295147	0.278076	1258.03	8198.39	coding	coding	OutsideLoop	chr1	156000000	156000000	156000000	32418	32491
1.7457E_MSTO1_ASH1L	0.295147	0.278076	1258.03	8198.39	coding	coding	OutsideLoop	chr1	156000000	156000000	156000000	27513	27586
1.7458E_MSTO1_ASH1L	0.295147	0.278076	1258.03	8198.39	coding	coding	OutsideLoop	chr1	156000000	156000000	156000000	22832	22905
1.7465E_MSTO1_DAP3P1	0.295147	0	1258.03	0	coding	not_coding	InsideLoop	chr1	156000000	156000000	156000000	7043	16366
1.7476E_YY1AP1_ENSG00000246203	0.257878	0	3523.24	0	coding	not_coding	OutsideLoop	chr1	156000000	156000000	156000000	9665	19424
1.7477E_YY1AP1_ENSG00000246203	0.257878	0	3523.24	0	coding	not_coding	OutsideLoop	chr1	156000000	156000000	156000000	13325	15764
1.7486E_YY1AP1_MSTO2P	0.257878	0.321803	3523.24	245.347	coding	not_coding	InsideLoop	chr1	156000000	156000000	156000000	16711	39784
1.7488E_YY1AP1_MSTO2P	0.257878	0.321803	3523.24	245.347	coding	not_coding	InsideLoop	chr1	156000000	156000000	156000000	8339	48156
1.7499E_GON4L_SYT11	0.241275	0.246998	3508.01	4908.6	coding	coding	OutsideLoop	chr1	156000000	156000000	156000000	10272	10439
1.7500E_GON4L_SYT11	0.241275	0.246998	3508.01	4908.6	coding	coding	OutsideLoop	chr1	156000000	156000000	156000000	14673	14840
1.7490E_KHDC4_MSTO2P	0.238298	0.321803	1735.08	245.347	coding	not_coding	InsideLoop	chr1	156000000	156000000	156000000	12675	175909
1.7499E_KHDC4_SYT11	0.238298	0.246998	1735.08	4908.6	coding	coding	InsideLoop	chr1	156000000	156000000	156000000	10272	64574
1.7511E_KHDC4_MIR6738	0.238298	0	1735.08	0	coding	not_coding	InsideLoop	chr1	156000000	156000000	156000000	9454	26377
1.7523E_KHDC4_RAB25	0.238298	0.140517	1735.08	2352.71	coding	coding	OutsideLoop	chr1	156000000	156000000	156000000	9042	135789
1.7545E_KHDC4_BGLAP	0.238298	0	1735.08	0	coding	coding	InsideLoop	chr1	156000000	156000000	156000000	13236	294535
1.7553E_LAMTOR2_TSACC	0.145571	0	1935.17	0	coding	coding	InsideLoop	chr1	156000000	156000000	156000000	18233	264299
1.7545E_LMNA_BGLAP	0.138105	0	5847.69	0	coding	coding	InsideLoop	chr1	156000000	156000000	156000000	13236	146376
1.7532E_LMNA_SEMA4A	0.138105	0.218656	5847.69	146.276	coding	coding	InsideLoop	chr1	156000000	156000000	156000000	7133	57661
1.7535E_LMNA_SEMA4A	0.138105	0.218656	5847.69	146.276	coding	coding	OutsideLoop	chr1	156000000	156000000	156000000	14606	79400
1.7536E_LMNA_ENSG00000252236	0.138105	0	5847.69	0	coding	not_coding	OutsideLoop	chr1	156000000	156000000	156000000	12449	97182
1.7547E_LMNA_PAQR6	0.138105	0.671936	5847.69	106.074	coding	coding	InsideLoop	chr1	156000000	156000000	156000000	12835	178380
1.7548E_LMNA_SMG5	0.138105	0.158064	5847.69	1920.53	coding	coding	OutsideLoop	chr1	156000000	156000000	156000000	15600	184653
1.7552E_LMNA_VHLL	0.138105	0	5847.69	0	coding	coding	InsideLoop	chr1	156000000	156000000	156000000	8591	225326
1.7553E_LMNA_TSACC	0.138105	0	5847.69	0	coding	coding	InsideLoop	chr1	156000000	156000000	156000000	18233	236509
1.7554E_LMNA_TSACC	0.138105	0	5847.69	0	coding	coding	InsideLoop	chr1	156000000	156000000	156000000	11920	242822
1.7532E_SLC25A44_SEMA4A	0.245138	0.218656	2981.59	146.276	coding	coding	OutsideLoop	chr1	156000000	156000000	156000000	7133	53699
1.7535E_SLC25A44_SEMA4A	0.245138	0.218656	2981.59	146.276	coding	coding	InsideLoop	chr1	156000000	156000000	156000000	14606	31960
1.7536E_SLC25A44_ENSG00000252236	0.245138	0	2981.59	0	coding	not_coding	InsideLoop	chr1	156000000	156000000	156000000	12449	14178
1.7545E_SLC25A44_BGLAP	0.245138	0	2981.59	0	coding	coding	InsideLoop	chr1	156000000	156000000	156000000	13236	35016
1.7523E_PMF1-BGLAP_RAB25	0.376408	0.140517	456.914	2352.71	coding	coding	InsideLoop	chr1	156000000	156000000	156000000	9042	142780
1.7532E_PMF1-BGLAP_SEMA4A	0.376408	0.218656	456.914	146.276	coding	coding	OutsideLoop	chr1	156000000	156000000	156000000	7133	72749
1.7535E_PMF1-BGLAP_SEMA4A	0.376408	0.218656	456.914	146.276	coding	coding	InsideLoop	chr1	156000000	156000000	156000000	14606	51010
1.7536E_PMF1-BGLAP_ENSG00000252236	0.376408	0	456.914	0	coding	not_coding	InsideLoop	chr1	156000000	156000000	156000000	12449	33228
1.7545E_PMF1-BGLAP_BGLAP	0.376408	0	456.914	0	coding	coding	InsideLoop	chr1	156000000	156000000	156000000	13236	15966
1.7587E_MEF2D_IQGAP3	0.212566	0	804.979	0	coding	coding	OutsideLoop	chr1	157000000	157000000	157000000	22684	49141
1.7589E_MEF2D_IQGAP3	0.212566	0	804.979	0	coding	coding	OutsideLoop	chr1	157000000	157000000	157000000	9305	62520
1.7553E_ISG20L2_TSACC	0.162858	0	1692.66	0	coding	coding	OutsideLoop	chr1	156000000	157000000	156000000	18233	409685
1.7559E_ISG20L2_RHBG	0.162858	0.184873	1692.66	167.816	coding	coding	OutsideLoop	chr1	156000000	157000000	156000000	8969	368524
1.7600E_ISG20L2_NES	0.162858	0	1692.66	0	coding	coding	InsideLoop	chr1	157000000	157000000	157000000	7750	59109
1.7614E_ISG20L2_ENSG00000287624	0.162858	0	1692.66	0	coding	not_coding	InsideLoop	chr1	157000000	157000000	157000000	7916	48383
1.7616E_ISG20L2_ENSG00000287624	0.162858	0	1692.66	0	coding	not_coding	InsideLoop	chr1	157000000	157000000	157000000	22633	63100
1.7619E_ISG20L2_NTRK1	0.162858	0	1692.66	0	coding	coding	InsideLoop	chr1	157000000	157000000	157000000	10606	76264
1.7621E_ISG20L2_SH2D2A	0.162858	0	1692.66	0	coding	coding	InsideLoop	chr1	157000000	157000000	157000000	17271	105353
1.7622E_ISG20L2_INSRR	0.162858	0	1692.66	0	coding	coding	OutsideLoop	chr1	157000000	157000000	157000000	5852	124499
1.7625E_ISG20L2_NTRK1	0.162858	0	1692.66	0	coding	coding	OutsideLoop	chr1	157000000	157000000	157000000	54587	141457
1.7621E_HDGF_SH2D2A	0.105495	0	1764.17	0	coding	coding	InsideLoop	chr1	157000000	157000000	157000000	17271	67194
1.7637E_HDGF_RN7SL612P	0.105495	0	1764.17	0	coding	not_coding	InsideLoop	chr1	157000000	157000000	157000000	24060	243184
1.7638E_HDGF_RN7SL612P	0.105495	0	1764.17	0	coding	not_coding	InsideLoop	chr1	157000000	157000000	157000000	27416	246540
1.7639E_HDGF_ARHGEF11	0.105495	0.248418	1764.17	557.672	coding	coding	OutsideLoop	chr1	157000000	157000000	157000000	20844	259134
1.7640E_HDGF_ARHGEF11	0.105495	0.248418	1764.17	557.672	coding	coding	OutsideLoop	chr1	157000000	157000000	157000000	14513	265465
1.7622E_PRCC_INSRR	0.132721	0	884.074	0	coding	coding	OutsideLoop	chr1	157000000	157000000	157000000	5852	102655
1.7695E_ENSG00000272668_SLAMF8	0.224397	0	78.7549	0	not_coding	coding	OutsideLoop	chr1	160000000	160000000	160000000	7980	36039
1.7678E_TAGLN2_CADM3	0.082593	0	14002.4	0	coding	coding	OutsideLoop	chr1	159000000	160000000	159000000	9181	763079
1.7679E_TAGLN2_CADM3-AS1	0.082593	0	14002.4	0	coding	not_coding	InsideLoop	chr1	159000000	160000000	159000000	11355	728889
1.7689E_TAGLN2_ENSG00000288775	0.082593	0	14002.4	0	coding	not_coding	InsideLoop	chr1	160000000	160000000	160000000	5198	151322
1.7695E_TAGLN2_SLAMF8	0.082593	0	14002.4	0	coding	coding	OutsideLoop	chr1	160000000	160000000	160000000	7980	106676
1.7717E_TAGLN2_ENSG00000273933	0.082593	0	14002.4	0	coding	not_coding	InsideLoop	chr1	160000000	160000000	160000000	15278	63835
1.7747E_TAGLN2_PEX19	0.082593	0.189418	14002.4	3993.01	coding	coding	InsideLoop	chr1	160000000	160000000	160000000	7147	367988
1.7785E_TAGLN2_F11R	0.082593	0.114418	14002.4	5502.39	coding	coding	OutsideLoop	chr1	161000000	160000000	161000000	8293	1087375
1.7746E_IGSF8_ENSG00000258465	0.098512	0	550.091	0	coding	coding	OutsideLoop	chr1	160000000	160000000	160000000	9491	176696
1.7747E_IGSF8_PEX19	0.098512	0.189418	550.091	3993.01	coding	coding	InsideLoop	chr1	160000000	160000000	160000000	7147	194552
1.7748E_IGSF8_SUMO1P3	0.098512	0.344264	550.091	1284.54	coding	not_coding	InsideLoop	chr1	160000000	160000000	160000000	11014	207446
1.7754E_IGSF8_NCSTN	0.098512	0.182728	550.091	5447.27	coding	coding	OutsideLoop	chr1	160000000	160000000	160000000	11722	256073
1.7755E_IGSF8_NHLH1	0.098512	0	550.091	0	coding	coding	OutsideLoop	chr1	160000000	160000000	160000000	9099	277227
1.7770E_IGSF8_CD84	0.098512	0.239091	550.091	364.732	coding	coding	InsideLoop	chr1	161000000	160000000	161000000	26558	507131
1.7754E_COPA_NCSTN	0.20536	0.182728	12106.7	5447.27	coding	coding	OutsideLoop	chr1	160000000	160000000	160000000	11722	11450
1.7771E_COPA_CD84	0.20536	0.239091	12106.7	364.732	coding	coding	InsideLoop	chr1	161000000	160000000	161000000	31376	267326
1.7785E_TSTD1_F11R	0.175059	0.114418	5001.57	5502.39	coding	coding	InsideLoop	chr1	161000000	161000000	161000000	8293	26095
1.7784E_USF1_F11R	0.223884	0.114418	543.737	5502.39	coding	coding	InsideLoop	chr1	161000000	161000000	161000000	19508	44310
1.7785E_USF1_F11R	0.223884	0.114418	543.737	5502.39	coding	coding	InsideLoop	chr1	161000000	161000000	161000000	8293	33095
1.7784E_KLHDC9_F11R	0.17009	0.114418	477.751	5502.39	coding	coding	InsideLoop	chr1	161000000	161000000	161000000	19508	96694
1.7785E_KLHDC9_F11R	0.17009	0.114418	477.751	5502.39	coding	coding	InsideLoop	chr1	161000000	161000000	161000000	8293	85479
1.7778E_NIT1_SLAMF7	0.149944	0.172626	1609.43	166.838	coding	coding	InsideLoop	chr1	161000000	161000000	161000000	9347	369682
1.7784E_NIT1_F11R	0.149944	0.114418	1609.43	5502.39	coding	coding	InsideLoop	chr1	161000000	161000000	161000000	19508	116419
1.7785E_NIT1_F11R	0.149944	0.114418	1609.43	5502.39	coding	coding	InsideLoop	chr1	161000000	161000000	161000000	8293	105204
1.7776E_DEDD_ENSG00000228863	0.154338	0	3081.41	0	coding	not_coding	InsideLoop	chr1	161000000	161000000	161000000	9921	451989
1.7784E_DEDD_F11R	0.154338	0.114418	3081.41	5502.39	coding	coding	InsideLoop	chr1	161000000	161000000	161000000	19508	131021
1.7785E_DEDD_F11R	0.154338	0.114418	3081.41	5502.39	coding	coding	InsideLoop	chr1	161000000	161000000	161000000	8293	119806
1.7784E_UFC1_F11R	0.169092	0.114418	8437.83	5502.39	coding	coding	InsideLoop	chr1	161000000	161000000	161000000	19508	151109
1.7785E_UFC1_F11R	0.169092	0.114418	8437.83	5502.39	coding	coding	InsideLoop	chr1	161000000	161000000	161000000	8293	139894
1.7853E_UFC1_ATF6-DT	0.169092	0	8437.83	0	coding	not_coding	OutsideLoop	chr1	162000000	161000000	162000000	7779	605672
1.7785E_USP21_F11R	0.189156	0.114418	451.219	5502.39	coding	coding	InsideLoop	chr1	161000000	161000000	161000000	8293	146568
1.7785E_B4GALT3_F11R	0.191299	0.114418	3177.65	5502.39	coding	coding	InsideLoop	chr1	161000000	161000000	161000000	8293	165086
1.7839E_DUSP12_FCGR2A	0.19323	0.185956	1798.02	140.827	coding	coding	OutsideLoop	chr1	162000000	162000000	161000000	14537	258865
1.7853E_ATF6_ATF6-DT	0.182929	0	6450.84	0	coding	not_coding	OutsideLoop	chr1	162000000	162000000	162000000	7779	7850
1.7879E_HSD17B7_ENSG00000272574	0.119265	0	1324.12	0	coding	not_coding	InsideLoop	chr1	163000000	163000000	163000000	16979	180620
1.7888E_HSD17B7_RN7SL861P	0.119265	0	1324.12	0	coding	not_coding	OutsideLoop	chr1	163000000	163000000	163000000	5648	18620
1.7893E_RGS4_ENSG00000230739	0.857471	0	37408.2	0	coding	not_coding	InsideLoop	chr1	163000000	163000000	163000000	16341	227639
1.7903E_RGS4_ENSG00000227667	0.857471	0	37408.2	0	coding	not_coding	InsideLoop	chr1	163000000	163000000	163000000	47609	136591
1.7904E_RGS4_ENSG00000227667	0.857471	0	37408.2	0	coding	not_coding	InsideLoop	chr1	163000000	163000000	163000000	40316	129298
1.7905E_RGS4_ENSG00000227667	0.857471	0	37408.2	0	coding	not_coding	InsideLoop	chr1	163000000	163000000	163000000	34510	123492
1.7906E_RGS4_ENSG00000227667	0.857471	0	37408.2	0	coding	not_coding	InsideLoop	chr1	163000000	163000000	163000000	20838	109820
1.7908E_RGS4_ENSG00000227667	0.857471	0	37408.2	0	coding	not_coding	OutsideLoop	chr1	163000000	163000000	163000000	7528	81454
1.7909E_RGS4_ENSG00000227667	0.857471	0	37408.2	0	coding	not_coding	OutsideLoop	chr1	163000000	163000000	163000000	29274	59708
1.7940E_PBX1_NMNAT1P2	0.195621	0	3186.18	0	coding	not_coding	OutsideLoop	chr1	164000000	165000000	164000000	112520	325099
1.7941E_PBX1_NMNAT1P2	0.195621	0	3186.18	0	coding	not_coding	OutsideLoop	chr1	164000000	165000000	164000000	108183	320762
1.7989E_PBX1_RNU6-755P	0.195621	0	3186.18	0	coding	not_coding	InsideLoop	chr1	165000000	165000000	165000000	96778	521331
1.8021E_MGST3_ENSG00000225272	0.142992	0	5837.26	0	coding	not_coding	OutsideLoop	chr1	166000000	166000000	166000000	7157	52254
1.8021E_ALDH9A1_ENSG00000225272	0.201249	0	7834.88	0	coding	not_coding	InsideLoop	chr1	166000000	166000000	166000000	7157	15095
1.8047E_ALDH9A1_ENSG00000271527	0.201249	0	7834.88	0	coding	not_coding	OutsideLoop	chr1	166000000	166000000	166000000	12722	230485
1.8052E_ALDH9A1_FMO7P	0.201249	0	7834.88	0	coding	not_coding	OutsideLoop	chr1	166000000	166000000	166000000	6708	782891
1.8021E_UCK2_ENSG00000225272	0.175456	0	1078.77	0	coding	not_coding	InsideLoop	chr1	166000000	166000000	166000000	7157	144147
1.8047E_POGK_ENSG00000271527	0.202676	0	2935.57	0	coding	not_coding	InsideLoop	chr1	166000000	167000000	166000000	12722	910400
1.8052E_POGK_FMO7P	0.202676	0	2935.57	0	coding	not_coding	InsideLoop	chr1	166000000	167000000	166000000	6708	357994
1.8084E_MPC2_MPZL1	0.342199	0.143656	17362.7	3034.15	coding	coding	OutsideLoop	chr1	168000000	168000000	168000000	7693	223573
1.8086E_MPC2_MPZL1	0.342199	0.143656	17362.7	3034.15	coding	coding	InsideLoop	chr1	168000000	168000000	168000000	9168	206712
1.8100E_MPC2_MIR1255B2	0.342199	0	17362.7	0	coding	not_coding	OutsideLoop	chr1	168000000	168000000	168000000	30012	31576
1.8101E_MPC2_MIR1255B2	0.342199	0	17362.7	0	coding	not_coding	InsideLoop	chr1	168000000	168000000	168000000	18376	43212
1.8102E_MPC2_MIR1255B2	0.342199	0	17362.7	0	coding	not_coding	InsideLoop	chr1	168000000	168000000	168000000	13489	48099
1.8105E_MPC2_MIR1255B2	0.342199	0	17362.7	0	coding	not_coding	OutsideLoop	chr1	168000000	168000000	168000000	13749	75337
1.8106E_MPC2_MIR1255B2	0.342199	0	17362.7	0	coding	not_coding	OutsideLoop	chr1	168000000	168000000	168000000	24214	85802
1.8216E_ANKRD36BP1_ENSG00000289466	0.133836	0	185.844	0	not_coding	not_coding	InsideLoop	chr1	169000000	168000000	169000000	12465	877895
1.8218E_ENSG00000228697_ENSG00000289466	0.218096	0	325.804	0	not_coding	not_coding	InsideLoop	chr1	169000000	168000000	169000000	26448	643529
1.8132E_LINC00970_ENSG00000283255	0.196684	0	240.272	0	not_coding	not_coding	OutsideLoop	chr1	168000000	169000000	168000000	5459	690574
1.8139E_LINC00970_QRSL1P1	0.196684	0	240.272	0	not_coding	not_coding	OutsideLoop	chr1	168000000	169000000	168000000	16897	635199
1.8149E_LINC00970_RPL7AP21	0.196684	0	240.272	0	not_coding	not_coding	OutsideLoop	chr1	169000000	169000000	169000000	5004	518864
1.8150E_LINC00970_RPL7AP21	0.196684	0	240.272	0	not_coding	not_coding	OutsideLoop	chr1	169000000	169000000	169000000	12934	510934
1.8151E_LINC00970_RPL7AP21	0.196684	0	240.272	0	not_coding	not_coding	OutsideLoop	chr1	169000000	169000000	169000000	23686	500182
1.8152E_LINC00970_RPL7AP21	0.196684	0	240.272	0	not_coding	not_coding	OutsideLoop	chr1	169000000	169000000	169000000	29100	494768
1.8153E_LINC00970_RPL7AP21	0.196684	0	240.272	0	not_coding	not_coding	OutsideLoop	chr1	169000000	169000000	169000000	36192	487676
1.8156E_LINC00970_RPL7AP21	0.196684	0	240.272	0	not_coding	not_coding	OutsideLoop	chr1	169000000	169000000	169000000	50071	473797
1.8158E_LINC00970_RPL7AP21	0.196684	0	240.272	0	not_coding	not_coding	OutsideLoop	chr1	169000000	169000000	169000000	61020	462848
1.8159E_LINC00970_RPL7AP21	0.196684	0	240.272	0	not_coding	not_coding	OutsideLoop	chr1	169000000	169000000	169000000	66804	457064
1.8160E_LINC00970_RPL7AP21	0.196684	0	240.272	0	not_coding	not_coding	OutsideLoop	chr1	169000000	169000000	169000000	71170	452698
1.8178E_LINC00970_LINC00626	0.196684	0	240.272	0	not_coding	not_coding	InsideLoop	chr1	169000000	169000000	169000000	9526	309769
1.8179E_LINC00970_LINC00626	0.196684	0	240.272	0	not_coding	not_coding	InsideLoop	chr1	169000000	169000000	169000000	16157	303138
1.8181E_LINC00970_LINC00626	0.196684	0	240.272	0	not_coding	not_coding	InsideLoop	chr1	169000000	169000000	169000000	24892	294403
1.8183E_LINC00970_LINC00626	0.196684	0	240.272	0	not_coding	not_coding	InsideLoop	chr1	169000000	169000000	169000000	32230	287065
1.8185E_LINC00970_LINC00626	0.196684	0	240.272	0	not_coding	not_coding	InsideLoop	chr1	169000000	169000000	169000000	47203	272092
1.8186E_LINC00970_LINC00626	0.196684	0	240.272	0	not_coding	not_coding	InsideLoop	chr1	169000000	169000000	169000000	55174	264121
1.8204E_LINC00970_ENSG00000287282	0.196684	0	240.272	0	not_coding	not_coding	OutsideLoop	chr1	169000000	169000000	169000000	58646	102377
1.8206E_LINC00970_ENSG00000287282	0.196684	0	240.272	0	not_coding	not_coding	OutsideLoop	chr1	169000000	169000000	169000000	43998	87729
1.8207E_LINC00970_ENSG00000287282	0.196684	0	240.272	0	not_coding	not_coding	OutsideLoop	chr1	169000000	169000000	169000000	26133	69864
1.8208E_LINC00970_ENSG00000287282	0.196684	0	240.272	0	not_coding	not_coding	OutsideLoop	chr1	169000000	169000000	169000000	14348	58079
1.8218E_LINC00970_ENSG00000289466	0.196684	0	240.272	0	not_coding	not_coding	InsideLoop	chr1	169000000	169000000	169000000	26448	35914
1.8230E_LINC00970_NME7	0.196684	0.19051	240.272	3162.43	not_coding	coding	OutsideLoop	chr1	169000000	169000000	169000000	18990	245651
1.8130E_ATP1B1_ENSG00000283255	0.188967	0	18198.2	0	coding	not_coding	InsideLoop	chr1	168000000	169000000	168000000	7393	705816
1.8139E_ATP1B1_QRSL1P1	0.188967	0	18198.2	0	coding	not_coding	OutsideLoop	chr1	168000000	169000000	168000000	16897	637589
1.8149E_ATP1B1_RPL7AP21	0.188967	0	18198.2	0	coding	not_coding	OutsideLoop	chr1	169000000	169000000	169000000	5004	521254
1.8150E_ATP1B1_RPL7AP21	0.188967	0	18198.2	0	coding	not_coding	OutsideLoop	chr1	169000000	169000000	169000000	12934	513324
1.8151E_ATP1B1_RPL7AP21	0.188967	0	18198.2	0	coding	not_coding	OutsideLoop	chr1	169000000	169000000	169000000	23686	502572
1.8152E_ATP1B1_RPL7AP21	0.188967	0	18198.2	0	coding	not_coding	OutsideLoop	chr1	169000000	169000000	169000000	29100	497158
1.8153E_ATP1B1_RPL7AP21	0.188967	0	18198.2	0	coding	not_coding	OutsideLoop	chr1	169000000	169000000	169000000	36192	490066
1.8156E_ATP1B1_RPL7AP21	0.188967	0	18198.2	0	coding	not_coding	OutsideLoop	chr1	169000000	169000000	169000000	50071	476187
1.8158E_ATP1B1_RPL7AP21	0.188967	0	18198.2	0	coding	not_coding	OutsideLoop	chr1	169000000	169000000	169000000	61020	465238
1.8159E_ATP1B1_RPL7AP21	0.188967	0	18198.2	0	coding	not_coding	OutsideLoop	chr1	169000000	169000000	169000000	66804	459454
1.8160E_ATP1B1_RPL7AP21	0.188967	0	18198.2	0	coding	not_coding	OutsideLoop	chr1	169000000	169000000	169000000	71170	455088
1.8178E_ATP1B1_LINC00626	0.188967	0	18198.2	0	coding	not_coding	InsideLoop	chr1	169000000	169000000	169000000	9526	312159
1.8179E_ATP1B1_LINC00626	0.188967	0	18198.2	0	coding	not_coding	InsideLoop	chr1	169000000	169000000	169000000	16157	305528
1.8181E_ATP1B1_LINC00626	0.188967	0	18198.2	0	coding	not_coding	InsideLoop	chr1	169000000	169000000	169000000	24892	296793
1.8183E_ATP1B1_LINC00626	0.188967	0	18198.2	0	coding	not_coding	InsideLoop	chr1	169000000	169000000	169000000	32230	289455
1.8184E_ATP1B1_LINC00626	0.188967	0	18198.2	0	coding	not_coding	InsideLoop	chr1	169000000	169000000	169000000	39039	282646
1.8185E_ATP1B1_LINC00626	0.188967	0	18198.2	0	coding	not_coding	InsideLoop	chr1	169000000	169000000	169000000	47203	274482
1.8186E_ATP1B1_LINC00626	0.188967	0	18198.2	0	coding	not_coding	InsideLoop	chr1	169000000	169000000	169000000	55174	266511
1.8193E_ATP1B1_ENSG00000287831	0.188967	0	18198.2	0	coding	not_coding	InsideLoop	chr1	169000000	169000000	169000000	7821	199243
1.8194E_ATP1B1_ENSG00000287831	0.188967	0	18198.2	0	coding	not_coding	InsideLoop	chr1	169000000	169000000	169000000	15554	191510
1.8204E_ATP1B1_ENSG00000287282	0.188967	0	18198.2	0	coding	not_coding	OutsideLoop	chr1	169000000	169000000	169000000	58646	104767
1.8206E_ATP1B1_ENSG00000287282	0.188967	0	18198.2	0	coding	not_coding	OutsideLoop	chr1	169000000	169000000	169000000	43998	90119
1.8207E_ATP1B1_ENSG00000287282	0.188967	0	18198.2	0	coding	not_coding	OutsideLoop	chr1	169000000	169000000	169000000	26133	72254
1.8208E_ATP1B1_ENSG00000287282	0.188967	0	18198.2	0	coding	not_coding	OutsideLoop	chr1	169000000	169000000	169000000	14348	60469
1.8216E_ATP1B1_ENSG00000289466	0.188967	0	18198.2	0	coding	not_coding	InsideLoop	chr1	169000000	169000000	169000000	12465	19541
1.8218E_ATP1B1_ENSG00000289466	0.188967	0	18198.2	0	coding	not_coding	InsideLoop	chr1	169000000	169000000	169000000	26448	33524
1.8220E_ATP1B1_ENSG00000289466	0.188967	0	18198.2	0	coding	not_coding	InsideLoop	chr1	169000000	169000000	169000000	47787	54863
1.8223E_ATP1B1_ENSG00000289466	0.188967	0	18198.2	0	coding	not_coding	InsideLoop	chr1	169000000	169000000	169000000	81473	88549
1.8230E_ATP1B1_NME7	0.188967	0.19051	18198.2	3162.43	coding	coding	OutsideLoop	chr1	169000000	169000000	169000000	18990	243261
1.8231E_ATP1B1_NME7	0.188967	0.19051	18198.2	3162.43	coding	coding	OutsideLoop	chr1	169000000	169000000	169000000	6869	255382
1.8115E_BLZF1_SFT2D2	0.145909	0.189314	1944.53	7872.34	coding	coding	InsideLoop	chr1	168000000	169000000	168000000	7350	1134682
1.8129E_BLZF1_ENSG00000283255	0.145909	0	1944.53	0	coding	not_coding	InsideLoop	chr1	168000000	169000000	168000000	14378	975074
1.8130E_BLZF1_ENSG00000283255	0.145909	0	1944.53	0	coding	not_coding	InsideLoop	chr1	168000000	169000000	168000000	7393	968089
1.8137E_BLZF1_QRSL1P1	0.145909	0	1944.53	0	coding	not_coding	InsideLoop	chr1	168000000	169000000	168000000	11653	928412
1.8147E_BLZF1_XCL1	0.145909	0	1944.53	0	coding	coding	OutsideLoop	chr1	169000000	169000000	169000000	10126	801491
1.8149E_BLZF1_RPL7AP21	0.145909	0	1944.53	0	coding	not_coding	OutsideLoop	chr1	169000000	169000000	169000000	5004	783527
1.8150E_BLZF1_RPL7AP21	0.145909	0	1944.53	0	coding	not_coding	OutsideLoop	chr1	169000000	169000000	169000000	12934	775597
1.8151E_BLZF1_RPL7AP21	0.145909	0	1944.53	0	coding	not_coding	OutsideLoop	chr1	169000000	169000000	169000000	23686	764845
1.8152E_BLZF1_RPL7AP21	0.145909	0	1944.53	0	coding	not_coding	OutsideLoop	chr1	169000000	169000000	169000000	29100	759431
1.8153E_BLZF1_RPL7AP21	0.145909	0	1944.53	0	coding	not_coding	OutsideLoop	chr1	169000000	169000000	169000000	36192	752339
1.8158E_BLZF1_RPL7AP21	0.145909	0	1944.53	0	coding	not_coding	OutsideLoop	chr1	169000000	169000000	169000000	61020	727511
1.8207E_BLZF1_ENSG00000287282	0.145909	0	1944.53	0	coding	not_coding	OutsideLoop	chr1	169000000	169000000	169000000	26133	334527
1.8216E_BLZF1_ENSG00000289466	0.145909	0	1944.53	0	coding	not_coding	OutsideLoop	chr1	169000000	169000000	169000000	12465	242732
1.8218E_BLZF1_ENSG00000289466	0.145909	0	1944.53	0	coding	not_coding	OutsideLoop	chr1	169000000	169000000	169000000	26448	228749
1.8231E_BLZF1_NME7	0.145909	0.19051	1944.53	3162.43	coding	coding	OutsideLoop	chr1	169000000	169000000	169000000	6869	6891
1.8296E_PRRC2C_MYOCOS	0.206087	0	13108.7	0	coding	coding	InsideLoop	chr1	172000000	171000000	172000000	36424	78667
1.8298E_PRRC2C_MYOCOS	0.206087	0	13108.7	0	coding	coding	InsideLoop	chr1	172000000	171000000	172000000	24342	90749
1.8299E_PRRC2C_MYOCOS	0.206087	0	13108.7	0	coding	coding	InsideLoop	chr1	172000000	171000000	172000000	16252	98839
1.8300E_PRRC2C_MYOCOS	0.206087	0	13108.7	0	coding	coding	InsideLoop	chr1	172000000	171000000	172000000	10943	104148
1.8301E_PRRC2C_MYOCOS	0.206087	0	13108.7	0	coding	coding	InsideLoop	chr1	172000000	171000000	172000000	5904	109187
1.8298E_VAMP4_MYOCOS	0.239912	0	1835.48	0	coding	coding	OutsideLoop	chr1	172000000	172000000	172000000	24342	165795
1.8299E_VAMP4_MYOCOS	0.239912	0	1835.48	0	coding	coding	OutsideLoop	chr1	172000000	172000000	172000000	16252	157705
1.8301E_VAMP4_MYOCOS	0.239912	0	1835.48	0	coding	coding	OutsideLoop	chr1	172000000	172000000	172000000	5904	147357
1.8304E_VAMP4_MYOCOS	0.239912	0	1835.48	0	coding	coding	InsideLoop	chr1	172000000	172000000	172000000	31316	110137
1.8305E_VAMP4_MYOC	0.239912	0	1835.48	0	coding	coding	InsideLoop	chr1	172000000	172000000	172000000	10964	100350
1.8308E_VAMP4_RPL4P3	0.239912	0	1835.48	0	coding	not_coding	OutsideLoop	chr1	172000000	172000000	172000000	21545	36091
1.8318E_VAMP4_DNM3-IT1	0.239912	0	1835.48	0	coding	not_coding	OutsideLoop	chr1	172000000	172000000	172000000	115462	237575
1.8319E_VAMP4_DNM3-IT1	0.239912	0	1835.48	0	coding	not_coding	OutsideLoop	chr1	172000000	172000000	172000000	122759	244872
1.8325E_VAMP4_RNU6-157P	0.239912	0	1835.48	0	coding	not_coding	OutsideLoop	chr1	172000000	172000000	172000000	23756	648222
1.8387E_RC3H1_RNA5SP68	0.14414	0	3809.08	0	coding	not_coding	InsideLoop	chr1	174000000	174000000	174000000	21126	74047
1.8388E_RC3H1_RNA5SP68	0.14414	0	3809.08	0	coding	not_coding	InsideLoop	chr1	174000000	174000000	174000000	7748	60669
1.8392E_RC3H1_RC3H1-IT1	0.14414	0	3809.08	0	coding	not_coding	InsideLoop	chr1	174000000	174000000	174000000	7929	14080
1.8395E_RC3H1_RC3H1-DT	0.14414	0	3809.08	0	coding	not_coding	OutsideLoop	chr1	174000000	174000000	174000000	10459	10611
1.8396E_RC3H1_RC3H1-DT	0.14414	0	3809.08	0	coding	not_coding	OutsideLoop	chr1	174000000	174000000	174000000	14687	14839
1.8400E_RC3H1_RC3H1-DT	0.14414	0	3809.08	0	coding	not_coding	OutsideLoop	chr1	174000000	174000000	174000000	27414	27566
1.8406E_RC3H1_RABGAP1L-DT	0.14414	0	3809.08	0	coding	not_coding	InsideLoop	chr1	174000000	174000000	174000000	6442	144250
1.8407E_RC3H1_RABGAP1L-DT	0.14414	0	3809.08	0	coding	not_coding	InsideLoop	chr1	174000000	174000000	174000000	22262	160070
1.8408E_RC3H1_RABGAP1L-DT	0.14414	0	3809.08	0	coding	not_coding	InsideLoop	chr1	174000000	174000000	174000000	31344	169152
1.8450E_RABGAP1L_ENSG00000289425	0.173222	0	5652.84	0	coding	not_coding	OutsideLoop	chr1	175000000	174000000	175000000	8603	816521
1.8451E_RABGAP1L_ENSG00000289425	0.173222	0	5652.84	0	coding	not_coding	OutsideLoop	chr1	175000000	174000000	175000000	12472	820390
1.8452E_RABGAP1L_RNU6-307P	0.173222	0	5652.84	0	coding	not_coding	InsideLoop	chr1	175000000	174000000	175000000	12341	824773
1.8453E_RABGAP1L_RNU6-307P	0.173222	0	5652.84	0	coding	not_coding	InsideLoop	chr1	175000000	174000000	175000000	5352	831762
1.8460E_MRPS14_KIAA0040	0.167821	0.210405	3313.54	1752.68	coding	coding	OutsideLoop	chr1	175000000	175000000	175000000	47406	122168
1.8500E_PAPPA2_PTP4A1P7	0.655936	0	18042.7	0	coding	not_coding	OutsideLoop	chr1	177000000	176000000	177000000	61242	92373
1.8501E_PAPPA2_PTP4A1P7	0.655936	0	18042.7	0	coding	not_coding	OutsideLoop	chr1	177000000	176000000	177000000	48288	105327
1.8503E_PAPPA2_PTP4A1P7	0.655936	0	18042.7	0	coding	not_coding	OutsideLoop	chr1	177000000	176000000	177000000	23613	130002
1.8504E_PAPPA2_PTP4A1P7	0.655936	0	18042.7	0	coding	not_coding	OutsideLoop	chr1	177000000	176000000	177000000	14106	139509
1.8506E_PAPPA2_PTP4A1P7	0.655936	0	18042.7	0	coding	not_coding	InsideLoop	chr1	177000000	176000000	177000000	5059	158674
1.8507E_PAPPA2_PTP4A1P7	0.655936	0	18042.7	0	coding	not_coding	InsideLoop	chr1	177000000	176000000	177000000	8084	161699
1.8508E_PAPPA2_PTP4A1P7	0.655936	0	18042.7	0	coding	not_coding	InsideLoop	chr1	177000000	176000000	177000000	26502	180117
1.8510E_PAPPA2_PTP4A1P7	0.655936	0	18042.7	0	coding	not_coding	InsideLoop	chr1	177000000	176000000	177000000	45073	198688
1.8511E_PAPPA2_PTP4A1P7	0.655936	0	18042.7	0	coding	not_coding	InsideLoop	chr1	177000000	176000000	177000000	53692	207307
1.8515E_PAPPA2_PTP4A1P7	0.655936	0	18042.7	0	coding	not_coding	InsideLoop	chr1	177000000	176000000	177000000	73210	226825
1.8517E_PAPPA2_PTP4A1P7	0.655936	0	18042.7	0	coding	not_coding	InsideLoop	chr1	177000000	176000000	177000000	86222	239837
1.8518E_PAPPA2_PTP4A1P7	0.655936	0	18042.7	0	coding	not_coding	InsideLoop	chr1	177000000	176000000	177000000	94653	248268
1.8519E_PAPPA2_PTP4A1P7	0.655936	0	18042.7	0	coding	not_coding	InsideLoop	chr1	177000000	176000000	177000000	102547	256162
1.8520E_PAPPA2_ENSG00000286754	0.655936	0	18042.7	0	coding	not_coding	OutsideLoop	chr1	177000000	176000000	177000000	96427	272243
1.8521E_PAPPA2_ENSG00000286754	0.655936	0	18042.7	0	coding	not_coding	OutsideLoop	chr1	177000000	176000000	177000000	83893	284777
1.8524E_PAPPA2_ENSG00000286754	0.655936	0	18042.7	0	coding	not_coding	OutsideLoop	chr1	177000000	176000000	177000000	58046	310624
1.8528E_PAPPA2_ENSG00000286754	0.655936	0	18042.7	0	coding	not_coding	OutsideLoop	chr1	177000000	176000000	177000000	29750	338920
1.8529E_PAPPA2_ENSG00000286754	0.655936	0	18042.7	0	coding	not_coding	OutsideLoop	chr1	177000000	176000000	177000000	23843	344827
1.8530E_PAPPA2_ENSG00000286754	0.655936	0	18042.7	0	coding	not_coding	OutsideLoop	chr1	177000000	176000000	177000000	14183	354487
1.8531E_PAPPA2_ENSG00000286754	0.655936	0	18042.7	0	coding	not_coding	OutsideLoop	chr1	177000000	176000000	177000000	5783	362887
1.8533E_PAPPA2_ENSG00000286754	0.655936	0	18042.7	0	coding	not_coding	InsideLoop	chr1	177000000	176000000	177000000	23262	391932
1.8534E_PAPPA2_ENSG00000286754	0.655936	0	18042.7	0	coding	not_coding	InsideLoop	chr1	177000000	176000000	177000000	31083	399753
1.8536E_PAPPA2_ENSG00000286754	0.655936	0	18042.7	0	coding	not_coding	InsideLoop	chr1	177000000	176000000	177000000	49391	418061
1.8537E_PAPPA2_ENSG00000286754	0.655936	0	18042.7	0	coding	not_coding	InsideLoop	chr1	177000000	176000000	177000000	67075	435745
1.8538E_PAPPA2_ENSG00000286754	0.655936	0	18042.7	0	coding	not_coding	InsideLoop	chr1	177000000	176000000	177000000	83889	452559
1.8544E_PAPPA2_LINC01645	0.655936	0	18042.7	0	coding	not_coding	OutsideLoop	chr1	177000000	176000000	177000000	82915	971304
1.8545E_PAPPA2_LINC01645	0.655936	0	18042.7	0	coding	not_coding	OutsideLoop	chr1	177000000	176000000	177000000	100026	988415
1.8546E_PAPPA2_LINC01741	0.655936	0	18042.7	0	coding	not_coding	InsideLoop	chr1	178000000	176000000	178000000	104072	1133281
1.8549E_PAPPA2_LINC01741	0.655936	0	18042.7	0	coding	not_coding	InsideLoop	chr1	178000000	176000000	178000000	59164	1178189
1.8550E_PAPPA2_LINC01741	0.655936	0	18042.7	0	coding	not_coding	InsideLoop	chr1	178000000	176000000	178000000	51965	1185388
1.8537E_ASTN1_ENSG00000286754	0.633909	0	463.931	0	coding	not_coding	OutsideLoop	chr1	177000000	177000000	177000000	67075	266057
1.8538E_ASTN1_ENSG00000286754	0.633909	0	463.931	0	coding	not_coding	OutsideLoop	chr1	177000000	177000000	177000000	83889	249243
1.8544E_ASTN1_LINC01645	0.633909	0	463.931	0	coding	not_coding	OutsideLoop	chr1	177000000	177000000	177000000	82915	269502
1.8545E_ASTN1_LINC01645	0.633909	0	463.931	0	coding	not_coding	OutsideLoop	chr1	177000000	177000000	177000000	100026	286613
1.8546E_ASTN1_LINC01741	0.633909	0	463.931	0	coding	not_coding	InsideLoop	chr1	178000000	177000000	178000000	104072	431479
1.8547E_ASTN1_LINC01741	0.633909	0	463.931	0	coding	not_coding	InsideLoop	chr1	178000000	177000000	178000000	90825	444726
1.8548E_ASTN1_LINC01741	0.633909	0	463.931	0	coding	not_coding	InsideLoop	chr1	178000000	177000000	178000000	78456	457095
1.8549E_ASTN1_LINC01741	0.633909	0	463.931	0	coding	not_coding	InsideLoop	chr1	178000000	177000000	178000000	59164	476387
1.8550E_ASTN1_LINC01741	0.633909	0	463.931	0	coding	not_coding	InsideLoop	chr1	178000000	177000000	178000000	51965	483586
1.8575E_RASAL2_CRYZL2P	0.150856	0.24368	2606.83	977.634	coding	not_coding	OutsideLoop	chr1	178000000	178000000	178000000	16324	39830
1.8577E_RASAL2_RASAL2-AS1	0.150856	0.295993	2606.83	222.61	coding	not_coding	OutsideLoop	chr1	178000000	178000000	178000000	17317	17437
1.8643E_C1orf220_ENSG00000289432	0.295056	0	125.401	0	not_coding	not_coding	InsideLoop	chr1	179000000	179000000	179000000	62308	412229
1.8646E_C1orf220_ENSG00000289432	0.295056	0	125.401	0	not_coding	not_coding	InsideLoop	chr1	179000000	179000000	179000000	15737	458800
1.8646E_RALGPS2_ENSG00000289432	0.239812	0	1108.24	0	coding	not_coding	InsideLoop	chr1	179000000	179000000	179000000	15737	276387
1.8646E_ANGPTL1_ENSG00000289432	0.101644	0	111.06	0	coding	not_coding	InsideLoop	chr1	179000000	179000000	179000000	15737	130475
1.8646E_FAM20B_ENSG00000289432	0.215853	0	2270.04	0	coding	not_coding	OutsideLoop	chr1	179000000	179000000	179000000	15737	24252
1.8646E_TOR3A_ENSG00000289432	0.182375	0	1869.46	0	coding	not_coding	OutsideLoop	chr1	179000000	179000000	179000000	15737	80518
1.8673E_TOR3A_SOAT1	0.182375	0.141793	1869.46	4038.72	coding	coding	OutsideLoop	chr1	179000000	179000000	179000000	20295	231939
1.8675E_TOR3A_SOAT1	0.182375	0.141793	1869.46	4038.72	coding	coding	OutsideLoop	chr1	179000000	179000000	179000000	29596	241240
1.8646E_ABL2_ENSG00000289432	0.19756	0	2552.95	0	coding	not_coding	OutsideLoop	chr1	179000000	179000000	179000000	15737	228132
1.8692E_TOR1AIP1_LINC02818	0.119864	0	2994.11	0	coding	not_coding	OutsideLoop	chr1	180000000	180000000	180000000	14870	31048
1.8694E_TOR1AIP1_TOR1AIP2	0.119864	0.164422	2994.11	17241.1	coding	coding	InsideLoop	chr1	180000000	180000000	180000000	11412	15651
1.8702E_TOR1AIP1_RN7SL230P	0.119864	0	2994.11	0	coding	not_coding	OutsideLoop	chr1	180000000	180000000	180000000	12600	30820
1.8703E_TOR1AIP1_RN7SL230P	0.119864	0	2994.11	0	coding	not_coding	OutsideLoop	chr1	180000000	180000000	180000000	20343	38563
1.8704E_TOR1AIP1_ENSG00000261831	0.119864	0	2994.11	0	coding	not_coding	OutsideLoop	chr1	180000000	180000000	180000000	12245	47509
1.8709E_TOR1AIP1_RPSAP16	0.119864	0	2994.11	0	coding	not_coding	InsideLoop	chr1	180000000	180000000	180000000	5345	81299
1.8711E_TOR1AIP1_ENSG00000223450	0.119864	0	2994.11	0	coding	not_coding	OutsideLoop	chr1	180000000	180000000	180000000	12912	105854
1.8714E_TOR1AIP1_ENSG00000223450	0.119864	0	2994.11	0	coding	not_coding	InsideLoop	chr1	180000000	180000000	180000000	18556	137322
1.8715E_TOR1AIP1_ENSG00000223450	0.119864	0	2994.11	0	coding	not_coding	InsideLoop	chr1	180000000	180000000	180000000	38464	157230
1.8716E_TOR1AIP1_ENSG00000223450	0.119864	0	2994.11	0	coding	not_coding	InsideLoop	chr1	180000000	180000000	180000000	59336	178102
1.8717E_TOR1AIP1_ENSG00000261817	0.119864	0	2994.11	0	coding	not_coding	OutsideLoop	chr1	180000000	180000000	180000000	56030	185818
1.8718E_TOR1AIP1_ENSG00000261817	0.119864	0	2994.11	0	coding	not_coding	OutsideLoop	chr1	180000000	180000000	180000000	45669	196179
1.8719E_TOR1AIP1_ENSG00000261817	0.119864	0	2994.11	0	coding	not_coding	OutsideLoop	chr1	180000000	180000000	180000000	28265	213583
1.8720E_TOR1AIP1_ENSG00000261817	0.119864	0	2994.11	0	coding	not_coding	OutsideLoop	chr1	180000000	180000000	180000000	16872	224976
1.8725E_TOR1AIP1_QSOX1	0.119864	0.067754	2994.11	1349.66	coding	coding	InsideLoop	chr1	180000000	180000000	180000000	13278	259549
1.8729E_TOR1AIP1_QSOX1	0.119864	0.067754	2994.11	1349.66	coding	coding	OutsideLoop	chr1	180000000	180000000	180000000	23765	296592
1.8730E_TOR1AIP1_VDAC1P4	0.119864	0	2994.11	0	coding	not_coding	InsideLoop	chr1	180000000	180000000	180000000	92362	460396
1.8731E_TOR1AIP1_VDAC1P4	0.119864	0	2994.11	0	coding	not_coding	InsideLoop	chr1	180000000	180000000	180000000	82987	469771
1.8777E_TOR1AIP1_LINC02816	0.119864	0	2994.11	0	coding	not_coding	InsideLoop	chr1	181000000	180000000	181000000	32790	991819
1.8743E_XPR1_OVAAL	0.131057	0	2572.31	0	coding	not_coding	OutsideLoop	chr1	181000000	181000000	181000000	28641	94001
1.8747E_XPR1_OVAAL	0.131057	0	2572.31	0	coding	not_coding	InsideLoop	chr1	181000000	181000000	181000000	62170	60472
1.8773E_XPR1_LINC02816	0.131057	0	2572.31	0	coding	not_coding	InsideLoop	chr1	181000000	181000000	181000000	63609	211020
1.8774E_XPR1_LINC02816	0.131057	0	2572.31	0	coding	not_coding	InsideLoop	chr1	181000000	181000000	181000000	57688	216941
1.8777E_XPR1_LINC02816	0.131057	0	2572.31	0	coding	not_coding	InsideLoop	chr1	181000000	181000000	181000000	32790	241839
1.8777E_KIAA1614_LINC02816	0.209411	0	111.828	0	coding	not_coding	OutsideLoop	chr1	181000000	181000000	181000000	32790	39036
1.8788E_KIAA1614_KIAA1614-AS1	0.209411	0.068909	111.828	9.57316	coding	not_coding	OutsideLoop	chr1	181000000	181000000	181000000	5906	36084
1.8792E_KIAA1614_ENSG00000243155	0.209411	0	111.828	0	coding	not_coding	InsideLoop	chr1	181000000	181000000	181000000	15573	79158
1.8777E_STX6_LINC02816	0.197882	0	505.186	0	coding	not_coding	OutsideLoop	chr1	181000000	181000000	181000000	32790	149260
1.8788E_STX6_KIAA1614-AS1	0.197882	0.068909	505.186	9.57316	coding	not_coding	InsideLoop	chr1	181000000	181000000	181000000	5906	74140
1.8777E_MR1_LINC02816	0.27426	0	2297.92	0	coding	not_coding	OutsideLoop	chr1	181000000	181000000	181000000	32790	159513
1.8778E_MR1_LINC02816	0.27426	0	2297.92	0	coding	not_coding	OutsideLoop	chr1	181000000	181000000	181000000	24203	150926
1.8788E_MR1_KIAA1614-AS1	0.27426	0.068909	2297.92	9.57316	coding	not_coding	InsideLoop	chr1	181000000	181000000	181000000	5906	84393
1.8777E_IER5_LINC02816	0.10245	0	140.047	0	coding	not_coding	OutsideLoop	chr1	181000000	181000000	181000000	32790	214839
1.8788E_IER5_KIAA1614-AS1	0.10245	0.068909	140.047	9.57316	coding	not_coding	InsideLoop	chr1	181000000	181000000	181000000	5906	139719
1.8841E_GLUL_ENSG00000232309	0.078408	0	5885.79	0	coding	not_coding	InsideLoop	chr1	182000000	182000000	182000000	20932	284456
1.8842E_GLUL_ENSG00000232309	0.078408	0	5885.79	0	coding	not_coding	InsideLoop	chr1	182000000	182000000	182000000	14345	277869
1.8843E_GLUL_ENSG00000232309	0.078408	0	5885.79	0	coding	not_coding	InsideLoop	chr1	182000000	182000000	182000000	8224	271748
1.8846E_GLUL_ENSG00000289573	0.078408	0	5885.79	0	coding	not_coding	OutsideLoop	chr1	182000000	182000000	182000000	6334	248837
1.8848E_GLUL_ENSG00000289573	0.078408	0	5885.79	0	coding	not_coding	InsideLoop	chr1	182000000	182000000	182000000	6841	235662
1.8850E_GLUL_YPEL5P1	0.078408	0	5885.79	0	coding	not_coding	InsideLoop	chr1	182000000	182000000	182000000	15336	224446
1.8919E_LAMC1_LAMC1-AS1	0.090281	0	1795.92	0	coding	not_coding	InsideLoop	chr1	183000000	183000000	183000000	7700	125562
1.8921E_SMG7-AS1_LAMC2	0.247462	0.04799	74.6933	1693.8	not_coding	coding	OutsideLoop	chr1	183000000	183000000	183000000	5145	291803
1.8923E_SMG7-AS1_LAMC2	0.247462	0.04799	74.6933	1693.8	not_coding	coding	InsideLoop	chr1	183000000	183000000	183000000	5619	281039
1.8924E_SMG7-AS1_LAMC2	0.247462	0.04799	74.6933	1693.8	not_coding	coding	InsideLoop	chr1	183000000	183000000	183000000	23062	263596
1.8930E_SMG7-AS1_RPS3AP8	0.247462	0	74.6933	0	not_coding	not_coding	InsideLoop	chr1	183000000	183000000	183000000	15313	190981
1.8936E_SMG7-AS1_NMNAT2	0.247462	0.242815	74.6933	2311.66	not_coding	coding	OutsideLoop	chr1	183000000	183000000	183000000	98267	152783
1.8940E_SMG7-AS1_ENSG00000286372	0.247462	0	74.6933	0	not_coding	not_coding	OutsideLoop	chr1	183000000	183000000	183000000	23102	123128
1.8944E_SMG7-AS1_ENSG00000286372	0.247462	0	74.6933	0	not_coding	not_coding	InsideLoop	chr1	183000000	183000000	183000000	16773	83253
1.8945E_SMG7-AS1_NMNAT2	0.247462	0.242815	74.6933	2311.66	not_coding	coding	InsideLoop	chr1	183000000	183000000	183000000	11428	65944
1.8946E_SMG7-AS1_NMNAT2	0.247462	0.242815	74.6933	2311.66	not_coding	coding	InsideLoop	chr1	183000000	183000000	183000000	6865	61381
1.8952E_SMG7-AS1_SMG7	0.247462	0.173612	74.6933	2648.86	not_coding	coding	OutsideLoop	chr1	183000000	183000000	183000000	16677	15997
1.8953E_SMG7-AS1_SMG7	0.247462	0.173612	74.6933	2648.86	not_coding	coding	OutsideLoop	chr1	183000000	183000000	184000000	34692	34012
1.8954E_SMG7-AS1_SMG7	0.247462	0.173612	74.6933	2648.86	not_coding	coding	OutsideLoop	chr1	183000000	183000000	184000000	52093	51413
1.8955E_SMG7-AS1_ENSG00000289732	0.247462	0	74.6933	0	not_coding	not_coding	InsideLoop	chr1	184000000	183000000	184000000	38522	75756
1.8956E_SMG7-AS1_ENSG00000289732	0.247462	0	74.6933	0	not_coding	not_coding	InsideLoop	chr1	184000000	183000000	184000000	19688	94590
1.8960E_SMG7-AS1_ARPC5	0.247462	0.160828	74.6933	12107.7	not_coding	coding	OutsideLoop	chr1	184000000	183000000	184000000	11054	151833
1.8961E_SMG7-AS1_ARPC5	0.247462	0.160828	74.6933	12107.7	not_coding	coding	OutsideLoop	chr1	184000000	183000000	184000000	5908	156979
1.8970E_SMG7-AS1_ENSG00000270994	0.247462	0	74.6933	0	not_coding	not_coding	InsideLoop	chr1	184000000	183000000	184000000	5497	242841
1.8988E_SMG7-AS1_COLGALT2	0.247462	0.012492	74.6933	13.2548	not_coding	coding	OutsideLoop	chr1	184000000	183000000	184000000	125105	439728
1.8992E_SMG7-AS1_COLGALT2	0.247462	0.012492	74.6933	13.2548	not_coding	coding	OutsideLoop	chr1	184000000	183000000	184000000	97661	467172
1.9046E_SMG7-AS1_RNU7-13P	0.247462	0	74.6933	0	not_coding	not_coding	OutsideLoop	chr1	185000000	183000000	185000000	26289	1322304
1.9084E_SMG7-AS1_RPL22P24	0.247462	0	74.6933	0	not_coding	not_coding	InsideLoop	chr1	185000000	183000000	185000000	8509	1707323
1.9085E_SMG7-AS1_RPL22P24	0.247462	0	74.6933	0	not_coding	not_coding	InsideLoop	chr1	185000000	183000000	185000000	11740	1710554
1.8984E_RGL1_ENSG00000289581	0.031884	0	269.726	0	coding	not_coding	OutsideLoop	chr1	184000000	184000000	184000000	8142	246568
1.8988E_RGL1_COLGALT2	0.031884	0.012492	269.726	13.2548	coding	coding	OutsideLoop	chr1	184000000	184000000	184000000	125105	276539
1.8961E_TSEN15_ARPC5	0.161371	0.160828	2297.62	12107.7	coding	coding	InsideLoop	chr1	184000000	184000000	184000000	5908	421776
1.9007E_C1orf21_C1orf21-DT	0.36849	0	1020.89	0	coding	not_coding	OutsideLoop	chr1	184000000	184000000	184000000	6128	6453
1.9028E_C1orf21_ENSG00000290066	0.36849	0	1020.89	0	coding	not_coding	OutsideLoop	chr1	185000000	184000000	185000000	9143	234267
1.9046E_EDEM3_RNU7-13P	0.156885	0	4236.25	0	coding	not_coding	OutsideLoop	chr1	185000000	185000000	185000000	26289	40293
1.9084E_EDEM3_RPL22P24	0.156885	0	4236.25	0	coding	not_coding	InsideLoop	chr1	185000000	185000000	185000000	8509	425312
1.9085E_EDEM3_RPL22P24	0.156885	0	4236.25	0	coding	not_coding	InsideLoop	chr1	185000000	185000000	185000000	11740	428543
1.9046E_NIBAN1_RNU7-13P	0.007933	0	76.3131	0	coding	not_coding	OutsideLoop	chr1	185000000	185000000	185000000	26289	179308
1.9084E_NIBAN1_RPL22P24	0.007933	0	76.3131	0	coding	not_coding	InsideLoop	chr1	185000000	185000000	185000000	8509	205711
1.9085E_NIBAN1_RPL22P24	0.007933	0	76.3131	0	coding	not_coding	InsideLoop	chr1	185000000	185000000	185000000	11740	208942
1.9046E_TRMT1L_RNU7-13P	0.163264	0	1230.68	0	coding	not_coding	InsideLoop	chr1	185000000	185000000	185000000	26289	361872
1.9047E_TRMT1L_RNU7-13P	0.163264	0	1230.68	0	coding	not_coding	InsideLoop	chr1	185000000	185000000	185000000	17286	352869
1.9051E_TRMT1L_RNU7-13P	0.163264	0	1230.68	0	coding	not_coding	OutsideLoop	chr1	185000000	185000000	185000000	19825	315758
1.9084E_TRMT1L_RPL22P24	0.163264	0	1230.68	0	coding	not_coding	InsideLoop	chr1	185000000	185000000	185000000	8509	23147
1.9085E_TRMT1L_RPL22P24	0.163264	0	1230.68	0	coding	not_coding	InsideLoop	chr1	185000000	185000000	185000000	11740	26378
1.9104E_TRMT1L_ENSG00000279401	0.163264	0	1230.68	0	coding	not_coding	OutsideLoop	chr1	186000000	185000000	186000000	49912	411491
1.9116E_TRMT1L_ENSG00000261729	0.163264	0	1230.68	0	coding	not_coding	OutsideLoop	chr1	186000000	185000000	186000000	25352	514743
1.9117E_TRMT1L_ENSG00000261729	0.163264	0	1230.68	0	coding	not_coding	OutsideLoop	chr1	186000000	185000000	186000000	33736	523127
1.9090E_IVNS1ABP_GS1-279B7.1	0.202161	0	7550.09	0	coding	not_coding	InsideLoop	chr1	185000000	185000000	185000000	8608	26374
1.9091E_IVNS1ABP_GS1-279B7.1	0.202161	0	7550.09	0	coding	not_coding	InsideLoop	chr1	185000000	185000000	185000000	33012	50778
1.9094E_IVNS1ABP_RNU7-183P	0.202161	0	7550.09	0	coding	not_coding	InsideLoop	chr1	185000000	185000000	185000000	7591	109380
1.9100E_IVNS1ABP_ENSG00000279401	0.202161	0	7550.09	0	coding	not_coding	OutsideLoop	chr1	186000000	185000000	186000000	15918	217296
1.9101E_IVNS1ABP_ENSG00000279401	0.202161	0	7550.09	0	coding	not_coding	OutsideLoop	chr1	186000000	185000000	186000000	27021	228399
1.9102E_IVNS1ABP_ENSG00000279401	0.202161	0	7550.09	0	coding	not_coding	OutsideLoop	chr1	186000000	185000000	186000000	36114	237492
1.9103E_IVNS1ABP_ENSG00000279401	0.202161	0	7550.09	0	coding	not_coding	OutsideLoop	chr1	186000000	185000000	186000000	40909	242287
1.9104E_IVNS1ABP_ENSG00000279401	0.202161	0	7550.09	0	coding	not_coding	OutsideLoop	chr1	186000000	185000000	186000000	49912	251290
1.9115E_IVNS1ABP_ENSG00000261729	0.202161	0	7550.09	0	coding	not_coding	OutsideLoop	chr1	186000000	185000000	186000000	19612	348802
1.9116E_IVNS1ABP_ENSG00000261729	0.202161	0	7550.09	0	coding	not_coding	OutsideLoop	chr1	186000000	185000000	186000000	25352	354542
1.9117E_IVNS1ABP_ENSG00000261729	0.202161	0	7550.09	0	coding	not_coding	OutsideLoop	chr1	186000000	185000000	186000000	33736	362926
1.9126E_TPR_RNU6-1240P	0.150196	0	6496.68	0	coding	not_coding	OutsideLoop	chr1	186000000	186000000	186000000	11264	52501
1.9127E_TPR_RNU6-1240P	0.150196	0	6496.68	0	coding	not_coding	OutsideLoop	chr1	186000000	186000000	186000000	22172	41593
1.9130E_TPR_ODR4	0.150196	0.130213	6496.68	2914.39	coding	coding	OutsideLoop	chr1	186000000	186000000	186000000	8882	9027
1.9141E_UCHL5_ENSG00000236069	0.138195	0	2540.96	0	coding	not_coding	OutsideLoop	chr1	193000000	193000000	192000000	28084	570974
1.9142E_UCHL5_ENSG00000236069	0.138195	0	2540.96	0	coding	not_coding	OutsideLoop	chr1	193000000	193000000	192000000	20107	562997
1.9159E_UCHL5_RGS2	0.138195	0.063262	2540.96	5675.91	coding	coding	InsideLoop	chr1	193000000	193000000	193000000	5373	245668
1.9170E_UCHL5_ZNF101P2	0.138195	0	2540.96	0	coding	not_coding	InsideLoop	chr1	193000000	193000000	193000000	13792	79195
1.9183E_UCHL5_RO60	0.138195	0.146093	2540.96	8572.5	coding	coding	OutsideLoop	chr1	193000000	193000000	193000000	15622	14996
1.9184E_UCHL5_RO60	0.138195	0.146093	2540.96	8572.5	coding	coding	OutsideLoop	chr1	193000000	193000000	193000000	18679	18053
1.9185E_UCHL5_RO60	0.138195	0.146093	2540.96	8572.5	coding	coding	OutsideLoop	chr1	193000000	193000000	193000000	24488	23862
1.9186E_UCHL5_GLRX2	0.138195	0.130556	2540.96	465.445	coding	coding	OutsideLoop	chr1	193000000	193000000	193000000	17345	28689
1.9187E_UCHL5_GLRX2	0.138195	0.130556	2540.96	465.445	coding	coding	OutsideLoop	chr1	193000000	193000000	193000000	10827	35207
1.9189E_UCHL5_GLRX2	0.138195	0.130556	2540.96	465.445	coding	coding	InsideLoop	chr1	193000000	193000000	193000000	6127	52161
1.9190E_UCHL5_CDC73	0.138195	0.158053	2540.96	2817.91	coding	coding	InsideLoop	chr1	193000000	193000000	193000000	5928	55975
1.9192E_UCHL5_MIR1278	0.138195	0	2540.96	0	coding	not_coding	InsideLoop	chr1	193000000	193000000	193000000	5842	70581
1.9196E_UCHL5_ENSG00000231714	0.138195	0	2540.96	0	coding	not_coding	InsideLoop	chr1	194000000	193000000	194000000	56374	1234489
1.9195E_B3GALT2_LINC01031	0.224655	0	278.356	0	coding	not_coding	OutsideLoop	chr1	193000000	193000000	193000000	50304	168436
1.9196E_B3GALT2_ENSG00000231714	0.224655	0	278.356	0	coding	not_coding	InsideLoop	chr1	194000000	193000000	194000000	56374	1107956
1.9202E_ZBTB41_ENSG00000290127	0.333691	0	5445.47	0	coding	not_coding	OutsideLoop	chr1	197000000	197000000	197000000	8134	8327
1.9205E_ZBTB41_CRB1	0.333691	0.399488	5445.47	167.745	coding	coding	OutsideLoop	chr1	197000000	197000000	197000000	6603	73514
1.9206E_ZBTB41_CRB1	0.333691	0.399488	5445.47	167.745	coding	coding	OutsideLoop	chr1	197000000	197000000	197000000	18502	85413
1.9207E_ZBTB41_CRB1	0.333691	0.399488	5445.47	167.745	coding	coding	OutsideLoop	chr1	197000000	197000000	197000000	37696	104607
1.9208E_ZBTB41_CRB1	0.333691	0.399488	5445.47	167.745	coding	coding	OutsideLoop	chr1	197000000	197000000	197000000	47098	114009
1.9209E_ZBTB41_MRPS21P3	0.333691	0	5445.47	0	coding	not_coding	InsideLoop	chr1	197000000	197000000	197000000	43310	119214
1.9210E_ZBTB41_MRPS21P3	0.333691	0	5445.47	0	coding	not_coding	InsideLoop	chr1	197000000	197000000	197000000	29462	133062
1.9213E_C1orf53_ENSG00000230260	0.116213	0	127.337	0	coding	not_coding	OutsideLoop	chr1	197000000	198000000	198000000	93494	361667
1.9367E_CSRP1_PHLDA3	0.148276	0.093346	7066.62	229.838	coding	coding	OutsideLoop	chr1	201000000	202000000	201000000	13313	26906
1.9420E_NAV1_ENSG00000223774	0.267206	0	7841.37	0	coding	not_coding	OutsideLoop	chr1	202000000	202000000	202000000	19084	373799
1.9429E_ELF3-AS1_ENSG00000249007	0.230847	0	174.574	0	not_coding	not_coding	OutsideLoop	chr1	202000000	202000000	202000000	6171	7078
1.9440E_ELF3-AS1_CRIP1P3	0.230847	0	174.574	0	not_coding	not_coding	OutsideLoop	chr1	202000000	202000000	202000000	5035	91331
1.9441E_ELF3-AS1_CRIP1P3	0.230847	0	174.574	0	not_coding	not_coding	OutsideLoop	chr1	202000000	202000000	202000000	11420	97716
1.9429E_GPR37L1_ENSG00000249007	0.176026	0	201.236	0	coding	not_coding	InsideLoop	chr1	202000000	202000000	202000000	6171	105345
1.9440E_GPR37L1_CRIP1P3	0.176026	0	201.236	0	coding	not_coding	InsideLoop	chr1	202000000	202000000	202000000	5035	21092
1.9441E_GPR37L1_CRIP1P3	0.176026	0	201.236	0	coding	not_coding	OutsideLoop	chr1	202000000	202000000	202000000	11420	14707
1.9414E_ARL8A_MIR6739	0.145483	0	243.769	0	coding	not_coding	OutsideLoop	chr1	202000000	202000000	202000000	9632	291002
1.9416E_ARL8A_MIR6739	0.145483	0	243.769	0	coding	not_coding	InsideLoop	chr1	202000000	202000000	202000000	12084	269286
1.9422E_ARL8A_SNORA70H	0.145483	0	243.769	0	coding	not_coding	OutsideLoop	chr1	202000000	202000000	202000000	6584	172866
1.9475E_KDM5B_SLC25A39P1	0.138409	0	2733.95	0	coding	not_coding	OutsideLoop	chr1	203000000	203000000	203000000	7047	19504
1.9539E_FMOD_NSA2P1	0.002843	0	2.80903	0	coding	not_coding	OutsideLoop	chr1	204000000	203000000	204000000	7866	298136
1.9541E_FMOD_NSA2P1	0.002843	0	2.80903	0	coding	not_coding	InsideLoop	chr1	204000000	203000000	204000000	5062	311064
1.9542E_FMOD_NSA2P1	0.002843	0	2.80903	0	coding	not_coding	InsideLoop	chr1	204000000	203000000	204000000	20544	326546
1.9543E_FMOD_SNORA77	0.002843	0	2.80903	0	coding	not_coding	InsideLoop	chr1	204000000	203000000	204000000	33382	344441
1.9544E_FMOD_SNORA77	0.002843	0	2.80903	0	coding	not_coding	InsideLoop	chr1	204000000	203000000	204000000	23210	354613
1.9545E_FMOD_SNORA77	0.002843	0	2.80903	0	coding	not_coding	InsideLoop	chr1	204000000	203000000	204000000	17313	360510
1.9512E_ATP2B4_BTG2	0.213687	0.214971	6548.78	14795.2	coding	coding	InsideLoop	chr1	203000000	204000000	203000000	6546	314795
1.9542E_ATP2B4_NSA2P1	0.213687	0	6548.78	0	coding	not_coding	InsideLoop	chr1	204000000	204000000	204000000	20544	51472
1.9543E_ATP2B4_SNORA77	0.213687	0	6548.78	0	coding	not_coding	InsideLoop	chr1	204000000	204000000	204000000	33382	69367
1.9544E_ATP2B4_SNORA77	0.213687	0	6548.78	0	coding	not_coding	InsideLoop	chr1	204000000	204000000	204000000	23210	79539
1.9545E_ATP2B4_SNORA77	0.213687	0	6548.78	0	coding	not_coding	InsideLoop	chr1	204000000	204000000	204000000	17313	85436
1.9546E_ATP2B4_SNORA77	0.213687	0	6548.78	0	coding	not_coding	InsideLoop	chr1	204000000	204000000	204000000	9735	93014
1.9542E_LAX1_NSA2P1	0.225035	0	335.545	0	coding	not_coding	OutsideLoop	chr1	204000000	204000000	204000000	20544	86873
1.9548E_LAX1_SNORA77	0.225035	0	335.545	0	coding	not_coding	InsideLoop	chr1	204000000	204000000	204000000	10436	25160
1.9542E_ZC3H11A_NSA2P1	0.18072	0	8678.73	0	coding	not_coding	OutsideLoop	chr1	204000000	204000000	204000000	20544	117319
1.9545E_ZC3H11A_SNORA77	0.18072	0	8678.73	0	coding	not_coding	OutsideLoop	chr1	204000000	204000000	204000000	17313	83355
1.9583E_SNRPE_REN	0.161484	0	5884.39	0	coding	coding	InsideLoop	chr1	204000000	204000000	204000000	17461	311264
1.9588E_SNRPE_GOLT1A	0.161484	0.240634	5884.39	1256.4	coding	coding	InsideLoop	chr1	204000000	204000000	204000000	11283	363672
1.9583E_PLEKHA6_REN	0.166298	0	1572.06	0	coding	coding	OutsideLoop	chr1	204000000	204000000	204000000	17461	205351
1.9588E_PLEKHA6_GOLT1A	0.166298	0.240634	1572.06	1256.4	coding	coding	OutsideLoop	chr1	204000000	204000000	204000000	11283	152943
1.9583E_PPP1R15B_REN	0.204288	0	4614.18	0	coding	coding	OutsideLoop	chr1	204000000	204000000	204000000	17461	239024
1.9588E_PPP1R15B_GOLT1A	0.204288	0.240634	4614.18	1256.4	coding	coding	OutsideLoop	chr1	204000000	204000000	204000000	11283	186616
1.9583E_PIK3C2B_REN	0.301718	0	1205.32	0	coding	coding	OutsideLoop	chr1	204000000	204000000	204000000	17461	321942
1.9588E_MDM4_GOLT1A	0.185857	0.240634	8090.37	1256.4	coding	coding	OutsideLoop	chr1	204000000	205000000	204000000	11283	291108
1.9671E_RBBP5_TMEM81	0.199676	0.175102	3988.9	44.6888	coding	coding	InsideLoop	chr1	205000000	205000000	205000000	18284	55839
1.9681E_RBBP5_ENSG00000236108	0.199676	0	3988.9	0	coding	not_coding	OutsideLoop	chr1	205000000	205000000	205000000	12228	24859
1.9681E_DSTYK_ENSG00000236108	0.16317	0	2337.99	0	coding	not_coding	InsideLoop	chr1	205000000	205000000	205000000	12228	64828
1.9686E_DSTYK_ENSG00000213041	0.16317	0	2337.99	0	coding	not_coding	OutsideLoop	chr1	205000000	205000000	205000000	13153	22664
1.9671E_DSTYK_TMEM81	0.16317	0.175102	2337.99	44.6888	coding	coding	InsideLoop	chr1	205000000	205000000	205000000	18284	145526
1.9687E_DSTYK_ENSG00000213041	0.16317	0	2337.99	0	coding	not_coding	OutsideLoop	chr1	205000000	205000000	205000000	9421	18932
1.9671E_TMCC2_TMEM81	0.224639	0.175102	277.447	44.6888	coding	coding	InsideLoop	chr1	205000000	205000000	205000000	18284	161770
1.9681E_TMCC2_ENSG00000236108	0.224639	0	277.447	0	coding	not_coding	InsideLoop	chr1	205000000	205000000	205000000	12228	81072
1.9713E_ELK4_MIR135B	0.178337	0	2068.94	0	coding	not_coding	InsideLoop	chr1	205000000	206000000	205000000	6598	190211
1.9723E_ELK4_RNU2-19P	0.178337	0	2068.94	0	coding	not_coding	OutsideLoop	chr1	206000000	206000000	206000000	26426	91721
1.9734E_ELK4_SLC45A3	0.178337	0	2068.94	0	coding	coding	OutsideLoop	chr1	206000000	206000000	206000000	18610	29888
1.9760E_ELK4_RAB7B	0.178337	0.003324	2068.94	2.38407	coding	coding	OutsideLoop	chr1	206000000	206000000	206000000	30301	341149
1.9744E_NUCKS1_RAB29	0.223472	0.237143	9694.74	4568.46	coding	coding	OutsideLoop	chr1	206000000	206000000	206000000	9205	16095
1.9745E_NUCKS1_ENSG00000285521	0.223472	0	9694.74	0	coding	not_coding	OutsideLoop	chr1	206000000	206000000	206000000	6449	31826
1.9746E_NUCKS1_ENSG00000285521	0.223472	0	9694.74	0	coding	not_coding	OutsideLoop	chr1	206000000	206000000	206000000	16868	42245
1.9746E_SLC41A1_ENSG00000285521	0.185243	0	1252.12	0	coding	not_coding	OutsideLoop	chr1	206000000	206000000	206000000	16868	21321
1.9838E_MAPKAPK2_PIGR	0.155291	0.002939	448.085	205.643	coding	coding	InsideLoop	chr1	207000000	207000000	207000000	7079	268640
1.9874E_YOD1_ENSG00000283044	0.304439	0	1160.85	0	coding	not_coding	OutsideLoop	chr1	207000000	207000000	207000000	33083	330173
1.9875E_YOD1_ENSG00000283044	0.304439	0	1160.85	0	coding	not_coding	OutsideLoop	chr1	207000000	207000000	207000000	21789	341467
1.9876E_YOD1_ENSG00000283044	0.304439	0	1160.85	0	coding	not_coding	OutsideLoop	chr1	207000000	207000000	207000000	10024	353232
1.9897E_YOD1_CDCA4P4	0.304439	0	1160.85	0	coding	not_coding	OutsideLoop	chr1	208000000	207000000	208000000	7129	716733
1.9875E_C4BPB_ENSG00000283044	0.167935	0	433.921	0	coding	not_coding	OutsideLoop	chr1	207000000	207000000	207000000	21789	305587
1.9876E_C4BPB_ENSG00000283044	0.167935	0	433.921	0	coding	not_coding	OutsideLoop	chr1	207000000	207000000	207000000	10024	317352
1.9875E_CD55_ENSG00000283044	0.290259	0	8431.39	0	coding	not_coding	OutsideLoop	chr1	207000000	207000000	207000000	21789	72928
1.9897E_CD46_CDCA4P4	0.254406	0	32905.3	0	coding	not_coding	OutsideLoop	chr1	208000000	208000000	208000000	7129	17676
1.9898E_CD46_CDCA4P4	0.254406	0	32905.3	0	coding	not_coding	OutsideLoop	chr1	208000000	208000000	208000000	12349	22896
1.9902E_MIR29B2CHG_ENSG00000289071	0.244532	0	1056.36	0	not_coding	not_coding	InsideLoop	chr1	208000000	208000000	208000000	9453	46759
1.9902E_CD34_ENSG00000289071	0.22402	0	171.399	0	coding	not_coding	InsideLoop	chr1	208000000	208000000	208000000	9453	79046
1.9951E_PLXNA2_RPS26P13	0.204034	0	2117.42	0	coding	not_coding	OutsideLoop	chr1	209000000	208000000	209000000	27128	426186
1.9955E_PLXNA2_ENSG00000232537	0.204034	0	2117.42	0	coding	not_coding	InsideLoop	chr1	209000000	208000000	209000000	62866	959508
1.9956E_PLXNA2_TFDP1P1	0.204034	0	2117.42	0	coding	not_coding	InsideLoop	chr1	209000000	208000000	209000000	24294	963518
1.9957E_PLXNA2_TFDP1P1	0.204034	0	2117.42	0	coding	not_coding	OutsideLoop	chr1	209000000	208000000	209000000	8564	996376
1.9976E_CAMK1G_MIR4260	0.283037	0	87.4239	0	coding	not_coding	OutsideLoop	chr1	210000000	210000000	210000000	14567	25229
1.9976E_LAMB3_MIR4260	0.010191	0	153.989	0	coding	not_coding	InsideLoop	chr1	210000000	210000000	210000000	14567	43482
1.9980E_LAMB3_MIR4260	0.010191	0	153.989	0	coding	not_coding	OutsideLoop	chr1	210000000	210000000	210000000	13391	15524
1.9976E_G0S2_MIR4260	0.059088	0	281.942	0	coding	not_coding	InsideLoop	chr1	210000000	210000000	210000000	14567	66469
1.9976E_C1orf74_MIR4260	0.34788	0	819.017	0	coding	not_coding	InsideLoop	chr1	210000000	210000000	210000000	14567	175616
1.9997E_C1orf74_IRF6	0.34788	0.22617	819.017	3554.28	coding	coding	OutsideLoop	chr1	210000000	210000000	210000000	9893	11723
1.9998E_C1orf74_IRF6	0.34788	0.22617	819.017	3554.28	coding	coding	OutsideLoop	chr1	210000000	210000000	210000000	7634	13982
1.10024E_SYT14_SERTAD4	0.255547	0.074734	6900.56	14.423	coding	coding	InsideLoop	chr1	210000000	210000000	210000000	107361	224512
1.10062E_KCNH1_BPNT2P1	0.027801	0	11.2279	0	coding	not_coding	OutsideLoop	chr1	210000000	211000000	211000000	100266	570887
1.10063E_KCNH1_BPNT2P1	0.027801	0	11.2279	0	coding	not_coding	OutsideLoop	chr1	210000000	211000000	211000000	105713	565440
1.10064E_KCNH1_ENSG00000279333	0.027801	0	11.2279	0	coding	not_coding	OutsideLoop	chr1	211000000	211000000	211000000	102289	558139
1.10116E_RCOR3_ENSG00000234004	0.218988	0	3733.08	0	coding	not_coding	OutsideLoop	chr1	211000000	211000000	211000000	5720	90609
1.10123E_RCOR3_TRAF5	0.218988	0.11192	3733.08	408.977	coding	coding	InsideLoop	chr1	211000000	211000000	211000000	22584	45654
1.10132E_SLC30A1_ENSG00000261314	0.132018	0	996.273	0	coding	not_coding	InsideLoop	chr1	212000000	212000000	212000000	5507	10071
1.10133E_SLC30A1_ENSG00000288738	0.132018	0	996.273	0	coding	not_coding	OutsideLoop	chr1	212000000	212000000	212000000	8051	19367
1.10134E_SLC30A1_ENSG00000288738	0.132018	0	996.273	0	coding	not_coding	InsideLoop	chr1	212000000	212000000	212000000	11359	38777
1.10151E_INTS7_RN7SL344P	0.220415	0	1515.89	0	coding	not_coding	InsideLoop	chr1	212000000	212000000	212000000	23686	266837
1.10170E_INTS7_ENSG00000212187	0.220415	0	1515.89	0	coding	not_coding	OutsideLoop	chr1	212000000	212000000	212000000	5359	15355
1.10201E_RPL21P28_ENSG00000229832	0.1531	0	453.512	0	not_coding	not_coding	OutsideLoop	chr1	212000000	212000000	212000000	9004	314416
1.10202E_RPL21P28_ENSG00000229832	0.1531	0	453.512	0	not_coding	not_coding	OutsideLoop	chr1	212000000	212000000	212000000	19582	324994
1.10206E_RPL21P28_LINC02771	0.1531	0	453.512	0	not_coding	not_coding	OutsideLoop	chr1	212000000	212000000	212000000	19883	401016
1.10211E_ATF3_LINC02771	0.08587	0	1106.75	0	coding	not_coding	OutsideLoop	chr1	212000000	213000000	212000000	15594	76835
1.10209E_ATF3_LINC02771	0.08587	0	1106.75	0	coding	not_coding	OutsideLoop	chr1	212000000	213000000	212000000	5859	86570
1.10212E_ATF3_ENSG00000286213	0.08587	0	1106.75	0	coding	not_coding	OutsideLoop	chr1	213000000	213000000	212000000	6906	68062
1.10214E_ATF3_ENSG00000286213	0.08587	0	1106.75	0	coding	not_coding	InsideLoop	chr1	213000000	213000000	213000000	12007	49149
1.10211E_NSL1_LINC02771	0.221291	0	3659.52	0	coding	not_coding	OutsideLoop	chr1	212000000	213000000	212000000	15594	303283
1.10240E_NSL1_ENSG00000236905	0.221291	0	3659.52	0	coding	not_coding	InsideLoop	chr1	213000000	213000000	213000000	8798	23447
1.10253E_NSL1_ANGEL2	0.221291	0.175704	3659.52	1133.76	coding	coding	OutsideLoop	chr1	213000000	213000000	213000000	19546	204539
1.10238E_FLVCR1_TATDN3	0.283078	0.209709	3266.74	2547.05	coding	coding	InsideLoop	chr1	213000000	213000000	213000000	13673	52774
1.10240E_FLVCR1_ENSG00000236905	0.283078	0	3266.74	0	coding	not_coding	OutsideLoop	chr1	213000000	213000000	213000000	8798	43046
1.10243E_FLVCR1_ENSG00000236905	0.283078	0	3266.74	0	coding	not_coding	InsideLoop	chr1	213000000	213000000	213000000	9865	24383
1.10253E_FLVCR1_ANGEL2	0.283078	0.175704	3266.74	1133.76	coding	coding	OutsideLoop	chr1	213000000	213000000	213000000	19546	138046
1.10261E_PROX1_RPS6KC1	0.173428	0.187902	3801.9	1050.07	coding	coding	InsideLoop	chr1	213000000	214000000	213000000	69184	862764
1.10262E_PROX1_RPS6KC1	0.173428	0.187902	3801.9	1050.07	coding	coding	InsideLoop	chr1	213000000	214000000	213000000	72460	859488
1.10265E_PROX1_RPS6KC1	0.173428	0.187902	3801.9	1050.07	coding	coding	InsideLoop	chr1	213000000	214000000	213000000	91595	840353
1.10272E_PROX1_RPL31P13	0.173428	0	3801.9	0	coding	not_coding	InsideLoop	chr1	213000000	214000000	213000000	182646	736750
1.10273E_PROX1_RPL31P13	0.173428	0	3801.9	0	coding	not_coding	InsideLoop	chr1	213000000	214000000	213000000	177494	731598
1.10274E_PROX1_RPL31P13	0.173428	0	3801.9	0	coding	not_coding	InsideLoop	chr1	213000000	214000000	213000000	151896	706000
1.10276E_PROX1_RPL31P13	0.173428	0	3801.9	0	coding	not_coding	InsideLoop	chr1	213000000	214000000	213000000	116850	670954
1.10278E_PROX1_RPL31P13	0.173428	0	3801.9	0	coding	not_coding	InsideLoop	chr1	213000000	214000000	213000000	98400	652504
1.10279E_PROX1_RPL31P13	0.173428	0	3801.9	0	coding	not_coding	InsideLoop	chr1	213000000	214000000	213000000	79654	633758
1.10280E_PROX1_RPL31P13	0.173428	0	3801.9	0	coding	not_coding	InsideLoop	chr1	213000000	214000000	213000000	72920	627024
1.10281E_PROX1_RPL31P13	0.173428	0	3801.9	0	coding	not_coding	InsideLoop	chr1	213000000	214000000	213000000	59911	614015
1.10282E_PROX1_RPL31P13	0.173428	0	3801.9	0	coding	not_coding	InsideLoop	chr1	213000000	214000000	213000000	52314	606418
1.10283E_PROX1_RPL31P13	0.173428	0	3801.9	0	coding	not_coding	InsideLoop	chr1	213000000	214000000	213000000	47416	601520
1.10284E_PROX1_RPL31P13	0.173428	0	3801.9	0	coding	not_coding	InsideLoop	chr1	213000000	214000000	213000000	43208	597312
1.10285E_PROX1_RPL31P13	0.173428	0	3801.9	0	coding	not_coding	InsideLoop	chr1	213000000	214000000	213000000	37983	592087
1.10286E_PROX1_RPL31P13	0.173428	0	3801.9	0	coding	not_coding	InsideLoop	chr1	213000000	214000000	213000000	34797	588901
1.10288E_PROX1_RPL31P13	0.173428	0	3801.9	0	coding	not_coding	InsideLoop	chr1	213000000	214000000	213000000	27754	581858
1.10289E_PROX1_RPL31P13	0.173428	0	3801.9	0	coding	not_coding	InsideLoop	chr1	213000000	214000000	213000000	23823	577927
1.10291E_PROX1_RPL31P13	0.173428	0	3801.9	0	coding	not_coding	InsideLoop	chr1	213000000	214000000	213000000	7332	561436
1.10292E_PROX1_RPL31P13	0.173428	0	3801.9	0	coding	not_coding	OutsideLoop	chr1	213000000	214000000	213000000	13675	540429
1.10309E_PROX1_ENSG00000228255	0.173428	0	3801.9	0	coding	not_coding	OutsideLoop	chr1	214000000	214000000	214000000	80160	331925
1.10310E_PROX1_ENSG00000228255	0.173428	0	3801.9	0	coding	not_coding	OutsideLoop	chr1	214000000	214000000	214000000	72934	324699
1.10311E_PROX1_ENSG00000228255	0.173428	0	3801.9	0	coding	not_coding	OutsideLoop	chr1	214000000	214000000	214000000	64188	315953
1.10312E_PROX1_ENSG00000228255	0.173428	0	3801.9	0	coding	not_coding	OutsideLoop	chr1	214000000	214000000	214000000	61379	313144
1.10313E_PROX1_ENSG00000228255	0.173428	0	3801.9	0	coding	not_coding	OutsideLoop	chr1	214000000	214000000	214000000	49813	301578
1.10316E_PROX1_ENSG00000228255	0.173428	0	3801.9	0	coding	not_coding	InsideLoop	chr1	214000000	214000000	214000000	13843	237922
1.10317E_PROX1_ENSG00000228255	0.173428	0	3801.9	0	coding	not_coding	InsideLoop	chr1	214000000	214000000	214000000	23059	228706
1.10318E_PROX1_ENSG00000228255	0.173428	0	3801.9	0	coding	not_coding	InsideLoop	chr1	214000000	214000000	214000000	28542	223223
1.10319E_PROX1_ENSG00000228255	0.173428	0	3801.9	0	coding	not_coding	InsideLoop	chr1	214000000	214000000	214000000	47491	204274
1.10321E_PROX1_LINC00538	0.173428	0	3801.9	0	coding	not_coding	InsideLoop	chr1	214000000	214000000	214000000	18397	74924
1.10338E_PROX1_LINC02775	0.173428	0	3801.9	0	coding	not_coding	OutsideLoop	chr1	214000000	214000000	214000000	74124	130468
1.10339E_PROX1_LINC02775	0.173428	0	3801.9	0	coding	not_coding	OutsideLoop	chr1	214000000	214000000	214000000	63923	140669
1.10340E_PROX1_LINC02775	0.173428	0	3801.9	0	coding	not_coding	OutsideLoop	chr1	214000000	214000000	214000000	59083	145509
1.10371E_KCTD3_UBE2V1P13	0.208923	0	2960.18	0	coding	not_coding	OutsideLoop	chr1	215000000	216000000	215000000	48158	905748
1.10380E_KCTD3_SNORD116	0.208923	0	2960.18	0	coding	not_coding	OutsideLoop	chr1	216000000	216000000	216000000	20760	42053
1.10381E_KCTD3_SNORD116	0.208923	0	2960.18	0	coding	not_coding	InsideLoop	chr1	216000000	216000000	216000000	5016	67829
1.10382E_KCTD3_SNORD116	0.208923	0	2960.18	0	coding	not_coding	InsideLoop	chr1	216000000	216000000	216000000	17027	79840
1.10390E_KCTD3_ENSG00000229242	0.208923	0	2960.18	0	coding	not_coding	OutsideLoop	chr1	216000000	216000000	216000000	52460	371738
1.10411E_KCTD3_ESRRG	0.208923	0.287933	2960.18	1433.2	coding	coding	OutsideLoop	chr1	217000000	216000000	217000000	521583	1048868
1.10392E_USH2A_MRPS18BP1	0.799382	0	476.853	0	coding	not_coding	OutsideLoop	chr1	216000000	216000000	216000000	20208	201414
1.10393E_USH2A_MRPS18BP1	0.799382	0	476.853	0	coding	not_coding	OutsideLoop	chr1	216000000	216000000	216000000	30134	191488
1.10394E_USH2A_MRPS18BP1	0.799382	0	476.853	0	coding	not_coding	OutsideLoop	chr1	216000000	216000000	216000000	70544	151078
1.10383E_SPATA17_SNORD116	0.218189	0	516.41	0	coding	not_coding	OutsideLoop	chr1	216000000	218000000	216000000	32875	1968332
1.10384E_SPATA17_SNORD116	0.218189	0	516.41	0	coding	not_coding	OutsideLoop	chr1	216000000	218000000	216000000	38647	1962560
1.10446E_SPATA17_GPATCH2	0.218189	0.168167	516.41	2154.67	coding	coding	OutsideLoop	chr1	218000000	218000000	218000000	10814	11048
1.10447E_SPATA17_GPATCH2	0.218189	0.168167	516.41	2154.67	coding	coding	OutsideLoop	chr1	218000000	218000000	218000000	6086	6320
1.10551E_AURKAP1_RN7SL464P	0.415077	0	153.985	0	not_coding	not_coding	InsideLoop	chr1	221000000	220000000	221000000	12305	316423
1.10550E_RAB3GAP2_RN7SL464P	0.338159	0	5960.44	0	coding	not_coding	InsideLoop	chr1	221000000	220000000	221000000	6469	305975
1.10551E_RAB3GAP2_RN7SL464P	0.338159	0	5960.44	0	coding	not_coding	InsideLoop	chr1	221000000	220000000	221000000	12305	311811
1.10564E_RAB3GAP2_C1orf115	0.338159	0.029898	5960.44	85.3107	coding	coding	InsideLoop	chr1	221000000	220000000	221000000	16576	401258
1.10565E_RAB3GAP2_C1orf115	0.338159	0.029898	5960.44	85.3107	coding	coding	InsideLoop	chr1	221000000	220000000	221000000	7381	410453
1.10567E_RAB3GAP2_C1orf115	0.338159	0.029898	5960.44	85.3107	coding	coding	OutsideLoop	chr1	221000000	220000000	221000000	20539	438373
1.10574E_RAB3GAP2_MTARC1	0.338159	0.2243	5960.44	403.935	coding	coding	InsideLoop	chr1	221000000	220000000	221000000	14092	499731
1.10577E_RAB3GAP2_MTARC1	0.338159	0.2243	5960.44	403.935	coding	coding	OutsideLoop	chr1	221000000	220000000	221000000	14257	528080
1.10522E_MARK1_RPLP0P5	0.242078	0	2689.88	0	coding	not_coding	OutsideLoop	chr1	220000000	221000000	220000000	10657	199880
1.10523E_MARK1_RPLP0P5	0.242078	0	2689.88	0	coding	not_coding	OutsideLoop	chr1	220000000	221000000	220000000	20127	190410
1.10527E_MARK1_ENSG00000226927	0.242078	0	2689.88	0	coding	not_coding	OutsideLoop	chr1	220000000	221000000	220000000	12109	155844
1.10529E_MARK1_ENSG00000260505	0.242078	0	2689.88	0	coding	not_coding	OutsideLoop	chr1	220000000	221000000	220000000	12909	139923
1.10530E_MARK1_ENSG00000260505	0.242078	0	2689.88	0	coding	not_coding	InsideLoop	chr1	220000000	221000000	220000000	5320	121694
1.10532E_MARK1_RPL7AP81	0.242078	0	2689.88	0	coding	not_coding	OutsideLoop	chr1	220000000	221000000	220000000	22664	102284
1.10533E_MARK1_RPL7AP81	0.242078	0	2689.88	0	coding	not_coding	OutsideLoop	chr1	220000000	221000000	220000000	15532	95152
1.10534E_MARK1_RPL7AP81	0.242078	0	2689.88	0	coding	not_coding	OutsideLoop	chr1	220000000	221000000	220000000	8084	87704
1.10550E_MARK1_RN7SL464P	0.242078	0	2689.88	0	coding	not_coding	InsideLoop	chr1	221000000	221000000	221000000	6469	50368
1.10552E_MARK1_RN7SL464P	0.242078	0	2689.88	0	coding	not_coding	InsideLoop	chr1	221000000	221000000	221000000	20693	64592
1.10586E_DUSP10_ENSG00000232436	0.080123	0	1655.04	0	coding	not_coding	OutsideLoop	chr1	222000000	222000000	221000000	68106	301636
1.10587E_DUSP10_ENSG00000232436	0.080123	0	1655.04	0	coding	not_coding	OutsideLoop	chr1	222000000	222000000	221000000	61663	295193
1.10588E_DUSP10_ENSG00000232436	0.080123	0	1655.04	0	coding	not_coding	OutsideLoop	chr1	222000000	222000000	221000000	39693	273223
1.10589E_DUSP10_ENSG00000232436	0.080123	0	1655.04	0	coding	not_coding	OutsideLoop	chr1	222000000	222000000	221000000	34447	267977
1.10591E_DUSP10_ENSG00000232436	0.080123	0	1655.04	0	coding	not_coding	OutsideLoop	chr1	222000000	222000000	221000000	26803	260333
1.10592E_DUSP10_ENSG00000232436	0.080123	0	1655.04	0	coding	not_coding	OutsideLoop	chr1	222000000	222000000	221000000	20183	253713
1.10624E_DUSP10_LINC02257	0.080123	0	1655.04	0	coding	not_coding	OutsideLoop	chr1	222000000	222000000	222000000	179063	143621
1.10631E_DUSP10_LINC02257	0.080123	0	1655.04	0	coding	not_coding	InsideLoop	chr1	222000000	222000000	222000000	65793	256891
1.10633E_DUSP10_LINC02257	0.080123	0	1655.04	0	coding	not_coding	InsideLoop	chr1	222000000	222000000	222000000	51710	270974
1.10646E_DUSP10_QRSL1P2	0.080123	0	1655.04	0	coding	not_coding	OutsideLoop	chr1	222000000	222000000	222000000	93224	427483
1.10647E_DUSP10_QRSL1P2	0.080123	0	1655.04	0	coding	not_coding	OutsideLoop	chr1	222000000	222000000	222000000	89116	431591
1.10650E_DUSP10_QRSL1P2	0.080123	0	1655.04	0	coding	not_coding	OutsideLoop	chr1	222000000	222000000	222000000	30294	490413
1.10651E_DUSP10_QRSL1P2	0.080123	0	1655.04	0	coding	not_coding	OutsideLoop	chr1	222000000	222000000	222000000	22411	498296
1.10655E_DUSP10_QRSL1P2	0.080123	0	1655.04	0	coding	not_coding	InsideLoop	chr1	222000000	222000000	222000000	13038	533745
1.10676E_MIA3_ENSG00000272750	0.219779	0	4579.82	0	coding	not_coding	OutsideLoop	chr1	223000000	223000000	223000000	6549	36866
1.10709E_AIDA_ENSG00000287338	0.151762	0	1689.49	0	coding	not_coding	OutsideLoop	chr1	223000000	223000000	223000000	18218	371907
1.10710E_AIDA_ENSG00000287338	0.151762	0	1689.49	0	coding	not_coding	OutsideLoop	chr1	223000000	223000000	223000000	12362	377763
1.10752E_AIDA_RNU6-1248P	0.151762	0	1689.49	0	coding	not_coding	OutsideLoop	chr1	224000000	223000000	224000000	5398	982239
1.10708E_FAM177B_ENSG00000287338	0.039335	0	81.2953	0	coding	not_coding	OutsideLoop	chr1	223000000	223000000	223000000	25651	340482
1.10709E_FAM177B_ENSG00000287338	0.039335	0	81.2953	0	coding	not_coding	OutsideLoop	chr1	223000000	223000000	223000000	18218	347915
1.10710E_FAM177B_ENSG00000287338	0.039335	0	81.2953	0	coding	not_coding	OutsideLoop	chr1	223000000	223000000	223000000	12362	353771
1.10697E_DISP1_NDUFB1P2	0.315488	0	949.102	0	coding	not_coding	OutsideLoop	chr1	223000000	223000000	223000000	5204	135907
1.10698E_DISP1_NDUFB1P2	0.315488	0	949.102	0	coding	not_coding	OutsideLoop	chr1	223000000	223000000	223000000	19765	150468
1.10700E_DISP1_NDUFB1P2	0.315488	0	949.102	0	coding	not_coding	OutsideLoop	chr1	223000000	223000000	223000000	49932	180635
1.10702E_DISP1_NDUFB1P2	0.315488	0	949.102	0	coding	not_coding	OutsideLoop	chr1	223000000	223000000	223000000	61206	191909
1.10722E_TLR5_ENSG00000226601	0.102124	0	265.055	0	coding	not_coding	OutsideLoop	chr1	223000000	223000000	223000000	38525	76377
1.10724E_TLR5_ENSG00000226601	0.102124	0	265.055	0	coding	not_coding	OutsideLoop	chr1	223000000	223000000	223000000	51640	89492
1.10725E_TLR5_ENSG00000226601	0.102124	0	265.055	0	coding	not_coding	OutsideLoop	chr1	223000000	223000000	223000000	67023	104875
1.10727E_TLR5_ENSG00000226601	0.102124	0	265.055	0	coding	not_coding	OutsideLoop	chr1	223000000	223000000	223000000	86500	124352
1.10745E_TLR5_SNRPEP10	0.102124	0	265.055	0	coding	not_coding	OutsideLoop	chr1	224000000	223000000	224000000	14228	486863
1.10747E_TLR5_SNRPEP10	0.102124	0	265.055	0	coding	not_coding	InsideLoop	chr1	224000000	223000000	224000000	7493	508584
1.10748E_TLR5_SNRPEP10	0.102124	0	265.055	0	coding	not_coding	InsideLoop	chr1	224000000	223000000	224000000	10535	511626
1.10722E_SUSD4_ENSG00000226601	0.126458	0	1243.31	0	coding	not_coding	InsideLoop	chr1	223000000	223000000	223000000	38525	144564
1.10724E_SUSD4_ENSG00000226601	0.126458	0	1243.31	0	coding	not_coding	InsideLoop	chr1	223000000	223000000	223000000	51640	131449
1.10725E_SUSD4_ENSG00000226601	0.126458	0	1243.31	0	coding	not_coding	InsideLoop	chr1	223000000	223000000	223000000	67023	116066
1.10727E_SUSD4_ENSG00000226601	0.126458	0	1243.31	0	coding	not_coding	InsideLoop	chr1	223000000	223000000	223000000	86500	96589
1.10745E_SUSD4_SNRPEP10	0.126458	0	1243.31	0	coding	not_coding	OutsideLoop	chr1	224000000	223000000	224000000	14228	265922
1.10747E_SUSD4_SNRPEP10	0.126458	0	1243.31	0	coding	not_coding	InsideLoop	chr1	224000000	223000000	224000000	7493	287643
1.10748E_SUSD4_SNRPEP10	0.126458	0	1243.31	0	coding	not_coding	InsideLoop	chr1	224000000	223000000	224000000	10535	290685
1.10722E_CAPN8_ENSG00000226601	0.021727	0	15.0605	0	coding	not_coding	InsideLoop	chr1	223000000	224000000	223000000	38525	446054
1.10724E_CAPN8_ENSG00000226601	0.021727	0	15.0605	0	coding	not_coding	InsideLoop	chr1	223000000	224000000	223000000	51640	432939
1.10725E_CAPN8_ENSG00000226601	0.021727	0	15.0605	0	coding	not_coding	InsideLoop	chr1	223000000	224000000	223000000	67023	417556
1.10727E_CAPN8_ENSG00000226601	0.021727	0	15.0605	0	coding	not_coding	InsideLoop	chr1	223000000	224000000	223000000	86500	398079
1.10745E_CAPN8_SNRPEP10	0.021727	0	15.0605	0	coding	not_coding	OutsideLoop	chr1	224000000	224000000	224000000	14228	35568
1.10747E_CAPN8_SNRPEP10	0.021727	0	15.0605	0	coding	not_coding	InsideLoop	chr1	224000000	224000000	224000000	7493	13847
1.10748E_CAPN8_SNRPEP10	0.021727	0	15.0605	0	coding	not_coding	InsideLoop	chr1	224000000	224000000	224000000	10535	10805
1.10777E_TP53BP2_ACTBP11	0.177562	0	1214.97	0	coding	not_coding	InsideLoop	chr1	224000000	224000000	224000000	14540	33437
1.10779E_TP53BP2_ACTBP11	0.177562	0	1214.97	0	coding	not_coding	InsideLoop	chr1	224000000	224000000	224000000	22513	41410
1.10803E_FBXO28_ENSG00000229742	0.129537	0	858.859	0	coding	not_coding	InsideLoop	chr1	224000000	224000000	224000000	5494	178041
1.10790E_DEGS1_ENSG00000236773	0.238287	0	4691.18	0	coding	not_coding	OutsideLoop	chr1	224000000	224000000	224000000	19209	19259
1.10791E_DEGS1_ENSG00000236773	0.238287	0	4691.18	0	coding	not_coding	OutsideLoop	chr1	224000000	224000000	224000000	6438	6488
1.10795E_DEGS1_ENSG00000232628	0.238287	0.242661	4691.18	155.9	coding	not_coding	OutsideLoop	chr1	224000000	224000000	224000000	9531	28338
1.10801E_DEGS1_MIR320B2	0.238287	0	4691.18	0	coding	not_coding	InsideLoop	chr1	224000000	224000000	224000000	16692	98077
1.10803E_DEGS1_ENSG00000229742	0.238287	0	4691.18	0	coding	not_coding	InsideLoop	chr1	224000000	224000000	224000000	5494	116396
1.10808E_DEGS1_CNIH4	0.238287	0.145552	4691.18	4363.98	coding	coding	OutsideLoop	chr1	224000000	224000000	224000000	13286	194388
1.10809E_DEGS1_MIR4742	0.238287	0	4691.18	0	coding	not_coding	OutsideLoop	chr1	224000000	224000000	224000000	20024	202531
1.10818E_DEGS1_WDR26	0.238287	0.196768	4691.18	3521.25	coding	coding	InsideLoop	chr1	224000000	224000000	224000000	19587	280864
1.10845E_CNIH3-AS2_ENSG00000286719	0.258476	0	396.262	0	not_coding	not_coding	OutsideLoop	chr1	225000000	225000000	225000000	29466	235669
1.10818E_DNAH14_WDR26	0.164376	0.196768	1313.43	3521.25	coding	coding	OutsideLoop	chr1	224000000	225000000	224000000	19587	439642
1.10822E_DNAH14_WDR26	0.164376	0.196768	1313.43	3521.25	coding	coding	OutsideLoop	chr1	224000000	225000000	225000000	66638	392591
1.10825E_DNAH14_AKR1B1P1	0.164376	0	1313.43	0	coding	not_coding	OutsideLoop	chr1	225000000	225000000	225000000	58628	380456
1.10845E_DNAH14_ENSG00000286719	0.164376	0	1313.43	0	coding	not_coding	InsideLoop	chr1	225000000	225000000	225000000	29466	44373
1.10887E_ENAH_ENSG00000227496	0.042082	0	1504.46	0	coding	not_coding	InsideLoop	chr1	226000000	226000000	226000000	6583	40539
1.10892E_ENAH_RNU6-1304P	0.042082	0	1504.46	0	coding	not_coding	OutsideLoop	chr1	226000000	226000000	226000000	5704	93837
1.10864E_SRP9_ENSG00000289962	0.195859	0	28617.1	0	coding	not_coding	OutsideLoop	chr1	225000000	226000000	225000000	10483	299558
1.10865E_SRP9_ENSG00000289962	0.195859	0	28617.1	0	coding	not_coding	OutsideLoop	chr1	225000000	226000000	225000000	19977	290064
1.10903E_SRP9_ENSG00000242861	0.195859	0	28617.1	0	coding	not_coding	OutsideLoop	chr1	226000000	226000000	226000000	8951	59758
1.10920E_SRP9_NDUFA3P3	0.195859	0	28617.1	0	coding	not_coding	OutsideLoop	chr1	226000000	226000000	226000000	12536	198902
1.10864E_EPHX1_ENSG00000289962	0.07545	0	92.3513	0	coding	not_coding	OutsideLoop	chr1	225000000	226000000	225000000	10483	331869
1.10903E_EPHX1_ENSG00000242861	0.07545	0	92.3513	0	coding	not_coding	OutsideLoop	chr1	226000000	226000000	226000000	8951	27447
1.10862E_EPHX1_ENSG00000282418	0.07545	0	92.3513	0	coding	not_coding	OutsideLoop	chr1	225000000	226000000	225000000	9559	354662
1.10906E_EPHX1_TMEM63A	0.07545	0.004698	92.3513	38.8589	coding	coding	OutsideLoop	chr1	226000000	226000000	226000000	25729	46527
1.10922E_H3-3A_SDE2	0.126938	0.211627	13584.1	1414.35	coding	coding	InsideLoop	chr1	226000000	226000000	226000000	10584	73092
1.10934E_H3-3A_ENSG00000270598	0.126938	0	13584.1	0	coding	not_coding	InsideLoop	chr1	226000000	226000000	226000000	17043	48284
1.10933E_H3-3A_LINC01703	0.126938	0	13584.1	0	coding	not_coding	OutsideLoop	chr1	226000000	226000000	226000000	16569	38308
1.10934E_ACBD3_ENSG00000270598	0.199522	0	3867.31	0	coding	not_coding	OutsideLoop	chr1	226000000	226000000	226000000	17043	76606
1.10936E_ACBD3_ENSG00000270598	0.199522	0	3867.31	0	coding	not_coding	InsideLoop	chr1	226000000	226000000	226000000	7803	51760
1.10941E_ACBD3_ACBD3-AS1	0.199522	0	3867.31	0	coding	not_coding	InsideLoop	chr1	226000000	226000000	226000000	15316	23422
1.10947E_ACBD3_ENSG00000223570	0.199522	0	3867.31	0	coding	not_coding	InsideLoop	chr1	226000000	226000000	226000000	6612	9092
1.10949E_ACBD3_ENSG00000223570	0.199522	0	3867.31	0	coding	not_coding	InsideLoop	chr1	226000000	226000000	226000000	13128	15608
1.10952E_ACBD3_LIN9	0.199522	0.180731	3867.31	243.78	coding	coding	OutsideLoop	chr1	226000000	226000000	226000000	6665	116463
1.10956E_ACBD3_ENSG00000289348	0.199522	0	3867.31	0	coding	not_coding	OutsideLoop	chr1	226000000	226000000	226000000	7973	170403
1.10967E_PSEN2_ITPKB-AS1	0.247508	0	2221.37	0	coding	not_coding	OutsideLoop	chr1	227000000	227000000	227000000	30325	231612
1.10981E_PSEN2_ENSG00000287259	0.247508	0	2221.37	0	coding	not_coding	OutsideLoop	chr1	227000000	227000000	227000000	5747	48220
1.11004E_PSEN2_ENSG00000287532	0.247508	0	2221.37	0	coding	not_coding	InsideLoop	chr1	227000000	227000000	227000000	32407	221304
1.11037E_PSEN2_BTF3P9	0.247508	0	2221.37	0	coding	not_coding	OutsideLoop	chr1	227000000	227000000	227000000	12605	576485
1.11038E_PSEN2_BTF3P9	0.247508	0	2221.37	0	coding	not_coding	OutsideLoop	chr1	227000000	227000000	227000000	17415	581295
1.11039E_PSEN2_BTF3P9	0.247508	0	2221.37	0	coding	not_coding	OutsideLoop	chr1	227000000	227000000	227000000	21963	585843
1.11040E_PSEN2_ENSG00000237193	0.247508	0	2221.37	0	coding	not_coding	InsideLoop	chr1	227000000	227000000	227000000	18138	593931
1.11004E_COQ8A_ENSG00000287532	0.10441	0	1410.77	0	coding	not_coding	InsideLoop	chr1	227000000	227000000	227000000	32407	151202
1.11015E_COQ8A_ENSG00000228729	0.10441	0	1410.77	0	coding	not_coding	InsideLoop	chr1	227000000	227000000	227000000	14828	279155
1.11022E_COQ8A_ENSG00000287525	0.10441	0	1410.77	0	coding	not_coding	OutsideLoop	chr1	227000000	227000000	227000000	9009	349172
1.11032E_COQ8A_LINC01641	0.10441	0	1410.77	0	coding	not_coding	InsideLoop	chr1	227000000	227000000	227000000	23365	429903
1.11037E_COQ8A_BTF3P9	0.10441	0	1410.77	0	coding	not_coding	OutsideLoop	chr1	227000000	227000000	227000000	12605	506383
1.11038E_COQ8A_BTF3P9	0.10441	0	1410.77	0	coding	not_coding	OutsideLoop	chr1	227000000	227000000	227000000	17415	511193
1.11039E_COQ8A_BTF3P9	0.10441	0	1410.77	0	coding	not_coding	OutsideLoop	chr1	227000000	227000000	227000000	21963	515741
1.11004E_CDC42BPA_ENSG00000287532	0.226254	0	16474.3	0	coding	not_coding	OutsideLoop	chr1	227000000	227000000	227000000	32407	227004
1.11009E_CDC42BPA_ENSG00000287532	0.226254	0	16474.3	0	coding	not_coding	InsideLoop	chr1	227000000	227000000	227000000	23820	170777
1.11011E_CDC42BPA_ENSG00000228625	0.226254	0	16474.3	0	coding	not_coding	OutsideLoop	chr1	227000000	227000000	227000000	12387	152546
1.11013E_CDC42BPA_ENSG00000228625	0.226254	0	16474.3	0	coding	not_coding	InsideLoop	chr1	227000000	227000000	227000000	10366	129793
1.11014E_CDC42BPA_ENSG00000228625	0.226254	0	16474.3	0	coding	not_coding	InsideLoop	chr1	227000000	227000000	227000000	25185	114974
1.11015E_CDC42BPA_ENSG00000228729	0.226254	0	16474.3	0	coding	not_coding	OutsideLoop	chr1	227000000	227000000	227000000	14828	99051
1.11018E_CDC42BPA_ENSG00000236636	0.226254	0	16474.3	0	coding	not_coding	InsideLoop	chr1	227000000	227000000	227000000	9003	62288
1.11023E_CDC42BPA_ENSG00000287525	0.226254	0	16474.3	0	coding	not_coding	InsideLoop	chr1	227000000	227000000	227000000	12251	25792
1.11032E_CDC42BPA_LINC01641	0.226254	0	16474.3	0	coding	not_coding	InsideLoop	chr1	227000000	227000000	227000000	23365	51697
1.11071E_ZNF678_ENSG00000286389	0.269149	0	1211.94	0	coding	not_coding	OutsideLoop	chr1	228000000	228000000	228000000	7136	230346
1.11069E_C1orf35_ENSG00000286389	0.148274	0	539.864	0	coding	not_coding	OutsideLoop	chr1	228000000	228000000	228000000	5524	324182
1.11092E_C1orf35_MIR3620	0.148274	0	539.864	0	coding	not_coding	OutsideLoop	chr1	228000000	228000000	228000000	7010	15158
1.11038E_MRPL55_BTF3P9	0.173782	0	3235.23	0	coding	not_coding	InsideLoop	chr1	227000000	228000000	227000000	17415	657833
1.11069E_MRPL55_ENSG00000286389	0.173782	0	3235.23	0	coding	not_coding	OutsideLoop	chr1	228000000	228000000	228000000	5524	328083
1.11098E_MRPL55_ENSG00000280157	0.173782	0	3235.23	0	coding	not_coding	OutsideLoop	chr1	228000000	228000000	228000000	6150	18361
1.11158E_RHOU_ENSG00000271399	0.07191	0	187.135	0	coding	not_coding	InsideLoop	chr1	229000000	229000000	229000000	19528	103003
1.11176E_RHOU_LINC02815	0.07191	0	187.135	0	coding	not_coding	OutsideLoop	chr1	229000000	229000000	229000000	22526	280269
1.11179E_RHOU_ISCA1P2	0.07191	0	187.135	0	coding	not_coding	OutsideLoop	chr1	229000000	229000000	229000000	18109	324801
1.11180E_RHOU_ISCA1P2	0.07191	0	187.135	0	coding	not_coding	OutsideLoop	chr1	229000000	229000000	229000000	23759	330451
1.11190E_RHOU_LINC02814	0.07191	0	187.135	0	coding	not_coding	InsideLoop	chr1	229000000	229000000	229000000	67097	402852
1.11193E_RHOU_LINC02814	0.07191	0	187.135	0	coding	not_coding	OutsideLoop	chr1	229000000	229000000	229000000	47110	422839
1.11195E_RHOU_LINC02814	0.07191	0	187.135	0	coding	not_coding	OutsideLoop	chr1	229000000	229000000	229000000	34265	435684
1.11201E_RHOU_ENSG00000233920	0.07191	0	187.135	0	coding	not_coding	OutsideLoop	chr1	229000000	229000000	229000000	20518	486905
1.11202E_RHOU_ENSG00000233920	0.07191	0	187.135	0	coding	not_coding	OutsideLoop	chr1	229000000	229000000	229000000	12275	495148
1.11193E_CCSAP_LINC02814	0.302521	0	1421.81	0	coding	not_coding	InsideLoop	chr1	229000000	229000000	229000000	47110	184976
1.11209E_CCSAP_ENSG00000237481	0.302521	0	1421.81	0	coding	not_coding	OutsideLoop	chr1	229000000	229000000	229000000	22908	46799
1.11213E_CCSAP_ENSG00000237481	0.302521	0	1421.81	0	coding	not_coding	InsideLoop	chr1	229000000	229000000	229000000	8316	15575
1.11217E_CCSAP_RNU6-180P	0.302521	0	1421.81	0	coding	not_coding	InsideLoop	chr1	229000000	229000000	229000000	19170	20664
1.11220E_CCSAP_ENSG00000230331	0.302521	0	1421.81	0	coding	not_coding	InsideLoop	chr1	229000000	229000000	229000000	6187	75539
1.11221E_CCSAP_ENSG00000226920	0.302521	0	1421.81	0	coding	not_coding	InsideLoop	chr1	229000000	229000000	229000000	11840	109566
1.11224E_CCSAP_ENSG00000226920	0.302521	0	1421.81	0	coding	not_coding	InsideLoop	chr1	229000000	229000000	229000000	28557	126283
1.11230E_CCSAP_NUP133-DT	0.302521	0	1421.81	0	coding	not_coding	OutsideLoop	chr1	230000000	229000000	230000000	8236	173311
1.11193E_NUP133_LINC02814	0.190439	0	1832.08	0	coding	not_coding	InsideLoop	chr1	229000000	230000000	229000000	47110	350023
1.11202E_NUP133_ENSG00000233920	0.190439	0	1832.08	0	coding	not_coding	InsideLoop	chr1	229000000	230000000	229000000	12275	277714
1.11209E_NUP133_ENSG00000237481	0.190439	0	1832.08	0	coding	not_coding	OutsideLoop	chr1	229000000	230000000	229000000	22908	211846
1.11213E_NUP133_ENSG00000237481	0.190439	0	1832.08	0	coding	not_coding	InsideLoop	chr1	229000000	230000000	229000000	8316	180622
1.11230E_NUP133_NUP133-DT	0.190439	0	1832.08	0	coding	not_coding	OutsideLoop	chr1	230000000	230000000	230000000	8236	8264
1.11240E_NUP133_URB2	0.190439	0.259504	1832.08	429.262	coding	coding	OutsideLoop	chr1	230000000	230000000	230000000	10083	127989
1.11252E_GALNT2_HMGB1P26	0.067494	0	903.008	0	coding	not_coding	OutsideLoop	chr1	230000000	230000000	230000000	54923	297206
1.11256E_GALNT2_HMGB1P26	0.067494	0	903.008	0	coding	not_coding	OutsideLoop	chr1	230000000	230000000	230000000	82615	269514
1.11330E_COG2_ENSG00000244137	0.148391	0	2055.09	0	coding	not_coding	OutsideLoop	chr1	231000000	231000000	231000000	21982	131029
1.11331E_COG2_ENSG00000244137	0.148391	0	2055.09	0	coding	not_coding	OutsideLoop	chr1	231000000	231000000	231000000	16066	136945
1.11332E_COG2_ENSG00000244137	0.148391	0	2055.09	0	coding	not_coding	OutsideLoop	chr1	231000000	231000000	231000000	7944	145067
1.11361E_COG2_TRIM67-AS1	0.148391	0	2055.09	0	coding	not_coding	InsideLoop	chr1	231000000	231000000	231000000	23733	568879
1.11330E_AGT_ENSG00000244137	0.293746	0	5554.28	0	coding	not_coding	OutsideLoop	chr1	231000000	231000000	231000000	21982	27934
1.11330E_CAPN9_ENSG00000244137	0.239894	0	102.467	0	coding	not_coding	OutsideLoop	chr1	231000000	231000000	231000000	21982	26126
1.11361E_C1orf198_TRIM67-AS1	0.096665	0	2338.83	0	coding	not_coding	InsideLoop	chr1	231000000	231000000	231000000	23733	341771
1.11342E_C1orf198_RN7SL837P	0.096665	0	2338.83	0	coding	not_coding	OutsideLoop	chr1	231000000	231000000	231000000	6815	31367
1.11332E_TTC13_ENSG00000244137	0.287352	0	1414.1	0	coding	not_coding	InsideLoop	chr1	231000000	231000000	231000000	7944	191327
1.11344E_TTC13_RN7SL837P	0.287352	0	1414.1	0	coding	not_coding	InsideLoop	chr1	231000000	231000000	231000000	22244	62490
1.11345E_TTC13_RN7SL837P	0.287352	0	1414.1	0	coding	not_coding	InsideLoop	chr1	231000000	231000000	231000000	31119	53615
1.11346E_TTC13_RN7SL837P	0.287352	0	1414.1	0	coding	not_coding	OutsideLoop	chr1	231000000	231000000	231000000	42354	42380
1.11360E_TTC13_TRIM67-AS1	0.287352	0	1414.1	0	coding	not_coding	InsideLoop	chr1	231000000	231000000	231000000	6825	215577
1.11361E_TTC13_TRIM67-AS1	0.287352	0	1414.1	0	coding	not_coding	InsideLoop	chr1	231000000	231000000	231000000	23733	232485
1.11330E_C1orf131_ENSG00000244137	0.150768	0	969.97	0	coding	not_coding	InsideLoop	chr1	231000000	231000000	231000000	21982	467677
1.11332E_C1orf131_ENSG00000244137	0.150768	0	969.97	0	coding	not_coding	InsideLoop	chr1	231000000	231000000	231000000	7944	453639
1.11343E_C1orf131_RN7SL837P	0.150768	0	969.97	0	coding	not_coding	InsideLoop	chr1	231000000	231000000	231000000	14537	332509
1.11345E_C1orf131_RN7SL837P	0.150768	0	969.97	0	coding	not_coding	InsideLoop	chr1	231000000	231000000	231000000	31119	315927
1.11346E_C1orf131_RN7SL837P	0.150768	0	969.97	0	coding	not_coding	InsideLoop	chr1	231000000	231000000	231000000	42354	304692
1.11351E_C1orf131_ARV1	0.150768	0.200942	969.97	1656.99	coding	coding	InsideLoop	chr1	231000000	231000000	231000000	6507	255699
1.11371E_EXOC8_ENSG00000287450	0.333359	0	2188.27	0	coding	not_coding	OutsideLoop	chr1	231000000	231000000	231000000	13235	14941
1.11390E_EXOC8_TSNAX	0.333359	0.206932	2188.27	5464.88	coding	coding	OutsideLoop	chr1	232000000	231000000	232000000	40197	230886
1.11398E_EXOC8_LINC00582	0.333359	0	2188.27	0	coding	not_coding	OutsideLoop	chr1	232000000	231000000	232000000	7152	267086
1.11415E_SIPA1L2_ENSG00000236372	0.070314	0	550.915	0	coding	not_coding	InsideLoop	chr1	232000000	233000000	232000000	6589	457047
1.11412E_SIPA1L2_DISC1-IT1	0.070314	0.236997	550.915	612.785	coding	not_coding	OutsideLoop	chr1	232000000	233000000	232000000	34987	739724
1.11413E_SIPA1L2_DISC1-IT1	0.070314	0.236997	550.915	612.785	coding	not_coding	OutsideLoop	chr1	232000000	233000000	232000000	32090	736827
1.11416E_SIPA1L2_RN7SL299P	0.070314	0	550.915	0	coding	not_coding	InsideLoop	chr1	232000000	233000000	232000000	79797	327908
1.11469E_SIPA1L2_ENSG00000286774	0.070314	0	550.915	0	coding	not_coding	OutsideLoop	chr1	233000000	233000000	233000000	13676	226491
1.11473E_SIPA1L2_ENSG00000232175	0.070314	0	550.915	0	coding	not_coding	InsideLoop	chr1	233000000	233000000	233000000	17772	268892
1.11474E_SIPA1L2_ENSG00000232175	0.070314	0	550.915	0	coding	not_coding	InsideLoop	chr1	233000000	233000000	233000000	11659	275005
1.11463E_MAP10_LINC01744	0.249438	0	349.134	0	coding	not_coding	OutsideLoop	chr1	233000000	233000000	233000000	14385	39732
1.11415E_NTPCR_ENSG00000236372	0.105864	0	2903.49	0	coding	not_coding	InsideLoop	chr1	232000000	233000000	232000000	6589	777081
1.11561E_MAP3K21_ENSG00000287921	0.184983	0	1739.8	0	coding	not_coding	InsideLoop	chr1	234000000	233000000	234000000	57464	635671
1.11563E_MAP3K21_RAC1P7	0.184983	0	1739.8	0	coding	not_coding	OutsideLoop	chr1	234000000	233000000	234000000	53575	645928
1.11565E_MAP3K21_RAC1P7	0.184983	0	1739.8	0	coding	not_coding	OutsideLoop	chr1	234000000	233000000	234000000	39584	659919
1.11566E_MAP3K21_RAC1P7	0.184983	0	1739.8	0	coding	not_coding	OutsideLoop	chr1	234000000	233000000	234000000	32344	667159
1.11579E_MAP3K21_RAC1P7	0.184983	0	1739.8	0	coding	not_coding	InsideLoop	chr1	234000000	233000000	234000000	83635	783138
1.11575E_MAP3K21_RAC1P7	0.184983	0	1739.8	0	coding	not_coding	InsideLoop	chr1	234000000	233000000	234000000	54200	753703
1.11512E_MAP3K21_ENSG00000251508	0.184983	0	1739.8	0	coding	not_coding	OutsideLoop	chr1	233000000	233000000	233000000	10276	21721
1.11573E_MAP3K21_RAC1P7	0.184983	0	1739.8	0	coding	not_coding	InsideLoop	chr1	234000000	233000000	234000000	39398	738901
1.11512E_KCNK1_ENSG00000251508	0.21983	0	2681.29	0	coding	not_coding	OutsideLoop	chr1	233000000	234000000	233000000	10276	308103
1.11551E_KCNK1_ENSG00000225486	0.21983	0	2681.29	0	coding	not_coding	OutsideLoop	chr1	234000000	234000000	234000000	45584	176742
1.11554E_KCNK1_ENSG00000286666	0.21983	0	2681.29	0	coding	not_coding	OutsideLoop	chr1	234000000	234000000	234000000	10955	240309
1.11559E_KCNK1_ENSG00000287921	0.21983	0	2681.29	0	coding	not_coding	InsideLoop	chr1	234000000	234000000	234000000	31286	323111
1.11560E_KCNK1_ENSG00000287921	0.21983	0	2681.29	0	coding	not_coding	InsideLoop	chr1	234000000	234000000	234000000	38433	330258
1.11563E_KCNK1_RAC1P7	0.21983	0	2681.29	0	coding	not_coding	OutsideLoop	chr1	234000000	234000000	234000000	53575	359546
1.11565E_KCNK1_RAC1P7	0.21983	0	2681.29	0	coding	not_coding	OutsideLoop	chr1	234000000	234000000	234000000	39584	373537
1.11566E_KCNK1_RAC1P7	0.21983	0	2681.29	0	coding	not_coding	OutsideLoop	chr1	234000000	234000000	234000000	32344	380777
[truncated: 17,953 more rows]

## Sheet: beta.lp-skp-genes
E_lpG_NG	ESS_beta.lp	ESS_beta.nrst	EXPR_beta.lp	EXPR_beta.nrst	codingstats.lp	codingstats.nrst	position.nrst	chr	tss.nrst	tss.lp	E.midpoint	E_NG_linear.dist	E_lpG_linear.dist
1.5E_ENSG00000288531_ENSG00000230021	0.297851	0	170.52	0	not_coding	not_coding	InsideLoop	chr1	720206	860226	832844	112638	27382
1.6E_ENSG00000288531_ENSG00000230021	0.297851	0	170.52	0	not_coding	not_coding	InsideLoop	chr1	720206	860226	838470	118264	21756
1.7E_ENSG00000288531_ENSG00000230021	0.297851	0	170.52	0	not_coding	not_coding	InsideLoop	chr1	720206	860226	843913	123707	16313
1.42E_TNFRSF18_TTLL10	0.101717	0	15.4884	0	coding	coding	InsideLoop	chr1	1173880	1206592	1186594	12714	19998
1.46E_SDF4_B3GALT6	0.130916	0.124225	2007.25	421.901	coding	coding	OutsideLoop	chr1	1232237	1232031	1238383	6146	6352
1.25E_ACAP3_ENSG00000272512	0.287835	0	771.497	0	coding	not_coding	InsideLoop	chr1	998051	1309609	993032	5019	316577
1.63E_CCNL2_ATAD3B	0.191037	0.265854	5812.56	677.01	coding	coding	InsideLoop	chr1	1471765	1399335	1462147	9618	62812
1.63E_MRPL20-AS1_ATAD3B	0.136086	0.265854	350.228	677.01	not_coding	coding	InsideLoop	chr1	1471765	1399515	1462147	9618	62632
1.108E_SSU72_CALML6	0.17265	0	5510.81	0	coding	coding	InsideLoop	chr1	1915108	1574863	1908487	6621	333624
1.71E_SSU72_ENSG00000215014	0.17265	0	5510.81	0	coding	not_coding	OutsideLoop	chr1	1574102	1574863	1566288	7814	8575
1.84E_SSU72_ENSG00000269737	0.17265	0	5510.81	0	coding	not_coding	OutsideLoop	chr1	1673275	1574863	1679484	6209	104621
1.108E_SLC35E2B_CALML6	0.214326	0	2254.28	0	coding	coding	InsideLoop	chr1	1915108	1692795	1908487	6621	215692
1.84E_SLC35E2B_ENSG00000269737	0.214326	0	2254.28	0	coding	not_coding	InsideLoop	chr1	1673275	1692795	1679484	6209	13311
1.108E_NADK_CALML6	0.101461	0	542.883	0	coding	coding	InsideLoop	chr1	1915108	1780457	1908487	6621	128030
1.84E_NADK_ENSG00000269737	0.101461	0	542.883	0	coding	not_coding	InsideLoop	chr1	1673275	1780457	1679484	6209	100973
1.121E_FAAP20_ENSG00000287356	0.213574	0	1181.04	0	coding	not_coding	InsideLoop	chr1	2315040	2212720	2271755	43285	59035
1.122E_FAAP20_ENSG00000287356	0.213574	0	1181.04	0	coding	not_coding	InsideLoop	chr1	2315040	2212720	2283842	31198	71122
1.123E_FAAP20_ENSG00000287356	0.213574	0	1181.04	0	coding	not_coding	InsideLoop	chr1	2315040	2212720	2290986	24054	78266
1.124E_FAAP20_ENSG00000287356	0.213574	0	1181.04	0	coding	not_coding	InsideLoop	chr1	2315040	2212720	2301782	13258	89062
1.127E_FAAP20_ENSG00000272161	0.213574	0	1181.04	0	coding	not_coding	InsideLoop	chr1	2326693	2212720	2338354	11661	125634
1.130E_FAAP20_ENSG00000272420	0.213574	0	1181.04	0	coding	not_coding	InsideLoop	chr1	2363628	2212720	2373526	9898	160806
1.131E_FAAP20_MORN1	0.213574	0.184212	1181.04	87.2548	coding	coding	OutsideLoop	chr1	2391707	2212720	2381959	9748	169239
1.121E_SKI_ENSG00000287356	0.184144	0	315.095	0	coding	not_coding	OutsideLoop	chr1	2315040	2227388	2271755	43285	44367
1.122E_SKI_ENSG00000287356	0.184144	0	315.095	0	coding	not_coding	InsideLoop	chr1	2315040	2227388	2283842	31198	56454
1.123E_SKI_ENSG00000287356	0.184144	0	315.095	0	coding	not_coding	InsideLoop	chr1	2315040	2227388	2290986	24054	63598
1.124E_SKI_ENSG00000287356	0.184144	0	315.095	0	coding	not_coding	InsideLoop	chr1	2315040	2227388	2301782	13258	74394
1.152E_RER1_TTC34	0.113745	0	2639.73	0	coding	coding	OutsideLoop	chr1	2801693	2391775	2784497	17196	392722
1.133E_PLCH2_PEX10	0.989326	0.200931	755.957	549.155	coding	coding	OutsideLoop	chr1	2413797	2425980	2420174	6377	5806
1.134E_PLCH2_PEX10	0.989326	0.200931	755.957	549.155	coding	coding	OutsideLoop	chr1	2413797	2425980	2433268	19471	7288
1.133E_PANK4_PEX10	0.123593	0.200931	428.628	549.155	coding	coding	OutsideLoop	chr1	2413797	2526597	2420174	6377	106423
1.133E_TNFRSF14-AS1_PEX10	0.119748	0.200931	103.256	549.155	not_coding	coding	OutsideLoop	chr1	2413797	2557031	2420174	6377	136857
1.134E_TNFRSF14-AS1_PEX10	0.119748	0.200931	103.256	549.155	not_coding	coding	OutsideLoop	chr1	2413797	2557031	2433268	19471	123763
1.152E_TNFRSF14-AS1_TTC34	0.119748	0	103.256	0	not_coding	coding	OutsideLoop	chr1	2801693	2557031	2784497	17196	227466
1.204E_TNFRSF14-AS1_ARHGEF16	0.119748	0.13111	103.256	286.797	not_coding	coding	InsideLoop	chr1	3454665	2557031	3427062	27603	870031
1.178E_PRDM16_ENSG00000226286	0.061944	0	130.115	0	coding	not_coding	InsideLoop	chr1	3133709	3069168	3143864	10155	74696
1.180E_PRDM16_ENSG00000279839	0.061944	0	130.115	0	coding	not_coding	InsideLoop	chr1	3205988	3069168	3172586	33402	103418
1.315E_RPL22_CHD5	0.145031	0.031775	6505.2	21.7664	coding	coding	InsideLoop	chr1	6180321	6209389	6139756	40565	69633
1.345E_NOL9_RNU6-731P	0.199714	0	2534.72	0	coding	not_coding	OutsideLoop	chr1	6540854	6554513	6535646	5208	18867
1.378E_CAMTA1_ENSG00000237365	0.196073	0	3077.44	0	coding	not_coding	InsideLoop	chr1	7014279	6785454	7048953	34674	263499
1.381E_CAMTA1_ENSG00000237365	0.196073	0	3077.44	0	coding	not_coding	InsideLoop	chr1	7014279	6785454	7073205	58926	287751
1.384E_CAMTA1_ENSG00000237365	0.196073	0	3077.44	0	coding	not_coding	InsideLoop	chr1	7014279	6785454	7110728	96449	325274
1.405E_CAMTA1_CAMTA1-AS1	0.196073	0	3077.44	0	coding	not_coding	OutsideLoop	chr1	7441554	6785454	7433553	8001	648099
1.406E_CAMTA1_CAMTA1-AS1	0.196073	0	3077.44	0	coding	not_coding	InsideLoop	chr1	7441554	6785454	7459065	17511	673611
1.408E_CAMTA1_CAMTA1-AS1	0.196073	0	3077.44	0	coding	not_coding	InsideLoop	chr1	7441554	6785454	7491786	50232	706332
1.410E_CAMTA1_CAMTA1-AS1	0.196073	0	3077.44	0	coding	not_coding	InsideLoop	chr1	7441554	6785454	7552291	110737	766837
1.433E_PER3_ENSG00000236266	0.308402	0	3908.23	0	coding	not_coding	OutsideLoop	chr1	7827342	7784291	7807682	19660	23391
1.499E_RERE_ENSG00000221083	0.189741	0	2614.24	0	coding	not_coding	InsideLoop	chr1	8511919	8848921	8495751	16168	353170
1.494E_RERE_RERE-AS1	0.189741	0	2614.24	0	coding	not_coding	InsideLoop	chr1	8424645	8848921	8439718	15073	409203
1.496E_RERE_RERE-AS1	0.189741	0	2614.24	0	coding	not_coding	InsideLoop	chr1	8424645	8848921	8459653	35008	389268
1.493E_RERE_RERE-AS1	0.189741	0	2614.24	0	coding	not_coding	InsideLoop	chr1	8424645	8848921	8432423	7778	416498
1.498E_RERE_ENSG00000221083	0.189741	0	2614.24	0	coding	not_coding	InsideLoop	chr1	8511919	8848921	8487089	24830	361832
1.495E_ENO1_RERE-AS1	0.198054	0	73264.4	0	coding	not_coding	InsideLoop	chr1	8424645	8879190	8449563	24918	429627
1.496E_ENO1_RERE-AS1	0.198054	0	73264.4	0	coding	not_coding	InsideLoop	chr1	8424645	8879190	8459653	35008	419537
1.561E_ENO1_RN7SL451P	0.198054	0	73264.4	0	coding	not_coding	InsideLoop	chr1	8979874	8879190	8986271	6397	107081
1.619E_SPSB1_ENSG00000235263	0.081833	0	301.588	0	coding	not_coding	OutsideLoop	chr1	9503471	9292894	9480207	23264	187313
1.621E_SPSB1_ENSG00000235263	0.081833	0	301.588	0	coding	not_coding	OutsideLoop	chr1	9503471	9292894	9491307	12164	198413
1.609E_SPSB1_ENSG00000284652	0.081833	0	301.588	0	coding	not_coding	OutsideLoop	chr1	9422862	9292894	9406040	16822	113146
1.619E_LINC02606_ENSG00000235263	0.273697	0	140.105	0	not_coding	not_coding	OutsideLoop	chr1	9503471	9440564	9480207	23264	39643
1.609E_LINC02606_ENSG00000284652	0.273697	0	140.105	0	not_coding	not_coding	InsideLoop	chr1	9422862	9440564	9406040	16822	34524
1.632E_SLC25A33_ENSG00000231181	0.093476	0	623.762	0	coding	not_coding	InsideLoop	chr1	9576427	9539465	9560134	16293	20669
1.638E_CTNNBIP1_PIK3CD	0.275951	0.074745	686.206	119.59	coding	coding	OutsideLoop	chr1	9629889	9910336	9627197	2692	283139
1.639E_CTNNBIP1_PIK3CD	0.275951	0.074745	686.206	119.59	coding	coding	OutsideLoop	chr1	9629889	9910336	9629947	58	280389
1.648E_CTNNBIP1_MZT1P1	0.275951	0	686.206	0	coding	not_coding	InsideLoop	chr1	9780822	9910336	9797527	16705	112809
1.689E_CTNNBIP1_RNU6-828P	0.275951	0	686.206	0	coding	not_coding	InsideLoop	chr1	10163268	9910336	10141836	21432	231500
1.717E_CTNNBIP1_CENPS-CORT	0.275951	0.152803	686.206	33.8649	coding	coding	InsideLoop	chr1	10430102	9910336	10416005	14097	505669
1.686E_UBE4B_RNU6-828P	0.25963	0	2296.86	0	coding	not_coding	InsideLoop	chr1	10163268	10032832	10115011	48257	82179
1.688E_UBE4B_RNU6-828P	0.25963	0	2296.86	0	coding	not_coding	InsideLoop	chr1	10163268	10032832	10133622	29646	100790
1.689E_UBE4B_RNU6-828P	0.25963	0	2296.86	0	coding	not_coding	InsideLoop	chr1	10163268	10032832	10141836	21432	109004
1.700E_KIF1B_RNU6-37P	0.133832	0	3523.92	0	coding	not_coding	InsideLoop	chr1	10298966	10210570	10273423	25543	62853
1.702E_KIF1B_RNU6-37P	0.133832	0	3523.92	0	coding	not_coding	InsideLoop	chr1	10298966	10210570	10287885	11081	77315
1.705E_KIF1B_RN7SL731P	0.133832	0	3523.92	0	coding	not_coding	OutsideLoop	chr1	10306465	10210570	10317391	10926	106821
1.706E_KIF1B_RN7SL731P	0.133832	0	3523.92	0	coding	not_coding	OutsideLoop	chr1	10306465	10210570	10331403	24938	120833
1.708E_KIF1B_RN7SL731P	0.133832	0	3523.92	0	coding	not_coding	OutsideLoop	chr1	10306465	10210570	10344145	37680	133575
1.709E_KIF1B_ENSG00000284735	0.133832	0	3523.92	0	coding	not_coding	OutsideLoop	chr1	10387150	10210570	10351830	35320	141260
1.848E_AGTRAP_C1orf167	0.106903	0	2104	0	coding	coding	OutsideLoop	chr1	11761787	11736084	11750914	10873	14830
1.785E_CLCN6_MASP2	0.194502	0	1487.65	0	coding	coding	InsideLoop	chr1	11047239	11806096	11031028	16211	775068
1.872E_CLCN6_MFN2	0.194502	0.15772	1487.65	1502.23	coding	coding	OutsideLoop	chr1	11980181	11806096	11990751	10570	184655
1.887E_CLCN6_VPS13D	0.194502	0.156123	1487.65	1898.44	coding	coding	OutsideLoop	chr1	12230030	11806096	12289099	59069	483003
1.961E_KAZN_RNU6-1265P	0.147839	0	184.547	0	coding	not_coding	OutsideLoop	chr1	14124335	13892792	14039599	84736	146807
1.1015E_TMEM51_ENSG00000236045	0.053214	0	424.292	0	coding	not_coding	OutsideLoop	chr1	15335464	15152532	15323284	12180	170752
1.1032E_TMEM51_CTRC	0.053214	0.000829	424.292	229.678	coding	coding	InsideLoop	chr1	15438442	15152532	15426816	11626	274284
1.998E_TMEM51_TMEM51-AS2	0.053214	0	424.292	0	coding	not_coding	InsideLoop	chr1	15171317	15152532	15179260	7943	26728
1.998E_FHAD1_TMEM51-AS2	0.0872	0	46.8012	0	coding	not_coding	OutsideLoop	chr1	15171317	15236521	15179260	7943	57261
1.991E_FHAD1_TMEM51-AS1	0.0872	0.035684	46.8012	53.9237	coding	not_coding	InsideLoop	chr1	15153618	15236521	15120741	32877	115780
1.992E_FHAD1_TMEM51-AS1	0.0872	0.035684	46.8012	53.9237	coding	not_coding	InsideLoop	chr1	15153618	15236521	15129914	23704	106607
1.1015E_EFHD2_ENSG00000236045	0.014074	0	104.692	0	coding	not_coding	InsideLoop	chr1	15335464	15409888	15323284	12180	86604
1.1060E_CASP9_DDI2	0.14913	0.234932	513.07	2038.12	coding	coding	OutsideLoop	chr1	15617458	15526534	15625826	8368	99292
1.1065E_CASP9_PLEKHM2	0.14913	0.39172	513.07	2252.67	coding	coding	OutsideLoop	chr1	15684320	15526534	15695048	10728	168514
1.1066E_CASP9_PLEKHM2	0.14913	0.39172	513.07	2252.67	coding	coding	OutsideLoop	chr1	15684320	15526534	15704281	19961	177747
1.1067E_CASP9_PLEKHM2	0.14913	0.39172	513.07	2252.67	coding	coding	OutsideLoop	chr1	15684320	15526534	15708909	24589	182375
1.1075E_CASP9_FBLIM1	0.14913	0.100734	513.07	957.369	coding	coding	OutsideLoop	chr1	15756607	15526534	15776936	20329	250402
1.998E_CASP9_TMEM51-AS2	0.14913	0	513.07	0	coding	not_coding	OutsideLoop	chr1	15171317	15526534	15179260	7943	347274
1.1052E_SLC25A34_AGMAT	0.66379	0.153955	3718.4	273.046	coding	coding	InsideLoop	chr1	15585051	15736258	15577263	7788	158995
1.1060E_SLC25A34_DDI2	0.66379	0.234932	3718.4	2038.12	coding	coding	InsideLoop	chr1	15617458	15736258	15625826	8368	110432
1.1065E_SLC25A34_PLEKHM2	0.66379	0.39172	3718.4	2252.67	coding	coding	InsideLoop	chr1	15684320	15736258	15695048	10728	41210
1.1066E_SLC25A34_PLEKHM2	0.66379	0.39172	3718.4	2252.67	coding	coding	InsideLoop	chr1	15684320	15736258	15704281	19961	31977
1.1067E_SLC25A34_PLEKHM2	0.66379	0.39172	3718.4	2252.67	coding	coding	InsideLoop	chr1	15684320	15736258	15708909	24589	27349
1.1075E_FAM131C_FBLIM1	0.152441	0.100734	446.035	957.369	coding	coding	InsideLoop	chr1	15756607	16073651	15776936	20329	296715
1.1079E_FAM131C_UQCRHL	0.152441	0	446.035	0	coding	coding	OutsideLoop	chr1	15809348	16073651	15818194	8846	255457
1.1109E_FAM131C_CLCNKB	0.152441	0	446.035	0	coding	coding	InsideLoop	chr1	16040252	16073651	16057707	17455	15944
1.1122E_FAM131C_ENSG00000224621	0.152441	0	446.035	0	coding	not_coding	OutsideLoop	chr1	16159266	16073651	16173769	14503	100118
1.1123E_FAM131C_ARHGEF19-AS1	0.152441	0	446.035	0	coding	not_coding	InsideLoop	chr1	16197854	16073651	16188741	9113	115090
1.1133E_SZRD1_FBXO42	0.118121	0.218769	1372.76	2107.24	coding	coding	OutsideLoop	chr1	16352480	16352575	16302177	50303	50398
1.1141E_SZRD1_FBXO42	0.118121	0.218769	1372.76	2107.24	coding	coding	OutsideLoop	chr1	16352480	16352575	16341256	11224	11319
1.1152E_CROCCP2_CROCCP3	0.282663	0.282901	599.866	434.017	not_coding	not_coding	InsideLoop	chr1	16499257	16657232	16485666	13591	171566
1.1169E_CROCCP2_ENSG00000290851	0.282663	0	599.866	0	not_coding	not_coding	InsideLoop	chr1	16770237	16657232	16778755	8518	121523
1.1158E_ENSG00000238142_NBPF1	0.170678	0.182868	335.756	1289.8	not_coding	coding	InsideLoop	chr1	16613562	16889725	16606719	6843	283006
1.1178E_MFAP2_ENSG00000286898	0.010823	0	5.48304	0	coding	not_coding	OutsideLoop	chr1	16976302	16980632	16958364	17938	22268
1.1179E_MFAP2_ENSG00000286898	0.010823	0	5.48304	0	coding	not_coding	OutsideLoop	chr1	16976302	16980632	16969981	6321	10651
1.1178E_SDHB_ENSG00000286898	0.17067	0	8361.64	0	coding	not_coding	OutsideLoop	chr1	16976302	17054151	16958364	17938	95787
1.1211E_ARHGEF10L_RCC2	0.169514	0.084299	1007.6	493.537	coding	coding	InsideLoop	chr1	17439677	17539698	17426642	13035	113056
1.1330E_UBR4_EMC1	0.162622	0.199495	7075.74	2786.3	coding	coding	OutsideLoop	chr1	19251552	19210266	19240865	10687	30599
1.1325E_SLC66A1_EMC1-AS1	0.205394	0.270673	971.689	144.341	coding	not_coding	InsideLoop	chr1	19210348	19312326	19217679	7331	94647
1.1326E_SLC66A1_EMC1-AS1	0.205394	0.270673	971.689	144.341	coding	not_coding	InsideLoop	chr1	19210348	19312326	19220659	10311	91667
1.1327E_SLC66A1_EMC1-AS1	0.205394	0.270673	971.689	144.341	coding	not_coding	InsideLoop	chr1	19210348	19312326	19223891	13543	88435
1.1330E_SLC66A1_EMC1	0.205394	0.199495	971.689	2786.3	coding	coding	InsideLoop	chr1	19251552	19312326	19240865	10687	71461
1.1353E_SLC66A1_MICOS10	0.205394	0.138949	971.689	4351.94	coding	coding	InsideLoop	chr1	19484403	19312326	19474215	10188	161889
1.1330E_NBL1_EMC1	0.124315	0.199495	125.629	2786.3	coding	coding	InsideLoop	chr1	19251552	19596979	19240865	10687	356114
1.1467E_OTUD3_MUL1	0.581044	0.201588	4524.27	2231.19	coding	coding	OutsideLoop	chr1	20508151	19882395	20497794	10357	615399
1.1413E_CAMK2N1_RN7SL304P	0.307186	0	5241.93	0	coding	not_coding	OutsideLoop	chr1	19970969	20486210	19959253	11716	526957
1.1414E_CAMK2N1_RN7SL304P	0.307186	0	5241.93	0	coding	not_coding	OutsideLoop	chr1	19970969	20486210	19964342	6627	521868
1.1417E_CAMK2N1_PLA2G5	0.307186	0	5241.93	0	coding	coding	OutsideLoop	chr1	20028179	20486210	20052881	24702	433329
1.1419E_CAMK2N1_PLA2G2D	0.307186	0.123127	5241.93	56.2923	coding	coding	InsideLoop	chr1	20119566	20486210	20097536	22030	388674
1.1420E_CAMK2N1_PLA2G2D	0.307186	0.123127	5241.93	56.2923	coding	coding	InsideLoop	chr1	20119566	20486210	20104276	15290	381934
1.1421E_CAMK2N1_PLA2G2D	0.307186	0.123127	5241.93	56.2923	coding	coding	InsideLoop	chr1	20119566	20486210	20112470	7096	373740
1.1433E_CAMK2N1_LINC01757	0.307186	0	5241.93	0	coding	not_coding	OutsideLoop	chr1	20243095	20486210	20220124	22971	266086
1.1435E_CAMK2N1_LINC01757	0.307186	0	5241.93	0	coding	not_coding	OutsideLoop	chr1	20243095	20486210	20226793	16302	259417
1.1436E_CAMK2N1_LINC01757	0.307186	0	5241.93	0	coding	not_coding	OutsideLoop	chr1	20243095	20486210	20234066	9029	252144
1.1438E_CAMK2N1_LINC01757	0.307186	0	5241.93	0	coding	not_coding	InsideLoop	chr1	20243095	20486210	20250817	7722	235393
1.1442E_CAMK2N1_VWA5B1	0.307186	0	5241.93	0	coding	coding	OutsideLoop	chr1	20290875	20486210	20282777	8098	203433
1.1444E_CAMK2N1_VWA5B1	0.307186	0	5241.93	0	coding	coding	InsideLoop	chr1	20290875	20486210	20297535	6660	188675
1.1450E_CAMK2N1_ENSG00000226664	0.307186	0	5241.93	0	coding	not_coding	OutsideLoop	chr1	20323187	20486210	20341859	18672	144351
1.1451E_CAMK2N1_ENSG00000226664	0.307186	0	5241.93	0	coding	not_coding	OutsideLoop	chr1	20323187	20486210	20350160	26973	136050
1.1452E_CAMK2N1_ENSG00000226664	0.307186	0	5241.93	0	coding	not_coding	OutsideLoop	chr1	20323187	20486210	20362974	39787	123236
1.1453E_CAMK2N1_ENSG00000226487	0.307186	0	5241.93	0	coding	not_coding	InsideLoop	chr1	20413253	20486210	20374575	38678	111635
1.1454E_CAMK2N1_ENSG00000226487	0.307186	0	5241.93	0	coding	not_coding	InsideLoop	chr1	20413253	20486210	20380060	33193	106150
1.1455E_CAMK2N1_ENSG00000226487	0.307186	0	5241.93	0	coding	not_coding	InsideLoop	chr1	20413253	20486210	20389089	24164	97121
1.1456E_CAMK2N1_ENSG00000226487	0.307186	0	5241.93	0	coding	not_coding	InsideLoop	chr1	20413253	20486210	20397083	16170	89127
1.1457E_CAMK2N1_ENSG00000226487	0.307186	0	5241.93	0	coding	not_coding	InsideLoop	chr1	20413253	20486210	20402884	10369	83326
1.1506E_EIF4G3_RNU7-200P	0.261277	0	5600.43	0	coding	not_coding	InsideLoop	chr1	20841241	21177285	20900521	59280	276764
1.1502E_EIF4G3_RNU7-200P	0.261277	0	5600.43	0	coding	not_coding	InsideLoop	chr1	20841241	21177285	20867310	26069	309975
1.1507E_EIF4G3_RNU7-200P	0.261277	0	5600.43	0	coding	not_coding	InsideLoop	chr1	20841241	21177285	20903912	62671	273373
1.1499E_EIF4G3_RNU7-200P	0.261277	0	5600.43	0	coding	not_coding	InsideLoop	chr1	20841241	21177285	20849119	7878	328166
1.1501E_EIF4G3_RNU7-200P	0.261277	0	5600.43	0	coding	not_coding	InsideLoop	chr1	20841241	21177285	20860790	19549	316495
1.1503E_EIF4G3_RNU7-200P	0.261277	0	5600.43	0	coding	not_coding	InsideLoop	chr1	20841241	21177285	20877233	35992	300052
1.1504E_EIF4G3_RNU7-200P	0.261277	0	5600.43	0	coding	not_coding	InsideLoop	chr1	20841241	21177285	20888185	46944	289100
1.1573E_ECE1-AS1_ALPL	0.118631	0	47.3951	0	not_coding	coding	OutsideLoop	chr1	21509397	21293290	21564002	54605	270712
1.1574E_ECE1-AS1_ALPL	0.118631	0	47.3951	0	not_coding	coding	OutsideLoop	chr1	21509397	21293290	21567529	58132	274239
1.1573E_ECE1_ALPL	0.214918	0	2972.35	0	coding	coding	OutsideLoop	chr1	21509397	21345572	21564002	54605	218430
1.1574E_ECE1_ALPL	0.214918	0	2972.35	0	coding	coding	OutsideLoop	chr1	21509397	21345572	21567529	58132	221957
1.1573E_RAP1GAP_ALPL	0.121474	0	1729.45	0	coding	coding	InsideLoop	chr1	21509397	21669357	21564002	54605	105355
1.1574E_RAP1GAP_ALPL	0.121474	0	1729.45	0	coding	coding	InsideLoop	chr1	21509397	21669357	21567529	58132	101828
1.1573E_USP48_ALPL	0.213412	0	3495.34	0	coding	coding	InsideLoop	chr1	21509397	21783606	21564002	54605	219604
1.1574E_USP48_ALPL	0.213412	0	3495.34	0	coding	coding	InsideLoop	chr1	21509397	21783606	21567529	58132	216077
1.1632E_LINC00339_WNT4	0.25667	0.443115	935.889	5753.4	not_coding	coding	InsideLoop	chr1	22143969	22024558	22168100	24131	143542
1.1633E_LINC00339_WNT4	0.25667	0.443115	935.889	5753.4	not_coding	coding	InsideLoop	chr1	22143969	22024558	22172304	28335	147746
1.1636E_LINC00339_WNT4	0.25667	0.443115	935.889	5753.4	not_coding	coding	InsideLoop	chr1	22143969	22024558	22198242	54273	173684
1.1573E_CDC42_ALPL	0.150474	0	14865.5	0	coding	coding	InsideLoop	chr1	21509397	22052627	21564002	54605	488625
1.1574E_CDC42_ALPL	0.150474	0	14865.5	0	coding	coding	InsideLoop	chr1	21509397	22052627	21567529	58132	485098
1.1632E_CDC42_WNT4	0.150474	0.443115	14865.5	5753.4	coding	coding	InsideLoop	chr1	22143969	22052627	22168100	24131	115473
1.1633E_CDC42_WNT4	0.150474	0.443115	14865.5	5753.4	coding	coding	InsideLoop	chr1	22143969	22052627	22172304	28335	119677
1.1636E_CDC42_WNT4	0.150474	0.443115	14865.5	5753.4	coding	coding	InsideLoop	chr1	22143969	22052627	22198242	54273	145615
1.1635E_ZBTB40_WNT4	0.234411	0.443115	1550.81	5753.4	coding	coding	OutsideLoop	chr1	22143969	22428838	22185948	41979	242890
1.1636E_ZBTB40_WNT4	0.234411	0.443115	1550.81	5753.4	coding	coding	OutsideLoop	chr1	22143969	22428838	22198242	54273	230596
1.1670E_ZBTB40_ZBTB40-IT1	0.234411	0	1550.81	0	coding	not_coding	InsideLoop	chr1	22517474	22428838	22492053	25421	63215
1.1673E_ZBTB40_ZBTB40-IT1	0.234411	0	1550.81	0	coding	not_coding	OutsideLoop	chr1	22517474	22428838	22526475	9001	97637
1.1674E_ZBTB40_ZBTB40-IT1	0.234411	0	1550.81	0	coding	not_coding	OutsideLoop	chr1	22517474	22428838	22533119	15645	104281
1.1677E_ZBTB40_EPHA8	0.234411	0.380852	1550.81	101.171	coding	coding	OutsideLoop	chr1	22563489	22428838	22583355	19866	154517
1.1720E_LUZP1_ENSG00000240553	0.070688	0	606.35	0	coding	not_coding	OutsideLoop	chr1	23088058	23178152	23100824	12766	77328
1.1746E_HNRNPR_ENSG00000271420	0.172915	0	10125.6	0	coding	not_coding	InsideLoop	chr1	23379029	23344336	23385521	6492	41185
1.1749E_HNRNPR_ENSG00000232482	0.172915	0	10125.6	0	coding	not_coding	InsideLoop	chr1	23410832	23344336	23404323	6509	59987
1.1746E_ZNF436-AS1_ENSG00000271420	0.47331	0	145.491	0	not_coding	not_coding	InsideLoop	chr1	23379029	23368939	23385521	6492	16582
1.1747E_ZNF436-AS1_ENSG00000271420	0.47331	0	145.491	0	not_coding	not_coding	InsideLoop	chr1	23379029	23368939	23393475	14446	24536
1.1773E_ID3_ENSG00000285802	0.260281	0	2172.01	0	coding	not_coding	InsideLoop	chr1	23593621	23559501	23616139	22518	56638
1.1801E_PNRC2_FUCA1	0.166611	0.197414	8762.48	5941.44	coding	coding	InsideLoop	chr1	23868290	23956839	23849124	19166	107715
1.1888E_NIPAL3_ENSG00000227312	0.25833	0	5182.27	0	coding	not_coding	OutsideLoop	chr1	24563627	24415802	24575705	12078	159903
1.1863E_RCAN3_STPG1	0.301285	0.199844	10302.3	640.699	coding	coding	InsideLoop	chr1	24416934	24502351	24401783	15151	100568
1.1869E_RCAN3_ENSG00000288982	0.301285	0	10302.3	0	coding	not_coding	OutsideLoop	chr1	24476362	24502351	24450115	26247	52236
1.1879E_RCAN3_RCAN3AS	0.301285	0.228124	10302.3	179.334	coding	not_coding	OutsideLoop	chr1	24502360	24502351	24525547	23187	23196
1.1881E_RCAN3_RCAN3AS	0.301285	0.228124	10302.3	179.334	coding	not_coding	InsideLoop	chr1	24502360	24502351	24540768	38408	38417
1.1888E_RCAN3_ENSG00000227312	0.301285	0	10302.3	0	coding	not_coding	OutsideLoop	chr1	24563627	24502351	24575705	12078	73354
1.1837E_SRRM1_IFNLR1	0.236449	0.154373	10093.5	193.696	coding	coding	InsideLoop	chr1	24187959	24631716	24168350	19609	463366
1.1839E_SRRM1_IFNLR1	0.236449	0.154373	10093.5	193.696	coding	coding	InsideLoop	chr1	24187959	24631716	24180871	7088	450845
1.1846E_SRRM1_LINC02800	0.236449	0	10093.5	0	coding	not_coding	InsideLoop	chr1	24200240	24631716	24208775	8535	422941
1.1862E_SRRM1_STPG1	0.236449	0.199844	10093.5	640.699	coding	coding	InsideLoop	chr1	24416934	24631716	24391509	25425	240207
1.1863E_SRRM1_STPG1	0.236449	0.199844	10093.5	640.699	coding	coding	InsideLoop	chr1	24416934	24631716	24401783	15151	229933
1.1915E_SRRM1_SYF2	0.236449	0.166	10093.5	3247.74	coding	coding	OutsideLoop	chr1	25232502	24631716	25224020	8482	592304
1.1919E_RSRP1_ENSG00000272432	0.208359	0	5123.44	0	coding	not_coding	OutsideLoop	chr1	25247837	25338213	25254645	6808	83568
1.1921E_RSRP1_ENSG00000261349	0.208359	0	5123.44	0	coding	not_coding	OutsideLoop	chr1	25267136	25338213	25261860	5276	76353
1.1926E_RSRP1_TMEM50A	0.208359	0.117215	5123.44	5410.26	coding	coding	OutsideLoop	chr1	25338317	25338213	25359368	21051	21155
1.1945E_MACO1_ENSG00000225643	0.134463	0	1274.22	0	coding	not_coding	InsideLoop	chr1	25581478	25430858	25565789	15689	134931
1.1945E_LDLRAP1_ENSG00000225643	0.393532	0	4345.2	0	coding	not_coding	InsideLoop	chr1	25581478	25543606	25565789	15689	22183
1.1945E_MAN1C1_ENSG00000225643	0.486871	0	3044.65	0	coding	not_coding	OutsideLoop	chr1	25581478	25616791	25565789	15689	51002
1.1919E_SELENON_ENSG00000272432	0.164027	0	809.49	0	coding	not_coding	InsideLoop	chr1	25247837	25800193	25254645	6808	545548
1.1925E_SELENON_TMEM50A	0.164027	0.117215	809.49	5410.26	coding	coding	InsideLoop	chr1	25338317	25800193	25350341	12024	449852
1.1945E_SELENON_ENSG00000225643	0.164027	0	809.49	0	coding	not_coding	OutsideLoop	chr1	25581478	25800193	25565789	15689	234404
1.1946E_SELENON_ENSG00000225643	0.164027	0	809.49	0	coding	not_coding	OutsideLoop	chr1	25581478	25800193	25572302	9176	227891
1.1919E_MTFR1L_ENSG00000272432	0.200623	0	4859.25	0	coding	not_coding	InsideLoop	chr1	25247837	25818640	25254645	6808	563995
1.1921E_MTFR1L_ENSG00000261349	0.200623	0	4859.25	0	coding	not_coding	InsideLoop	chr1	25267136	25818640	25261860	5276	556780
1.1925E_MTFR1L_TMEM50A	0.200623	0.117215	4859.25	5410.26	coding	coding	InsideLoop	chr1	25338317	25818640	25350341	12024	468299
1.1945E_MTFR1L_ENSG00000225643	0.200623	0	4859.25	0	coding	not_coding	OutsideLoop	chr1	25581478	25818640	25565789	15689	252851
1.1946E_MTFR1L_ENSG00000225643	0.200623	0	4859.25	0	coding	not_coding	OutsideLoop	chr1	25581478	25818640	25572302	9176	246338
1.1947E_MTFR1L_ENSG00000225643	0.200623	0	4859.25	0	coding	not_coding	InsideLoop	chr1	25581478	25818640	25590550	9072	228090
1.1977E_PAFAH2_STMN1	0.164237	0.158151	1601.17	7668.41	coding	coding	OutsideLoop	chr1	25906991	25998117	25922863	15872	75254
1.2036E_PDIK1L_CRYBG2	0.229355	0	1426.48	0	coding	coding	OutsideLoop	chr1	26360080	26111165	26346689	13391	235524
1.2045E_PDIK1L_LIN28A	0.229355	0.219218	1426.48	185.564	coding	coding	OutsideLoop	chr1	26410817	26111165	26418393	7576	307228
1.2047E_PDIK1L_DHDDS	0.229355	0.267436	1426.48	3313.36	coding	coding	OutsideLoop	chr1	26432282	26111165	26437952	5670	326787
1.2027E_ZNF593_SH3BGRL3	0.097063	0.058963	607.159	7585.49	coding	coding	OutsideLoop	chr1	26280086	26169908	26289068	8982	119160
1.2023E_CEP85_ENSG00000270733	0.387885	0	1407.57	0	coding	not_coding	OutsideLoop	chr1	26263398	26234200	26257148	6250	22948
1.2025E_CEP85_ENSG00000270733	0.387885	0	1407.57	0	coding	not_coding	InsideLoop	chr1	26263398	26234200	26269374	5976	35174
1.2054E_RPS6KA1_DPPA2P2	0.038666	0	216.758	0	coding	not_coding	InsideLoop	chr1	26520250	26529761	26501443	18807	28318
1.2074E_ARID1A_ENSG00000229247	0.160455	0	3218.88	0	coding	not_coding	InsideLoop	chr1	26640614	26693236	26631324	9290	61912
1.2054E_PIGV_DPPA2P2	0.266992	0	1880.46	0	coding	not_coding	InsideLoop	chr1	26520250	26787054	26501443	18807	285611
1.2065E_ZDHHC18_RN7SL679P	0.149185	0	168.778	0	coding	not_coding	InsideLoop	chr1	26593546	26826688	26574943	18603	251745
1.2067E_SFN_RN7SL679P	0.007311	0	2.19485	0	coding	not_coding	InsideLoop	chr1	26593546	26863149	26583227	10319	279922
1.2070E_GPATCH3_RNU7-29P	0.163037	0	402.064	0	coding	not_coding	OutsideLoop	chr1	26602432	26900467	26608602	6170	291865
1.2125E_KDF1_SLC9A1	0.296448	0.081717	1980.09	190.415	coding	coding	OutsideLoop	chr1	27166981	26960468	27100148	66833	139680
1.2103E_TRNP1_NR0B2	0.158903	0.095805	640.763	1620.38	coding	coding	InsideLoop	chr1	26913975	26993692	26907802	6173	85890
1.2117E_TRNP1_TENT5B	0.158903	0.338951	640.763	131.954	coding	coding	InsideLoop	chr1	27012850	26993692	27018493	5643	24801
1.2118E_TRNP1_TENT5B	0.158903	0.338951	640.763	131.954	coding	coding	InsideLoop	chr1	27012850	26993692	27027811	14961	34119
1.2119E_TRNP1_TENT5B	0.158903	0.338951	640.763	131.954	coding	coding	InsideLoop	chr1	27012850	26993692	27032750	19900	39058
1.2120E_TRNP1_TENT5B	0.158903	0.338951	640.763	131.954	coding	coding	InsideLoop	chr1	27012850	26993692	27037658	24808	43966
1.2121E_TRNP1_TENT5B	0.158903	0.338951	640.763	131.954	coding	coding	InsideLoop	chr1	27012850	26993692	27040751	27901	47059
1.2122E_TRNP1_TENT5B	0.158903	0.338951	640.763	131.954	coding	coding	InsideLoop	chr1	27012850	26993692	27048614	35764	54922
1.2124E_TRNP1_SLC9A1	0.158903	0.081717	640.763	190.415	coding	coding	OutsideLoop	chr1	27166981	26993692	27089207	77774	95515
1.2125E_TRNP1_SLC9A1	0.158903	0.081717	640.763	190.415	coding	coding	OutsideLoop	chr1	27166981	26993692	27100148	66833	106456
1.2177E_SYTL1_FGR	0.19584	0	1062.44	0	coding	coding	OutsideLoop	chr1	27635185	27342020	27616251	18934	274231
1.2125E_GPR3_SLC9A1	0.096777	0.081717	48.3411	190.415	coding	coding	InsideLoop	chr1	27166981	27392622	27100148	66833	292474
1.2139E_GPR3_ENSG00000243659	0.096777	0	48.3411	0	coding	not_coding	OutsideLoop	chr1	27311240	27392622	27292839	18401	99783
1.2177E_GPR3_FGR	0.096777	0	48.3411	0	coding	coding	OutsideLoop	chr1	27635185	27392622	27616251	18934	223629
1.2177E_WASF2_FGR	0.172641	0	4689.4	0	coding	coding	OutsideLoop	chr1	27635185	27490167	27616251	18934	126084
1.2139E_AHDC1_ENSG00000243659	0.263154	0	426.267	0	coding	not_coding	OutsideLoop	chr1	27311240	27604431	27292839	18401	311592
1.2177E_AHDC1_FGR	0.263154	0	426.267	0	coding	coding	OutsideLoop	chr1	27635185	27604431	27616251	18934	11820
1.2139E_IFI6_ENSG00000243659	0.194821	0	3959.33	0	coding	not_coding	OutsideLoop	chr1	27311240	27672212	27292839	18401	379373
1.2177E_IFI6_FGR	0.194821	0	3959.33	0	coding	coding	InsideLoop	chr1	27635185	27672212	27616251	18934	55961
1.2193E_IFI6_ENSG00000269971	0.194821	0	3959.33	0	coding	not_coding	OutsideLoop	chr1	27773858	27672212	27795884	22026	123672
1.2213E_IFI6_ENSG00000238231	0.194821	0	3959.33	0	coding	not_coding	OutsideLoop	chr1	27990524	27672212	27980975	9549	308763
1.2139E_FAM76A_ENSG00000243659	0.343226	0	11816.7	0	coding	not_coding	OutsideLoop	chr1	27311240	27725961	27292839	18401	433122
1.2149E_FAM76A_MAP3K6	0.343226	0.182748	11816.7	103.249	coding	coding	InsideLoop	chr1	27366961	27725961	27359004	7957	366957
1.2177E_FAM76A_FGR	0.343226	0	11816.7	0	coding	coding	InsideLoop	chr1	27635185	27725961	27616251	18934	109710
1.2213E_THEMIS2_ENSG00000238231	0.23155	0	557.466	0	coding	not_coding	OutsideLoop	chr1	27990524	27872543	27980975	9549	108432
1.2215E_THEMIS2_ENSG00000238231	0.23155	0	557.466	0	coding	not_coding	InsideLoop	chr1	27990524	27872543	27995590	5066	123047
1.2213E_RPA2_ENSG00000238231	0.311416	0	6876.67	0	coding	not_coding	OutsideLoop	chr1	27990524	27914746	27980975	9549	66229
1.2213E_SMPDL3B_ENSG00000238231	0.032284	0	241.18	0	coding	not_coding	OutsideLoop	chr1	27990524	27935000	27980975	9549	45975
1.2215E_DNAJC8_ENSG00000238231	0.192271	0	8362.54	0	coding	not_coding	OutsideLoop	chr1	27990524	28233029	27995590	5066	237439
1.2257E_SNORA73B_PHACTR4	0.081609	0.138497	15.6901	2853.03	not_coding	coding	OutsideLoop	chr1	28369582	28508559	28431059	61477	77500
1.2260E_SNORA73B_ENSG00000229820	0.081609	0	15.6901	0	not_coding	not_coding	OutsideLoop	chr1	28453541	28508559	28447152	6389	61407
1.2274E_SNORA73B_RAB42	0.081609	0.129468	15.6901	103.126	not_coding	coding	OutsideLoop	chr1	28592200	28508559	28599144	6944	90585
1.2275E_SNORA73B_RAB42	0.081609	0.129468	15.6901	103.126	not_coding	coding	OutsideLoop	chr1	28592200	28508559	28603184	10984	94625
1.2275E_RCC1_RAB42	0.030305	0.129468	107.711	103.126	coding	coding	OutsideLoop	chr1	28592200	28505943	28603184	10984	97241
1.2289E_TAF12_ENSG00000289291	0.189663	0	1791.35	0	coding	not_coding	InsideLoop	chr1	28737670	28648291	28753732	16062	105441
1.2290E_TAF12_ENSG00000289291	0.189663	0	1791.35	0	coding	not_coding	InsideLoop	chr1	28737670	28648291	28759180	21510	110889
1.2288E_YTHDF2_ENSG00000289291	0.152163	0	5500.04	0	coding	not_coding	OutsideLoop	chr1	28737670	28736621	28746696	9026	10075
1.2290E_EPB41_ENSG00000289291	0.181659	0	2074.01	0	coding	not_coding	OutsideLoop	chr1	28737670	28887091	28759180	21510	127911
1.2292E_EPB41_ENSG00000289291	0.181659	0	2074.01	0	coding	not_coding	OutsideLoop	chr1	28737670	28887091	28772569	34899	114522
1.2318E_EPB41_ENSG00000225616	0.181659	0	2074.01	0	coding	not_coding	OutsideLoop	chr1	28982608	28887091	28975240	7368	88149
1.2330E_EPB41_TMEM200B	0.181659	0	2074.01	0	coding	coding	OutsideLoop	chr1	29123903	28887091	29113099	10804	226008
1.2332E_EPB41_ENSG00000225750	0.181659	0	2074.01	0	coding	not_coding	OutsideLoop	chr1	29146994	28887091	29135586	11408	248495
1.2334E_EPB41_ENSG00000277916	0.181659	0	2074.01	0	coding	not_coding	OutsideLoop	chr1	29171453	28887091	29159686	11767	272595
1.2284E_SRSF4_GMEB1	0.133948	0.15947	1998.16	832.588	coding	coding	InsideLoop	chr1	28668778	29181900	28675965	7187	505935
1.2330E_SRSF4_TMEM200B	0.133948	0	1998.16	0	coding	coding	InsideLoop	chr1	29123903	29181900	29113099	10804	68801
1.2371E_MECR_ENSG00000270927	0.14712	0	887.146	0	coding	not_coding	OutsideLoop	chr1	29905357	29230942	29839034	66323	608092
1.2372E_MECR_ENSG00000270927	0.14712	0	887.146	0	coding	not_coding	OutsideLoop	chr1	29905357	29230942	29844830	60527	613888
1.2373E_MECR_ENSG00000270927	0.14712	0	887.146	0	coding	not_coding	OutsideLoop	chr1	29905357	29230942	29851781	53576	620839
1.2383E_MECR_LINC01648	0.14712	0	887.146	0	coding	not_coding	InsideLoop	chr1	30037612	29230942	30083705	46093	852763
1.2385E_MECR_ENSG00000233372	0.14712	0	887.146	0	coding	not_coding	InsideLoop	chr1	30140263	29230942	30094576	45687	863634
1.2386E_MECR_ENSG00000233372	0.14712	0	887.146	0	coding	not_coding	InsideLoop	chr1	30140263	29230942	30103645	36618	872703
1.2387E_MECR_ENSG00000233372	0.14712	0	887.146	0	coding	not_coding	InsideLoop	chr1	30140263	29230942	30114316	25947	883374
1.2388E_MECR_ENSG00000233372	0.14712	0	887.146	0	coding	not_coding	InsideLoop	chr1	30140263	29230942	30119189	21074	888247
1.2371E_PTPRU_ENSG00000270927	0.395389	0	563.789	0	coding	not_coding	OutsideLoop	chr1	29905357	29236516	29839034	66323	602518
1.2372E_PTPRU_ENSG00000270927	0.395389	0	563.789	0	coding	not_coding	OutsideLoop	chr1	29905357	29236516	29844830	60527	608314
1.2373E_PTPRU_ENSG00000270927	0.395389	0	563.789	0	coding	not_coding	OutsideLoop	chr1	29905357	29236516	29851781	53576	615265
1.2383E_PTPRU_LINC01648	0.395389	0	563.789	0	coding	not_coding	InsideLoop	chr1	30037612	29236516	30083705	46093	847189
1.2387E_PTPRU_ENSG00000233372	0.395389	0	563.789	0	coding	not_coding	InsideLoop	chr1	30140263	29236516	30114316	25947	877800
1.2396E_PTPRU_ENSG00000236335	0.395389	0	563.789	0	coding	not_coding	OutsideLoop	chr1	30411638	29236516	30382124	29514	1145608
1.2397E_PTPRU_ENSG00000236335	0.395389	0	563.789	0	coding	not_coding	OutsideLoop	chr1	30411638	29236516	30386062	25576	1149546
1.2428E_PUM1_RN7SL371P	0.161987	0	5370.44	0	coding	not_coding	OutsideLoop	chr1	30918735	31065991	30950697	31962	115294
1.2429E_PUM1_RN7SL371P	0.161987	0	5370.44	0	coding	not_coding	OutsideLoop	chr1	30918735	31065991	30967983	49248	98008
1.2430E_PUM1_RN7SL371P	0.161987	0	5370.44	0	coding	not_coding	OutsideLoop	chr1	30918735	31065991	30976207	57472	89784
1.2434E_PUM1_ENSG00000237329	0.161987	0	5370.44	0	coding	not_coding	OutsideLoop	chr1	31036734	31065991	31001594	35140	64397
1.2444E_PUM1_ENSG00000225142	0.161987	0	5370.44	0	coding	not_coding	InsideLoop	chr1	31108623	31065991	31155535	46912	89544
1.2465E_LINC01226_EEF1A1P46	0.193299	0	241.383	0	not_coding	not_coding	InsideLoop	chr1	31488930	31506226	31469601	19329	36625
1.2466E_LINC01226_EEF1A1P46	0.193299	0	241.383	0	not_coding	not_coding	InsideLoop	chr1	31488930	31506226	31477531	11399	28695
1.2485E_KHDRBS1_PEF1-AS1	0.147252	0	3772.77	0	coding	not_coding	OutsideLoop	chr1	31644049	32013868	31635117	8932	378751
1.2538E_TXLNA_TMEM39B	0.388633	0.183226	24976.8	1176.19	coding	coding	OutsideLoop	chr1	32072031	32179675	32062433	9598	117242
1.2537E_CCDC28B_TMEM39B	0.221923	0.183226	1074.25	1176.19	coding	coding	OutsideLoop	chr1	32072031	32200595	32054202	17829	146393
1.2538E_CCDC28B_TMEM39B	0.221923	0.183226	1074.25	1176.19	coding	coding	OutsideLoop	chr1	32072031	32200595	32062433	9598	138162
1.2567E_IQCC_HDAC1	0.32816	0.175217	421.051	2827.57	coding	coding	OutsideLoop	chr1	32292083	32205671	32301459	9376	95788
1.2567E_EIF3I_HDAC1	0.143746	0.175217	11611.1	2827.57	coding	coding	OutsideLoop	chr1	32292083	32221077	32301459	9376	80382
1.2596E_BSDC1_ZBTB8A	0.158169	0.142204	2541.5	1122.96	coding	coding	OutsideLoop	chr1	32539427	32394731	32589603	50176	194872
1.2611E_BSDC1_ENSG00000224409	0.158169	0	2541.5	0	coding	not_coding	OutsideLoop	chr1	32725237	32394731	32717499	7738	322768
1.2579E_ZBTB8OS_ENSG00000270850	0.266475	0	4673.94	0	coding	not_coding	OutsideLoop	chr1	32421979	32650903	32413886	8093	237017
1.2589E_ZBTB8OS_ZBTB8A	0.266475	0.142204	4673.94	1122.96	coding	coding	OutsideLoop	chr1	32539427	32650903	32519666	19761	131237
1.2611E_KIAA1522_ENSG00000224409	0.014096	0	177.268	0	coding	not_coding	OutsideLoop	chr1	32725237	32741885	32717499	7738	24386
1.2579E_YARS1_ENSG00000270850	0.152909	0	4135.84	0	coding	not_coding	OutsideLoop	chr1	32421979	32818031	32413886	8093	404145
1.2650E_RNF19B_ENSG00000236065	0.180712	0	1186.31	0	coding	not_coding	OutsideLoop	chr1	32987075	32964809	32998841	11766	34032
1.2641E_AK2_ENSG00000287691	0.212766	0	7621.64	0	coding	not_coding	InsideLoop	chr1	32925454	33080996	32938654	13200	142342
1.2641E_AZIN2_ENSG00000287691	0.29485	0	494.258	0	coding	not_coding	InsideLoop	chr1	32925454	33081104	32938654	13200	142450
1.2660E_ZNF362_ENSG00000278997	0.215681	0	502.053	0	coding	not_coding	InsideLoop	chr1	33143230	33256492	33127435	15795	129057
1.2661E_ZNF362_ENSG00000278997	0.215681	0	502.053	0	coding	not_coding	InsideLoop	chr1	33143230	33256492	33133534	9696	122958
1.2674E_ZNF362_PHC2-AS1	0.215681	0	502.053	0	coding	not_coding	OutsideLoop	chr1	33350352	33256492	33361175	10823	104683
1.2683E_PHC2_TLR12P	0.260045	0	3431.24	0	coding	not_coding	InsideLoop	chr1	33466249	33431095	33455577	10672	24482
1.2660E_PHC2_ENSG00000278997	0.260045	0	3431.24	0	coding	not_coding	InsideLoop	chr1	33143230	33431095	33127435	15795	303660
1.2659E_ZSCAN20_ENSG00000278997	0.137099	0	504.499	0	coding	not_coding	InsideLoop	chr1	33143230	33472645	33120360	22870	352285
1.2660E_ZSCAN20_ENSG00000278997	0.137099	0	504.499	0	coding	not_coding	InsideLoop	chr1	33143230	33472645	33127435	15795	345210
1.2661E_ZSCAN20_ENSG00000278997	0.137099	0	504.499	0	coding	not_coding	InsideLoop	chr1	33143230	33472645	33133534	9696	339111
1.2713E_SFPQ_SMIM12	0.124819	0.172314	6689.91	3755.7	coding	coding	OutsideLoop	chr1	34859755	35193446	34865957	6202	327489
1.2724E_SFPQ_ZMYM6	0.124819	0.267529	6689.91	1898.99	coding	coding	InsideLoop	chr1	35031945	35193446	35011341	20604	182105
1.2745E_SFPQ_ZMYM4	0.124819	0.130876	6689.91	1670.55	coding	coding	OutsideLoop	chr1	35268709	35193446	35280090	11381	86644
1.2750E_SFPQ_SNORA62	0.124819	0	6689.91	0	coding	not_coding	OutsideLoop	chr1	35310274	35193446	35323083	12809	129637
1.2765E_SFPQ_TFAP2E	0.124819	0.352287	6689.91	241.631	coding	coding	InsideLoop	chr1	35573314	35193446	35566118	7196	372672
1.2794E_SFPQ_CLSPN	0.124819	0.182785	6689.91	388.687	coding	coding	InsideLoop	chr1	35769978	35193446	35787570	17592	594124
1.2789E_NCDN_C1orf216	0.226736	0.153588	562.008	396.558	coding	coding	InsideLoop	chr1	35718894	35557473	35726289	7395	168816
1.2794E_NCDN_CLSPN	0.226736	0.182785	562.008	388.687	coding	coding	InsideLoop	chr1	35769978	35557473	35787570	17592	230097
1.2794E_PSMB2_CLSPN	0.169309	0.182785	9492.3	388.687	coding	coding	InsideLoop	chr1	35769978	35641526	35787570	17592	146044
1.2804E_TEKT2_ENSG00000286899	0.322757	0	177.858	0	coding	not_coding	InsideLoop	chr1	35910872	36084094	35900499	10373	183595
1.2809E_TEKT2_AGO3	0.322757	0.204824	177.858	5214.33	coding	coding	InsideLoop	chr1	35930718	36084094	35941178	10460	142916
1.2810E_TEKT2_AGO3	0.322757	0.204824	177.858	5214.33	coding	coding	InsideLoop	chr1	35930718	36084094	35946036	15318	138058
1.2812E_TEKT2_ENSG00000271554	0.322757	0	177.858	0	coding	not_coding	InsideLoop	chr1	36013630	36084094	35973492	40138	110602
1.2818E_TEKT2_ENSG00000232862	0.322757	0	177.858	0	coding	not_coding	OutsideLoop	chr1	36081217	36084094	36054948	26269	29146
1.2819E_TEKT2_ENSG00000232862	0.322757	0	177.858	0	coding	not_coding	InsideLoop	chr1	36081217	36084094	36060021	21196	24073
1.2820E_TEKT2_ENSG00000232862	0.322757	0	177.858	0	coding	not_coding	OutsideLoop	chr1	36081217	36084094	36066835	14382	17259
1.2845E_TEKT2_SH3D21	0.322757	0.172386	177.858	116.015	coding	coding	InsideLoop	chr1	36306368	36084094	36279184	27184	195090
1.2846E_TEKT2_SH3D21	0.322757	0.172386	177.858	116.015	coding	coding	InsideLoop	chr1	36306368	36084094	36288572	17796	204478
1.2848E_TEKT2_SH3D21	0.322757	0.172386	177.858	116.015	coding	coding	InsideLoop	chr1	36306368	36084094	36300347	6021	216253
1.2868E_TEKT2_OSCP1	0.322757	0.267984	177.858	1298.85	coding	coding	OutsideLoop	chr1	36450451	36084094	36433121	17330	349027
1.2845E_ADPRS_SH3D21	0.201894	0.172386	2020.12	116.015	coding	coding	InsideLoop	chr1	36306368	36088892	36279184	27184	190292
1.2846E_ADPRS_SH3D21	0.201894	0.172386	2020.12	116.015	coding	coding	InsideLoop	chr1	36306368	36088892	36288572	17796	199680
1.2848E_ADPRS_SH3D21	0.201894	0.172386	2020.12	116.015	coding	coding	InsideLoop	chr1	36306368	36088892	36300347	6021	211455
1.2845E_TRAPPC3_SH3D21	0.130439	0.172386	1902	116.015	coding	coding	InsideLoop	chr1	36306368	36156053	36279184	27184	123131
1.2846E_TRAPPC3_SH3D21	0.130439	0.172386	1902	116.015	coding	coding	InsideLoop	chr1	36306368	36156053	36288572	17796	132519
1.2848E_TRAPPC3_SH3D21	0.130439	0.172386	1902	116.015	coding	coding	InsideLoop	chr1	36306368	36156053	36300347	6021	144294
1.2846E_MAP7D1_SH3D21	0.187	0.172386	915.404	116.015	coding	coding	InsideLoop	chr1	36306368	36155579	36288572	17796	132993
1.2848E_MAP7D1_SH3D21	0.187	0.172386	915.404	116.015	coding	coding	InsideLoop	chr1	36306368	36155579	36300347	6021	144768
1.2845E_THRAP3_SH3D21	0.22723	0.172386	22045.5	116.015	coding	coding	InsideLoop	chr1	36306368	36224432	36279184	27184	54752
1.2846E_THRAP3_SH3D21	0.22723	0.172386	22045.5	116.015	coding	coding	InsideLoop	chr1	36306368	36224432	36288572	17796	64140
1.2848E_THRAP3_SH3D21	0.22723	0.172386	22045.5	116.015	coding	coding	InsideLoop	chr1	36306368	36224432	36300347	6021	75915
1.2803E_STK40_AGO1	0.243796	0.192089	2451.85	3737.23	coding	coding	InsideLoop	chr1	35869808	36385924	35894498	24690	491426
1.2804E_STK40_ENSG00000286899	0.243796	0	2451.85	0	coding	not_coding	InsideLoop	chr1	35910872	36385924	35900499	10373	485425
1.2808E_STK40_AGO3	0.243796	0.204824	2451.85	5214.33	coding	coding	InsideLoop	chr1	35930718	36385924	35937889	7171	448035
1.2812E_STK40_ENSG00000271554	0.243796	0	2451.85	0	coding	not_coding	InsideLoop	chr1	36013630	36385924	35973492	40138	412432
1.2814E_STK40_ENSG00000271554	0.243796	0	2451.85	0	coding	not_coding	InsideLoop	chr1	36013630	36385924	36000931	12699	384993
1.2846E_STK40_SH3D21	0.243796	0.172386	2451.85	116.015	coding	coding	OutsideLoop	chr1	36306368	36385924	36288572	17796	97352
1.2848E_STK40_SH3D21	0.243796	0.172386	2451.85	116.015	coding	coding	OutsideLoop	chr1	36306368	36385924	36300347	6021	85577
1.2868E_STK40_OSCP1	0.243796	0.267984	2451.85	1298.85	coding	coding	OutsideLoop	chr1	36450451	36385924	36433121	17330	47197
1.2848E_LSM10_SH3D21	0.213994	0.172386	2409.06	116.015	coding	coding	OutsideLoop	chr1	36306368	36397908	36300347	6021	97561
1.2907E_MRPS15_ZC3H12A-DT	0.166741	0	3399.71	0	coding	not_coding	OutsideLoop	chr1	37474411	36464384	37424214	50197	959830
1.2882E_ZC3H12A_FTLP18	0.013815	0	103.509	0	coding	not_coding	OutsideLoop	chr1	36630335	37474580	36561703	68632	912877
1.2907E_ZC3H12A_ZC3H12A-DT	0.013815	0	103.509	0	coding	not_coding	OutsideLoop	chr1	37474411	37474580	37424214	50197	50366
1.2908E_ZC3H12A_ZC3H12A-DT	0.013815	0	103.509	0	coding	not_coding	OutsideLoop	chr1	37474411	37474580	37429196	45215	45384
1.2884E_MEAF6_FTLP18	0.23494	0	10936.6	0	coding	not_coding	OutsideLoop	chr1	36630335	37514766	36595340	34995	919426
1.2910E_MEAF6_ZC3H12A-DT	0.23494	0	10936.6	0	coding	not_coding	InsideLoop	chr1	37474411	37514766	37451734	22677	63032
1.2921E_MEAF6_FTH1P1	0.23494	0	10936.6	0	coding	not_coding	InsideLoop	chr1	37544763	37514766	37535311	9452	20545
1.2946E_MTF1_YRDC	0.15198	0.191786	1185.43	771.61	coding	coding	OutsideLoop	chr1	37808208	37859592	37814291	6083	45301
1.2947E_MTF1_YRDC	0.15198	0.191786	1185.43	771.61	coding	coding	OutsideLoop	chr1	37808208	37859592	37823551	15343	36041
1.2961E_MTF1_SF3A3	0.15198	0.187668	1185.43	4766.01	coding	coding	OutsideLoop	chr1	37990075	37859592	37978089	11986	118497
1.2952E_INPP5B_ENSG00000230955	0.268391	0	1856.88	0	coding	not_coding	InsideLoop	chr1	37860697	37947053	37866329	5632	80724
1.2952E_RRAGC_ENSG00000230955	0.203582	0	2037.3	0	coding	not_coding	InsideLoop	chr1	37860697	38859772	37866329	5632	993443
1.2989E_RRAGC_AKIRIN1	0.203582	0.185994	2037.3	3625.7	coding	coding	OutsideLoop	chr1	38991276	38859772	38997856	6580	138084
1.3040E_RRAGC_BMP8A	0.203582	0.197944	2037.3	640.671	coding	coding	InsideLoop	chr1	39491636	38859772	39456831	34805	597059
1.3040E_MYCBP_BMP8A	0.110009	0.197944	742.599	640.671	coding	coding	InsideLoop	chr1	39491636	38873368	39456831	34805	583463
1.3037E_PPIEL_BMP8A	0.312321	0.197944	979.177	640.671	not_coding	coding	OutsideLoop	chr1	39491636	39559698	39433550	58086	126148
1.3040E_PPIEL_BMP8A	0.312321	0.197944	979.177	640.671	not_coding	coding	OutsideLoop	chr1	39491636	39559698	39456831	34805	102867
1.3046E_PPIE_OXCT2P1	0.202963	0	5348.41	0	coding	not_coding	InsideLoop	chr1	39514956	39692182	39527638	12682	164544
1.3072E_PPIE_OXCT2	0.202963	0.365592	5348.41	63.3348	coding	coding	OutsideLoop	chr1	39771348	39692182	39761355	9993	69173
1.3082E_TRIT1_LINC02811	0.255261	0	1402.04	0	coding	not_coding	OutsideLoop	chr1	39817460	39883511	39848425	30965	35086
1.3097E_TRIT1_ENSG00000228477	0.255261	0	1402.04	0	coding	not_coding	OutsideLoop	chr1	39962680	39883511	39975484	12804	91973
1.3130E_RLF_ENSG00000231296	0.226812	0	1704.79	0	coding	not_coding	InsideLoop	chr1	40262984	40161387	40275773	12789	114386
1.3131E_RLF_ENSG00000231296	0.226812	0	1704.79	0	coding	not_coding	InsideLoop	chr1	40262984	40161387	40282079	19095	120692
1.3137E_RLF_COL9A2	0.226812	0.018073	1704.79	16.6483	coding	coding	InsideLoop	chr1	40317813	40161387	40323838	6025	162451
1.3150E_RLF_ENSG00000284677	0.226812	0	1704.79	0	coding	not_coding	OutsideLoop	chr1	40450039	40161387	40430705	19334	269318
1.3112E_SMAP2_OAZ1P1	0.193833	0	1647.5	0	coding	not_coding	InsideLoop	chr1	40132764	40344850	40146101	13337	198749
1.3237E_HIVEP3_ENSG00000230638	0.307036	0	1341.88	0	coding	not_coding	InsideLoop	chr1	41542069	42035925	41567407	25338	468518
1.3238E_HIVEP3_ENSG00000230638	0.307036	0	1341.88	0	coding	not_coding	InsideLoop	chr1	41542069	42035925	41574860	32791	461065
1.3239E_HIVEP3_ENSG00000284895	0.307036	0	1341.88	0	coding	coding	InsideLoop	chr1	41628816	42035925	41587098	41718	448827
1.3309E_FOXJ3_ENSG00000235002	0.235032	0	3730.65	0	coding	not_coding	InsideLoop	chr1	42412794	42335877	42421715	8921	85838
1.3313E_FOXJ3_ZMYND12	0.235032	0.355411	3730.65	379.482	coding	coding	OutsideLoop	chr1	42456253	42335877	42444349	11904	108472
1.3238E_PPCS_ENSG00000230638	0.188819	0	4311.87	0	coding	not_coding	InsideLoop	chr1	41542069	42456117	41574860	32791	881257
1.3307E_PPCS_RIMKLA	0.188819	0.297338	4311.87	1138.47	coding	coding	InsideLoop	chr1	42380792	42456117	42391875	11083	64242
1.3309E_PPCS_ENSG00000235002	0.188819	0	4311.87	0	coding	not_coding	OutsideLoop	chr1	42412794	42456117	42421715	8921	34402
1.3311E_PPCS_ZMYND12	0.188819	0.355411	4311.87	379.482	coding	coding	OutsideLoop	chr1	42456253	42456117	42435758	20495	20359
1.3313E_PPCS_ZMYND12	0.188819	0.355411	4311.87	379.482	coding	coding	OutsideLoop	chr1	42456253	42456117	42444349	11904	11768
1.3354E_EBNA1BP2_ENSG00000277513	0.186664	0	3202.47	0	coding	not_coding	OutsideLoop	chr1	43104086	43270936	43067457	36629	203479
1.3398E_EBNA1BP2_SZT2	0.186664	0.149258	3202.47	933.687	coding	coding	OutsideLoop	chr1	43389882	43270936	43417163	27281	146227
1.3377E_TMEM125_C1orf210	0.112109	0.092136	758.345	772.621	coding	coding	OutsideLoop	chr1	43285617	43269983	43279841	5776	9858
1.3379E_MED8_TIE1	0.215952	0.187022	3575.17	77.738	coding	coding	OutsideLoop	chr1	43300982	43389808	43293897	7085	95911
1.3420E_PTPRF_KDM4A	0.113308	0.198957	4523.58	1270.27	coding	coding	InsideLoop	chr1	43650149	43525187	43640546	9603	115359
1.3428E_PTPRF_KDM4A-AS1	0.113308	0.16277	4523.58	239.92	coding	not_coding	OutsideLoop	chr1	43708138	43525187	43692733	15405	167546
1.3400E_IPO13_MIR6735	0.272493	0	1411.98	0	coding	not_coding	OutsideLoop	chr1	43448539	43946950	43438885	9654	508065
1.3428E_IPO13_KDM4A-AS1	0.272493	0.16277	1411.98	239.92	coding	not_coding	InsideLoop	chr1	43708138	43946950	43692733	15405	254217
1.3436E_IPO13_ENSG00000233674	0.272493	0	1411.98	0	coding	not_coding	InsideLoop	chr1	43743471	43946950	43771844	28373	175106
1.3487E_IPO13_RNU6-369P	0.272493	0	1411.98	0	coding	not_coding	InsideLoop	chr1	44390722	43946950	44379232	11490	432282
1.3434E_CCDC24_ENSG00000233674	0.266999	0	844.945	0	coding	not_coding	InsideLoop	chr1	43743471	43991359	43759688	16217	231671
1.3450E_CCDC24_B4GALT2	0.266999	0.137917	844.945	287.247	coding	coding	OutsideLoop	chr1	43978943	43991359	43985509	6566	5850
1.3435E_SLC6A9_ENSG00000233674	0.293016	0	413.072	0	coding	not_coding	InsideLoop	chr1	43743471	44031467	43764434	20963	267033
1.3436E_SLC6A9_ENSG00000233674	0.293016	0	413.072	0	coding	not_coding	InsideLoop	chr1	43743471	44031467	43771844	28373	259623
1.3437E_SLC6A9_ENSG00000233674	0.293016	0	413.072	0	coding	not_coding	InsideLoop	chr1	43743471	44031467	43786373	42902	245094
1.3487E_SLC6A9_RNU6-369P	0.293016	0	413.072	0	coding	not_coding	InsideLoop	chr1	44390722	44031467	44379232	11490	347765
1.3493E_SLC6A9_MIR5584	0.293016	0	413.072	0	coding	not_coding	OutsideLoop	chr1	44545493	44031467	44602181	56688	570714
1.3435E_ENSG00000230615_ENSG00000233674	0.227753	0	252.621	0	not_coding	not_coding	InsideLoop	chr1	43743471	44030414	43764434	20963	265980
1.3437E_ENSG00000230615_ENSG00000233674	0.227753	0	252.621	0	not_coding	not_coding	InsideLoop	chr1	43743471	44030414	43786373	42902	244041
1.3450E_ENSG00000230615_B4GALT2	0.227753	0.137917	252.621	287.247	not_coding	coding	InsideLoop	chr1	43978943	44030414	43985509	6566	44905
1.3428E_ENSG00000230615_KDM4A-AS1	0.227753	0.16277	252.621	239.92	not_coding	not_coding	InsideLoop	chr1	43708138	44030414	43692733	15405	337681
1.3487E_DMAP1_RNU6-369P	0.269789	0	2498.24	0	coding	not_coding	InsideLoop	chr1	44390722	44213455	44379232	11490	165777
1.3488E_DMAP1_MIR5584	0.269789	0	2498.24	0	coding	not_coding	InsideLoop	chr1	44545493	44213455	44503237	42256	289782
1.3490E_DMAP1_MIR5584	0.269789	0	2498.24	0	coding	not_coding	OutsideLoop	chr1	44545493	44213455	44581000	35507	367545
1.3491E_DMAP1_MIR5584	0.269789	0	2498.24	0	coding	not_coding	OutsideLoop	chr1	44545493	44213455	44591736	46243	378281
1.3493E_DMAP1_MIR5584	0.269789	0	2498.24	0	coding	not_coding	OutsideLoop	chr1	44545493	44213455	44602181	56688	388726
1.3487E_ERI3_RNU6-369P	0.181299	0	2321.55	0	coding	not_coding	InsideLoop	chr1	44390722	44355260	44379232	11490	23972
1.3524E_PLK3_PTCH2	0.209167	0.541523	519.753	110.47	coding	coding	OutsideLoop	chr1	44843253	44800377	44835962	7291	35585
1.3538E_EIF2B3_CCNB1IP1P1	0.304531	0	4238.02	0	coding	not_coding	OutsideLoop	chr1	44958557	44986722	44948062	10495	38660
1.3519E_UROD_BTBD19	0.188871	0	5369.76	0	coding	coding	InsideLoop	chr1	44808523	45010950	44813645	5122	197305
1.3523E_UROD_PTCH2	0.188871	0.541523	5369.76	110.47	coding	coding	InsideLoop	chr1	44843253	45010950	44831807	11446	179143
1.3524E_UROD_PTCH2	0.188871	0.541523	5369.76	110.47	coding	coding	InsideLoop	chr1	44843253	45010950	44835962	7291	174988
1.3583E_UROD_HPDL	0.188871	0	5369.76	0	coding	coding	InsideLoop	chr1	45326895	45010950	45321225	5670	310275
1.3585E_UROD_HPDL	0.188871	0	5369.76	0	coding	coding	OutsideLoop	chr1	45326895	45010950	45333339	6444	322389
1.3587E_UROD_MUTYH	0.188871	0.202999	5369.76	812.656	coding	coding	InsideLoop	chr1	45340893	45010950	45348645	7752	337695
1.3605E_UROD_MMACHC	0.188871	0.215923	5369.76	821.053	coding	coding	OutsideLoop	chr1	45500300	45010950	45508090	7790	497140
1.3614E_UROD_ENSG00000281133	0.188871	0	5369.76	0	coding	not_coding	OutsideLoop	chr1	45580996	45010950	45569033	11963	558083
1.3555E_ZSWIM5_OSTCP5	0.357459	0	608.072	0	coding	not_coding	InsideLoop	chr1	45070429	45306209	45048610	21819	257599
1.3556E_ZSWIM5_OSTCP5	0.357459	0	608.072	0	coding	not_coding	InsideLoop	chr1	45070429	45306209	45062719	7710	243490
1.3557E_ZSWIM5_OSTCP5	0.357459	0	608.072	0	coding	not_coding	OutsideLoop	chr1	45070429	45306209	45084105	13676	222104
1.3558E_ZSWIM5_OSTCP5	0.357459	0	608.072	0	coding	not_coding	OutsideLoop	chr1	45070429	45306209	45092874	22445	213335
1.3559E_ZSWIM5_OSTCP5	0.357459	0	608.072	0	coding	not_coding	OutsideLoop	chr1	45070429	45306209	45108147	37718	198062
1.3538E_CCDC163_CCNB1IP1P1	0.365816	0	496.284	0	coding	not_coding	OutsideLoop	chr1	44958557	45500079	44948062	10495	552017
1.3589E_CCDC163_MUTYH	0.365816	0.202999	496.284	812.656	coding	coding	OutsideLoop	chr1	45340893	45500079	45361804	20911	138275
1.3589E_PRDX1_MUTYH	0.145396	0.202999	15147.8	812.656	coding	coding	OutsideLoop	chr1	45340893	45542732	45361804	20911	180928
1.3614E_PRDX1_ENSG00000281133	0.145396	0	15147.8	0	coding	not_coding	OutsideLoop	chr1	45580996	45542732	45569033	11963	26301
1.3605E_AKR1A1_MMACHC	0.201321	0.215923	9749.28	821.053	coding	coding	InsideLoop	chr1	45500300	45550543	45508090	7790	42453
1.3614E_AKR1A1_ENSG00000281133	0.201321	0	9749.28	0	coding	not_coding	OutsideLoop	chr1	45580996	45550543	45569033	11963	18490
1.3684E_AKR1A1_P3R3URF	0.201321	0	9749.28	0	coding	coding	InsideLoop	chr1	46176488	45550543	46183029	6541	632486
1.3691E_AKR1A1_RAD54L	0.201321	0.126921	9749.28	42.9269	coding	coding	InsideLoop	chr1	46246461	45550543	46241092	5369	690549
1.3605E_NASP_MMACHC	0.182445	0.215923	2570.82	821.053	coding	coding	InsideLoop	chr1	45500300	45583846	45508090	7790	75756
1.3630E_GPBP1L1_RPL7AP16	0.200291	0	4102.11	0	coding	not_coding	InsideLoop	chr1	45651826	45688113	45659210	7384	28903
1.3634E_GPBP1L1_ENSG00000230896	0.200291	0	4102.11	0	coding	not_coding	InsideLoop	chr1	45697075	45688113	45704118	7043	16005
1.3684E_GPBP1L1_P3R3URF	0.200291	0	4102.11	0	coding	coding	InsideLoop	chr1	46176488	45688113	46183029	6541	494916
1.3691E_GPBP1L1_RAD54L	0.200291	0.126921	4102.11	42.9269	coding	coding	InsideLoop	chr1	46246461	45688113	46241092	5369	552979
1.3641E_IPP_RPL6P1	0.19924	0	1343.88	0	coding	not_coding	InsideLoop	chr1	45781277	45750653	45770911	10366	20258
1.3642E_IPP_RPL6P1	0.19924	0	1343.88	0	coding	not_coding	InsideLoop	chr1	45781277	45750653	45774211	7066	23558
1.3644E_IPP_RPL6P1	0.19924	0	1343.88	0	coding	not_coding	OutsideLoop	chr1	45781277	45750653	45788705	7428	38052
1.3650E_IPP_TMA16P2	0.19924	0	1343.88	0	coding	not_coding	OutsideLoop	chr1	45847594	45750653	45833518	14076	82865
1.3651E_IPP_TMA16P2	0.19924	0	1343.88	0	coding	not_coding	InsideLoop	chr1	45847594	45750653	45863937	16343	113284
1.3684E_IPP_P3R3URF	0.19924	0	1343.88	0	coding	coding	InsideLoop	chr1	46176488	45750653	46183029	6541	432376
1.3691E_IPP_RAD54L	0.19924	0.126921	1343.88	42.9269	coding	coding	InsideLoop	chr1	46246461	45750653	46241092	5369	490439
1.3684E_MAST2_P3R3URF	0.179197	0	502.568	0	coding	coding	InsideLoop	chr1	46176488	45786987	46183029	6541	396042
1.3691E_MAST2_RAD54L	0.179197	0.126921	502.568	42.9269	coding	coding	InsideLoop	chr1	46246461	45786987	46241092	5369	454105
1.3684E_PIK3R3_P3R3URF	0.378921	0	1812.32	0	coding	coding	InsideLoop	chr1	46176488	46133036	46183029	6541	49993
1.3691E_PIK3R3_RAD54L	0.378921	0.126921	1812.32	42.9269	coding	coding	InsideLoop	chr1	46246461	46133036	46241092	5369	108056
1.3684E_POMGNT1_P3R3URF	0.174311	0	1966.91	0	coding	coding	OutsideLoop	chr1	46176488	46220305	46183029	6541	37276
1.3691E_POMGNT1_RAD54L	0.174311	0.126921	1966.91	42.9269	coding	coding	InsideLoop	chr1	46246461	46220305	46241092	5369	20787
1.3701E_LRRC41_UQCRH	0.208164	0.130168	4205.96	4993.73	coding	coding	OutsideLoop	chr1	46303698	46303616	46312882	9184	9266
1.3702E_LRRC41_UQCRH	0.208164	0.130168	4205.96	4993.73	coding	coding	OutsideLoop	chr1	46303698	46303616	46317120	13422	13504
1.3703E_LRRC41_UQCRH	0.208164	0.130168	4205.96	4993.73	coding	coding	OutsideLoop	chr1	46303698	46303616	46321360	17662	17744
1.3709E_LRRC41_ENSG00000225779	0.208164	0	4205.96	0	coding	not_coding	InsideLoop	chr1	46370586	46303616	46364400	6186	60784
1.3684E_NSUN4_P3R3URF	0.238862	0	2859.98	0	coding	coding	OutsideLoop	chr1	46176488	46340789	46183029	6541	157760
1.3691E_NSUN4_RAD54L	0.238862	0.126921	2859.98	42.9269	coding	coding	OutsideLoop	chr1	46246461	46340789	46241092	5369	99697
1.3731E_MOB3C_MKNK1	0.173832	0.114782	302.789	2196.16	coding	coding	OutsideLoop	chr1	46616843	46616811	46609363	7480	7448
1.3738E_MOB3C_EFCAB14-AS1	0.173832	0	302.789	0	coding	not_coding	OutsideLoop	chr1	46674036	46616811	46687488	13452	70677
1.3724E_ATPAF1_KNCN	0.122164	0	1434.86	0	coding	coding	OutsideLoop	chr1	46551647	46673867	46569299	17652	104568
1.3731E_ATPAF1_MKNK1	0.122164	0.114782	1434.86	2196.16	coding	coding	OutsideLoop	chr1	46616843	46673867	46609363	7480	64504
1.3738E_ATPAF1_EFCAB14-AS1	0.122164	0	1434.86	0	coding	not_coding	OutsideLoop	chr1	46674036	46673867	46687488	13452	13621
1.3714E_EFCAB14_FAAH	0.150811	0.162248	5688.08	747.374	coding	coding	InsideLoop	chr1	46394317	46719146	46403756	9439	315390
1.3719E_EFCAB14_LINC01398	0.150811	0	5688.08	0	coding	not_coding	OutsideLoop	chr1	46451317	46719146	46466918	15601	252228
1.3725E_EFCAB14_MKNK1	0.150811	0.114782	5688.08	2196.16	coding	coding	InsideLoop	chr1	46616843	46719146	46576330	40513	142816
1.3816E_AGBL4_ENSG00000287661	0.384119	0	996.829	0	coding	not_coding	OutsideLoop	chr1	48552991	50023954	48531454	21537	1492500
1.3817E_AGBL4_ENSG00000287661	0.384119	0	996.829	0	coding	not_coding	InsideLoop	chr1	48552991	50023954	48566775	13784	1457179
1.3818E_AGBL4_ENSG00000287661	0.384119	0	996.829	0	coding	not_coding	InsideLoop	chr1	48552991	50023954	48577520	24529	1446434
1.3819E_AGBL4_ENSG00000287661	0.384119	0	996.829	0	coding	not_coding	InsideLoop	chr1	48552991	50023954	48627707	74716	1396247
1.3822E_AGBL4_BEND5	0.384119	0.24612	996.829	324.754	coding	coding	InsideLoop	chr1	48776969	50023954	48671485	105484	1352469
1.3823E_AGBL4_BEND5	0.384119	0.24612	996.829	324.754	coding	coding	InsideLoop	chr1	48776969	50023954	48678803	98166	1345151
1.3825E_AGBL4_BEND5	0.384119	0.24612	996.829	324.754	coding	coding	InsideLoop	chr1	48776969	50023954	48754824	22145	1269130
1.3826E_AGBL4_BEND5	0.384119	0.24612	996.829	324.754	coding	coding	InsideLoop	chr1	48776969	50023954	48762242	14727	1261712
1.3829E_AGBL4_BEND5	0.384119	0.24612	996.829	324.754	coding	coding	OutsideLoop	chr1	48776969	50023954	48810790	33821	1213164
1.3830E_AGBL4_BEND5	0.384119	0.24612	996.829	324.754	coding	coding	OutsideLoop	chr1	48776969	50023954	48816090	39121	1207864
1.3831E_AGBL4_BEND5	0.384119	0.24612	996.829	324.754	coding	coding	OutsideLoop	chr1	48776969	50023954	48822245	45276	1201709
1.3832E_AGBL4_BEND5	0.384119	0.24612	996.829	324.754	coding	coding	OutsideLoop	chr1	48776969	50023954	48851199	74230	1172755
1.3843E_AGBL4_ENSG00000229846	0.384119	0	996.829	0	coding	not_coding	OutsideLoop	chr1	49025595	50023954	48993725	31870	1030229
1.3844E_AGBL4_ENSG00000229846	0.384119	0	996.829	0	coding	not_coding	OutsideLoop	chr1	49025595	50023954	48998924	26671	1025030
1.3845E_AGBL4_ENSG00000229846	0.384119	0	996.829	0	coding	not_coding	InsideLoop	chr1	49025595	50023954	49036961	11366	986993
1.3846E_AGBL4_ENSG00000229846	0.384119	0	996.829	0	coding	not_coding	InsideLoop	chr1	49025595	50023954	49049785	24190	974169
1.3848E_AGBL4_AGBL4-AS1	0.384119	0	996.829	0	coding	not_coding	OutsideLoop	chr1	49257411	50023954	49147370	110041	876584
1.3849E_AGBL4_AGBL4-AS1	0.384119	0	996.829	0	coding	not_coding	OutsideLoop	chr1	49257411	50023954	49161487	95924	862467
1.3850E_AGBL4_AGBL4-AS1	0.384119	0	996.829	0	coding	not_coding	OutsideLoop	chr1	49257411	50023954	49168383	89028	855571
1.3851E_AGBL4_AGBL4-AS1	0.384119	0	996.829	0	coding	not_coding	OutsideLoop	chr1	49257411	50023954	49188918	68493	835036
1.3854E_AGBL4_AGBL4-AS1	0.384119	0	996.829	0	coding	not_coding	OutsideLoop	chr1	49257411	50023954	49216624	40787	807330
1.3855E_AGBL4_AGBL4-AS1	0.384119	0	996.829	0	coding	not_coding	OutsideLoop	chr1	49257411	50023954	49223123	34288	800831
1.3856E_AGBL4_AGBL4-AS1	0.384119	0	996.829	0	coding	not_coding	OutsideLoop	chr1	49257411	50023954	49225316	32095	798638
1.3857E_AGBL4_AGBL4-AS1	0.384119	0	996.829	0	coding	not_coding	OutsideLoop	chr1	49257411	50023954	49230232	27179	793722
1.3858E_AGBL4_AGBL4-AS1	0.384119	0	996.829	0	coding	not_coding	OutsideLoop	chr1	49257411	50023954	49233647	23764	790307
1.3860E_AGBL4_AGBL4-AS1	0.384119	0	996.829	0	coding	not_coding	InsideLoop	chr1	49257411	50023954	49292043	34632	731911
1.3862E_AGBL4_AGBL4-IT1	0.384119	0	996.829	0	coding	not_coding	InsideLoop	chr1	49472085	50023954	49388726	83359	635228
1.3863E_AGBL4_AGBL4-IT1	0.384119	0	996.829	0	coding	not_coding	InsideLoop	chr1	49472085	50023954	49393065	79020	630889
1.3865E_AGBL4_AGBL4-IT1	0.384119	0	996.829	0	coding	not_coding	InsideLoop	chr1	49472085	50023954	49418312	53773	605642
1.3868E_AGBL4_AGBL4-IT1	0.384119	0	996.829	0	coding	not_coding	OutsideLoop	chr1	49472085	50023954	49578420	106335	445534
1.3869E_AGBL4_ENSG00000237478	0.384119	0	996.829	0	coding	not_coding	InsideLoop	chr1	49691523	50023954	49585403	106120	438551
1.3870E_AGBL4_ENSG00000237478	0.384119	0	996.829	0	coding	not_coding	InsideLoop	chr1	49691523	50023954	49607493	84030	416461
1.3871E_AGBL4_ENSG00000237478	0.384119	0	996.829	0	coding	not_coding	OutsideLoop	chr1	49691523	50023954	49706397	14874	317557
1.3872E_AGBL4_ENSG00000237478	0.384119	0	996.829	0	coding	not_coding	OutsideLoop	chr1	49691523	50023954	49719001	27478	304953
1.3873E_AGBL4_ENSG00000237478	0.384119	0	996.829	0	coding	not_coding	OutsideLoop	chr1	49691523	50023954	49721451	29928	302503
1.3874E_AGBL4_ENSG00000237478	0.384119	0	996.829	0	coding	not_coding	OutsideLoop	chr1	49691523	50023954	49724484	32961	299470
1.3875E_AGBL4_ZNF859P	0.384119	0	996.829	0	coding	not_coding	OutsideLoop	chr1	49841821	50023954	49777338	64483	246616
1.3876E_AGBL4_ZNF859P	0.384119	0	996.829	0	coding	not_coding	OutsideLoop	chr1	49841821	50023954	49793273	48548	230681
1.3877E_AGBL4_ZNF859P	0.384119	0	996.829	0	coding	not_coding	InsideLoop	chr1	49841821	50023954	49908132	66311	115822
1.3878E_AGBL4_ENSG00000279324	0.384119	0	996.829	0	coding	not_coding	OutsideLoop	chr1	49994318	50023954	49953333	40985	70621
1.3816E_ELAVL4_ENSG00000287661	0.481095	0	8347.07	0	coding	not_coding	OutsideLoop	chr1	48552991	50024029	48531454	21537	1492575
1.3818E_ELAVL4_ENSG00000287661	0.481095	0	8347.07	0	coding	not_coding	InsideLoop	chr1	48552991	50024029	48577520	24529	1446509
1.3845E_ELAVL4_ENSG00000229846	0.481095	0	8347.07	0	coding	not_coding	InsideLoop	chr1	49025595	50024029	49036961	11366	987068
1.3850E_ELAVL4_AGBL4-AS1	0.481095	0	8347.07	0	coding	not_coding	OutsideLoop	chr1	49257411	50024029	49168383	89028	855646
1.3854E_ELAVL4_AGBL4-AS1	0.481095	0	8347.07	0	coding	not_coding	OutsideLoop	chr1	49257411	50024029	49216624	40787	807405
1.3855E_ELAVL4_AGBL4-AS1	0.481095	0	8347.07	0	coding	not_coding	OutsideLoop	chr1	49257411	50024029	49223123	34288	800906
1.3862E_ELAVL4_AGBL4-IT1	0.481095	0	8347.07	0	coding	not_coding	InsideLoop	chr1	49472085	50024029	49388726	83359	635303
1.3863E_ELAVL4_AGBL4-IT1	0.481095	0	8347.07	0	coding	not_coding	InsideLoop	chr1	49472085	50024029	49393065	79020	630964
1.3907E_ELAVL4_ENSG00000233407	0.481095	0	8347.07	0	coding	not_coding	OutsideLoop	chr1	50223127	50024029	50207211	15916	183182
1.3924E_RNF11_HMGB1P45	0.145801	0	3671.87	0	coding	not_coding	InsideLoop	chr1	50399773	51236273	50375455	24318	860818
1.3925E_RNF11_RNU6-1026P	0.145801	0	3671.87	0	coding	not_coding	InsideLoop	chr1	50582404	51236273	50602445	20041	633828
1.3927E_RNF11_RNU6-1026P	0.145801	0	3671.87	0	coding	not_coding	InsideLoop	chr1	50582404	51236273	50640391	57987	595882
1.3934E_RNF11_PHB1P12	0.145801	0	3671.87	0	coding	not_coding	OutsideLoop	chr1	50780340	51236273	50747441	32899	488832
1.3941E_RNF11_MRPS6P2	0.145801	0	3671.87	0	coding	not_coding	OutsideLoop	chr1	50846468	51236273	50831285	15183	404988
1.3947E_RNF11_FAF1	0.145801	0.179582	3671.87	1803.5	coding	coding	InsideLoop	chr1	50960267	51236273	50931675	28592	304598
1.3951E_RNF11_FAF1	0.145801	0.179582	3671.87	1803.5	coding	coding	InsideLoop	chr1	50960267	51236273	50949741	10526	286532
1.3954E_RNF11_CDKN2C	0.145801	0.546342	3671.87	798.039	coding	coding	InsideLoop	chr1	50960745	51236273	50977971	17226	258302
1.3962E_RNF11_LINC01562	0.145801	0.180478	3671.87	572.911	coding	not_coding	OutsideLoop	chr1	51235096	51236273	51209634	25462	26639
1.3964E_RNF11_LINC01562	0.145801	0.180478	3671.87	572.911	coding	not_coding	OutsideLoop	chr1	51235096	51236273	51223413	11683	12860
1.3970E_RNF11_ENSG00000236434	0.145801	0	3671.87	0	coding	not_coding	InsideLoop	chr1	51266074	51236273	51276589	10515	40316
1.3985E_RNF11_RNU6-877P	0.145801	0	3671.87	0	coding	not_coding	OutsideLoop	chr1	51382308	51236273	51392179	9871	155906
1.4000E_RNF11_RNU6-1281P	0.145801	0	3671.87	0	coding	not_coding	OutsideLoop	chr1	51538729	51236273	51531959	6770	295686
1.4013E_RNF11_GAPDHP51	0.145801	0	3671.87	0	coding	not_coding	OutsideLoop	chr1	51708137	51236273	51665551	42586	429278
1.4014E_RNF11_GAPDHP51	0.145801	0	3671.87	0	coding	not_coding	OutsideLoop	chr1	51708137	51236273	51670010	38127	433737
1.4015E_RNF11_GAPDHP51	0.145801	0	3671.87	0	coding	not_coding	OutsideLoop	chr1	51708137	51236273	51675184	32953	438911
1.4016E_RNF11_GAPDHP51	0.145801	0	3671.87	0	coding	not_coding	OutsideLoop	chr1	51708137	51236273	51678069	30068	441796
1.4018E_RNF11_GAPDHP51	0.145801	0	3671.87	0	coding	not_coding	OutsideLoop	chr1	51708137	51236273	51690198	17939	453925
1.4019E_RNF11_GAPDHP51	0.145801	0	3671.87	0	coding	not_coding	OutsideLoop	chr1	51708137	51236273	51695812	12325	459539
1.4021E_RNF11_SLC25A6P3	0.145801	0	3671.87	0	coding	not_coding	OutsideLoop	chr1	51709062	51236273	51716905	7843	480632
1.3986E_TTC39A_RNU6-877P	0.247627	0	5170.57	0	coding	not_coding	OutsideLoop	chr1	51382308	51345116	51400932	18624	55816
1.4029E_TTC39A_ENSG00000266993	0.247627	0	5170.57	0	coding	not_coding	InsideLoop	chr1	51793934	51345116	51784417	9517	439301
1.4026E_EPS15_ENSG00000266993	0.177276	0	5071.75	0	coding	not_coding	InsideLoop	chr1	51793934	51519328	51762372	31562	243044
1.4027E_EPS15_ENSG00000266993	0.177276	0	5071.75	0	coding	not_coding	InsideLoop	chr1	51793934	51519328	51765356	28578	246028
1.3991E_EPS15-AS1_ENSG00000238140	0.387919	0	104.541	0	not_coding	not_coding	OutsideLoop	chr1	51461721	51518288	51445289	16432	72999
1.4013E_OSBPL9_GAPDHP51	0.171453	0	4323.73	0	coding	not_coding	OutsideLoop	chr1	51708137	51577179	51665551	42586	88372
1.4014E_OSBPL9_GAPDHP51	0.171453	0	4323.73	0	coding	not_coding	OutsideLoop	chr1	51708137	51577179	51670010	38127	92831
1.4015E_OSBPL9_GAPDHP51	0.171453	0	4323.73	0	coding	not_coding	OutsideLoop	chr1	51708137	51577179	51675184	32953	98005
1.4016E_OSBPL9_GAPDHP51	0.171453	0	4323.73	0	coding	not_coding	OutsideLoop	chr1	51708137	51577179	51678069	30068	100890
1.4018E_OSBPL9_GAPDHP51	0.171453	0	4323.73	0	coding	not_coding	OutsideLoop	chr1	51708137	51577179	51690198	17939	113019
1.4019E_OSBPL9_GAPDHP51	0.171453	0	4323.73	0	coding	not_coding	OutsideLoop	chr1	51708137	51577179	51695812	12325	118633
1.4021E_OSBPL9_SLC25A6P3	0.171453	0	4323.73	0	coding	not_coding	OutsideLoop	chr1	51709062	51577179	51716905	7843	139726
1.3983E_OSBPL9_ENSG00000232027	0.171453	0	4323.73	0	coding	not_coding	OutsideLoop	chr1	51372270	51577179	51362135	10135	215044
1.4034E_NRDC_TSEN15P2	0.216437	0	9113.31	0	coding	not_coding	OutsideLoop	chr1	51859778	51878805	51868680	8902	10125
1.4077E_TXNDC12_ANAPC10P1	0.1179	0	3303.88	0	coding	not_coding	OutsideLoop	chr1	52253621	52055772	52297142	43521	241370
1.4078E_TXNDC12_ANAPC10P1	0.1179	0	3303.88	0	coding	not_coding	OutsideLoop	chr1	52253621	52055772	52303426	49805	247654
1.4099E_TXNDC12_TUT4	0.1179	0.231692	3303.88	3751.59	coding	coding	OutsideLoop	chr1	52553487	52055772	52522001	31486	466229
1.4111E_TXNDC12_COA7	0.1179	0.209483	3303.88	1247.63	coding	coding	InsideLoop	chr1	52698347	52055772	52703430	5083	647658
1.4069E_ZFYVE9_ENSG00000236004	0.277042	0	1427.9	0	coding	not_coding	InsideLoop	chr1	52190309	52142089	52205993	15684	63904
1.4070E_ZFYVE9_ENSG00000236004	0.277042	0	1427.9	0	coding	not_coding	InsideLoop	chr1	52190309	52142089	52216077	25768	73988
1.4071E_ZFYVE9_DNAJC19P7	0.277042	0	1427.9	0	coding	not_coding	OutsideLoop	chr1	52252773	52142089	52221704	31069	79615
1.4072E_ZFYVE9_DNAJC19P7	0.277042	0	1427.9	0	coding	not_coding	OutsideLoop	chr1	52252773	52142089	52233458	19315	91369
1.4073E_ZFYVE9_DNAJC19P7	0.277042	0	1427.9	0	coding	not_coding	OutsideLoop	chr1	52252773	52142089	52245662	7111	103573
1.4076E_ZFYVE9_ANAPC10P1	0.277042	0	1427.9	0	coding	not_coding	OutsideLoop	chr1	52253621	52142089	52270542	16921	128453
1.4077E_ZFYVE9_ANAPC10P1	0.277042	0	1427.9	0	coding	not_coding	OutsideLoop	chr1	52253621	52142089	52297142	43521	155053
1.4078E_ZFYVE9_ANAPC10P1	0.277042	0	1427.9	0	coding	not_coding	OutsideLoop	chr1	52253621	52142089	52303426	49805	161337
1.4088E_ZFYVE9_PLA2G12AP1	0.277042	0	1427.9	0	coding	not_coding	OutsideLoop	chr1	52368677	52142089	52377294	8617	235205
1.4089E_ZFYVE9_PLA2G12AP1	0.277042	0	1427.9	0	coding	not_coding	OutsideLoop	chr1	52368677	52142089	52380876	12199	238787
1.4090E_ZFYVE9_PLA2G12AP1	0.277042	0	1427.9	0	coding	not_coding	OutsideLoop	chr1	52368677	52142089	52385331	16654	243242
1.4094E_ZFYVE9_PRPF38A	0.277042	0.190871	1427.9	3124.82	coding	coding	OutsideLoop	chr1	52404602	52142089	52420081	15479	277992
1.4098E_ZFYVE9_TUT4	0.277042	0.231692	1427.9	3751.59	coding	coding	OutsideLoop	chr1	52553487	52142089	52485324	68163	343235
1.4099E_ZFYVE9_TUT4	0.277042	0.231692	1427.9	3751.59	coding	coding	OutsideLoop	chr1	52553487	52142089	52522001	31486	379912
1.4106E_ZFYVE9_SHISAL2A	0.277042	0.192161	1427.9	133.433	coding	coding	OutsideLoop	chr1	52633168	52142089	52652385	19217	510296
1.4109E_ZFYVE9_COA7	0.277042	0.209483	1427.9	1247.63	coding	coding	OutsideLoop	chr1	52698347	52142089	52685430	12917	543341
1.4111E_ZFYVE9_COA7	0.277042	0.209483	1427.9	1247.63	coding	coding	InsideLoop	chr1	52698347	52142089	52703430	5083	561341
1.4131E_ZFYVE9_H3P2	0.277042	0	1427.9	0	coding	not_coding	InsideLoop	chr1	52943930	52142089	52956117	12187	814028
1.4052E_CC2D1B_BTF3L4	0.230971	0.254092	1908.61	9498.48	coding	coding	InsideLoop	chr1	52056199	52366205	52066999	10800	299206
1.4099E_ORC1_TUT4	0.156979	0.231692	76.7181	3751.59	coding	coding	OutsideLoop	chr1	52553487	52404423	52522001	31486	117578
1.4107E_ORC1_COA7	0.156979	0.209483	76.7181	1247.63	coding	coding	OutsideLoop	chr1	52698347	52404423	52666043	32304	261620
1.4109E_ORC1_COA7	0.156979	0.209483	76.7181	1247.63	coding	coding	OutsideLoop	chr1	52698347	52404423	52685430	12917	281007
1.4111E_ORC1_COA7	0.156979	0.209483	76.7181	1247.63	coding	coding	InsideLoop	chr1	52698347	52404423	52703430	5083	299007
1.4106E_GPX7_SHISAL2A	0.180682	0.192161	624.901	133.433	coding	coding	OutsideLoop	chr1	52633168	52602371	52652385	19217	50014
1.4099E_ZYG11B_TUT4	0.248636	0.231692	2749.78	3751.59	coding	coding	InsideLoop	chr1	52553487	52726453	52522001	31486	204452
1.4111E_ZYG11B_COA7	0.248636	0.209483	2749.78	1247.63	coding	coding	OutsideLoop	chr1	52698347	52726453	52703430	5083	23023
1.4151E_SCP2_ENSG00000236723	0.163355	0	10682.6	0	coding	not_coding	OutsideLoop	chr1	53213775	52927276	53206076	7699	278800
1.4099E_CPT2_TUT4	0.221295	0.231692	1694.62	3751.59	coding	coding	InsideLoop	chr1	52553487	53196792	52522001	31486	674791
1.4111E_CPT2_COA7	0.221295	0.209483	1694.62	1247.63	coding	coding	OutsideLoop	chr1	52698347	53196792	52703430	5083	493362
1.4172E_YIPF1_ENSG00000229687	0.30856	0	3119.52	0	coding	not_coding	InsideLoop	chr1	53841547	53889798	53863054	21507	26744
1.4178E_YIPF1_HSPB11	0.30856	0.287775	3119.52	3015.81	coding	coding	OutsideLoop	chr1	53945572	53889798	53920689	24883	30891
1.4183E_YIPF1_HNRNPA3P12	0.30856	0	3119.52	0	coding	not_coding	OutsideLoop	chr1	53976031	53889798	53965525	10506	75727
1.4235E_YIPF1_ENSG00000287582	0.30856	0	3119.52	0	coding	not_coding	InsideLoop	chr1	54514417	53889798	54489382	25035	599584
1.4183E_TMEM59_HNRNPA3P12	0.248482	0	59081	0	coding	not_coding	InsideLoop	chr1	53976031	54053504	53965525	10506	87979
1.4235E_TMEM59_ENSG00000287582	0.248482	0	59081	0	coding	not_coding	InsideLoop	chr1	54514417	54053504	54489382	25035	435878
1.4235E_TCEANC2_ENSG00000287582	0.238392	0	1055.67	0	coding	not_coding	InsideLoop	chr1	54514417	54053584	54489382	25035	435798
1.4235E_CYB5RL_ENSG00000287582	0.210524	0	801.609	0	coding	not_coding	InsideLoop	chr1	54514417	54200036	54489382	25035	289346
1.4235E_MRPL37_ENSG00000287582	0.124479	0	2103.87	0	coding	not_coding	InsideLoop	chr1	54514417	54184041	54489382	25035	305341
1.4217E_SSBP3_SSBP3-AS1	0.215905	0.143394	1395.84	88.382	coding	not_coding	OutsideLoop	chr1	54236440	54413479	54221269	15171	192210
1.4234E_SSBP3_ENSG00000287582	0.215905	0	1395.84	0	coding	not_coding	InsideLoop	chr1	54514417	54413479	54478732	35685	65253
1.4235E_SSBP3_ENSG00000287582	0.215905	0	1395.84	0	coding	not_coding	InsideLoop	chr1	54514417	54413479	54489382	25035	75903
1.4268E_SSBP3_LEXM	0.215905	0	1395.84	0	coding	coding	OutsideLoop	chr1	54806063	54413479	54832216	26153	418737
1.4217E_ACOT11_SSBP3-AS1	0.221779	0.143394	1255.4	88.382	coding	not_coding	OutsideLoop	chr1	54236440	54542257	54221269	15171	320988
1.4237E_ACOT11_ENSG00000287582	0.221779	0	1255.4	0	coding	not_coding	OutsideLoop	chr1	54514417	54542257	54500822	13595	41435
1.4252E_ACOT11_MROH7	0.221779	0.396273	1255.4	147.823	coding	coding	OutsideLoop	chr1	54641754	54542257	54651600	9846	109343
1.4262E_ACOT11_ENSG00000237453	0.221779	0	1255.4	0	coding	not_coding	InsideLoop	chr1	54792885	54542257	54779682	13203	237425
1.4268E_ACOT11_LEXM	0.221779	0	1255.4	0	coding	coding	OutsideLoop	chr1	54806063	54542257	54832216	26153	289959
1.4171E_TTC22_ENSG00000229687	0.326034	0	2919.85	0	coding	not_coding	InsideLoop	chr1	53841547	54801323	53853306	11759	948017
1.4172E_TTC22_ENSG00000229687	0.326034	0	2919.85	0	coding	not_coding	InsideLoop	chr1	53841547	54801323	53863054	21507	938269
1.4183E_TTC22_HNRNPA3P12	0.326034	0	2919.85	0	coding	not_coding	InsideLoop	chr1	53976031	54801323	53965525	10506	835798
1.4185E_TTC22_HNRNPA3P12	0.326034	0	2919.85	0	coding	not_coding	OutsideLoop	chr1	53976031	54801323	53982324	6293	818999
1.4188E_TTC22_LDLRAD1	0.326034	0.184626	2919.85	138.754	coding	coding	InsideLoop	chr1	54018186	54801323	54006994	11192	794329
1.4217E_TTC22_SSBP3-AS1	0.326034	0.143394	2919.85	88.382	coding	not_coding	OutsideLoop	chr1	54236440	54801323	54221269	15171	580054
1.4235E_TTC22_ENSG00000287582	0.326034	0	2919.85	0	coding	not_coding	OutsideLoop	chr1	54514417	54801323	54489382	25035	311941
1.4263E_TTC22_ENSG00000237453	0.326034	0	2919.85	0	coding	not_coding	OutsideLoop	chr1	54792885	54801323	54786193	6692	15130
1.4268E_TTC22_LEXM	0.326034	0	2919.85	0	coding	coding	OutsideLoop	chr1	54806063	54801323	54832216	26153	30893
1.4307E_USP24_MIR4422	0.220196	0	4050.6	0	coding	not_coding	OutsideLoop	chr1	55225641	55215378	55279923	54282	64545
1.4307E_PLPP3_MIR4422	0.0275	0	131.867	0	coding	not_coding	InsideLoop	chr1	55225641	56645301	55279923	54282	1365378
1.4307E_PRKAA2_MIR4422	0.151111	0	975.95	0	coding	not_coding	InsideLoop	chr1	55225641	56645314	55279923	54282	1365391
1.4307E_FYB2_MIR4422	0.255755	0	733.794	0	coding	not_coding	InsideLoop	chr1	55225641	56819696	55279923	54282	1539773
1.4397E_FYB2_DAB1-AS1	0.255755	0	733.794	0	coding	not_coding	InsideLoop	chr1	57860532	56819696	57834174	26358	1014478
1.4398E_FYB2_DAB1-AS1	0.255755	0	733.794	0	coding	not_coding	InsideLoop	chr1	57860532	56819696	57839487	21045	1019791
1.4581E_MYSM1_ENSG00000226883	0.233022	0	2362.61	0	coding	not_coding	OutsideLoop	chr1	59789182	58700090	59769189	19993	1069099
1.4523E_LINC02777_ENSG00000270457	0.219311	0	209.278	0	not_coding	not_coding	OutsideLoop	chr1	59289640	58931897	59267759	21881	335862
1.4581E_LINC02777_ENSG00000226883	0.219311	0	209.278	0	not_coding	not_coding	OutsideLoop	chr1	59789182	58931897	59769189	19993	837292
1.4452E_FGGY_JUN	0.177332	0.079469	976.635	2525.85	coding	coding	InsideLoop	chr1	58784048	59296638	58754015	30033	542623
1.4453E_FGGY_JUN	0.177332	0.079469	976.635	2525.85	coding	coding	InsideLoop	chr1	58784048	59296638	58762357	21691	534281
1.4454E_FGGY_JUN	0.177332	0.079469	976.635	2525.85	coding	coding	InsideLoop	chr1	58784048	59296638	58768779	15269	527859
1.4455E_FGGY_JUN	0.177332	0.079469	976.635	2525.85	coding	coding	InsideLoop	chr1	58784048	59296638	58773588	10460	523050
1.4459E_FGGY_ENSG00000272226	0.177332	0	976.635	0	coding	not_coding	InsideLoop	chr1	58813342	59296638	58806682	6660	489956
1.4467E_FGGY_ENSG00000231740	0.177332	0	976.635	0	coding	not_coding	OutsideLoop	chr1	58851254	59296638	58870026	18772	426612
1.4468E_FGGY_ENSG00000231740	0.177332	0	976.635	0	coding	not_coding	OutsideLoop	chr1	58851254	59296638	58874645	23391	421993
1.4581E_FGGY_ENSG00000226883	0.177332	0	976.635	0	coding	not_coding	OutsideLoop	chr1	59789182	59296638	59769189	19993	472551
1.4452E_HOOK1_JUN	0.279534	0.079469	5605.56	2525.85	coding	coding	InsideLoop	chr1	58784048	59814786	58754015	30033	1060771
1.4454E_HOOK1_JUN	0.279534	0.079469	5605.56	2525.85	coding	coding	InsideLoop	chr1	58784048	59814786	58768779	15269	1046007
1.4455E_HOOK1_JUN	0.279534	0.079469	5605.56	2525.85	coding	coding	InsideLoop	chr1	58784048	59814786	58773588	10460	1041198
1.4683E_PATJ_RNU6-414P	0.166425	0	6205.06	0	coding	not_coding	InsideLoop	chr1	61816419	61742477	61790238	26181	47761
1.4684E_PATJ_RNU6-414P	0.166425	0	6205.06	0	coding	not_coding	InsideLoop	chr1	61816419	61742477	61796875	19544	54398
1.4721E_ATG4C_ENSG00000270549	0.304893	0	906.172	0	coding	not_coding	OutsideLoop	chr1	62530636	62784132	62512976	17660	271156
1.4820E_PGM1_UBE2U	0.15491	0.007766	3711.53	3.4858	coding	coding	OutsideLoop	chr1	64203623	63593411	64247115	43492	653704
1.4783E_ROR1_RNU6-809P	0.30898	0	2408.49	0	coding	not_coding	OutsideLoop	chr1	64029000	63774017	63936347	92653	162330
1.4787E_ROR1_RNU6-809P	0.30898	0	2408.49	0	coding	not_coding	OutsideLoop	chr1	64029000	63774017	63972414	56586	198397
1.4788E_ROR1_RNU6-809P	0.30898	0	2408.49	0	coding	not_coding	OutsideLoop	chr1	64029000	63774017	63983151	45849	209134
1.4789E_ROR1_RNU6-809P	0.30898	0	2408.49	0	coding	not_coding	OutsideLoop	chr1	64029000	63774017	63990971	38029	216954
1.4791E_ROR1_RNU6-809P	0.30898	0	2408.49	0	coding	not_coding	OutsideLoop	chr1	64029000	63774017	64007145	21855	233128
1.4794E_ROR1_RNU6-809P	0.30898	0	2408.49	0	coding	not_coding	InsideLoop	chr1	64029000	63774017	64035453	6453	261436
1.4795E_ROR1_RNU6-809P	0.30898	0	2408.49	0	coding	not_coding	InsideLoop	chr1	64029000	63774017	64044669	15669	270652
1.4820E_ROR1_UBE2U	0.30898	0.007766	2408.49	3.4858	coding	coding	OutsideLoop	chr1	64203623	63774017	64247115	43492	473098
1.4785E_ROR1-AS1_RNU6-809P	0.181038	0	1591.42	0	not_coding	not_coding	InsideLoop	chr1	64029000	64171342	63949695	79305	221647
1.4787E_ROR1-AS1_RNU6-809P	0.181038	0	1591.42	0	not_coding	not_coding	InsideLoop	chr1	64029000	64171342	63972414	56586	198928
1.4788E_ROR1-AS1_RNU6-809P	0.181038	0	1591.42	0	not_coding	not_coding	InsideLoop	chr1	64029000	64171342	63983151	45849	188191
1.4794E_ROR1-AS1_RNU6-809P	0.181038	0	1591.42	0	not_coding	not_coding	OutsideLoop	chr1	64029000	64171342	64035453	6453	135889
1.4795E_ROR1-AS1_RNU6-809P	0.181038	0	1591.42	0	not_coding	not_coding	OutsideLoop	chr1	64029000	64171342	64044669	15669	126673
1.4818E_ROR1-AS1_UBE2U	0.181038	0.007766	1591.42	3.4858	not_coding	coding	OutsideLoop	chr1	64203623	64171342	64231083	27460	59741
1.4822E_RAVER2_UBE2U	0.286075	0.007766	1668.72	3.4858	coding	coding	InsideLoop	chr1	64203623	64745075	64269844	66221	475231
1.4822E_JAK1_UBE2U	0.160587	0.007766	8818.7	3.4858	coding	coding	InsideLoop	chr1	64203623	65067754	64269844	66221	797910
1.4866E_LEPROT_DNAJC6	0.144284	0.355075	6613	2066.41	coding	coding	OutsideLoop	chr1	65248219	65420587	65254327	6108	166260
1.4871E_LEPROT_ENSG00000290094	0.144284	0	6613	0	coding	not_coding	InsideLoop	chr1	65310302	65420587	65350632	40330	69955
1.4925E_IL23R_SLC35D1	0.132125	0.116006	68.5494	706.256	coding	coding	InsideLoop	chr1	67054148	67138907	67003178	50970	135729
1.4979E_GNG12-AS1_GNG12	0.167414	0.083904	65.522	3780.41	not_coding	coding	OutsideLoop	chr1	67833467	67832293	67859846	26379	27553
1.4991E_GNG12-AS1_DIRAS3	0.167414	0.103915	65.522	1203.05	not_coding	coding	InsideLoop	chr1	68051717	67832293	68104622	52905	272329
1.4978E_WLS_GNG12	0.226432	0.083904	3735.55	3780.41	coding	coding	OutsideLoop	chr1	67833467	68233120	67851125	17658	381995
1.4979E_WLS_GNG12	0.226432	0.083904	3735.55	3780.41	coding	coding	OutsideLoop	chr1	67833467	68233120	67859846	26379	373274
1.4991E_WLS_DIRAS3	0.226432	0.103915	3735.55	1203.05	coding	coding	OutsideLoop	chr1	68051717	68233120	68104622	52905	128498
1.4996E_WLS_MIR1262	0.226432	0	3735.55	0	coding	not_coding	InsideLoop	chr1	68183610	68233120	68176607	7003	56513
1.4999E_WLS_MIR1262	0.226432	0	3735.55	0	coding	not_coding	OutsideLoop	chr1	68183610	68233120	68192038	8428	41082
1.5000E_WLS_MIR1262	0.226432	0	3735.55	0	coding	not_coding	OutsideLoop	chr1	68183610	68233120	68196951	13341	36169
1.5006E_WLS_COX6B1P7	0.226432	0	3735.55	0	coding	not_coding	OutsideLoop	chr1	68282388	68233120	68309023	26635	75903
1.5007E_WLS_COX6B1P7	0.226432	0	3735.55	0	coding	not_coding	OutsideLoop	chr1	68282388	68233120	68325965	43577	92845
1.5009E_WLS_ELOCP18	0.226432	0	3735.55	0	coding	not_coding	OutsideLoop	chr1	68375663	68233120	68351912	23751	118792
1.5028E_HHLA3_SRSF11	0.305669	0.175585	1412.86	12186.5	not_coding	coding	OutsideLoop	chr1	70205682	70360437	70247485	41803	112952
1.5033E_HHLA3_ANKRD13C	0.305669	0.164232	1412.86	1929.12	not_coding	coding	OutsideLoop	chr1	70354734	70360437	70320887	33847	39550
1.5034E_HHLA3_ANKRD13C	0.305669	0.164232	1412.86	1929.12	not_coding	coding	OutsideLoop	chr1	70354734	70360437	70335521	19213	24916
1.5041E_HHLA3_HHLA3-AS1	0.305669	0	1412.86	0	not_coding	not_coding	InsideLoop	chr1	70360436	70360437	70382149	21713	21712
1.5042E_HHLA3_CTH	0.305669	0.152659	1412.86	443.844	not_coding	coding	InsideLoop	chr1	70411218	70360437	70395625	15593	35188
1.5028E_ZRANB2_SRSF11	0.205893	0.175585	5884.39	12186.5	coding	coding	InsideLoop	chr1	70205682	71081289	70247485	41803	833804
1.5105E_ACADM_RNU6-622P	0.240206	0	5458.65	0	coding	not_coding	InsideLoop	chr1	75183045	75724431	75230716	47671	493715
1.5112E_ST6GALNAC5_ST6GALNAC3	0.129698	0	628.842	0	coding	coding	InsideLoop	chr1	76074746	76867480	76151724	76978	715756
1.5113E_ST6GALNAC5_ST6GALNAC3	0.129698	0	628.842	0	coding	coding	InsideLoop	chr1	76074746	76867480	76180076	105330	687404
1.5115E_ST6GALNAC5_ENSG00000223905	0.129698	0	628.842	0	coding	not_coding	InsideLoop	chr1	76354246	76867480	76337343	16903	530137
1.5117E_ST6GALNAC5_ENSG00000223905	0.129698	0	628.842	0	coding	not_coding	OutsideLoop	chr1	76354246	76867480	76482186	127940	385294
1.5121E_ST6GALNAC5_LINC02567	0.129698	0	628.842	0	coding	not_coding	OutsideLoop	chr1	76779267	76867480	76791297	12030	76183
1.5136E_ST6GALNAC5_MIR7156	0.129698	0	628.842	0	coding	not_coding	InsideLoop	chr1	77060143	76867480	77010796	49347	143316
1.5139E_ST6GALNAC5_MIR7156	0.129698	0	628.842	0	coding	not_coding	InsideLoop	chr1	77060143	76867480	77029886	30257	162406
1.5140E_ST6GALNAC5_MIR7156	0.129698	0	628.842	0	coding	not_coding	InsideLoop	chr1	77060143	76867480	77042299	17844	174819
1.5141E_ST6GALNAC5_MIR7156	0.129698	0	628.842	0	coding	not_coding	InsideLoop	chr1	77060143	76867480	77051163	8980	183683
1.5150E_AK5_ENSG00000228187	0.183855	0	204.991	0	coding	not_coding	OutsideLoop	chr1	77194825	77282019	77168733	26092	113286
1.5156E_AK5_ENSG00000287870	0.183855	0	204.991	0	coding	not_coding	InsideLoop	chr1	77248633	77282019	77256848	8215	25171
1.5161E_AK5_ENSG00000233099	0.183855	0	204.991	0	coding	not_coding	OutsideLoop	chr1	77349585	77282019	77326814	22771	44795
1.5163E_AK5_RNU7-8P	0.183855	0	204.991	0	coding	not_coding	InsideLoop	chr1	77420325	77282019	77386794	33531	104775
1.5164E_AK5_ENSG00000287647	0.183855	0	204.991	0	coding	not_coding	InsideLoop	chr1	77437604	77282019	77468597	30993	186578
1.5174E_AK5_RNA5SP20	0.183855	0	204.991	0	coding	not_coding	OutsideLoop	chr1	77614869	77282019	77623852	8983	341833
1.5175E_AK5_RNA5SP20	0.183855	0	204.991	0	coding	not_coding	OutsideLoop	chr1	77614869	77282019	77629062	14193	347043
1.5150E_ZZZ3_ENSG00000228187	0.259298	0	5554.25	0	coding	not_coding	OutsideLoop	chr1	77194825	77683419	77168733	26092	514686
1.5151E_ZZZ3_ENSG00000228187	0.259298	0	5554.25	0	coding	not_coding	OutsideLoop	chr1	77194825	77683419	77184323	10502	499096
1.5171E_ZZZ3_RNA5SP20	0.259298	0	5554.25	0	coding	not_coding	OutsideLoop	chr1	77614869	77683419	77585912	28957	97507
1.5172E_ZZZ3_RNA5SP20	0.259298	0	5554.25	0	coding	not_coding	OutsideLoop	chr1	77614869	77683419	77592801	22068	90618
1.5174E_ZZZ3_RNA5SP20	0.259298	0	5554.25	0	coding	not_coding	OutsideLoop	chr1	77614869	77683419	77623852	8983	59567
1.5175E_ZZZ3_RNA5SP20	0.259298	0	5554.25	0	coding	not_coding	OutsideLoop	chr1	77614869	77683419	77629062	14193	54357
1.5205E_DNAJB4_ENSG00000273338	0.234897	0	2235.95	0	coding	not_coding	OutsideLoop	chr1	78004554	77979175	77997653	6901	18478
1.5240E_TTLL7_TTLL7-IT1	0.437045	0	5044.35	0	coding	not_coding	InsideLoop	chr1	83984300	83999150	83933673	50627	65477
1.5242E_TTLL7_TTLL7-IT1	0.437045	0	5044.35	0	coding	not_coding	InsideLoop	chr1	83984300	83999150	83973771	10529	25379
1.5243E_TTLL7_TTLL7-IT1	0.437045	0	5044.35	0	coding	not_coding	InsideLoop	chr1	83984300	83999150	83978799	5501	20351
1.5252E_TTLL7_TXN2P1	0.437045	0	5044.35	0	coding	not_coding	OutsideLoop	chr1	84085741	83999150	84103516	17775	104366
1.5242E_PRKACB_TTLL7-IT1	0.322301	0	9190.83	0	coding	not_coding	InsideLoop	chr1	83984300	84078062	83973771	10529	104291
1.5252E_PRKACB_TXN2P1	0.322301	0	9190.83	0	coding	not_coding	OutsideLoop	chr1	84085741	84078062	84103516	17775	25454
1.5317E_PRKACB_ENSG00000285325	0.322301	0	9190.83	0	coding	not_coding	InsideLoop	chr1	84785427	84078062	84744468	40959	666406
1.5268E_PRKACB_NEDD8P1	0.322301	0	9190.83	0	coding	not_coding	OutsideLoop	chr1	84244334	84078062	84260524	16190	182462
1.5281E_PRKACB_ENSG00000285361	0.322301	0	9190.83	0	coding	not_coding	InsideLoop	chr1	84477039	84078062	84443652	33387	365590
1.5300E_PRKACB_ENSG00000285374	0.322301	0	9190.83	0	coding	not_coding	InsideLoop	chr1	84607099	84078062	84599438	7661	521376
1.5267E_SAMD13_NEDD8P1	0.130527	0	53.307	0	coding	not_coding	InsideLoop	chr1	84244334	84298366	84253169	8835	45197
1.5267E_UOX_NEDD8P1	0.337917	0	115.146	0	not_coding	not_coding	InsideLoop	chr1	84244334	84397831	84253169	8835	144662
1.5265E_UOX_NEDD8P1	0.337917	0	115.146	0	not_coding	not_coding	OutsideLoop	chr1	84244334	84397831	84226837	17497	170994
1.5295E_GNG5_ENSG00000285851	0.056152	0	2653.97	0	coding	not_coding	OutsideLoop	chr1	84556688	84506581	84547016	9672	40435
1.5300E_GNG5_ENSG00000285374	0.056152	0	2653.97	0	coding	not_coding	InsideLoop	chr1	84607099	84506581	84599438	7661	92857
1.5327E_SYDE2_LPAR3	0.092208	0.040199	341.946	45.1298	coding	coding	OutsideLoop	chr1	84893206	85201724	84942298	49092	259426
1.5327E_C1orf52_LPAR3	0.157723	0.040199	1868.69	45.1298	coding	coding	OutsideLoop	chr1	84893206	85259672	84942298	49092	317374
1.5328E_C1orf52_MCOLN2	0.157723	0.202351	1868.69	253.287	coding	coding	InsideLoop	chr1	84997113	85259672	84963710	33403	295962
1.5344E_C1orf52_MIR4423	0.157723	0	1868.69	0	coding	not_coding	OutsideLoop	chr1	85133794	85259672	85113334	20460	146338
1.5425E_ODF2L_ENSG00000267734	0.180657	0	3740.56	0	coding	not_coding	InsideLoop	chr1	86934891	86396342	86954281	19390	557939
1.5430E_ODF2L_ENSG00000225568	0.180657	0	3740.56	0	coding	not_coding	OutsideLoop	chr1	87045875	86396342	87082782	36907	686440
1.5425E_SH3GLB1_ENSG00000267734	0.187844	0	7901.25	0	coding	not_coding	InsideLoop	chr1	86934891	86704570	86954281	19390	249711
1.5417E_SELENOF_ENSG00000284846	0.225229	0	14155.5	0	coding	not_coding	OutsideLoop	chr1	86834169	86914424	86870860	36691	43564
1.5424E_SELENOF_ENSG00000267734	0.225229	0	14155.5	0	coding	not_coding	InsideLoop	chr1	86934891	86914424	86948454	13563	34030
1.5430E_SELENOF_ENSG00000225568	0.225229	0	14155.5	0	coding	not_coding	OutsideLoop	chr1	87045875	86914424	87082782	36907	168358
1.5482E_RBMXL1_GBP6	0.250815	0.189929	1066.21	206.688	coding	coding	InsideLoop	chr1	89364059	88992960	89357063	6996	364103
1.5494E_RBMXL1_GBP1P1	0.250815	0	1066.21	0	coding	not_coding	OutsideLoop	chr1	89407679	88992960	89462508	54829	469548
1.5495E_RBMXL1_LRRC8B	0.250815	0.150933	1066.21	1813.38	coding	coding	InsideLoop	chr1	89524829	88992960	89473589	51240	480629
1.5513E_ZNF326_LRRC8D-DT	0.175168	0	2932.26	0	coding	not_coding	InsideLoop	chr1	89820868	89995110	89812227	8641	182883
1.5538E_ZNF644_ENSG00000287076	0.205583	0	4934.13	0	coding	not_coding	InsideLoop	chr1	90719576	91022272	90775724	56148	246548
1.5540E_ZNF644_PHKA1P1	0.205583	0	4934.13	0	coding	not_coding	OutsideLoop	chr1	90893612	91022272	90903595	9983	118677
1.5541E_ZNF644_PHKA1P1	0.205583	0	4934.13	0	coding	not_coding	OutsideLoop	chr1	90893612	91022272	90910698	17086	111574
1.5542E_ZNF644_PHKA1P1	0.205583	0	4934.13	0	coding	not_coding	OutsideLoop	chr1	90893612	91022272	90922734	29122	99538
1.5543E_ZNF644_PHKA1P1	0.205583	0	4934.13	0	coding	not_coding	OutsideLoop	chr1	90893612	91022272	90934314	40702	87958
1.5545E_ZNF644_PHKA1P1	0.205583	0	4934.13	0	coding	not_coding	OutsideLoop	chr1	90893612	91022272	90948431	54819	73841
1.5577E_CDC7_HSP90B3P	0.360959	0	608.458	0	coding	not_coding	OutsideLoop	chr1	91642516	91500851	91651931	9415	151080
1.5578E_CDC7_HSP90B3P	0.360959	0	608.458	0	coding	not_coding	OutsideLoop	chr1	91642516	91500851	91657595	15079	156744
1.5579E_CDC7_HSP90B3P	0.360959	0	608.458	0	coding	not_coding	OutsideLoop	chr1	91642516	91500851	91662121	19605	161270
1.5580E_CDC7_HSP90B3P	0.360959	0	608.458	0	coding	not_coding	OutsideLoop	chr1	91642516	91500851	91665885	23369	165034
1.5581E_CDC7_HSP90B3P	0.360959	0	608.458	0	coding	not_coding	OutsideLoop	chr1	91642516	91500851	91673294	30778	172443
1.5582E_CDC7_HSP90B3P	0.360959	0	608.458	0	coding	not_coding	OutsideLoop	chr1	91642516	91500851	91676266	33750	175415
1.5583E_CDC7_HSP90B3P	0.360959	0	608.458	0	coding	not_coding	OutsideLoop	chr1	91642516	91500851	91684945	42429	184094
1.5589E_CDC7_HSP90B3P	0.360959	0	608.458	0	coding	not_coding	OutsideLoop	chr1	91642516	91500851	91721423	78907	220572
1.5590E_CDC7_HSP90B3P	0.360959	0	608.458	0	coding	not_coding	OutsideLoop	chr1	91642516	91500851	91728898	86382	228047
1.5622E_CDC7_BRDT	0.360959	0	608.458	0	coding	coding	InsideLoop	chr1	91949343	91500851	91931518	17825	430667
1.5577E_TGFBR3_HSP90B3P	0.647111	0	6744.77	0	coding	not_coding	InsideLoop	chr1	91642516	91906335	91651931	9415	254404
1.5578E_TGFBR3_HSP90B3P	0.647111	0	6744.77	0	coding	not_coding	InsideLoop	chr1	91642516	91906335	91657595	15079	248740
1.5579E_TGFBR3_HSP90B3P	0.647111	0	6744.77	0	coding	not_coding	InsideLoop	chr1	91642516	91906335	91662121	19605	244214
1.5580E_TGFBR3_HSP90B3P	0.647111	0	6744.77	0	coding	not_coding	InsideLoop	chr1	91642516	91906335	91665885	23369	240450
1.5581E_TGFBR3_HSP90B3P	0.647111	0	6744.77	0	coding	not_coding	InsideLoop	chr1	91642516	91906335	91673294	30778	233041
1.5582E_TGFBR3_HSP90B3P	0.647111	0	6744.77	0	coding	not_coding	InsideLoop	chr1	91642516	91906335	91676266	33750	230069
1.5589E_TGFBR3_HSP90B3P	0.647111	0	6744.77	0	coding	not_coding	InsideLoop	chr1	91642516	91906335	91721423	78907	184912
1.5622E_TGFBR3_BRDT	0.647111	0	6744.77	0	coding	coding	InsideLoop	chr1	91949343	91906335	91931518	17825	25183
1.5583E_TGFBR3_HSP90B3P	0.647111	0	6744.77	0	coding	not_coding	InsideLoop	chr1	91642516	91906335	91684945	42429	221390
1.5584E_TGFBR3_HSP90B3P	0.647111	0	6744.77	0	coding	not_coding	InsideLoop	chr1	91642516	91906335	91690165	47649	216170
1.5585E_TGFBR3_HSP90B3P	0.647111	0	6744.77	0	coding	not_coding	InsideLoop	chr1	91642516	91906335	91693709	51193	212626
1.5587E_TGFBR3_HSP90B3P	0.647111	0	6744.77	0	coding	not_coding	InsideLoop	chr1	91642516	91906335	91706199	63683	200136
1.5588E_TGFBR3_HSP90B3P	0.647111	0	6744.77	0	coding	not_coding	InsideLoop	chr1	91642516	91906335	91712304	69788	194031
1.5590E_TGFBR3_HSP90B3P	0.647111	0	6744.77	0	coding	not_coding	InsideLoop	chr1	91642516	91906335	91728898	86382	177437
1.5633E_RPAP2_HMGB3P9	0.183849	0	12721.1	0	coding	not_coding	OutsideLoop	chr1	92647630	92299059	92624629	23001	325570
1.5640E_DIPK1A_ENSG00000207022	0.265405	0	589.269	0	coding	not_coding	InsideLoop	chr1	92846059	92961522	92859343	13284	102179
1.5643E_DIPK1A_ENSG00000229052	0.265405	0	589.269	0	coding	not_coding	InsideLoop	chr1	92931345	92961522	92943938	12593	17584
1.5647E_DIPK1A_ENSG00000287797	0.265405	0	589.269	0	coding	not_coding	OutsideLoop	chr1	92978265	92961522	92993463	15198	31941
1.5649E_CCDC18-AS1_MTF2	0.209408	0.166198	3547.5	2553.35	not_coding	coding	InsideLoop	chr1	93079235	93346025	93087340	8105	258685
1.5660E_CCDC18-AS1_ENSG00000229567	0.209408	0	3547.5	0	not_coding	not_coding	OutsideLoop	chr1	93279129	93346025	93300867	21738	45158
1.5719E_CCDC18-AS1_MIR760	0.209408	0	3547.5	0	not_coding	not_coding	InsideLoop	chr1	93846832	93346025	93827665	19167	481640
1.5720E_CCDC18-AS1_MIR760	0.209408	0	3547.5	0	not_coding	not_coding	InsideLoop	chr1	93846832	93346025	93832042	14790	486017
1.5717E_FNBP1L_MIR760	0.163378	0	4387.97	0	coding	not_coding	InsideLoop	chr1	93846832	93448118	93814758	32074	366640
1.5718E_FNBP1L_MIR760	0.163378	0	4387.97	0	coding	not_coding	InsideLoop	chr1	93846832	93448118	93821296	25536	373178
1.5719E_FNBP1L_MIR760	0.163378	0	4387.97	0	coding	not_coding	InsideLoop	chr1	93846832	93448118	93827665	19167	379547
1.5723E_FNBP1L_ENSG00000260464	0.163378	0	4387.97	0	coding	not_coding	OutsideLoop	chr1	93847174	93448118	93855956	8782	407838
1.5723E_BCAR3-AS1_ENSG00000260464	0.567175	0	1226.78	0	not_coding	not_coding	OutsideLoop	chr1	93847174	93591966	93855956	8782	263990
1.5717E_BCAR3_MIR760	0.0707	0	190.392	0	coding	not_coding	InsideLoop	chr1	93846832	93847150	93814758	32074	32392
1.5660E_DNTTIP2_ENSG00000229567	0.203769	0	10158.4	0	coding	not_coding	OutsideLoop	chr1	93279129	93879918	93300867	21738	579051
1.5749E_ARHGAP29_ABCA4	0.160015	0	1068.08	0	coding	coding	InsideLoop	chr1	94121148	94275068	94062934	58214	212134
1.5750E_ARHGAP29_ABCA4	0.160015	0	1068.08	0	coding	coding	InsideLoop	chr1	94121148	94275068	94069150	51998	205918
1.5870E_PTBP2_DPYD-AS1	0.182967	0	3318.56	0	coding	not_coding	InsideLoop	chr1	97095923	96721665	96978218	117705	256553
1.5955E_RTCA_ENSG00000228086	0.233841	0	2651.49	0	coding	not_coding	OutsideLoop	chr1	100000000	100000000	100000000	36131	183650
1.5953E_CDC14A_BCAS2P2	0.513826	0	532.615	0	coding	not_coding	InsideLoop	chr1	100000000	100000000	100000000	17389	66414
1.5955E_CDC14A_ENSG00000228086	0.513826	0	532.615	0	coding	not_coding	OutsideLoop	chr1	100000000	100000000	100000000	36131	104865
1.5954E_SLC30A7_BCAS2P2	0.266558	0	9657.04	0	coding	not_coding	OutsideLoop	chr1	100000000	101000000	100000000	45930	456120
1.5975E_SLC30A7_HNRNPA1P68	0.266558	0	9657.04	0	coding	not_coding	OutsideLoop	chr1	101000000	101000000	101000000	22805	23114
1.5982E_SLC30A7_PPIAP7	0.266558	0	9657.04	0	coding	not_coding	InsideLoop	chr1	101000000	101000000	101000000	18454	393741
1.5983E_SLC30A7_PPIAP7	0.266558	0	9657.04	0	coding	not_coding	InsideLoop	chr1	101000000	101000000	101000000	23368	398655
1.6004E_PRMT6_NDUFA4P1	0.193391	0	1729.66	0	coding	not_coding	OutsideLoop	chr1	108000000	107000000	108000000	27885	476414
1.6006E_PRMT6_NDUFA4P1	0.193391	0	1729.66	0	coding	not_coding	OutsideLoop	chr1	108000000	107000000	108000000	58512	507041
1.6004E_VAV3_NDUFA4P1	0.189071	0	1047.27	0	coding	not_coding	InsideLoop	chr1	108000000	108000000	108000000	27885	432092
1.6006E_VAV3_NDUFA4P1	0.189071	0	1047.27	0	coding	not_coding	InsideLoop	chr1	108000000	108000000	108000000	58512	401465
1.6048E_PRPF38B_SLC25A24	0.19987	0.161624	4209.04	1891.87	coding	coding	InsideLoop	chr1	108000000	109000000	108000000	19020	510481
1.6062E_PRPF38B_ENSG00000290126	0.19987	0	4209.04	0	coding	not_coding	OutsideLoop	chr1	109000000	109000000	109000000	11114	11236
1.6063E_PRPF38B_ENSG00000290126	0.19987	0	4209.04	0	coding	not_coding	OutsideLoop	chr1	109000000	109000000	109000000	6275	6397
1.6069E_PRPF38B_ENSG00000232971	0.19987	0	4209.04	0	coding	not_coding	OutsideLoop	chr1	109000000	109000000	109000000	7295	35120
1.6077E_PRPF38B_AKNAD1	0.19987	0	4209.04	0	coding	coding	OutsideLoop	chr1	109000000	109000000	109000000	153189	117985
1.6078E_PRPF38B_AKNAD1	0.19987	0	4209.04	0	coding	coding	OutsideLoop	chr1	109000000	109000000	109000000	147483	123691
1.6079E_PRPF38B_AKNAD1	0.19987	0	4209.04	0	coding	coding	OutsideLoop	chr1	109000000	109000000	109000000	131319	139855
1.6085E_PRPF38B_CLCC1	0.19987	0.20647	4209.04	4086.51	coding	coding	OutsideLoop	chr1	109000000	109000000	109000000	40089	231128
1.6086E_PRPF38B_CLCC1	0.19987	0.20647	4209.04	4086.51	coding	coding	OutsideLoop	chr1	109000000	109000000	109000000	34612	236605
1.6087E_PRPF38B_CLCC1	0.19987	0.20647	4209.04	4086.51	coding	coding	OutsideLoop	chr1	109000000	109000000	109000000	29921	241296
1.6069E_STXBP3_ENSG00000232971	0.22141	0	4636.39	0	coding	not_coding	InsideLoop	chr1	109000000	109000000	109000000	7295	19244
1.6078E_STXBP3_AKNAD1	0.22141	0	4636.39	0	coding	coding	OutsideLoop	chr1	109000000	109000000	109000000	147483	69327
1.6079E_STXBP3_AKNAD1	0.22141	0	4636.39	0	coding	coding	OutsideLoop	chr1	109000000	109000000	109000000	131319	85491
1.6085E_STXBP3_CLCC1	0.22141	0.20647	4636.39	4086.51	coding	coding	OutsideLoop	chr1	109000000	109000000	109000000	40089	176764
1.6078E_GPSM2_AKNAD1	0.254576	0	580.35	0	coding	coding	InsideLoop	chr1	109000000	109000000	109000000	147483	59349
1.6079E_GPSM2_AKNAD1	0.254576	0	580.35	0	coding	coding	InsideLoop	chr1	109000000	109000000	109000000	131319	43185
1.6085E_GPSM2_CLCC1	0.254576	0.20647	580.35	4086.51	coding	coding	OutsideLoop	chr1	109000000	109000000	109000000	40089	48088
1.6091E_SARS1_CLCC1	0.23449	0.20647	25844.9	4086.51	coding	coding	OutsideLoop	chr1	109000000	109000000	109000000	7400	242991
1.6095E_SARS1_TAF13	0.23449	0.159496	25844.9	176.446	coding	coding	InsideLoop	chr1	109000000	109000000	109000000	8889	146795
1.6146E_AMPD2_GNAI3	0.331499	0.18998	6533.24	8900.99	coding	coding	InsideLoop	chr1	110000000	110000000	110000000	6960	60529
1.6147E_AMPD2_GNAI3	0.331499	0.18998	6533.24	8900.99	coding	coding	InsideLoop	chr1	110000000	110000000	110000000	19315	48174
1.6148E_AMPD2_RNU6V	0.331499	0	6533.24	0	coding	not_coding	InsideLoop	chr1	110000000	110000000	110000000	10673	35137
1.6162E_AMPD2_ENSG00000241720	0.331499	0	6533.24	0	coding	not_coding	OutsideLoop	chr1	110000000	110000000	110000000	7322	117038
1.6177E_AMPD2_CSF1	0.331499	0.006878	6533.24	31.3583	coding	coding	OutsideLoop	chr1	110000000	110000000	110000000	21206	315344
1.6146E_AHCYL1_GNAI3	0.261823	0.18998	12810.6	8900.99	coding	coding	InsideLoop	chr1	110000000	110000000	110000000	6960	429190
1.6147E_AHCYL1_GNAI3	0.261823	0.18998	12810.6	8900.99	coding	coding	InsideLoop	chr1	110000000	110000000	110000000	19315	416835
1.6148E_AHCYL1_RNU6V	0.261823	0	12810.6	0	coding	not_coding	InsideLoop	chr1	110000000	110000000	110000000	10673	403798
1.6153E_AHCYL1_RPL7P8	0.261823	0	12810.6	0	coding	not_coding	OutsideLoop	chr1	110000000	110000000	110000000	8669	342064
1.6158E_AHCYL1_GSTM2	0.261823	0.239193	12810.6	1846.74	coding	coding	InsideLoop	chr1	110000000	110000000	110000000	5531	311212
1.6159E_AHCYL1_GSTM2	0.261823	0.239193	12810.6	1846.74	coding	coding	InsideLoop	chr1	110000000	110000000	110000000	9285	307458
1.6162E_AHCYL1_ENSG00000241720	0.261823	0	12810.6	0	coding	not_coding	InsideLoop	chr1	110000000	110000000	110000000	7322	251623
1.6165E_AHCYL1_NDUFA5P10	0.261823	0	12810.6	0	coding	not_coding	InsideLoop	chr1	110000000	110000000	110000000	7961	181728
1.6147E_STRIP1_GNAI3	0.232796	0.18998	2046.74	8900.99	coding	coding	InsideLoop	chr1	110000000	110000000	110000000	19315	463647
1.6201E_STRIP1_ENSG00000235526	0.232796	0	2046.74	0	coding	not_coding	InsideLoop	chr1	110000000	110000000	110000000	14074	161216
1.6210E_KCNC4_ENSG00000200536	0.125855	0	1547.52	0	coding	not_coding	OutsideLoop	chr1	110000000	110000000	110000000	9097	71267
1.6211E_KCNC4_ENSG00000200536	0.125855	0	1547.52	0	coding	not_coding	OutsideLoop	chr1	110000000	110000000	110000000	27052	89222
1.6212E_KCNC4_RBM15	0.125855	0.250326	1547.52	553.203	coding	coding	InsideLoop	chr1	110000000	110000000	110000000	19389	108803
1.6201E_RBM15-AS1_ENSG00000235526	0.156974	0	102.125	0	not_coding	not_coding	OutsideLoop	chr1	110000000	110000000	110000000	14074	146378
1.6202E_RBM15-AS1_KCNC4-DT	0.156974	0	102.125	0	not_coding	not_coding	InsideLoop	chr1	110000000	110000000	110000000	8088	137272
1.6244E_KCNA3_ENSG00000288803	0.470213	0	756.955	0	coding	not_coding	OutsideLoop	chr1	111000000	111000000	111000000	8348	13916
1.6245E_KCNA3_ENSG00000288803	0.470213	0	756.955	0	coding	not_coding	OutsideLoop	chr1	111000000	111000000	111000000	16340	21908
1.6246E_KCNA3_ENSG00000288803	0.470213	0	756.955	0	coding	not_coding	OutsideLoop	chr1	111000000	111000000	111000000	36884	42452
1.6254E_DRAM2_CEPT1	0.203518	0.233342	3868.9	2349.52	coding	coding	OutsideLoop	chr1	111000000	111000000	111000000	7295	6571
1.6255E_DRAM2_CEPT1	0.203518	0.233342	3868.9	2349.52	coding	coding	OutsideLoop	chr1	111000000	111000000	111000000	15517	14793
1.6262E_PIFO_CHI3L2	0.153508	0.000758	684.151	0.152701	coding	coding	InsideLoop	chr1	111000000	111000000	111000000	21337	124180
1.6268E_PIFO_CHIAP3	0.153508	0	684.151	0	coding	not_coding	OutsideLoop	chr1	111000000	111000000	111000000	8226	12895
1.6271E_PIFO_PGBP	0.153508	0	684.151	0	coding	not_coding	InsideLoop	chr1	111000000	111000000	111000000	15158	60689
1.6304E_KCND3_DDX20	0.112539	0.17264	968.694	941.422	coding	coding	InsideLoop	chr1	112000000	112000000	112000000	42749	192087
1.6340E_ST7L_WNT2B	0.156251	0.07356	1163.22	217.348	coding	coding	OutsideLoop	chr1	112000000	113000000	113000000	35818	118466
1.6347E_ST7L_ENSG00000273483	0.156251	0	1163.22	0	coding	not_coding	OutsideLoop	chr1	113000000	113000000	113000000	49749	52635
1.6356E_ST7L_RNU7-70P	0.156251	0	1163.22	0	coding	not_coding	InsideLoop	chr1	113000000	113000000	113000000	10081	24040
1.6423E_LRIG2_ENSG00000232450	0.240809	0	2024.11	0	coding	not_coding	OutsideLoop	chr1	114000000	113000000	114000000	19137	607296
1.6453E_HIPK1_DCLRE1B	0.262051	0.213422	4792.05	169.112	coding	coding	InsideLoop	chr1	114000000	114000000	114000000	8084	16621
1.6484E_TRIM33_ENSG00000271419	0.183968	0	2931.27	0	coding	not_coding	OutsideLoop	chr1	114000000	115000000	114000000	7797	165014
1.6484E_BCAS2_ENSG00000271419	0.242548	0	5598.42	0	coding	not_coding	OutsideLoop	chr1	114000000	115000000	114000000	7797	235440
1.6506E_TSPAN2_CSDE1	0.306007	0.216414	4920.62	29679.5	coding	coding	InsideLoop	chr1	115000000	115000000	115000000	14919	345746
1.6516E_TSPAN2_TSHB	0.306007	0.338394	4920.62	75.8771	coding	coding	InsideLoop	chr1	115000000	115000000	115000000	23907	35770
1.6516E_LINC01765_TSHB	0.141377	0.338394	96.3906	75.8771	not_coding	coding	InsideLoop	chr1	115000000	115000000	115000000	23907	45847
1.6569E_NHLH2_ENSG00000271143	0.208996	0	110.2	0	coding	not_coding	InsideLoop	chr1	116000000	116000000	116000000	25760	46820
1.6569E_SLC22A15_ENSG00000271143	0.234527	0	652.199	0	coding	not_coding	OutsideLoop	chr1	116000000	116000000	116000000	25760	85776
1.6606E_ATP1A1_ENSG00000287217	0.103742	0	11937.3	0	coding	not_coding	OutsideLoop	chr1	116000000	116000000	116000000	26711	48336
1.6607E_ATP1A1_ENSG00000287217	0.103742	0	11937.3	0	coding	not_coding	OutsideLoop	chr1	116000000	116000000	116000000	35331	39716
1.6614E_ATP1A1_RNU6-817P	0.103742	0	11937.3	0	coding	not_coding	OutsideLoop	chr1	116000000	116000000	116000000	10269	30932
1.6614E_ATP1A1-AS1_RNU6-817P	0.306801	0	649.747	0	not_coding	not_coding	InsideLoop	chr1	116000000	116000000	116000000	10269	17701
1.6674E_MAN1A2_MIR942	0.241244	0	8180.22	0	coding	not_coding	OutsideLoop	chr1	117000000	117000000	117000000	15776	288582
1.6677E_MAN1A2_TRIM45	0.241244	0.114151	8180.22	308.26	coding	coding	OutsideLoop	chr1	117000000	117000000	117000000	5384	239478
1.6694E_MAN1A2_LINC01525	0.241244	0	8180.22	0	coding	not_coding	InsideLoop	chr1	117000000	117000000	117000000	36805	58462
1.6696E_MAN1A2_ENSG00000271427	0.241244	0	8180.22	0	coding	not_coding	InsideLoop	chr1	117000000	117000000	117000000	25415	27391
1.6706E_MAN1A2_ENSG00000279513	0.241244	0	8180.22	0	coding	not_coding	InsideLoop	chr1	117000000	117000000	117000000	56670	69396
1.6708E_MAN1A2_ENSG00000279513	0.241244	0	8180.22	0	coding	not_coding	InsideLoop	chr1	117000000	117000000	117000000	42522	83544
1.6723E_MAN1A2_TENT5C-DT	0.241244	0	8180.22	0	coding	not_coding	OutsideLoop	chr1	118000000	117000000	118000000	6451	231870
1.6708E_TENT5C_ENSG00000279513	0.423827	0	11369.1	0	coding	not_coding	OutsideLoop	chr1	117000000	118000000	117000000	42522	155055
1.6723E_TENT5C_TENT5C-DT	0.423827	0	11369.1	0	coding	not_coding	OutsideLoop	chr1	118000000	118000000	118000000	6451	6729
1.6708E_GDAP2_ENSG00000279513	0.226395	0	3107.71	0	coding	not_coding	OutsideLoop	chr1	117000000	118000000	117000000	42522	478628
1.6714E_GDAP2_ENSG00000279513	0.226395	0	3107.71	0	coding	not_coding	InsideLoop	chr1	117000000	118000000	118000000	27555	408551
1.6723E_GDAP2_TENT5C-DT	0.226395	0	3107.71	0	coding	not_coding	InsideLoop	chr1	118000000	118000000	118000000	6451	330302
1.6763E_ZNF697_HSD3BP5	0.349134	0	796.746	0	coding	not_coding	InsideLoop	chr1	120000000	120000000	120000000	15883	31043
1.6764E_ZNF697_HSD3BP5	0.349134	0	796.746	0	coding	not_coding	InsideLoop	chr1	120000000	120000000	120000000	22474	24452
1.6850E_PIAS3_ANKRD35	0.241575	0	2085.78	0	coding	coding	OutsideLoop	chr1	146000000	146000000	146000000	6593	19437
1.6846E_GNRHR2_NUDT17	0.193331	0.208222	517.158	249.315	not_coding	coding	OutsideLoop	chr1	146000000	146000000	146000000	7366	80749
1.6854E_GNRHR2_ITGA10	0.193331	0.933522	517.158	388.752	not_coding	coding	InsideLoop	chr1	146000000	146000000	146000000	6125	15027
1.6889E_PRKAB2_OR13Z1P	0.261154	0	1586.93	0	coding	not_coding	InsideLoop	chr1	147000000	147000000	147000000	29103	217400
1.6917E_PRKAB2_GJA8	0.261154	0	1586.93	0	coding	coding	InsideLoop	chr1	148000000	147000000	148000000	17263	712982
1.6891E_BCL9_OR13Z3P	0.285042	0	2223.89	0	coding	not_coding	InsideLoop	chr1	147000000	148000000	147000000	16962	42301
1.6913E_BCL9_ENSG00000227139	0.285042	0	2223.89	0	coding	not_coding	OutsideLoop	chr1	148000000	148000000	148000000	19560	175853
1.6889E_ACP6_OR13Z1P	0.285448	0	2114.99	0	coding	not_coding	OutsideLoop	chr1	147000000	148000000	147000000	29103	280574
1.6913E_ACP6_ENSG00000227139	0.285448	0	2114.99	0	coding	not_coding	OutsideLoop	chr1	148000000	148000000	148000000	19560	46830
1.6917E_ACP6_GJA8	0.285448	0	2114.99	0	coding	coding	InsideLoop	chr1	148000000	148000000	148000000	17263	215008
1.6942E_H2AC20_H2BC21	0.168109	0.103413	62.4534	1325.18	coding	coding	OutsideLoop	chr1	150000000	150000000	150000000	8461	8697
1.6944E_H2AC20_BOLA1	0.168109	0.20873	62.4534	583.521	coding	coding	InsideLoop	chr1	150000000	150000000	150000000	6090	7062
1.6971E_H2AC20_LINC02988	0.168109	0	62.4534	0	coding	not_coding	InsideLoop	chr1	150000000	150000000	150000000	10085	276046
1.6978E_SF3B4_ANP32E	0.106633	0.375376	1033.29	22570.9	coding	coding	OutsideLoop	chr1	150000000	150000000	150000000	9571	298782
1.6971E_VPS45_LINC02988	0.187352	0	2475.29	0	coding	not_coding	InsideLoop	chr1	150000000	150000000	150000000	10085	95685
1.7016E_RPRD2_FALEC	0.266263	0.278994	2124.45	83.5566	coding	not_coding	OutsideLoop	chr1	151000000	150000000	151000000	16226	168892
1.7017E_TARS2_ADAMTSL4	0.218494	0	2019.09	0	coding	coding	InsideLoop	chr1	151000000	150000000	151000000	11144	50811
1.7045E_ADAMTSL4-AS1_RNU6-1309P	0.165185	0	98.5829	0	not_coding	not_coding	InsideLoop	chr1	151000000	151000000	151000000	6504	257087
1.7065E_ADAMTSL4-AS1_ANXA9	0.165185	0.020293	98.5829	107.548	not_coding	coding	OutsideLoop	chr1	151000000	151000000	151000000	11932	432066
1.7023E_ENSA_ENSG00000290074	0.231168	0	7200.41	0	coding	not_coding	InsideLoop	chr1	151000000	151000000	151000000	6062	43633
1.7024E_ENSA_ENSG00000290074	0.231168	0	7200.41	0	coding	not_coding	InsideLoop	chr1	151000000	151000000	151000000	9053	40642
1.7032E_ENSA_ENSG00000288880	0.231168	0	7200.41	0	coding	not_coding	OutsideLoop	chr1	151000000	151000000	151000000	19986	20188
1.7034E_ENSA_ENSG00000288880	0.231168	0	7200.41	0	coding	not_coding	OutsideLoop	chr1	151000000	151000000	151000000	29998	30200
1.7046E_ENSA_RNU6-1309P	0.231168	0	7200.41	0	coding	not_coding	InsideLoop	chr1	151000000	151000000	151000000	23425	206511
1.7053E_ENSA_CYCSP51	0.231168	0	7200.41	0	coding	not_coding	OutsideLoop	chr1	151000000	151000000	151000000	10744	285028
1.7046E_GOLPH3L_RNU6-1309P	0.215068	0	3494.84	0	coding	not_coding	InsideLoop	chr1	151000000	151000000	151000000	23425	138969
1.7071E_C1orf56_BNIPL	0.164735	0.189287	2807.5	176.875	coding	coding	OutsideLoop	chr1	151000000	151000000	151000000	5495	16925
1.7091E_PIP5K1A_PSMD4	0.176203	0.150166	872.171	5692.63	coding	coding	InsideLoop	chr1	151000000	151000000	151000000	27230	29530
1.7092E_PIP5K1A_PSMD4	0.176203	0.150166	872.171	5692.63	coding	coding	InsideLoop	chr1	151000000	151000000	151000000	11297	45463
1.7099E_PI4KB_RN7SL444P	0.199475	0	3212.1	0	coding	not_coding	OutsideLoop	chr1	151000000	151000000	151000000	10872	15879
1.7099E_PSMB4_RN7SL444P	0.230129	0	17778.7	0	coding	not_coding	OutsideLoop	chr1	151000000	151000000	151000000	10872	87724
1.7104E_PSMB4_RFX5	0.230129	0.106716	17778.7	578.3	coding	coding	OutsideLoop	chr1	151000000	151000000	151000000	11787	40447
1.7105E_PSMB4_SELENBP1	0.230129	0.050461	17778.7	340.628	coding	coding	InsideLoop	chr1	151000000	151000000	151000000	6886	33739
1.7107E_PSMB4_SELENBP1	0.230129	0.050461	17778.7	340.628	coding	coding	OutsideLoop	chr1	151000000	151000000	151000000	11574	15279
1.7143E_POGZ_ENSG00000227045	0.236197	0	11021.3	0	coding	not_coding	InsideLoop	chr1	152000000	151000000	152000000	33700	207832
1.7154E_POGZ_RNU6-662P	0.236197	0	11021.3	0	coding	not_coding	OutsideLoop	chr1	152000000	151000000	152000000	7130	281076
1.7168E_POGZ_ENSG00000285651	0.236197	0	11021.3	0	coding	not_coding	InsideLoop	chr1	152000000	151000000	152000000	8460	417297
1.7141E_SNX27_RNU6-1062P	0.365972	0	9646.79	0	coding	not_coding	OutsideLoop	chr1	152000000	152000000	152000000	16284	33602
1.7142E_SNX27_RNU6-1062P	0.365972	0	9646.79	0	coding	not_coding	OutsideLoop	chr1	152000000	152000000	152000000	26538	43856
1.7144E_SNX27_ENSG00000227045	0.365972	0	9646.79	0	coding	not_coding	InsideLoop	chr1	152000000	152000000	152000000	26074	62946
1.7146E_SNX27_ENSG00000227045	0.365972	0	9646.79	0	coding	not_coding	InsideLoop	chr1	152000000	152000000	152000000	13072	75948
1.7138E_RIIAD1_ENSG00000250734	0.150909	0	256.888	0	coding	not_coding	OutsideLoop	chr1	152000000	152000000	152000000	7715	89355
1.7154E_RIIAD1_RNU6-662P	0.150909	0	256.888	0	coding	not_coding	OutsideLoop	chr1	152000000	152000000	152000000	7130	30137
1.7138E_RORC_ENSG00000250734	0.399865	0	1705.61	0	coding	not_coding	OutsideLoop	chr1	152000000	152000000	152000000	7715	210767
1.7147E_RORC_ENSG00000227045	0.399865	0	1705.61	0	coding	not_coding	OutsideLoop	chr1	152000000	152000000	152000000	9107	139926
1.7154E_RORC_RNU6-662P	0.399865	0	1705.61	0	coding	not_coding	InsideLoop	chr1	152000000	152000000	152000000	7130	91275
1.7200E_FLG-AS1_RPTN	0.371351	0	271.81	0	not_coding	coding	InsideLoop	chr1	152000000	152000000	152000000	5285	41345
1.7201E_FLG-AS1_RPTN	0.371351	0	271.81	0	not_coding	coding	InsideLoop	chr1	152000000	152000000	152000000	14471	32159
1.7219E_FLG-AS1_CRNN	0.371351	0	271.81	0	not_coding	coding	InsideLoop	chr1	152000000	152000000	152000000	31745	240150
1.7200E_HRNR_RPTN	0.310907	0	293.875	0	coding	coding	OutsideLoop	chr1	152000000	152000000	152000000	5285	59680
1.7201E_HRNR_RPTN	0.310907	0	293.875	0	coding	coding	OutsideLoop	chr1	152000000	152000000	152000000	14471	50494
1.7244E_S100A2_RN7SL44P	0.010782	0	10.3965	0	coding	not_coding	OutsideLoop	chr1	154000000	154000000	154000000	14513	52613
1.7270E_ILF2_ENSG00000233222	0.171217	0	10978.3	0	coding	not_coding	InsideLoop	chr1	154000000	154000000	154000000	10340	91488
1.7243E_INTS3_RN7SL44P	0.176284	0	1932.74	0	coding	not_coding	OutsideLoop	chr1	154000000	154000000	154000000	7199	220087
1.7276E_GATAD2B_ENSG00000231827	0.259171	0	1789.36	0	coding	not_coding	OutsideLoop	chr1	154000000	154000000	154000000	11321	116866
1.7278E_GATAD2B_ENSG00000231827	0.259171	0	1789.36	0	coding	not_coding	OutsideLoop	chr1	154000000	154000000	154000000	25081	103106
1.7276E_DENND4B_ENSG00000231827	0.214626	0	1178.85	0	coding	not_coding	InsideLoop	chr1	154000000	154000000	154000000	11321	140224
1.7277E_DENND4B_ENSG00000231827	0.214626	0	1178.85	0	coding	not_coding	InsideLoop	chr1	154000000	154000000	154000000	17851	133694
1.7278E_DENND4B_ENSG00000231827	0.214626	0	1178.85	0	coding	not_coding	InsideLoop	chr1	154000000	154000000	154000000	25081	126464
1.7303E_DENND4B_RN7SL431P	0.214626	0	1178.85	0	coding	not_coding	InsideLoop	chr1	154000000	154000000	154000000	5279	225110
1.7278E_CRTC2_ENSG00000231827	0.123177	0	331.02	0	coding	not_coding	InsideLoop	chr1	154000000	154000000	154000000	25081	138361
1.7276E_RPS27_ENSG00000231827	0.135006	0	29406.4	0	coding	not_coding	InsideLoop	chr1	154000000	154000000	154000000	11321	184268
1.7277E_RPS27_ENSG00000231827	0.135006	0	29406.4	0	coding	not_coding	InsideLoop	chr1	154000000	154000000	154000000	17851	177738
1.7278E_RPS27_ENSG00000231827	0.135006	0	29406.4	0	coding	not_coding	InsideLoop	chr1	154000000	154000000	154000000	25081	170508
1.7301E_RPS27_NUP210L	0.135006	0.184164	29406.4	116.98	coding	coding	OutsideLoop	chr1	154000000	154000000	154000000	12272	152082
1.7303E_RPS27_RN7SL431P	0.135006	0	29406.4	0	coding	not_coding	InsideLoop	chr1	154000000	154000000	154000000	5279	181066
1.7303E_TPM3_RN7SL431P	0.210958	0	23781.7	0	coding	not_coding	OutsideLoop	chr1	154000000	154000000	154000000	5279	22820
1.7277E_UBAP2L_ENSG00000231827	0.195795	0	5331.53	0	coding	not_coding	InsideLoop	chr1	154000000	154000000	154000000	17851	407155
1.7308E_UBAP2L_MIR190B	0.195795	0	5331.53	0	coding	not_coding	OutsideLoop	chr1	154000000	154000000	154000000	5593	20843
1.7321E_IL6R-AS1_RPSAP17	0.228976	0	281.01	0	not_coding	not_coding	InsideLoop	chr1	154000000	154000000	154000000	10279	37754
1.7328E_IL6R-AS1_PSMD8P1	0.228976	0	281.01	0	not_coding	not_coding	InsideLoop	chr1	154000000	154000000	154000000	5566	14139
1.7329E_IL6R-AS1_PSMD8P1	0.228976	0	281.01	0	not_coding	not_coding	InsideLoop	chr1	154000000	154000000	154000000	12590	21163
1.7330E_IL6R-AS1_PSMD8P1	0.228976	0	281.01	0	not_coding	not_coding	InsideLoop	chr1	154000000	154000000	154000000	19095	27668
1.7331E_IL6R-AS1_PSMD8P1	0.228976	0	281.01	0	not_coding	not_coding	InsideLoop	chr1	154000000	154000000	154000000	28397	36970
1.7337E_IL6R-AS1_TDRD10	0.228976	0	281.01	0	not_coding	coding	InsideLoop	chr1	155000000	154000000	154000000	10885	84770
1.7378E_IL6R-AS1_PMVK	0.228976	0.28023	281.01	2353.54	not_coding	coding	OutsideLoop	chr1	155000000	154000000	155000000	7644	522511
1.7352E_UBE2Q1_ENSG00000287064	0.141271	0	1595.58	0	coding	not_coding	InsideLoop	chr1	155000000	155000000	155000000	8953	103612
1.7358E_UBE2Q1_ENSG00000287064	0.141271	0	1595.58	0	coding	not_coding	OutsideLoop	chr1	155000000	155000000	155000000	68810	181375
1.7359E_UBE2Q1_ENSG00000287064	0.141271	0	1595.58	0	coding	not_coding	OutsideLoop	chr1	155000000	155000000	155000000	88942	201507
1.7375E_UBE2Q1_PMVK	0.141271	0.28023	1595.58	2353.54	coding	coding	OutsideLoop	chr1	155000000	155000000	155000000	32737	344954
1.7376E_UBE2Q1_PMVK	0.141271	0.28023	1595.58	2353.54	coding	coding	OutsideLoop	chr1	155000000	155000000	155000000	26681	351010
1.7378E_UBE2Q1_PMVK	0.141271	0.28023	1595.58	2353.54	coding	coding	OutsideLoop	chr1	155000000	155000000	155000000	7644	370047
1.7345E_CHRNB2_ENSG00000233875	0.299676	0	2151.02	0	coding	not_coding	InsideLoop	chr1	155000000	155000000	155000000	5984	17869
1.7377E_CHRNB2_PMVK	0.299676	0.28023	2151.02	2353.54	coding	coding	OutsideLoop	chr1	155000000	155000000	155000000	12718	356223
1.7378E_CHRNB2_PMVK	0.299676	0.28023	2151.02	2353.54	coding	coding	OutsideLoop	chr1	155000000	155000000	155000000	7644	361297
1.7376E_ADAR_PMVK	0.256211	0.28023	12620.1	2353.54	coding	coding	OutsideLoop	chr1	155000000	155000000	155000000	26681	282025
1.7356E_KCNN3_ENSG00000287064	0.120697	0	195.534	0	coding	not_coding	InsideLoop	chr1	155000000	155000000	155000000	44713	153975
1.7328E_SHC1_PSMD8P1	0.152232	0	1395.98	0	coding	not_coding	OutsideLoop	chr1	154000000	155000000	154000000	5566	553692
1.7337E_SHC1_TDRD10	0.152232	0	1395.98	0	coding	coding	OutsideLoop	chr1	155000000	155000000	154000000	10885	483061
1.7345E_SHC1_ENSG00000233875	0.152232	0	1395.98	0	coding	not_coding	OutsideLoop	chr1	155000000	155000000	155000000	5984	388748
1.7376E_SHC1_PMVK	0.152232	0.28023	1395.98	2353.54	coding	coding	InsideLoop	chr1	155000000	155000000	155000000	26681	64357
1.7398E_SHC1_EFNA3	0.152232	0	1395.98	0	coding	coding	OutsideLoop	chr1	155000000	155000000	155000000	7511	111953
1.7359E_ZBTB7B_ENSG00000287064	0.139262	0	52.8591	0	coding	not_coding	InsideLoop	chr1	155000000	155000000	155000000	88942	242095
1.7398E_ZBTB7B_EFNA3	0.139262	0	52.8591	0	coding	coding	OutsideLoop	chr1	155000000	155000000	155000000	7511	83718
1.7345E_EFNA4_ENSG00000233875	0.010797	0	20.7477	0	coding	not_coding	OutsideLoop	chr1	155000000	155000000	155000000	5984	478090
1.7398E_SLC50A1_EFNA3	0.144813	0	3114.58	0	coding	coding	InsideLoop	chr1	155000000	155000000	155000000	7511	48996
1.7400E_SLC50A1_EFNA3	0.144813	0	3114.58	0	coding	coding	InsideLoop	chr1	155000000	155000000	155000000	16343	40164
1.7410E_SLC50A1_KRTCAP2	0.144813	0.155653	3114.58	5753.22	coding	coding	OutsideLoop	chr1	155000000	155000000	155000000	11081	27050
1.7398E_TRIM46_EFNA3	0.349813	0	242.256	0	coding	coding	InsideLoop	chr1	155000000	155000000	155000000	7511	87439
1.7400E_TRIM46_EFNA3	0.349813	0	242.256	0	coding	coding	InsideLoop	chr1	155000000	155000000	155000000	16343	78607
1.7460E_MTX1_ASH1L-AS1	0.179706	0.2544	1734.82	494.023	coding	not_coding	InsideLoop	chr1	156000000	155000000	156000000	8212	345119
1.7461E_MTX1_ASH1L-AS1	0.179706	0.2544	1734.82	494.023	coding	not_coding	InsideLoop	chr1	156000000	155000000	156000000	5529	347802
1.7430E_GBA_MIR555	0.297	0	8768.05	0	coding	not_coding	OutsideLoop	chr1	155000000	155000000	155000000	9338	95873
1.7499E_GBA_SYT11	0.297	0.388431	8768.05	7719.3	coding	coding	OutsideLoop	chr1	156000000	155000000	156000000	10272	628605
1.7430E_FAM189B_MIR555	0.103603	0	197.889	0	coding	not_coding	OutsideLoop	chr1	155000000	155000000	155000000	9338	82147
1.7459E_FAM189B_ASH1L-AS1	0.103603	0.2544	197.889	494.023	coding	not_coding	InsideLoop	chr1	156000000	155000000	156000000	13962	293104
1.7480E_FAM189B_DAP3	0.103603	0.221408	197.889	6683.09	coding	coding	OutsideLoop	chr1	156000000	155000000	156000000	9766	442766
1.7486E_FAM189B_MSTO2P	0.103603	0.252483	197.889	192.496	coding	not_coding	InsideLoop	chr1	156000000	155000000	156000000	16711	474158
1.7488E_FAM189B_MSTO2P	0.103603	0.252483	197.889	192.496	coding	not_coding	InsideLoop	chr1	156000000	155000000	156000000	8339	482530
1.7430E_SCAMP3_MIR555	0.151812	0	4906.22	0	coding	not_coding	OutsideLoop	chr1	155000000	155000000	155000000	9338	74674
1.7480E_SCAMP3_DAP3	0.151812	0.221408	4906.22	6683.09	coding	coding	OutsideLoop	chr1	156000000	155000000	156000000	9766	435293
1.7486E_SCAMP3_MSTO2P	0.151812	0.252483	4906.22	192.496	coding	not_coding	InsideLoop	chr1	156000000	155000000	156000000	16711	466685
1.7488E_SCAMP3_MSTO2P	0.151812	0.252483	4906.22	192.496	coding	not_coding	InsideLoop	chr1	156000000	155000000	156000000	8339	475057
1.7425E_HCN3_PKLR	0.348584	0.158925	613.008	28.0307	coding	coding	OutsideLoop	chr1	155000000	155000000	155000000	8454	15521
1.7430E_HCN3_MIR555	0.348584	0	613.008	0	coding	not_coding	OutsideLoop	chr1	155000000	155000000	155000000	9338	59644
1.7459E_HCN3_ASH1L-AS1	0.348584	0.2544	613.008	494.023	coding	not_coding	InsideLoop	chr1	156000000	155000000	156000000	13962	270601
1.7480E_HCN3_DAP3	0.348584	0.221408	613.008	6683.09	coding	coding	OutsideLoop	chr1	156000000	155000000	156000000	9766	420263
1.7425E_FDPS_PKLR	0.173095	0.158925	7494.77	28.0307	coding	coding	InsideLoop	chr1	155000000	155000000	155000000	8454	15764
1.7430E_MSTO1_MIR555	0.337962	0	1440.53	0	coding	not_coding	InsideLoop	chr1	155000000	156000000	155000000	9338	226128
1.7442E_MSTO1_POU5F1P4	0.337962	0	1440.53	0	coding	not_coding	InsideLoop	chr1	155000000	156000000	155000000	8849	121208
1.7443E_MSTO1_POU5F1P4	0.337962	0	1440.53	0	coding	not_coding	InsideLoop	chr1	155000000	156000000	155000000	15034	115023
1.7446E_MSTO1_POU5F1P4	0.337962	0	1440.53	0	coding	not_coding	InsideLoop	chr1	155000000	156000000	155000000	37813	92244
1.7476E_YY1AP1_ENSG00000246203	0.21609	0	2952.32	0	coding	not_coding	OutsideLoop	chr1	156000000	156000000	156000000	9665	19424
1.7490E_KHDC4_MSTO2P	0.353636	0.252483	2574.86	192.496	coding	not_coding	InsideLoop	chr1	156000000	156000000	156000000	12675	175909
1.7499E_KHDC4_SYT11	0.353636	0.388431	2574.86	7719.3	coding	coding	InsideLoop	chr1	156000000	156000000	156000000	10272	64574
1.7553E_RAB25_TSACC	0.09497	0	1590.12	0	coding	coding	InsideLoop	chr1	156000000	156000000	156000000	18233	257921
1.7532E_LMNA_SEMA4A	0.10269	0.017993	4348.14	12.0368	coding	coding	InsideLoop	chr1	156000000	156000000	156000000	7133	57661
1.7535E_LMNA_SEMA4A	0.10269	0.017993	4348.14	12.0368	coding	coding	OutsideLoop	chr1	156000000	156000000	156000000	14606	79400
1.7536E_LMNA_ENSG00000252236	0.10269	0	4348.14	0	coding	not_coding	OutsideLoop	chr1	156000000	156000000	156000000	12449	97182
1.7545E_LMNA_BGLAP	0.10269	0	4348.14	0	coding	coding	InsideLoop	chr1	156000000	156000000	156000000	13236	146376
1.7553E_LMNA_TSACC	0.10269	0	4348.14	0	coding	coding	InsideLoop	chr1	156000000	156000000	156000000	18233	236509
1.7554E_LMNA_TSACC	0.10269	0	4348.14	0	coding	coding	InsideLoop	chr1	156000000	156000000	156000000	11920	242822
1.7535E_SLC25A44_SEMA4A	0.185659	0.017993	2258.15	12.0368	coding	coding	InsideLoop	chr1	156000000	156000000	156000000	14606	31960
1.7524E_PMF1-BGLAP_MEX3A	0.347774	0.007446	422.156	1.53829	coding	coding	InsideLoop	chr1	156000000	156000000	156000000	5300	135817
1.7532E_PMF1-BGLAP_SEMA4A	0.347774	0.017993	422.156	12.0368	coding	coding	OutsideLoop	chr1	156000000	156000000	156000000	7133	72749
1.7535E_PMF1-BGLAP_SEMA4A	0.347774	0.017993	422.156	12.0368	coding	coding	InsideLoop	chr1	156000000	156000000	156000000	14606	51010
1.7552E_SMG5_VHLL	0.146459	0	1779.53	0	coding	coding	InsideLoop	chr1	156000000	156000000	156000000	8591	25073
1.7552E_GLMP_VHLL	0.146984	0	2149.68	0	coding	coding	InsideLoop	chr1	156000000	156000000	156000000	8591	12209
1.7595E_RHBG_BCAN-AS1	0.159792	0	145.049	0	coding	not_coding	OutsideLoop	chr1	157000000	156000000	157000000	6553	265240
1.7589E_MEF2D_IQGAP3	0.247445	0	937.064	0	coding	coding	OutsideLoop	chr1	157000000	157000000	157000000	9305	62520
1.7595E_ISG20L2_BCAN-AS1	0.17518	0	1820.73	0	coding	not_coding	InsideLoop	chr1	157000000	157000000	157000000	6553	94315
1.7600E_ISG20L2_NES	0.17518	0	1820.73	0	coding	coding	InsideLoop	chr1	157000000	157000000	157000000	7750	59109
1.7619E_ISG20L2_NTRK1	0.17518	0	1820.73	0	coding	coding	InsideLoop	chr1	157000000	157000000	157000000	10606	76264
1.7625E_ISG20L2_NTRK1	0.17518	0	1820.73	0	coding	coding	OutsideLoop	chr1	157000000	157000000	157000000	54587	141457
1.7634E_ISG20L2_MIR765	0.17518	0	1820.73	0	coding	not_coding	InsideLoop	chr1	157000000	157000000	157000000	10681	218159
1.7625E_HDGF_NTRK1	0.085124	0	1423.51	0	coding	coding	OutsideLoop	chr1	157000000	157000000	157000000	54587	103298
1.7621E_PRCC_SH2D2A	0.108421	0	722.206	0	coding	coding	InsideLoop	chr1	157000000	157000000	157000000	17271	83509
1.7630E_PRCC_LRRC71	0.108421	0	722.206	0	coding	coding	InsideLoop	chr1	157000000	157000000	157000000	11949	158073
1.7639E_ETV3_ARHGEF11	0.254884	0.21872	961.998	491.004	coding	coding	InsideLoop	chr1	157000000	157000000	157000000	20844	112415
1.7689E_TAGLN2_ENSG00000288775	0.064506	0	10936	0	coding	not_coding	InsideLoop	chr1	160000000	160000000	160000000	5198	151322
1.7698E_TAGLN2_ENSG00000212161	0.064506	0	10936	0	coding	not_coding	InsideLoop	chr1	160000000	160000000	160000000	12053	85588
1.7723E_TAGLN2_PIGM	0.064506	0.152921	10936	2389.66	coding	coding	InsideLoop	chr1	160000000	160000000	160000000	7682	114165
1.7747E_IGSF8_PEX19	0.127446	0.229968	711.657	4847.82	coding	coding	InsideLoop	chr1	160000000	160000000	160000000	7147	194552
1.7747E_COPA_PEX19	0.159613	0.229968	9409.73	4847.82	coding	coding	OutsideLoop	chr1	160000000	160000000	160000000	7147	50071
1.7785E_TSTD1_F11R	0.180579	0.08502	5159.28	4088.62	coding	coding	InsideLoop	chr1	161000000	161000000	161000000	8293	26095
1.7785E_USF1_F11R	0.196966	0.08502	478.364	4088.62	coding	coding	InsideLoop	chr1	161000000	161000000	161000000	8293	33095
1.7797E_NIT1_PFDN2	0.161678	0.130956	1735.37	1819.06	coding	coding	OutsideLoop	chr1	161000000	161000000	161000000	7577	7608
1.7784E_DEDD_F11R	0.247049	0.08502	4932.4	4088.62	coding	coding	InsideLoop	chr1	161000000	161000000	161000000	19508	131021
1.7842E_HSPA6_RPS23P10	0.570789	0	250.652	0	coding	not_coding	OutsideLoop	chr1	162000000	162000000	162000000	6193	7425
1.7853E_ATF6_ATF6-DT	0.233319	0	8227.78	0	coding	not_coding	OutsideLoop	chr1	162000000	162000000	162000000	7779	7850
1.7877E_HSD17B7_UAP1	0.289268	0.202937	3211.54	2722.56	coding	coding	InsideLoop	chr1	163000000	163000000	163000000	6443	222537
1.7879E_HSD17B7_ENSG00000272574	0.289268	0	3211.54	0	coding	not_coding	InsideLoop	chr1	163000000	163000000	163000000	16979	180620
1.7882E_HSD17B7_DDR2	0.289268	0.520565	3211.54	962.761	coding	coding	InsideLoop	chr1	163000000	163000000	163000000	9773	149556
1.7883E_HSD17B7_DDR2	0.289268	0.520565	3211.54	962.761	coding	coding	InsideLoop	chr1	163000000	163000000	163000000	19704	139625
1.7884E_HSD17B7_DDR2	0.289268	0.520565	3211.54	962.761	coding	coding	InsideLoop	chr1	163000000	163000000	163000000	42418	116911
1.7885E_HSD17B7_DDR2	0.289268	0.520565	3211.54	962.761	coding	coding	InsideLoop	chr1	163000000	163000000	163000000	65881	93448
1.7940E_PBX1_NMNAT1P2	0.140096	0	2281.82	0	coding	not_coding	OutsideLoop	chr1	164000000	165000000	164000000	112520	325099
1.8006E_RXRG_PRELID1P7	0.368007	0	1661.52	0	coding	not_coding	InsideLoop	chr1	165000000	165000000	165000000	22536	29833
1.8008E_RXRG_LRRC52	0.368007	0	1661.52	0	coding	coding	OutsideLoop	chr1	166000000	165000000	166000000	7884	106529
1.8009E_RXRG_LRRC52	0.368007	0	1661.52	0	coding	coding	OutsideLoop	chr1	166000000	165000000	166000000	16002	114647
1.7998E_MGST3_LMX1A	0.163996	0	6694.71	0	coding	coding	OutsideLoop	chr1	165000000	166000000	165000000	33217	241281
1.8010E_MGST3_ENSG00000237783	0.163996	0	6694.71	0	coding	not_coding	OutsideLoop	chr1	166000000	166000000	166000000	8266	57866
1.8054E_POGK_DUTP6	0.173136	0	2507.7	0	coding	not_coding	InsideLoop	chr1	167000000	167000000	167000000	5058	24243
1.8065E_POU2F1_GPA33	0.228832	0	1466.76	0	coding	coding	InsideLoop	chr1	167000000	167000000	167000000	86533	140930
1.8072E_POU2F1_ENSG00000272033	0.228832	0	1466.76	0	coding	not_coding	OutsideLoop	chr1	167000000	167000000	167000000	17895	176127
1.8076E_POU2F1_CREG1	0.228832	0.101189	1466.76	1815.38	coding	coding	OutsideLoop	chr1	168000000	167000000	168000000	13941	318988
1.8084E_MPC2_MPZL1	0.130628	0.104323	6627.87	2203.41	coding	coding	OutsideLoop	chr1	168000000	168000000	168000000	7693	223573
1.8110E_MPC2_GCSHP5	0.130628	0	6627.87	0	coding	not_coding	InsideLoop	chr1	168000000	168000000	168000000	24185	143535
1.8146E_TIPRL_XCL1	0.20593	0	3490.4	0	coding	coding	InsideLoop	chr1	169000000	168000000	169000000	13875	383768
1.8120E_ANKRD36BP1_TBX19	0.308762	0.288202	428.747	256.118	not_coding	coding	OutsideLoop	chr1	168000000	168000000	168000000	11757	45291
1.8146E_ENSG00000228697_XCL1	0.169089	0	252.594	0	not_coding	coding	InsideLoop	chr1	169000000	168000000	169000000	13875	67038
1.8151E_LINC00970_RPL7AP21	0.170438	0	208.209	0	not_coding	not_coding	OutsideLoop	chr1	169000000	169000000	169000000	23686	500182
1.8152E_LINC00970_RPL7AP21	0.170438	0	208.209	0	not_coding	not_coding	OutsideLoop	chr1	169000000	169000000	169000000	29100	494768
1.8195E_LINC00970_RPL29P7	0.170438	0	208.209	0	not_coding	not_coding	OutsideLoop	chr1	169000000	169000000	169000000	17252	182092
1.8218E_LINC00970_ENSG00000289466	0.170438	0	208.209	0	not_coding	not_coding	InsideLoop	chr1	169000000	169000000	169000000	26448	35914
1.8231E_LINC00970_NME7	0.170438	0.214249	208.209	3556.49	not_coding	coding	OutsideLoop	chr1	169000000	169000000	169000000	6869	257772
1.8129E_ATP1B1_ENSG00000283255	0.122313	0	11779.2	0	coding	not_coding	InsideLoop	chr1	168000000	169000000	168000000	14378	712801
1.8130E_ATP1B1_ENSG00000283255	0.122313	0	11779.2	0	coding	not_coding	InsideLoop	chr1	168000000	169000000	168000000	7393	705816
1.8146E_ATP1B1_XCL1	0.122313	0	11779.2	0	coding	coding	OutsideLoop	chr1	169000000	169000000	169000000	13875	542967
1.8149E_ATP1B1_RPL7AP21	0.122313	0	11779.2	0	coding	not_coding	OutsideLoop	chr1	169000000	169000000	169000000	5004	521254
1.8151E_ATP1B1_RPL7AP21	0.122313	0	11779.2	0	coding	not_coding	OutsideLoop	chr1	169000000	169000000	169000000	23686	502572
1.8152E_ATP1B1_RPL7AP21	0.122313	0	11779.2	0	coding	not_coding	OutsideLoop	chr1	169000000	169000000	169000000	29100	497158
1.8153E_ATP1B1_RPL7AP21	0.122313	0	11779.2	0	coding	not_coding	OutsideLoop	chr1	169000000	169000000	169000000	36192	490066
1.8154E_ATP1B1_RPL7AP21	0.122313	0	11779.2	0	coding	not_coding	OutsideLoop	chr1	169000000	169000000	169000000	43416	482842
1.8155E_ATP1B1_RPL7AP21	0.122313	0	11779.2	0	coding	not_coding	OutsideLoop	chr1	169000000	169000000	169000000	46341	479917
1.8157E_ATP1B1_RPL7AP21	0.122313	0	11779.2	0	coding	not_coding	OutsideLoop	chr1	169000000	169000000	169000000	55417	470841
1.8158E_ATP1B1_RPL7AP21	0.122313	0	11779.2	0	coding	not_coding	OutsideLoop	chr1	169000000	169000000	169000000	61020	465238
1.8163E_ATP1B1_DPT	0.122313	0	11779.2	0	coding	coding	InsideLoop	chr1	169000000	169000000	169000000	53175	429666
1.8164E_ATP1B1_DPT	0.122313	0	11779.2	0	coding	coding	InsideLoop	chr1	169000000	169000000	169000000	47767	424258
1.8165E_ATP1B1_DPT	0.122313	0	11779.2	0	coding	coding	InsideLoop	chr1	169000000	169000000	169000000	41823	418314
1.8174E_ATP1B1_ENSG00000235736	0.122313	0	11779.2	0	coding	not_coding	InsideLoop	chr1	169000000	169000000	169000000	15711	346918
1.8183E_ATP1B1_LINC00626	0.122313	0	11779.2	0	coding	not_coding	InsideLoop	chr1	169000000	169000000	169000000	32230	289455
1.8188E_ATP1B1_SUMO1P2	0.122313	0	11779.2	0	coding	not_coding	OutsideLoop	chr1	169000000	169000000	169000000	35256	242817
1.8195E_ATP1B1_RPL29P7	0.122313	0	11779.2	0	coding	not_coding	OutsideLoop	chr1	169000000	169000000	169000000	17252	184482
1.8198E_ATP1B1_RPL29P7	0.122313	0	11779.2	0	coding	not_coding	InsideLoop	chr1	169000000	169000000	169000000	8280	158950
1.8199E_ATP1B1_RPL29P7	0.122313	0	11779.2	0	coding	not_coding	InsideLoop	chr1	169000000	169000000	169000000	12696	154534
1.8201E_ATP1B1_RPL29P7	0.122313	0	11779.2	0	coding	not_coding	InsideLoop	chr1	169000000	169000000	169000000	35047	132183
1.8202E_ATP1B1_RPL29P7	0.122313	0	11779.2	0	coding	not_coding	InsideLoop	chr1	169000000	169000000	169000000	40916	126314
1.8218E_ATP1B1_ENSG00000289466	0.122313	0	11779.2	0	coding	not_coding	InsideLoop	chr1	169000000	169000000	169000000	26448	33524
1.8219E_ATP1B1_ENSG00000289466	0.122313	0	11779.2	0	coding	not_coding	InsideLoop	chr1	169000000	169000000	169000000	37244	44320
1.8228E_ATP1B1_ENSG00000235575	0.122313	0	11779.2	0	coding	not_coding	OutsideLoop	chr1	169000000	169000000	169000000	22450	227418
1.8229E_ATP1B1_ENSG00000235575	0.122313	0	11779.2	0	coding	not_coding	OutsideLoop	chr1	169000000	169000000	169000000	28539	233507
1.8230E_ATP1B1_NME7	0.122313	0.214249	11779.2	3556.49	coding	coding	OutsideLoop	chr1	169000000	169000000	169000000	18990	243261
1.8231E_ATP1B1_NME7	0.122313	0.214249	11779.2	3556.49	coding	coding	OutsideLoop	chr1	169000000	169000000	169000000	6869	255382
1.8129E_BLZF1_ENSG00000283255	0.226368	0	3016.81	0	coding	not_coding	InsideLoop	chr1	168000000	169000000	168000000	14378	975074
1.8130E_BLZF1_ENSG00000283255	0.226368	0	3016.81	0	coding	not_coding	InsideLoop	chr1	168000000	169000000	168000000	7393	968089
1.8149E_BLZF1_RPL7AP21	0.226368	0	3016.81	0	coding	not_coding	OutsideLoop	chr1	169000000	169000000	169000000	5004	783527
1.8151E_BLZF1_RPL7AP21	0.226368	0	3016.81	0	coding	not_coding	OutsideLoop	chr1	169000000	169000000	169000000	23686	764845
1.8152E_BLZF1_RPL7AP21	0.226368	0	3016.81	0	coding	not_coding	OutsideLoop	chr1	169000000	169000000	169000000	29100	759431
1.8158E_BLZF1_RPL7AP21	0.226368	0	3016.81	0	coding	not_coding	OutsideLoop	chr1	169000000	169000000	169000000	61020	727511
1.8165E_BLZF1_DPT	0.226368	0	3016.81	0	coding	coding	InsideLoop	chr1	169000000	169000000	169000000	41823	680587
1.8216E_BLZF1_ENSG00000289466	0.226368	0	3016.81	0	coding	not_coding	OutsideLoop	chr1	169000000	169000000	169000000	12465	242732
1.8217E_BLZF1_ENSG00000289466	0.226368	0	3016.81	0	coding	not_coding	OutsideLoop	chr1	169000000	169000000	169000000	18372	236825
1.8218E_BLZF1_ENSG00000289466	0.226368	0	3016.81	0	coding	not_coding	OutsideLoop	chr1	169000000	169000000	169000000	26448	228749
1.8220E_BLZF1_ENSG00000289466	0.226368	0	3016.81	0	coding	not_coding	OutsideLoop	chr1	169000000	169000000	169000000	47787	207410
1.8231E_BLZF1_NME7	0.226368	0.214249	3016.81	3556.49	coding	coding	OutsideLoop	chr1	169000000	169000000	169000000	6869	6891
1.8273E_SCYL3_MROH9	0.109796	0	1680.53	0	coding	coding	OutsideLoop	chr1	171000000	170000000	171000000	5843	1047102
1.8276E_PRRC2C_FMO1	0.176395	0.014247	11220	4.96041	coding	coding	OutsideLoop	chr1	171000000	171000000	171000000	5421	242480
1.8283E_PRRC2C_CYCSP53	0.176395	0	11220	0	coding	not_coding	OutsideLoop	chr1	171000000	171000000	171000000	11311	29256
1.8284E_PRRC2C_CYCSP53	0.176395	0	11220	0	coding	not_coding	OutsideLoop	chr1	171000000	171000000	171000000	16550	24017
1.8296E_PRRC2C_MYOCOS	0.176395	0	11220	0	coding	coding	InsideLoop	chr1	172000000	171000000	172000000	36424	78667
1.8297E_PRRC2C_MYOCOS	0.176395	0	11220	0	coding	coding	InsideLoop	chr1	172000000	171000000	172000000	29903	85188
1.8298E_PRRC2C_MYOCOS	0.176395	0	11220	0	coding	coding	InsideLoop	chr1	172000000	171000000	172000000	24342	90749
1.8299E_PRRC2C_MYOCOS	0.176395	0	11220	0	coding	coding	InsideLoop	chr1	172000000	171000000	172000000	16252	98839
1.8296E_VAMP4_MYOCOS	0.288962	0	2210.74	0	coding	coding	OutsideLoop	chr1	172000000	172000000	172000000	36424	177877
1.8316E_VAMP4_METTL13	0.288962	0	2210.74	0	coding	coding	OutsideLoop	chr1	172000000	172000000	172000000	8480	48066
1.8318E_VAMP4_DNM3-IT1	0.288962	0	2210.74	0	coding	not_coding	OutsideLoop	chr1	172000000	172000000	172000000	115462	237575
1.8392E_RC3H1_RC3H1-IT1	0.206993	0	5470.04	0	coding	not_coding	InsideLoop	chr1	174000000	174000000	174000000	7929	14080
1.8395E_RC3H1_RC3H1-DT	0.206993	0	5470.04	0	coding	not_coding	OutsideLoop	chr1	174000000	174000000	174000000	10459	10611
1.8396E_RC3H1_RC3H1-DT	0.206993	0	5470.04	0	coding	not_coding	OutsideLoop	chr1	174000000	174000000	174000000	14687	14839
1.8397E_RC3H1_RC3H1-DT	0.206993	0	5470.04	0	coding	not_coding	OutsideLoop	chr1	174000000	174000000	174000000	17686	17838
1.8401E_RC3H1_RPL30P1	0.206993	0	5470.04	0	coding	not_coding	OutsideLoop	chr1	174000000	174000000	174000000	23418	44699
1.8404E_RC3H1_RPL30P1	0.206993	0	5470.04	0	coding	not_coding	InsideLoop	chr1	174000000	174000000	174000000	32995	101112
1.8406E_RC3H1_RABGAP1L-DT	0.206993	0	5470.04	0	coding	not_coding	InsideLoop	chr1	174000000	174000000	174000000	6442	144250
1.8407E_RC3H1_RABGAP1L-DT	0.206993	0	5470.04	0	coding	not_coding	InsideLoop	chr1	174000000	174000000	174000000	22262	160070
1.8433E_RABGAP1L_NDUFAF4P4	0.21929	0	7156.18	0	coding	not_coding	InsideLoop	chr1	175000000	174000000	175000000	9719	700477
1.8450E_RABGAP1L_ENSG00000289425	0.21929	0	7156.18	0	coding	not_coding	OutsideLoop	chr1	175000000	174000000	175000000	8603	816521
1.8451E_RABGAP1L_ENSG00000289425	0.21929	0	7156.18	0	coding	not_coding	OutsideLoop	chr1	175000000	174000000	175000000	12472	820390
1.8452E_RABGAP1L_RNU6-307P	0.21929	0	7156.18	0	coding	not_coding	InsideLoop	chr1	175000000	174000000	175000000	12341	824773
1.8453E_RABGAP1L_RNU6-307P	0.21929	0	7156.18	0	coding	not_coding	InsideLoop	chr1	175000000	174000000	175000000	5352	831762
1.8455E_RABGAP1L_CACYBP	0.21929	0.255978	7156.18	9723.11	coding	coding	OutsideLoop	chr1	175000000	174000000	175000000	8997	848750
1.8605E_TOR3A_TEX35	0.138609	0.21744	1420.83	144.818	coding	coding	InsideLoop	chr1	179000000	179000000	179000000	11455	557506
1.8692E_TOR1AIP1_LINC02818	0.177287	0	4428.49	0	coding	not_coding	OutsideLoop	chr1	180000000	180000000	180000000	14870	31048
1.8694E_TOR1AIP1_TOR1AIP2	0.177287	0.205852	4428.49	21585.5	coding	coding	InsideLoop	chr1	180000000	180000000	180000000	11412	15651
1.8695E_TOR1AIP1_TOR1AIP2	0.177287	0.205852	4428.49	21585.5	coding	coding	InsideLoop	chr1	180000000	180000000	180000000	6632	10871
1.8701E_TOR1AIP1_RN7SL230P	0.177287	0	4428.49	0	coding	not_coding	OutsideLoop	chr1	180000000	180000000	180000000	5715	23935
1.8702E_TOR1AIP1_RN7SL230P	0.177287	0	4428.49	0	coding	not_coding	OutsideLoop	chr1	180000000	180000000	180000000	12600	30820
1.8704E_TOR1AIP1_ENSG00000261831	0.177287	0	4428.49	0	coding	not_coding	OutsideLoop	chr1	180000000	180000000	180000000	12245	47509
1.8709E_TOR1AIP1_RPSAP16	0.177287	0	4428.49	0	coding	not_coding	InsideLoop	chr1	180000000	180000000	180000000	5345	81299
1.8711E_TOR1AIP1_ENSG00000223450	0.177287	0	4428.49	0	coding	not_coding	OutsideLoop	chr1	180000000	180000000	180000000	12912	105854
1.8713E_TOR1AIP1_ENSG00000223450	0.177287	0	4428.49	0	coding	not_coding	InsideLoop	chr1	180000000	180000000	180000000	12593	131359
1.8715E_TOR1AIP1_ENSG00000223450	0.177287	0	4428.49	0	coding	not_coding	InsideLoop	chr1	180000000	180000000	180000000	38464	157230
1.8716E_TOR1AIP1_ENSG00000223450	0.177287	0	4428.49	0	coding	not_coding	InsideLoop	chr1	180000000	180000000	180000000	59336	178102
1.8717E_TOR1AIP1_ENSG00000261817	0.177287	0	4428.49	0	coding	not_coding	OutsideLoop	chr1	180000000	180000000	180000000	56030	185818
1.8718E_TOR1AIP1_ENSG00000261817	0.177287	0	4428.49	0	coding	not_coding	OutsideLoop	chr1	180000000	180000000	180000000	45669	196179
1.8719E_TOR1AIP1_ENSG00000261817	0.177287	0	4428.49	0	coding	not_coding	OutsideLoop	chr1	180000000	180000000	180000000	28265	213583
1.8720E_TOR1AIP1_ENSG00000261817	0.177287	0	4428.49	0	coding	not_coding	OutsideLoop	chr1	180000000	180000000	180000000	16872	224976
1.8729E_TOR1AIP1_QSOX1	0.177287	0.058645	4428.49	1168.2	coding	coding	OutsideLoop	chr1	180000000	180000000	180000000	23765	296592
1.8732E_TOR1AIP1_VDAC1P4	0.177287	0	4428.49	0	coding	not_coding	InsideLoop	chr1	180000000	180000000	180000000	5695	547063
1.8734E_TOR1AIP1_MIR3121	0.177287	0	4428.49	0	coding	not_coding	InsideLoop	chr1	180000000	180000000	180000000	24951	581299
1.8694E_CEP350_TOR1AIP2	0.205413	0.205852	6475.04	21585.5	coding	coding	InsideLoop	chr1	180000000	180000000	180000000	11412	88283
1.8709E_CEP350_RPSAP16	0.205413	0	6475.04	0	coding	not_coding	InsideLoop	chr1	180000000	180000000	180000000	5345	8667
1.8772E_XPR1_LINC02816	0.208476	0	4091.86	0	coding	not_coding	InsideLoop	chr1	181000000	181000000	181000000	70582	204047
1.8774E_XPR1_LINC02816	0.208476	0	4091.86	0	coding	not_coding	InsideLoop	chr1	181000000	181000000	181000000	57688	216941
1.8775E_XPR1_LINC02816	0.208476	0	4091.86	0	coding	not_coding	InsideLoop	chr1	181000000	181000000	181000000	51097	223532
1.8776E_XPR1_LINC02816	0.208476	0	4091.86	0	coding	not_coding	InsideLoop	chr1	181000000	181000000	181000000	43347	231282
1.8778E_XPR1_LINC02816	0.208476	0	4091.86	0	coding	not_coding	InsideLoop	chr1	181000000	181000000	181000000	24203	250426
1.8772E_KIAA1614_LINC02816	0.401762	0	214.546	0	coding	not_coding	OutsideLoop	chr1	181000000	181000000	181000000	70582	76828
1.8774E_KIAA1614_LINC02816	0.401762	0	214.546	0	coding	not_coding	OutsideLoop	chr1	181000000	181000000	181000000	57688	63934
1.8772E_STX6_LINC02816	0.322047	0	822.174	0	coding	not_coding	OutsideLoop	chr1	181000000	181000000	181000000	70582	187052
1.8778E_STX6_LINC02816	0.322047	0	822.174	0	coding	not_coding	OutsideLoop	chr1	181000000	181000000	181000000	24203	140673
1.8778E_MR1_LINC02816	0.221983	0	1859.91	0	coding	not_coding	OutsideLoop	chr1	181000000	181000000	181000000	24203	150926
1.8778E_IER5_LINC02816	0.143207	0	195.762	0	coding	not_coding	OutsideLoop	chr1	181000000	181000000	181000000	24203	206252
1.8869E_RNASEL_RGSL1	0.418142	0	1812.67	0	coding	coding	InsideLoop	chr1	182000000	183000000	182000000	49564	130500
1.8884E_RNASEL_ENSG00000271269	0.418142	0	1812.67	0	coding	not_coding	OutsideLoop	chr1	183000000	183000000	183000000	19104	163640
1.8885E_RNASEL_NPL	0.418142	0.61201	1812.67	504.504	coding	coding	InsideLoop	chr1	183000000	183000000	183000000	6908	193129
1.8888E_RNASEL_NPL	0.418142	0.61201	1812.67	504.504	coding	coding	OutsideLoop	chr1	183000000	183000000	183000000	13566	213603
1.8889E_RNASEL_NPL	0.418142	0.61201	1812.67	504.504	coding	coding	OutsideLoop	chr1	183000000	183000000	183000000	16937	216974
1.8890E_RNASEL_DHX9	0.418142	0.199686	1812.67	5438.18	coding	coding	InsideLoop	chr1	183000000	183000000	183000000	21285	228806
1.8893E_RNASEL_DHX9-AS1	0.418142	0	1812.67	0	coding	not_coding	InsideLoop	chr1	183000000	183000000	183000000	9913	260218
1.8896E_RNASEL_DHX9-AS1	0.418142	0	1812.67	0	coding	not_coding	InsideLoop	chr1	183000000	183000000	183000000	41613	291918
1.8881E_RGS16_RGS8	0.883414	0	8509.2	0	coding	coding	OutsideLoop	chr1	183000000	183000000	183000000	25794	54404
1.8882E_RGS16_RGS8	0.883414	0	8509.2	0	coding	coding	InsideLoop	chr1	183000000	183000000	183000000	13838	94036
1.8883E_RGS16_ENSG00000271269	0.883414	0	8509.2	0	coding	not_coding	InsideLoop	chr1	183000000	183000000	183000000	6239	123164
1.8884E_RGS16_ENSG00000271269	0.883414	0	8509.2	0	coding	not_coding	OutsideLoop	chr1	183000000	183000000	183000000	19104	148507
1.8885E_RGS16_NPL	0.883414	0.61201	8509.2	504.504	coding	coding	InsideLoop	chr1	183000000	183000000	183000000	6908	177996
1.8888E_RGS16_NPL	0.883414	0.61201	8509.2	504.504	coding	coding	OutsideLoop	chr1	183000000	183000000	183000000	13566	198470
1.8889E_RGS16_NPL	0.883414	0.61201	8509.2	504.504	coding	coding	OutsideLoop	chr1	183000000	183000000	183000000	16937	201841
1.8890E_RGS16_DHX9	0.883414	0.199686	8509.2	5438.18	coding	coding	InsideLoop	chr1	183000000	183000000	183000000	21285	213673
1.8891E_RGS16_DHX9	0.883414	0.199686	8509.2	5438.18	coding	coding	InsideLoop	chr1	183000000	183000000	183000000	17429	217529
1.8893E_RGS16_DHX9-AS1	0.883414	0	8509.2	0	coding	not_coding	InsideLoop	chr1	183000000	183000000	183000000	9913	245085
1.8896E_RGS16_DHX9-AS1	0.883414	0	8509.2	0	coding	not_coding	InsideLoop	chr1	183000000	183000000	183000000	41613	276785
1.8941E_NMNAT2_ENSG00000286372	0.368033	0	3503.77	0	coding	not_coding	InsideLoop	chr1	183000000	183000000	183000000	18569	64079
1.8960E_NMNAT2_ARPC5	0.368033	0.142633	3503.77	10737.9	coding	coding	OutsideLoop	chr1	184000000	183000000	184000000	11054	206349
1.8938E_SMG7-AS1_ENSG00000286372	0.202397	0	61.0912	0	not_coding	not_coding	OutsideLoop	chr1	183000000	183000000	183000000	33563	133589
1.8940E_SMG7-AS1_ENSG00000286372	0.202397	0	61.0912	0	not_coding	not_coding	OutsideLoop	chr1	183000000	183000000	183000000	23102	123128
1.8941E_SMG7-AS1_ENSG00000286372	0.202397	0	61.0912	0	not_coding	not_coding	OutsideLoop	chr1	183000000	183000000	183000000	18569	118595
1.8952E_SMG7-AS1_SMG7	0.202397	0.217733	61.0912	3322.05	not_coding	coding	OutsideLoop	chr1	183000000	183000000	183000000	16677	15997
1.8953E_SMG7-AS1_SMG7	0.202397	0.217733	61.0912	3322.05	not_coding	coding	OutsideLoop	chr1	183000000	183000000	184000000	34692	34012
1.8954E_SMG7-AS1_SMG7	0.202397	0.217733	61.0912	3322.05	not_coding	coding	OutsideLoop	chr1	183000000	183000000	184000000	52093	51413
1.8955E_SMG7-AS1_ENSG00000289732	0.202397	0	61.0912	0	not_coding	not_coding	InsideLoop	chr1	184000000	183000000	184000000	38522	75756
1.8956E_SMG7-AS1_ENSG00000289732	0.202397	0	61.0912	0	not_coding	not_coding	InsideLoop	chr1	184000000	183000000	184000000	19688	94590
1.8957E_SMG7-AS1_ENSG00000289732	0.202397	0	61.0912	0	not_coding	not_coding	InsideLoop	chr1	184000000	183000000	184000000	5518	108760
1.8960E_SMG7-AS1_ARPC5	0.202397	0.142633	61.0912	10737.9	not_coding	coding	OutsideLoop	chr1	184000000	183000000	184000000	11054	151833
1.8961E_SMG7-AS1_ARPC5	0.202397	0.142633	61.0912	10737.9	not_coding	coding	OutsideLoop	chr1	184000000	183000000	184000000	5908	156979
1.8988E_SMG7-AS1_COLGALT2	0.202397	0.446809	61.0912	474.104	not_coding	coding	OutsideLoop	chr1	184000000	183000000	184000000	125105	439728
1.8989E_SMG7-AS1_COLGALT2	0.202397	0.446809	61.0912	474.104	not_coding	coding	OutsideLoop	chr1	184000000	183000000	184000000	114729	450104
1.8994E_SMG7-AS1_COLGALT2	0.202397	0.446809	61.0912	474.104	not_coding	coding	InsideLoop	chr1	184000000	183000000	184000000	83957	480876
1.8998E_SMG7-AS1_COLGALT2	0.202397	0.446809	61.0912	474.104	not_coding	coding	OutsideLoop	chr1	184000000	183000000	184000000	10146	554687
1.8988E_RGL1_COLGALT2	0.421178	0.446809	3562.99	474.104	coding	coding	OutsideLoop	chr1	184000000	184000000	184000000	125105	276539
1.8989E_RGL1_COLGALT2	0.421178	0.446809	3562.99	474.104	coding	coding	OutsideLoop	chr1	184000000	184000000	184000000	114729	286915
1.8971E_RGL1_ENSG00000227554	0.421178	0	3562.99	0	coding	not_coding	OutsideLoop	chr1	184000000	184000000	184000000	19543	99309
1.8972E_RGL1_ENSG00000227554	0.421178	0	3562.99	0	coding	not_coding	InsideLoop	chr1	184000000	184000000	184000000	22529	141381
1.8988E_TSEN15_COLGALT2	0.230031	0.446809	3275.21	474.104	coding	coding	InsideLoop	chr1	184000000	184000000	184000000	125105	139027
[truncated: 15,697 more rows]

## Sheet: delta.lp-skp-genes
E_lpG_NG	ESS_delta.lp	ESS_delta.nrst	EXPR_delta.lp	EXPR_delta.nrst	codingstats.lp	codingstats.nrst	position.nrst	chr	tss.nrst	tss.lp	E.midpoint	E_NG_linear.dist	E_lpG_linear.dist
[truncated: 786 more rows]

[truncated: 2 more sheets: acinar.lp-skp-genes, duct.lp-skp-genes]
