# Supplementary material for: Predictive prioritization of enhancers associated with pancreatic disease risk
Source: Cell Genom. 2025 Oct 16;6(1):101040. doi: 10.1016/j.xgen.2025.101040 (PMC12926207; doi:10.1016/j.xgen.2025.101040)
Supplement: Table S7. Summary of descriptive attributes of forests generated in this study for each cell type, as well as the consensus forests, related to Figure 3 [file mmc7.xlsx]

## Sheet: Description
	This table contains information of consensus forests, and forests identified in each cell type
	TABS for each cell type specific forests
	xxx_stats	contains descriptive attributes of each forest as detailed in the fields below
	xxx_tree_list	contains the list of trees in each forest, detailed in the field list below
	xxx_stats: FIELDS
	forest_id	unique identifier of a forest, defined as the ID of the most 5' tree in genomic position, and that tree's ID becomes the forest's ID
	chr	chromosome number of the forest's location
	start	chromosome position of the most 5' node of the forest
	end	chromosome position of the most 3' node of the forest
	span (bp)	the linear genomic distance between "start" and "end" positions
	number_of_nodes	total number of nodes in the forest
	number_of_trees	total number of trees (or promoters) within a forest
	number_of_trees_with_PPLoops	total number of trees (or promoters) forming promoter-promoter interactions with a forest
	number_of_PPLoops	total number of promoter-promoter interactions within a forest
	number_of_Enodes	total number of enhancer nodes within a forest
	number_of_shared.Enodes	total number of enhancer nodes connecting 2 or more trees within a forest
	category_of_tree.connection	Indicates how the trees in a forest are interconnected:
		PP- trees are connected via promoter-promoter interactions only
		shared_E- trees are connected via shared enhancer node(s) only
		both: Trees are connected through both promoter-promoter interactions and shared enhancer nodes
	corresponding.consensus.forest	The corresponding consensus forest that matches the forest identified in this cell type
	xxx_tree_list: FIELDS
	forest_id	unique identifier of a forest, defined as the id of the first tree on 5' end of a forest, and the tree_id of said tree becomes the id of this forest
	tree_id	the id of the trees belong to a forest
	number_of_nodes_per_tree	total number of nodes of a tree corresponds to "tree_id"
	coresponding.consensus.forest	indicates the corresponding consesus forest
	TAB for consensus. forest
	contains forest information derived from concensus loop/network data
	consensus. forest: FIELDS
	consensus.forest_id	unique identifier of a consensus forest
	tree_id	Identifier of each tree belong to a consensus forest
	number_of_nodes_per_tree	total number of nodes belonging to "tree_id"

## Sheet: alpha_stats
forest_id	chr	start	end	span (bp)	number_of_nodes	number_of_trees	number_of_trees_with_PPLoops	number_of_PPLoops	number_of_Enodes	number_of_shared.Enodes	category_of_tree.connection	corresponding.consensus.forest
1.10141P.NEK2-DT	chr1	211674393	213004931	1330539	55	17	13	12	38	22	both	1.10141P.NEK2-DT
1.10173P.RPL21P28	chr1	212053431	212448978	395548	5	2	0	0	3	2	shared_E	1.10141P.NEK2-DT
1.10325P.PROX1-AS1	chr1	213118988	214127851	1008864	57	4	4	3	53	21	both	1.10141P.NEK2-DT
1.10505P.MIR664A	chr1	220176490	220799066	622577	58	22	21	39	36	20	both	1.10505P.MIR664A
1.10609P.DUSP10	chr1	221435404	222661581	1226178	29	8	8	9	21	2	both	1.10579P.HLX-AS1
1.10679P.AIDA	chr1	222710352	223694589	984238	8	3	0	0	5	2	shared_E	1.10579P.HLX-AS1
1.10716P.TLR5	chr1	223140498	223665929	525432	15	4	3	2	11	10	both	1.10579P.HLX-AS1
1.10753P.CAPN2	chr1	223698237	223990829	292593	7	3	0	0	4	2	shared_E	1.10579P.HLX-AS1
1.10773P.TP53BP2	chr1	223830379	223884795	54417	6	3	3	2	3	0	PP	1.10579P.HLX-AS1
1.10785P.FBXO28	chr1	224112917	224928662	815746	38	14	12	12	24	8	both	1.10579P.HLX-AS1
1.10858P.LBR	chr1	225424355	226058233	633879	27	8	8	9	19	10	both	1.10858P.LBR
1.10928P.H3-3A	chr1	225984420	226355362	370943	17	7	6	6	10	2	both	1.10858P.LBR
1.10986P.PSEN2	chr1	226628554	230420956	3792403	152	53	51	98	99	51	both	1.10961P.STUM
1.11319P.COG2	chr1	230641198	231609882	968685	45	13	12	15	32	15	both	1.10961P.STUM
1.11406P.ENSG00000286071	chr1	231849630	233251175	1401546	44	11	9	9	33	12	both	1.11406P.ENSG00000286071
1.114P.ENSG00000271806	chr1	2126035	3451783	1325749	27	16	14	28	11	8	both	1.114P.ENSG00000271806
1.11511P.PCNX2	chr1	233292708	235969723	2677016	203	65	64	193	138	89	both	1.11406P.ENSG00000286071
1.11790P.ENSG00000235371	chr1	236094344	237559484	1465141	48	17	17	40	31	22	both	1.11790P.ENSG00000235371
1.11873P.ENSG00000237250	chr1	237863684	238945869	1082186	21	3	0	0	18	9	shared_E	1.11873P.ENSG00000237250
1.11958P.FMN2	chr1	240021901	240610692	588792	14	5	5	5	9	7	both	1.11958P.FMN2
1.12001P.RFKP1	chr1	240738508	241517363	778856	58	7	0	0	51	42	shared_E	1.12001P.RFKP1
1.12077P.CEP170	chr1	243217510	243266558	49049	4	2	2	1	2	0	PP	1.12071P.PLD5
1.12082P.MIR4677	chr1	243344447	244045713	701267	10	4	3	2	6	5	both	1.12071P.PLD5
1.1209P.RCC2-AS1	chr1	17125735	17408716	282982	3	2	0	0	1	1	shared_E	1.944P.PRDM2
1.1212P.RCC2	chr1	17422842	18576532	1153691	44	5	2	1	39	20	both	1.944P.PRDM2
1.12150P.ENSG00000287601	chr1	244459407	246722376	2262970	67	20	14	22	47	26	both	1.12071P.PLD5
1.12269P.AHCTF1	chr1	246908664	247342256	433593	13	5	5	5	8	1	both	1.12269P.AHCTF1
1.12291P.MIR3124	chr1	248812995	248904514	91520	9	4	4	4	5	1	both	1.12269P.AHCTF1
1.1293P.ALDH4A1	chr1	18901729	19700785	799057	55	20	20	45	35	26	both	1.944P.PRDM2
1.1408P.PLA2G2E	chr1	19881383	20632652	751270	46	16	15	18	30	12	both	1.944P.PRDM2
1.1484P.KIF17	chr1	20688286	22892584	2204299	130	42	36	60	88	50	both	1.944P.PRDM2
1.1722P.LUZP1	chr1	23115007	23176732	61726	3	2	2	1	1	0	PP	1.1722P.LUZP1
1.1739P.HNRNPR	chr1	22969567	23957909	988343	30	16	16	24	14	2	both	1.1722P.LUZP1
1.1780P.RPL11	chr1	23690572	23741511	50940	5	2	2	1	3	0	PP	1.1722P.LUZP1
1.1840P.IFNLR1	chr1	24135765	26416231	2280467	112	43	42	74	69	45	both	1.1722P.LUZP1
1.184P.ENSG00000279839	chr1	2992784	3337739	344956	14	4	4	3	10	0	PP	1.114P.ENSG00000271806
1.1P.LINC01409	chr1	776876	850498	73623	6	4	4	4	2	1	both	1.1P.LINC01409
1.2057P.RPS6KA1	chr1	26481385	31152047	4670663	195	75	68	128	120	60	both	1.1722P.LUZP1
1.229P.LINC01346	chr1	3909676	5977026	2067351	50	8	0	0	42	30	shared_E	1.229P.LINC01346
1.2470P.RNU6-40P	chr1	31464785	31520388	55604	4	3	0	0	1	1	shared_E	1.1722P.LUZP1
1.2486P.PEF1-AS1	chr1	31614068	33478358	1864291	123	52	51	96	71	33	both	1.1722P.LUZP1
1.26P.HES4	chr1	957661	1905760	948100	69	47	44	96	22	16	both	1.1P.LINC01409
1.2717P.DLGAP3	chr1	34848369	35780995	932627	31	16	16	18	15	2	both	1.1722P.LUZP1
1.2801P.AGO1	chr1	35881560	40978065	5096506	203	88	86	152	115	64	both	1.1722P.LUZP1
1.314P.KCNAB2	chr1	6038354	6631998	593645	29	15	14	20	14	9	both	1.314P.KCNAB2
1.3216P.ENSG00000287400	chr1	41120971	41235522	114552	3	2	2	1	1	0	PP	1.1722P.LUZP1
1.3219P.RPL36AP9	chr1	41263604	41405562	141959	6	4	4	4	2	1	both	1.1722P.LUZP1
1.3246P.HIVEP3	chr1	41564733	43074805	1510073	59	19	13	18	40	23	both	1.1722P.LUZP1
1.3359P.EBNA1BP2	chr1	43163393	46724444	3561052	190	77	73	133	113	51	both	1.1722P.LUZP1
1.362P.LINC01672	chr1	6723474	12614749	5891276	296	100	93	165	196	123	both	1.314P.KCNAB2
1.3882P.AGBL4	chr1	48571234	50347346	1776113	51	10	10	16	41	23	both	1.3837P.ENSG00000286597
1.3952P.CDKN2C	chr1	50631634	53237356	2605723	155	60	55	91	95	46	both	1.3952P.CDKN2C
1.4174P.YIPF1	chr1	53836878	61846837	8009960	284	72	64	111	212	98	both	1.4174P.YIPF1
1.430P.PER3	chr1	7770179	7794724	24546	3	2	2	1	1	0	PP	1.314P.KCNAB2
1.4722P.ENSG00000270549	chr1	62506534	63529490	1022957	10	6	6	6	4	2	both	1.4722P.ENSG00000270549
1.4746P.PGM1	chr1	63589682	65418955	1829274	79	22	19	21	57	43	both	1.4722P.ENSG00000270549
1.4900P.PDE4B	chr1	65945337	66435672	490336	12	2	2	1	10	3	both	1.4900P.PDE4B
1.4915P.MIER1	chr1	66923464	67428366	504903	15	5	5	4	10	5	both	1.4912P.DYNLT5
1.4941P.RNU6-387P	chr1	67392378	67419382	27005	5	2	2	1	3	1	both	1.4941P.RNU6-387P
1.4944P.LINC01702	chr1	67520850	68111772	590923	35	9	7	10	26	17	both	1.4912P.DYNLT5
1.5023P.LRRC40	chr1	70134365	71079128	944764	34	12	12	13	22	4	both	1.5023P.LRRC40
1.5096P.LRRC53	chr1	74196206	75722774	1526569	7	4	3	2	3	3	both	1.5096P.LRRC53
1.5114P.ST6GALNAC3	chr1	76146268	77114351	968084	27	4	4	3	23	11	both	1.5114P.ST6GALNAC3
1.5159P.AK5	chr1	77152991	77698738	545748	20	5	5	5	15	8	both	1.5155P.PIGK
1.5245P.TTLL7	chr1	83917672	85701457	1783786	78	24	23	34	54	27	both	1.5245P.TTLL7
1.5393P.ODF2L	chr1	86372598	87078245	705648	30	8	7	5	22	12	both	1.5245P.TTLL7
1.5469P.RBMXL1	chr1	88936348	90006283	1069936	32	7	5	3	25	11	both	1.5469P.RBMXL1
1.5560P.HFM1	chr1	91396069	91923751	527683	4	3	2	1	1	1	both	1.5552P.ZNF644
1.5655P.CCDC18	chr1	92957348	95231205	2273858	115	31	27	43	84	46	both	1.5639P.ENSG00000207022
1.5885P.PLPPR5	chr1	99002920	99482220	479301	13	3	0	0	10	3	shared_E	1.5885P.PLPPR5
1.5925P.ENSG00000288826	chr1	99848805	101024360	1175556	31	13	12	14	18	4	both	1.5925P.ENSG00000288826
1.6049P.ENSG00000280186	chr1	108179656	110485202	2305547	110	51	47	88	59	36	both	1.5992P.PRMT6
1.6240P.KCNA2	chr1	110536178	110774645	238468	10	2	2	1	8	0	PP	1.6240P.KCNA2
1.6253P.DRAM2	chr1	111138562	115990996	4852435	165	62	55	104	103	63	both	1.6253P.DRAM2
1.6570P.SLC22A15	chr1	115770426	115975325	204900	4	2	2	1	2	0	PP	1.6253P.DRAM2
1.6587P.LINC01779	chr1	116150459	116488024	337566	16	10	10	20	6	3	both	1.6253P.DRAM2
1.6639P.NEFHP1	chr1	116737565	117042334	304770	3	2	0	0	1	1	shared_E	1.6253P.DRAM2
1.6699P.MAN1A2	chr1	117125547	117873538	747992	31	8	5	3	23	15	both	1.6253P.DRAM2
1.6779P.HMGCS2	chr1	119727622	120551962	824341	14	4	4	4	10	0	PP	1.6767P.ZNF697
1.6828P.RNVU1-28	chr1	143723450	146375227	2651778	6	5	5	4	1	0	PP	1.6828P.RNVU1-28
1.6830P.PDZK1	chr1	145685254	145710670	25417	4	3	3	3	1	0	PP	1.6830P.PDZK1
1.6847P.NUDT17	chr1	145845002	146049995	204994	22	15	15	40	7	7	both	1.6830P.PDZK1
1.6878P.PRKAB2	chr1	147155575	148036399	880825	35	12	11	17	23	15	both	1.6878P.PRKAB2
1.6931P.RNVU1-2	chr1	148371048	148521596	150549	10	7	7	12	3	1	both	1.6927P.RNVU1-1
1.6943P.H2AC20	chr1	149810344	151987244	2176901	157	81	81	202	76	48	both	1.6941P.H2BC19P
1.7186P.NBPF18P	chr1	152018510	152458374	439865	6	2	0	0	4	1	shared_E	1.6941P.H2BC19P
1.7247P.ENSG00000238279	chr1	153503462	157029621	3526160	288	141	141	449	147	91	both	1.6941P.H2BC19P
1.7649P.ETV3	chr1	157090851	157144154	53304	6	5	5	6	1	0	PP	1.6941P.H2BC19P
1.7652P.ENSG00000229961	chr1	157162176	157510700	348525	7	2	0	0	5	4	shared_E	1.6941P.H2BC19P
1.7690P.DUSP23	chr1	159161279	161778021	2616743	83	52	51	106	31	14	both	1.6941P.H2BC19P
1.7895P.CCDC190	chr1	162840393	163310379	469987	39	11	11	18	28	21	both	1.7895P.CCDC190
1.7965P.PBX1	chr1	163558406	165075032	1516627	24	7	7	11	17	10	both	1.7965P.PBX1
1.8013P.ENSG00000236206	chr1	165257761	167453915	2196155	31	14	14	17	17	8	both	1.8004P.RXRG
1.8085P.MPZL1	chr1	167709828	168073910	364083	17	5	5	5	12	3	both	1.8004P.RXRG
1.8116P.ANKRD36BP1	chr1	168177484	169815074	1637591	82	23	19	32	59	42	both	1.8004P.RXRG
1.8288P.PRRC2C	chr1	171471745	172726468	1254724	39	10	9	8	29	11	both	1.8004P.RXRG
1.8357P.SLC25A38P1	chr1	172744169	175143254	2399086	62	21	21	27	41	10	both	1.8004P.RXRG
1.8485P.MORF4L1P7	chr1	176361470	177945233	1583764	75	5	0	0	70	57	shared_E	1.8485P.MORF4L1P7
1.8570P.SEC16B	chr1	177949863	178288889	339027	16	5	4	4	11	6	both	1.8570P.SEC16B
1.8608P.C1orf220	chr1	178309154	181433350	3124197	134	37	34	44	97	43	both	1.8570P.SEC16B
1.8684P.ENSG00000243062	chr1	179708126	179812565	104440	7	2	2	1	5	0	PP	1.8570P.SEC16B
1.8856P.LINC01344	chr1	182087000	182793986	706987	16	7	7	6	9	0	PP	1.8830P.CACNA1E
1.8886P.NPL	chr1	182586791	182887630	300840	8	4	4	4	4	0	PP	1.8830P.CACNA1E
1.8905P.LAMC1	chr1	183020705	186382637	3361933	98	24	24	25	74	25	both	1.8830P.CACNA1E
1.9181P.UCHL5	chr1	192484875	194293521	1808647	21	7	6	6	14	1	both	1.9147P.RGS1
1.9201P.ZBTB41	chr1	197187177	197331951	144775	11	3	3	2	8	0	PP	1.9201P.ZBTB41
1.9217P.C1orf53	chr1	197539187	198155607	616421	5	4	4	3	1	0	PP	1.9201P.ZBTB41
1.9336P.ASCL5	chr1	201109206	201165836	56631	5	4	3	2	1	1	both	1.9492P.PPFIA4
1.9364P.ENSG00000224818	chr1	201447268	202142306	695039	63	25	24	41	38	28	both	1.9492P.PPFIA4
1.9476P.KDM5B	chr1	202787967	202963702	175736	8	5	5	6	3	0	PP	1.9492P.PPFIA4
1.9506P.LINC01353	chr1	203266999	211612276	8345278	360	142	134	242	218	137	both	1.9492P.PPFIA4
1.981P.KAZN	chr1	14927253	17009633	2082381	131	64	64	122	67	34	both	1.944P.PRDM2
10.102P.ADARB2	chr10	1126483	1229624	103142	8	2	2	1	6	6	both	10.1P.ZMYND11
10.1218P.OTUD1	chr10	23391830	23446359	54530	5	2	2	1	3	0	PP	10.691P.ENSG00000273474
10.1247P.KIAA1217	chr10	23994428	24499683	505256	24	4	2	1	20	10	both	10.691P.ENSG00000273474
10.124P.PFKP	chr10	3058070	6011232	2953163	179	63	54	63	116	38	both	10.1P.ZMYND11
10.1297P.RNA5SP305	chr10	24595263	25691272	1096010	32	10	8	20	22	15	both	10.691P.ENSG00000273474
10.1373P.RNA5SP306	chr10	25722981	26566839	843859	48	3	3	3	45	25	both	10.691P.ENSG00000273474
10.1470P.ANKRD26	chr10	27080108	30622500	3542393	94	24	19	18	70	29	both	10.691P.ENSG00000273474
10.1708P.LINC02644	chr10	30725398	34718739	3993342	169	24	23	32	145	75	both	10.691P.ENSG00000273474
10.1733P.DDX10P1	chr10	30745164	31804331	1059168	55	11	11	13	44	11	both	10.691P.ENSG00000273474
10.2111P.CUL2	chr10	35083463	35577526	494064	12	6	6	5	6	0	PP	10.691P.ENSG00000273474
10.2172P.ZNF33A	chr10	37855933	38401603	545671	10	6	6	8	4	1	both	10.2172P.ZNF33A
10.2185P.ENSG00000285884	chr10	42549102	46027042	3477941	56	30	28	47	26	14	both	10.2180P.LINC00839
10.2396P.ASAH2	chr10	50227312	50888990	661679	49	12	10	10	37	17	both	10.2392P.FAM21EP
10.2465P.CSTF2T	chr10	51073203	51697830	624628	3	2	2	1	1	0	PP	10.2392P.FAM21EP
10.2494P.ENSG00000223841	chr10	57332807	58015425	682619	31	2	2	1	29	7	both	10.2494P.ENSG00000223841
10.2597P.SLC16A9	chr10	59626609	59904265	277657	19	3	2	1	16	7	both	10.2505P.TPT1P10
10.2661P.RHOBTB1	chr10	60801826	63765710	2963885	124	22	22	30	102	50	both	10.2650P.ANK3
10.2887P.RN7SL394P	chr10	67762907	68962527	1199621	54	24	23	43	30	8	both	10.2855P.ENSG00000277056
10.3005P.ENSG00000287306	chr10	69207554	69499054	291501	7	3	3	2	4	0	PP	10.2855P.ENSG00000277056
10.3028P.MACROH2A2	chr10	70051320	70402982	351663	19	11	7	8	8	4	both	10.3028P.MACROH2A2
10.3090P.SGPL1	chr10	70454819	71284742	829924	18	5	3	2	13	8	both	10.3028P.MACROH2A2
10.3124P.SLC29A3	chr10	71306910	75259683	3952774	223	67	62	133	156	82	both	10.3028P.MACROH2A2
10.3506P.SPA17P1	chr10	75376420	76971148	1594729	11	3	0	0	8	5	shared_E	10.3028P.MACROH2A2
10.3619P.KCNMA1-AS2	chr10	77110760	80213089	3102330	186	39	27	45	147	106	both	10.3028P.MACROH2A2
10.3857P.RPS12P18	chr10	79545105	79923410	378306	3	2	0	0	1	1	shared_E	10.3856P.RPS12P18
10.3859P.SFTPA2	chr10	79560739	79994713	433975	4	2	0	0	2	1	shared_E	10.3028P.MACROH2A2
10.3888P.MAT1A	chr10	80251322	80507940	256619	16	8	8	10	8	5	both	10.3028P.MACROH2A2
10.3937P.ENSG00000287475	chr10	86398770	86589135	190366	10	3	2	1	7	4	both	10.3937P.ENSG00000287475
10.3965P.BMPR1A	chr10	86665017	87149126	484110	25	9	5	4	16	6	both	10.3937P.ENSG00000287475
10.3P.RNA5SP297	chr10	139944	1076819	936876	71	17	14	27	54	47	both	10.1P.ZMYND11
10.4009P.MINPP1	chr10	87502678	88868389	1365712	69	14	10	9	55	19	both	10.3937P.ENSG00000287475
10.4132P.LIPA	chr10	89216274	89700307	484034	40	14	12	13	26	13	both	10.4123P.ACTA2-AS1
10.4194P.PCGF5	chr10	91064842	91243215	178374	17	2	2	1	15	5	both	10.4183P.ANKRD1
10.4219P.HECTD2	chr10	90897196	92854216	1957021	63	23	18	20	40	28	both	10.4219P.HECTD2
10.4387P.FRA10AC1	chr10	93698813	94448009	749197	38	10	10	11	28	13	both	10.4219P.HECTD2
10.4447P.ENSG00000274691	chr10	95168259	95661928	493670	32	7	6	6	25	15	both	10.4447P.ENSG00000274691
10.446P.RBM17	chr10	6085666	6434329	348664	17	4	3	3	13	8	both	10.1P.ZMYND11
10.4503P.TCTN3	chr10	95678484	95861667	183184	3	2	2	1	1	0	PP	10.4447P.ENSG00000274691
10.4506P.CCNJ	chr10	96041477	96318903	277427	6	4	4	3	2	0	PP	10.4447P.ENSG00000274691
10.4543P.TM9SF3	chr10	96389169	97747464	1358296	31	10	8	9	21	5	both	10.4535P.TLL2
10.4589P.SLIT1-AS1	chr10	97054230	97227645	173416	12	2	2	1	10	4	both	10.4535P.TLL2
10.4618P.ENSG00000231970	chr10	97386783	97665829	279047	15	7	7	7	8	3	both	10.4535P.TLL2
10.4659P.SFRP5	chr10	97752688	97871724	119037	9	3	3	2	6	4	both	10.4535P.TLL2
10.4681P.ENSG00000278752	chr10	98074242	99729515	1655274	64	15	13	18	49	33	both	10.4535P.TLL2
10.478P.PRKCQ-AS1	chr10	6578699	6616797	38099	4	2	0	0	2	2	shared_E	10.478P.PRKCQ-AS1
10.4816P.CWF19L1	chr10	100266254	100522327	256074	15	9	8	9	6	5	both	10.4535P.TLL2
10.4855P.ENSG00000273476	chr10	100947236	100977781	30546	3	2	2	1	1	0	PP	10.4535P.TLL2
10.4857P.LZTS2	chr10	100994637	101059457	64821	7	3	3	2	4	2	both	10.4535P.TLL2
10.4912P.KCNIP2	chr10	101828332	104347658	2519327	191	67	64	170	124	74	both	10.4535P.TLL2
10.500P.ATP5F1C	chr10	7752895	7816730	63836	6	2	2	1	4	2	both	10.485P.ENSG00000230121
10.5227P.XPNPEP1	chr10	109883399	110991046	1107648	55	16	14	19	39	14	both	10.5220P.RNU4-5P
10.5375P.ZDHHC6	chr10	112444220	113549055	1104836	14	3	0	0	11	6	shared_E	10.5220P.RNU4-5P
10.537P.USP6NL	chr10	11491456	11754019	262564	12	3	3	2	9	0	PP	10.526P.USP6NL
10.5448P.CASP7	chr10	113677883	114161481	483599	42	13	11	17	29	17	both	10.5220P.RNU4-5P
10.5532P.ENSG00000229668	chr10	114295096	115138266	843171	51	11	11	12	40	14	both	10.5220P.RNU4-5P
10.5668P.ENO4	chr10	116673456	117173803	500348	13	2	2	1	11	4	both	10.5633P.RNU6-1090P
10.567P.UPF2	chr10	11985414	13098417	1113004	20	7	7	7	13	2	both	10.526P.USP6NL
10.5705P.ENSG00000277879	chr10	117220782	117372943	152162	12	2	2	1	10	3	both	10.5633P.RNU6-1090P
10.5740P.SLC25A18P1	chr10	118561869	119098788	536920	31	9	9	11	22	8	both	10.5740P.SLC25A18P1
10.5803P.TIAL1	chr10	119582007	119907247	325241	14	8	8	8	6	1	both	10.5740P.SLC25A18P1
10.5932P.ATE1	chr10	120933471	122255860	1322390	24	6	6	7	18	11	both	10.5845P.WDR11-DT
10.5976P.RNU6-728P	chr10	122305447	122378941	73495	6	2	2	1	4	1	both	10.5971P.BTBD16
10.6014P.ACADSB	chr10	122952424	124413461	1461038	7	4	4	3	3	0	PP	10.6000P.CUZD1
10.6098P.ENSG00000249456	chr10	124915352	127375895	2460544	67	19	17	22	48	28	both	10.6000P.CUZD1
10.6282P.GLRX3	chr10	129869554	133398071	3528518	67	30	28	37	37	19	both	10.6273P.EBF3-AS1
10.664P.PHYH	chr10	13157583	13585975	428393	20	6	6	5	14	5	both	10.526P.USP6NL
10.744P.FAM107B	chr10	13593373	15127009	1533637	48	17	16	35	31	20	both	10.691P.ENSG00000273474
10.844P.ENSG00000286958	chr10	16815892	17252905	437014	15	3	2	1	12	8	both	10.691P.ENSG00000273474
10.885P.HACD1	chr10	17595097	23085484	5490388	217	41	41	75	176	82	both	10.691P.ENSG00000273474
11.1055P.ENSG00000289116	chr11	15286493	16631608	1345116	59	6	0	0	53	44	shared_E	11.1020P.ENSG00000254695
11.1158P.RPL36AP37	chr11	16780016	18797623	2017608	99	35	33	55	64	34	both	11.1020P.ENSG00000254695
11.1319P.MIR4486	chr11	19544447	20054480	510034	30	4	4	4	26	12	both	11.1299P.ZDHHC13
11.1359P.NAV2-AS3	chr11	19926848	20602496	675649	13	7	5	4	6	4	both	11.1299P.ZDHHC13
11.1403P.FANCF	chr11	22550165	22665408	115244	3	2	2	1	1	0	PP	11.1396P.SLC17A6-DT
11.140P.ENSG00000229512	chr11	1725462	1761465	36004	3	2	2	1	1	0	PP	11.2P.RIC8A
11.1459P.CCDC34	chr11	27196054	27493200	297147	7	2	2	1	5	0	PP	11.1424P.MUC15
11.1485P.ARL14EP	chr11	30321888	30849393	527506	3	2	2	1	1	0	PP	11.1485P.ARL14EP
11.1512P.ENSG00000255525	chr11	30956777	32186265	1229489	71	10	10	11	61	21	both	11.1500P.DCDC1
11.1602P.QSER1	chr11	32828285	35452923	2624639	145	34	33	40	111	56	both	11.1500P.DCDC1
11.172P.ASCL2	chr11	2178080	3377546	1199467	18	11	11	15	7	5	both	11.2P.RIC8A
11.1874P.ENSG00000254669	chr11	35578844	36506260	927417	40	11	10	8	29	18	both	11.1500P.DCDC1
11.1954P.API5	chr11	43310650	43877448	566799	33	15	10	10	18	9	both	11.1954P.API5
11.2011P.EXT2	chr11	44095179	48166101	4070923	213	79	75	146	134	95	both	11.2011P.EXT2
11.210P.KCNQ1OT1	chr11	2524606	2928579	403974	22	9	8	16	13	4	both	11.2P.RIC8A
11.231P.SNORA54	chr11	2939449	3416203	476755	10	6	6	4	4	4	both	11.2P.RIC8A
11.2550P.MS4A15	chr11	57307086	66853049	9545964	453	255	249	847	198	122	both	11.2347P.LINC02735
11.2695P.EEF1DP8	chr11	62170697	62336000	165304	6	4	4	3	2	0	PP	11.2347P.LINC02735
11.276P.ENSG00000289468	chr11	3684492	4093048	408557	30	13	12	18	17	11	both	11.276P.ENSG00000289468
11.2P.RIC8A	chr11	195486	1062049	866564	66	38	38	126	28	23	both	11.2P.RIC8A
11.3161P.RHOD	chr11	67041248	68901448	1860201	101	48	44	82	53	30	both	11.2347P.LINC02735
11.3350P.ENSG00000260895	chr11	69047940	70417734	1369795	14	7	7	6	7	0	PP	11.2347P.LINC02735
11.337P.TRIM68	chr11	4179513	4616727	437215	6	2	2	1	4	0	PP	11.324P.LINC02749
11.3529P.RNF121	chr11	71927310	72430389	503080	28	20	19	45	8	5	both	11.2347P.LINC02735
11.352P.KRT18P58	chr11	5981622	6678636	697015	39	20	15	49	19	13	both	11.352P.KRT18P58
11.3580P.PDE2A-AS1	chr11	72642042	72678540	36499	3	2	2	1	1	0	PP	11.3580P.PDE2A-AS1
11.3586P.ARAP1	chr11	72581248	73661498	1080251	43	22	20	48	21	10	both	11.3580P.PDE2A-AS1
11.3667P.RAB6A	chr11	73678789	73897957	219169	10	6	6	6	4	1	both	11.3580P.PDE2A-AS1
11.3737P.RN7SKP297	chr11	74639188	74686976	47789	3	2	2	1	1	0	PP	11.3737P.RN7SKP297
11.3751P.SPCS2	chr11	74920640	76520145	1599506	54	24	22	27	30	14	both	11.3751P.SPCS2
11.3951P.NDUFC2-KCTD14	chr11	77707513	80144138	2436626	52	13	9	16	39	23	both	11.3927P.CLNS1A
11.4053P.PRCP	chr11	82820970	83817015	996046	27	11	11	19	16	4	both	11.4053P.PRCP
11.4171P.CREBZF	chr11	85625703	86810078	1184376	53	18	16	13	35	13	both	11.4153P.ENSG00000240174
11.4303P.CHORDC1	chr11	90194624	90239392	44769	4	3	3	2	1	0	PP	11.4303P.CHORDC1
11.430P.SYT9-AS1	chr11	7509071	7648468	139398	8	2	0	0	6	5	shared_E	11.352P.KRT18P58
11.4322P.SNRPGP16	chr11	92626809	94556749	1929941	49	22	21	33	27	13	both	11.4322P.SNRPGP16
11.4433P.SRSF8	chr11	94957424	96387534	1430111	81	21	19	28	60	39	both	11.4322P.SNRPGP16
11.456P.EIF3F	chr11	7985209	12268590	4283382	156	45	41	63	111	54	both	11.456P.EIF3F
11.4596P.PGR	chr11	101056140	102000636	944497	29	3	2	1	26	9	both	11.4596P.PGR
11.459P.TUB	chr11	8017377	8109162	91786	7	4	3	2	3	3	both	11.456P.EIF3F
11.4644P.BIRC2	chr11	102288709	102506847	218139	13	4	4	3	9	1	both	11.4622P.YAP1
11.4728P.ENSG00000285813	chr11	104967250	106084536	1117287	15	6	5	4	9	3	both	11.4683P.MIR4693
11.4792P.RAB39A	chr11	107564555	112140529	4575975	115	44	43	73	71	39	both	11.4683P.MIR4693
11.5018P.PTS	chr11	112216315	113794798	1578484	45	13	10	11	32	15	both	11.4683P.MIR4693
11.5120P.ZBTB16	chr11	114056523	116273752	2217230	55	16	15	15	39	10	both	11.4683P.MIR4693
11.5140P.NNMT	chr11	113900962	114253873	352912	3	2	2	1	1	0	PP	11.4683P.MIR4693
11.5291P.BUD13	chr11	116741475	118091615	1350141	125	29	27	46	96	70	both	11.5291P.BUD13
11.5448P.SCN4B	chr11	118144560	121111031	2966472	138	64	58	147	74	44	both	11.5291P.BUD13
11.5690P.GRIK4	chr11	120510152	121614278	1104127	32	8	7	12	24	14	both	11.5291P.BUD13
11.5812P.SNORD14E	chr11	122579119	123738920	1159802	29	9	9	10	20	10	both	11.5291P.BUD13
11.5861P.VWA5A	chr11	124114122	124275231	161110	14	7	5	6	7	5	both	11.5861P.VWA5A
11.5882P.SIAE	chr11	124655413	125424737	769325	10	5	5	4	5	0	PP	11.5906P.TMEM218
11.5906P.TMEM218	chr11	125109424	125394292	284869	3	2	2	1	1	0	PP	11.5906P.TMEM218
11.5937P.EI24	chr11	125441508	126414230	972723	49	24	22	45	25	17	both	11.5906P.TMEM218
11.6072P.ENSG00000289398	chr11	128178748	128868819	690072	24	6	5	6	18	15	both	11.6068P.LINC02098
11.6201P.NFRKB	chr11	129881433	130913623	1032191	48	19	16	14	29	15	both	11.6068P.LINC02098
11.6317P.ENSG00000279090	chr11	131683900	133062932	1379033	25	3	0	0	22	8	shared_E	11.6317P.ENSG00000279090
11.6370P.ENSG00000254648	chr11	133926782	134139102	212321	15	4	4	3	11	1	both	11.6360P.IGSF9B
11.6386P.NCAPD3	chr11	134221016	134250328	29313	3	2	0	0	1	1	shared_E	11.6360P.IGSF9B
11.6391P.GLB1L3	chr11	134261633	135065720	804088	21	7	4	3	14	4	both	11.6360P.IGSF9B
11.829P.ENSG00000254983	chr11	12286645	13344773	1058129	50	9	8	8	41	24	both	11.456P.EIF3F
11.915P.FAR1-IT1	chr11	13667219	13712636	45418	3	2	2	1	1	0	PP	11.915P.FAR1-IT1
11.945P.RNU7-49P	chr11	14468214	15218628	750415	49	8	8	12	41	24	both	11.935P.RRAS2
11.98P.ENSG00000286275	chr11	1193442	1570880	377439	20	9	7	9	11	9	both	11.2P.RIC8A
12.1085P.RECQL	chr12	21436503	24203240	2766738	45	13	12	16	32	16	both	12.1072P.SLCO1A2
12.1295P.ENSG00000289928	chr12	24983132	27302813	2319682	34	14	13	12	20	2	both	12.1242P.BCAT1
12.1464P.Y_RNA	chr12	27709889	28221450	511562	12	7	7	9	5	1	both	12.1464P.Y_RNA
12.1489P.ERGIC2	chr12	29319190	31273775	1954586	12	7	4	3	5	4	both	12.1464P.Y_RNA
12.1571P.DENND5B	chr12	31384400	32678330	1293931	51	12	11	11	39	17	both	12.1464P.Y_RNA
12.1673P.ENSG00000286950	chr12	32753684	34020145	1266462	12	4	4	4	8	2	both	12.1464P.Y_RNA
12.1709P.ALG10B	chr12	38052216	39101696	1049481	26	3	2	1	23	3	both	12.1709P.ALG10B
12.1745P.KIF21A	chr12	39330118	40111988	781871	15	3	3	2	12	0	PP	12.1709P.ALG10B
12.1794P.CNTN1	chr12	40612995	40931877	318883	15	2	2	1	13	6	both	12.1794P.CNTN1
12.1815P.PDZRN4	chr12	41424273	41470764	46492	6	2	2	1	4	1	both	12.1815P.PDZRN4
12.1823P.GXYLT1	chr12	42117655	42368742	251088	13	4	4	4	9	7	both	12.1823P.GXYLT1
12.1848P.IRAK4	chr12	43757617	43884087	126471	10	3	3	2	7	2	both	12.1823P.GXYLT1
12.1917P.ENSG00000289229	chr12	45162436	47023465	1861030	35	14	12	11	21	9	both	12.1870P.ANO6
12.1997P.RPAP3	chr12	47699828	47834433	134606	9	7	7	10	2	0	PP	12.1870P.ANO6
12.2010P.VDR	chr12	47867132	48955343	1088212	50	29	28	36	21	10	both	12.1870P.ANO6
12.2082P.KMT2D	chr12	48993413	51268824	2275412	131	59	58	88	72	33	both	12.1870P.ANO6
12.2330P.SLC4A8	chr12	51417581	54385632	2968052	117	68	65	154	49	26	both	12.1870P.ANO6
12.2593P.PDE1B	chr12	54548182	54583351	35170	6	4	3	2	2	2	both	12.2593P.PDE1B
12.2602P.OR10U1P	chr12	55191235	55622236	431002	4	2	0	0	2	1	shared_E	12.2602P.OR10U1P
12.2612P.ENSG00000258311	chr12	55657131	59113236	3456106	188	95	93	236	93	60	both	12.1870P.ANO6
12.2915P.MON2	chr12	62257956	63095745	837790	30	7	6	6	23	7	both	12.2911P.USP15
12.2964P.DPY19L2	chr12	63667000	64402856	735857	13	9	9	11	4	2	both	12.2911P.USP15
12.3059P.TBC1D30	chr12	64756503	65174979	418477	4	3	3	2	1	0	PP	12.2911P.USP15
12.3118P.CAND1	chr12	67267672	67944106	676435	18	7	2	1	11	4	both	12.3118P.CAND1
12.3182P.Metazoa_SRP	chr12	68556984	68636123	79140	6	4	3	2	2	2	both	12.3118P.CAND1
12.3192P.NUP107	chr12	68322585	69245292	922708	9	5	4	3	4	1	both	12.3118P.CAND1
12.3207P.ENSG00000256325	chr12	68822979	69269640	446662	6	2	2	1	4	0	PP	12.3118P.CAND1
12.3237P.ENSG00000274979	chr12	69327056	71946915	2619860	60	21	17	18	39	5	both	12.3118P.CAND1
12.3401P.KRR1	chr12	75500734	76775248	1274515	42	10	8	7	32	6	both	12.3398P.GLIPR1L2
12.340P.PARP11	chr12	3871975	5099181	1227207	32	14	12	11	18	8	both	12.830P.RPL13AP20
12.3485P.NAV3	chr12	78004195	78119663	115469	11	3	3	3	8	2	both	12.3485P.NAV3
12.3512P.PAWR	chr12	79589989	80180312	590324	7	2	2	1	5	0	PP	12.3500P.ENSG00000257474
12.3541P.TMTC2	chr12	82685322	84401858	1716537	4	3	3	2	1	0	PP	12.3541P.TMTC2
12.3583P.CEP290	chr12	88107034	90905327	2798294	55	11	6	6	44	27	both	12.3583P.CEP290
12.35P.KDM5A	chr12	304737	2644622	2339886	162	31	30	37	131	89	both	12.35P.KDM5A
12.3681P.ENSG00000286049	chr12	91357756	92637112	1279357	54	11	10	11	43	31	both	12.3681P.ENSG00000286049
12.3777P.ENSG00000258012	chr12	92783798	93439513	655716	45	15	12	11	30	15	both	12.3777P.ENSG00000258012
12.3840P.MRPL42	chr12	93466446	94107833	641388	35	6	4	4	29	20	both	12.3777P.ENSG00000258012
12.3901P.PLXNC1	chr12	94141098	95533298	1392201	78	26	23	29	52	32	both	12.3900P.ENSG00000257360
12.4071P.CDK17	chr12	96024170	96397361	373192	3	2	2	1	1	0	PP	12.3900P.ENSG00000257360
12.4079P.RMST	chr12	97455998	98398662	942665	9	2	0	0	7	6	shared_E	12.4079P.RMST
12.4105P.SLC25A3	chr12	98564614	98650038	85425	6	4	4	3	2	0	PP	12.4098P.LINC02453
12.4131P.UHRF1BP1L	chr12	100131452	100155127	23676	3	2	2	1	1	0	PP	12.4098P.LINC02453
12.4136P.SCYL2	chr12	100252980	101874424	1621445	23	12	12	11	11	1	both	12.4098P.LINC02453
12.4223P.ENSG00000282964	chr12	102887635	103558071	670437	4	2	2	1	2	0	PP	12.4098P.LINC02453
12.4242P.ENSG00000257754	chr12	103588388	108542377	4953990	181	48	45	60	133	88	both	12.4235P.ENSG00000257766
12.4321P.SLC41A2	chr12	104454352	104956455	502104	3	2	2	1	1	0	PP	12.4235P.ENSG00000257766
12.442P.CD9	chr12	6185399	8239684	2054286	91	63	59	172	28	17	both	12.830P.RPL13AP20
12.4608P.SART3	chr12	108559544	109213302	653759	46	18	17	31	28	15	both	12.4235P.ENSG00000257766
12.4683P.UBE3B	chr12	109431921	109903364	471444	45	15	11	14	30	23	both	12.4682P.KCTD10
12.4747P.ENSG00000280426	chr12	109957304	110629698	672395	36	14	13	12	22	5	both	12.4682P.KCTD10
12.4823P.MIR6760	chr12	110893161	111309143	415983	4	2	2	1	2	0	PP	12.4823P.MIR6760
12.4833P.SH2B3	chr12	111393612	111682688	289077	30	6	5	4	24	8	both	12.4682P.KCTD10
12.4875P.ALDH2	chr12	111692032	113933442	2241411	91	31	25	32	60	34	both	12.4682P.KCTD10
12.4P.IQSEC3	chr12	52663	267037	214375	19	9	8	20	10	7	both	12.4P.IQSEC3
12.5036P.RBM19	chr12	113963598	115920604	1957007	4	2	0	0	2	1	shared_E	12.5036P.RBM19
12.5081P.MED13L	chr12	115983414	116696762	713349	9	5	4	3	4	1	both	12.5054P.ENSG00000258034
12.5112P.SPRING1	chr12	116715735	117152085	436351	30	12	12	14	18	5	both	12.5054P.ENSG00000258034
12.5154P.FBXO21	chr12	117177578	118375215	1197638	49	13	13	17	36	29	both	12.5054P.ENSG00000258034
12.5275P.BICDL1	chr12	119932744	127377661	7444918	417	150	142	342	267	165	both	12.5275P.BICDL1
12.5442P.ANAPC5	chr12	121340798	121450090	109293	8	2	2	1	6	0	PP	12.5275P.BICDL1
12.5928P.ENSG00000279500	chr12	128640087	132094233	3454147	166	43	40	63	123	70	both	12.5928P.ENSG00000279500
12.602P.RIMKLB	chr12	8691557	12744385	4052829	112	37	37	51	75	39	both	12.830P.RPL13AP20
12.6176P.FBRSL1	chr12	132142051	133220600	1078550	49	27	27	42	22	9	both	12.6159P.NOC4L
12.867P.RNU6-491P	chr12	14248507	15903794	1655288	34	13	13	23	21	12	both	12.830P.RPL13AP20
13.1049P.ENSG00000287477	chr13	37644824	38353786	708963	8	2	2	1	6	0	PP	13.1049P.ENSG00000287477
13.1073P.LHFPL6	chr13	39036602	39601334	564733	3	2	2	1	1	0	PP	13.1068P.NXT1P1
13.1114P.LINC00598	chr13	39659658	40688147	1028490	64	13	12	24	51	32	both	13.1068P.NXT1P1
13.1203P.ELF1	chr13	40776516	41130474	353959	15	7	7	9	8	2	both	13.1068P.NXT1P1
13.1228P.NAA16	chr13	41261822	42130187	868366	10	4	3	2	6	2	both	13.1068P.NXT1P1
13.1290P.EPSTI1	chr13	42839919	45486495	2646577	150	36	34	74	114	67	both	13.1290P.EPSTI1
13.152P.SACS	chr13	23335405	23900038	564634	46	10	9	12	36	25	both	13.152P.SACS
13.1589P.SUCLA2	chr13	47999658	49624631	1624974	71	19	17	22	52	19	both	13.1561P.RUBCNL
13.15P.MPHOSPH8	chr13	19631877	19995617	363741	9	4	4	4	5	1	both	13.15P.MPHOSPH8
13.1704P.SETDB2	chr13	49425845	49543175	117331	8	2	2	1	6	4	both	13.1561P.RUBCNL
13.1729P.EBPL	chr13	49676543	50909119	1232577	31	14	14	16	17	4	both	13.1729P.EBPL
13.1824P.FAM124A	chr13	51103202	52994512	1891311	81	24	24	28	57	19	both	13.1824P.FAM124A
13.1958P.ENSG00000278722	chr13	57629938	59446298	1816361	41	3	3	2	38	0	PP	13.1958P.ENSG00000278722
13.198P.SPATA13	chr13	23978799	24269827	291029	14	5	3	2	9	4	both	13.152P.SACS
13.2058P.RABEPKP1	chr13	71277825	71979174	701350	62	6	5	5	56	17	both	13.2057P.RABEPKP1
13.2184P.KLF12	chr13	73762059	74574544	812486	11	3	3	2	8	1	both	13.2184P.KLF12
13.2222P.FAM204CP	chr13	75688878	76989593	1300716	45	8	6	7	37	15	both	13.2199P.TBC1D4
13.2323P.RBM26-AS1	chr13	79324929	79557195	232267	15	4	4	3	11	2	both	13.2323P.RBM26-AS1
13.2361P.LINC01080	chr13	79662050	80337106	675057	16	2	2	1	14	2	both	13.2323P.RBM26-AS1
13.2422P.ENSG00000278177	chr13	92193702	94414063	2220362	129	6	4	3	123	23	both	13.2422P.ENSG00000278177
13.2545P.ENSG00000289878	chr13	94547355	94593856	46502	3	2	2	1	1	0	PP	13.2545P.ENSG00000289878
13.2562P.ABCC4	chr13	95207266	95299763	92498	5	2	2	1	3	0	PP	13.2559P.ENSG00000289887
13.2588P.DZIP1	chr13	95627223	97626792	1999570	137	17	10	10	120	77	both	13.2559P.ENSG00000289887
13.263P.MTMR6	chr13	25268118	25371299	103182	5	2	2	1	3	0	PP	13.263P.MTMR6
13.2777P.IPO5	chr13	97852655	98843231	990577	33	12	12	14	21	11	both	13.2559P.ENSG00000289887
13.285P.ENSG00000277368	chr13	26209998	27970935	1760938	66	22	22	40	44	23	both	13.285P.ENSG00000277368
13.2870P.RN7SKP9	chr13	99189102	99513313	324212	10	6	6	7	4	0	PP	13.2559P.ENSG00000289887
13.2937P.NALCN	chr13	101137434	102863167	1725734	61	12	12	13	49	13	both	13.2935P.NALCN
13.3115P.LIG4	chr13	107663781	111234803	3571023	204	42	37	56	162	90	both	13.3102P.NALF1-IT1
13.3443P.TUBGCP3	chr13	112508626	114318625	1810000	71	29	28	57	42	27	both	13.3102P.NALF1-IT1
13.462P.SLC46A3	chr13	28716520	29371456	654937	16	2	0	0	14	1	shared_E	13.462P.SLC46A3
13.543P.MTUS2-AS1	chr13	29450565	30862996	1412432	68	18	17	27	50	28	both	13.462P.SLC46A3
13.55P.LINC01072	chr13	20080109	20164794	84686	9	2	2	1	7	3	both	13.51P.KRR1P1
13.703P.FRY	chr13	31910508	35162677	3252170	154	27	24	25	127	64	both	13.462P.SLC46A3
13.70P.CRYL1	chr13	20471924	21489675	1017752	26	10	6	7	16	7	both	13.63P.PPIAP28
13.994P.RNU6-71P	chr13	36265355	37057075	791721	36	11	8	7	25	15	both	13.994P.RNU6-71P
14.1059P.TRIM9	chr14	50946569	51995552	1048984	39	11	10	14	28	11	both	14.1046P.ENSG00000258711
14.1155P.ERO1A	chr14	52549875	52788943	239069	10	4	3	3	6	1	both	14.1148P.GPR137C
14.1195P.GMFB	chr14	54450475	55136023	685549	63	16	16	24	47	32	both	14.1148P.GPR137C
14.123P.ENSG00000259003	chr14	22544707	24438586	1893880	125	83	83	287	42	33	both	14.113P.TRAV41
14.1278P.FBXO34	chr14	55269976	57282900	2012925	49	9	5	4	40	23	both	14.1148P.GPR137C
14.1411P.CCDC198	chr14	57483790	58096522	612733	41	9	7	8	32	20	both	14.1411P.CCDC198
14.1465P.UBA52P3	chr14	58115982	58399416	283435	24	12	12	12	12	4	both	14.1411P.CCDC198
14.1499P.HSBP1P1	chr14	58462670	62134693	3672024	127	36	31	44	91	44	both	14.1850P.MTHFD1
14.15P.RPPH1	chr14	20303944	21556101	1252158	39	27	27	49	12	6	both	14.15P.RPPH1
14.1640P.TRMT5	chr14	60719295	60979563	260269	4	3	3	2	1	0	PP	14.1631P.SIX4
14.1781P.ENSG00000261242	chr14	63383854	63637391	253538	7	2	2	1	5	1	both	14.1850P.MTHFD1
14.1859P.ZBTB1	chr14	64464137	65024527	560391	40	17	14	23	23	17	both	14.1850P.MTHFD1
14.1945P.FUT8	chr14	65161526	65961936	800411	8	3	3	2	5	0	PP	14.1930P.LINC02324
14.1993P.CCDC196	chr14	66359772	67700975	1341204	44	18	16	20	26	7	both	14.1930P.LINC02324
14.2080P.TMEM229B	chr14	67460277	67489783	29507	3	2	0	0	1	1	shared_E	14.1930P.LINC02324
14.2092P.PIGH	chr14	67596713	70985452	3388740	187	50	46	84	137	83	both	14.1930P.LINC02324
14.2458P.SIPA1L1	chr14	71115135	71763833	648699	9	2	0	0	7	3	shared_E	14.2441P.PTTG4P
14.2501P.RGS6	chr14	72443798	72945680	501883	5	2	2	1	3	0	PP	14.2501P.RGS6
14.2511P.DPF3	chr14	72499180	72892032	392853	3	2	2	1	1	0	PP	14.2501P.RGS6
14.2519P.ZFYVE1	chr14	72983924	74083056	1099133	72	34	33	49	38	19	both	14.2519P.ZFYVE1
14.2632P.ENSG00000258559	chr14	74285005	74300923	15919	3	2	2	1	1	1	both	14.2632P.ENSG00000258559
14.2637P.SYNDIG1L	chr14	74398920	74492448	93529	4	3	3	2	1	1	both	14.2519P.ZFYVE1
14.2655P.DLST	chr14	74770133	75980753	1210621	60	19	17	32	41	21	both	14.2519P.ZFYVE1
14.2786P.GPATCH2L	chr14	76019550	77688476	1668927	95	37	30	50	58	38	both	14.2786P.GPATCH2L
14.2977P.ENSG00000284959	chr14	80938747	81532474	593728	33	16	15	22	17	9	both	14.2966P.CEP128
14.3077P.SHLD2P2	chr14	87933806	91154555	3220750	219	53	42	81	166	123	both	14.3077P.SHLD2P2
14.311P.ENSG00000288100	chr14	24792467	25156136	363670	32	6	6	9	26	21	both	14.311P.ENSG00000288100
14.3392P.PPP4R3A	chr14	91462079	93654805	2192727	77	20	19	26	57	36	both	14.3077P.SHLD2P2
14.3582P.DDX24	chr14	94048074	94539248	491175	12	3	3	2	9	1	both	14.3077P.SHLD2P2
14.3595P.SERPINA10	chr14	94273717	94407940	134224	10	4	4	4	6	1	both	14.3077P.SHLD2P2
14.3650P.DICER1	chr14	94690427	96518472	1828046	83	23	8	5	60	42	both	14.3077P.SHLD2P2
14.3819P.Y_RNA	chr14	99490704	105525179	6034476	276	126	118	202	150	96	both	14.3814P.ENSG00000258749
14.3833P.EML1	chr14	99765041	99884107	119067	4	2	0	0	2	2	shared_E	14.3814P.ENSG00000258749
14.396P.SCFD1	chr14	30620868	32506771	1885904	73	17	16	25	56	20	both	14.396P.SCFD1
14.4214P.PPP1R13B-DT	chr14	103810200	103878486	68287	4	2	2	1	2	0	PP	14.3814P.ENSG00000258749
14.539P.ENSG00000289111	chr14	32656333	33808467	1152135	69	3	2	1	66	13	both	14.539P.ENSG00000289111
14.636P.SNX6	chr14	34536982	35825359	1288378	63	28	28	46	35	11	both	14.623P.SPTSSA
14.753P.LINC00609	chr14	36066931	36378129	311199	4	2	0	0	2	1	shared_E	14.753P.LINC00609
14.772P.LINC00517	chr14	37898556	39430734	1532179	48	17	15	29	31	12	both	14.772P.LINC00517
14.84P.HNRNPC	chr14	21236501	21381713	145213	8	5	5	6	3	3	both	14.15P.RPPH1
14.850P.C14orf28	chr14	44896524	45269436	372913	26	9	9	12	17	1	both	14.850P.C14orf28
14.898P.ENSG00000258377	chr14	49585491	50856643	1271153	74	34	32	53	40	25	both	14.892P.RN7SL1
15.1006P.TTBK2	chr15	42735825	42916780	180956	3	2	2	1	1	0	PP	15.656P.FAM98B
15.1034P.RN7SL487P	chr15	43369160	45714787	2345628	140	57	52	88	83	43	both	15.656P.FAM98B
15.1296P.SEMA6D	chr15	47295607	47988477	692871	7	3	3	2	4	0	PP	15.1257P.SEMA6D
15.1319P.CTXN2	chr15	48142919	48198445	55527	5	3	3	2	2	0	PP	15.1319P.CTXN2
15.1336P.SECISBP2L	chr15	48876992	49632623	755632	13	6	6	5	7	0	PP	15.1334P.SHC4
15.137P.ENSG00000235518	chr15	26081710	26770805	689096	8	4	4	4	4	0	PP	15.129P.ENSG00000286884
15.1384P.GABPB1	chr15	49031112	50930305	1899194	31	8	8	10	23	2	both	15.1334P.SHC4
15.1444P.DMXL2	chr15	51551252	52214450	663199	54	19	17	28	35	20	both	15.1444P.DMXL2
15.14P.ENSG00000258654	chr15	20333661	22300067	1966407	15	4	3	2	11	3	both	15.14P.ENSG00000258654
15.1526P.MIR1266	chr15	52251303	52719150	467848	20	8	7	5	12	5	both	15.1444P.DMXL2
15.1625P.ENSG00000276533	chr15	55200798	55288297	87500	7	3	3	2	4	1	both	15.1615P.RSL24D1
15.1633P.MIR628	chr15	55369486	55416338	46853	4	2	0	0	2	1	shared_E	15.1615P.RSL24D1
15.1664P.ZNF280D	chr15	56487945	57318720	830776	38	6	5	6	32	12	both	15.1664P.ZNF280D
15.1807P.LIPC	chr15	58217161	60484489	2267329	92	30	20	21	62	29	both	15.1664P.ZNF280D
15.1975P.ENSG00000259274	chr15	60527262	61802774	1275513	52	8	5	4	44	7	both	15.1664P.ZNF280D
15.205P.NSMCE3	chr15	29223176	29567116	343941	6	2	2	1	4	0	PP	15.202P.ENSG00000252868
15.2068P.ENSG00000285863	chr15	61853993	62358520	504528	32	10	7	11	22	14	both	15.1664P.ZNF280D
15.2166P.TPM1	chr15	62781319	64727066	1945748	136	43	38	69	93	55	both	15.1664P.ZNF280D
15.2369P.PIF1	chr15	64824758	64905836	81079	7	3	0	0	4	4	shared_E	15.1664P.ZNF280D
15.2381P.SPG21	chr15	64981185	65391739	410555	18	10	9	9	8	4	both	15.1664P.ZNF280D
15.2429P.SLC24A1	chr15	65588981	66501556	912576	62	25	24	33	37	23	both	15.1664P.ZNF280D
15.243P.ENSG00000256802	chr15	29669624	30070897	401274	26	4	4	3	22	5	both	15.202P.ENSG00000252868
15.2589P.ENSG00000259347	chr15	66944601	72159525	5214925	157	41	36	47	116	53	both	15.1664P.ZNF280D
15.2956P.GRAMD2A	chr15	72199515	73940271	1740757	110	32	32	56	78	42	both	15.1664P.ZNF280D
15.302P.LINC02352	chr15	31213945	31484113	270169	8	4	4	4	4	1	both	15.202P.ENSG00000252868
15.3124P.STOML1	chr15	73977747	74039018	61272	5	3	3	3	2	1	both	15.1664P.ZNF280D
15.3164P.ENSG00000275527	chr15	74544928	75803919	1258992	76	42	41	89	34	19	both	15.1664P.ZNF280D
15.3336P.SCAPER	chr15	76903603	76935921	32319	4	2	2	1	2	0	PP	15.3325P.ETFA
15.3349P.ENSG00000269951	chr15	77040895	77062529	21635	3	2	2	1	1	0	PP	15.3325P.ETFA
15.3374P.ENSG00000279033	chr15	77118001	77547467	429467	8	2	0	0	6	5	shared_E	15.3325P.ETFA
15.3394P.COMMD4P1	chr15	77941264	79188786	1247523	57	25	22	23	32	9	both	15.3394P.COMMD4P1
15.350P.SCG5	chr15	32636267	33199468	563202	42	11	11	17	31	25	both	15.350P.SCG5
15.3530P.ENSG00000259548	chr15	79306783	80288893	982111	30	12	9	8	18	9	both	15.3394P.COMMD4P1
15.3576P.ARNT2	chr15	80403002	80988459	585458	22	7	4	3	15	6	both	15.3576P.ARNT2
15.3653P.MEX3B	chr15	81432760	82114645	681886	9	2	2	1	7	0	PP	15.3653P.MEX3B
15.3668P.EFL1	chr15	82237534	82312614	75081	7	2	2	1	5	0	PP	15.3653P.MEX3B
15.3675P.DNM1P38	chr15	82527464	83204349	676886	37	20	18	37	17	7	both	15.3675P.DNM1P38
15.3760P.UBE2Q2P1	chr15	84527417	85162458	635042	58	20	19	37	38	30	both	15.3760P.UBE2Q2P1
15.3840P.ENSG00000291212	chr15	85295450	85844368	548919	38	15	14	16	23	13	both	15.3760P.UBE2Q2P1
15.38P.NIPA1	chr15	22756612	22859530	102919	7	3	3	2	4	1	both	15.38P.NIPA1
15.3930P.MRPL46	chr15	88463829	89171067	707239	29	13	13	38	16	11	both	15.3930P.MRPL46
15.4013P.MRPL15P1	chr15	89743409	91020945	1277537	113	52	50	145	61	41	both	15.4005P.KIF7
15.416P.TMCO5B	chr15	33240746	33721346	480601	5	3	3	2	2	0	PP	15.350P.SCG5
15.4273P.ENSG00000259064	chr15	92509739	92980953	471215	32	12	12	20	20	18	both	15.4005P.KIF7
15.435P.EMC7	chr15	34036886	34916021	879136	43	17	16	21	26	9	both	15.427P.AVEN
15.4383P.ENSG00000275322	chr15	95258668	99074664	3815997	62	17	17	33	45	30	both	15.4363P.ENSG00000275443
15.4479P.LRRC28	chr15	99247609	99746234	498626	36	14	12	13	22	13	both	15.4363P.ENSG00000275443
15.4557P.SPATA41	chr15	100336937	101731526	1394590	31	13	12	17	18	8	both	15.4363P.ENSG00000275443
15.508P.DPH6	chr15	35503481	37897188	2393708	85	13	12	18	72	39	both	15.427P.AVEN
15.656P.FAM98B	chr15	38453354	38721463	268110	20	7	5	4	13	5	both	15.656P.FAM98B
15.728P.FSIP1	chr15	39781610	40432343	650734	36	23	23	37	13	8	both	15.656P.FAM98B
15.75P.MAGEL2	chr15	23644118	23865802	221685	10	2	2	1	8	4	both	15.75P.MAGEL2
15.799P.CCDC32	chr15	40532552	41415841	883290	50	22	22	46	28	12	both	15.656P.FAM98B
15.910P.MGA	chr15	41542368	42130487	588120	17	7	5	4	10	1	both	15.656P.FAM98B
15.962P.VPS39	chr15	42189242	43182945	993704	29	12	12	16	17	5	both	15.656P.FAM98B
15.99P.ENSG00000214265	chr15	24846179	25436241	590063	10	5	5	4	5	0	PP	15.95P.SNRPN
16.1065P.ENSG00000273804	chr16	14954272	16143978	1189707	58	19	17	24	39	28	both	16.1065P.ENSG00000273804
16.1207P.ARL6IP1	chr16	18782673	19875925	1093253	57	24	24	39	33	12	both	16.1166P.ENSG00000279415
16.1361P.THUMPD1	chr16	20673186	22670601	1997416	71	28	27	34	43	26	both	16.1166P.ENSG00000279415
16.1471P.CDR2	chr16	22311734	22436286	124553	10	4	4	3	6	0	PP	16.1166P.ENSG00000279415
16.1505P.USP31	chr16	23123950	23654992	531043	26	11	8	13	15	10	both	16.1166P.ENSG00000279415
16.1548P.ENSG00000289171	chr16	24538272	28199273	3661002	52	16	15	13	36	17	both	16.1166P.ENSG00000279415
16.1702P.SBK1	chr16	28276902	31884694	3607793	168	111	111	476	57	35	both	16.1702P.SBK1
16.2004P.ENSG00000261800	chr16	34576793	35901995	1325203	4	2	0	0	2	2	shared_E	16.2004P.ENSG00000261800
16.2014P.LINC01566	chr16	35358975	35383508	24534	3	2	0	0	1	1	shared_E	16.2008P.FGFR3P5
16.2043P.VPS35	chr16	46686930	49278696	2591767	37	19	18	29	18	9	both	16.2043P.VPS35
16.2081P.PHKB	chr16	47444870	47509103	64234	6	3	3	2	3	0	PP	16.2081P.PHKB
16.2104P.ENSG00000261538	chr16	47031273	48169512	1138240	6	2	2	1	4	0	PP	16.2043P.VPS35
16.2166P.CNEP1R1	chr16	50019881	50802564	782684	48	15	14	22	33	18	both	16.2166P.CNEP1R1
16.2277P.LINC02911	chr16	52067233	53288894	1221662	70	21	19	23	49	26	both	16.2166P.CNEP1R1
16.2380P.RBL2	chr16	53302312	53540889	238578	13	6	5	4	7	4	both	16.2166P.CNEP1R1
16.2451P.CES5A	chr16	55899574	56359453	459880	45	12	10	19	33	28	both	16.2437P.ENSG00000278928
16.2503P.AMFR	chr16	56406475	56449852	43378	4	3	3	2	1	0	PP	16.2437P.ENSG00000278928
16.2508P.BBS2	chr16	56509453	58731447	2221995	122	59	56	119	63	40	both	16.2437P.ENSG00000278928
16.2766P.BEAN1-AS1	chr16	66386808	69915989	3529182	236	111	105	288	125	84	both	16.2765P.BEAN1-AS1
16.3173P.ENSG00000291265	chr16	69989698	73372275	3382578	179	80	72	128	99	55	both	16.2765P.BEAN1-AS1
16.3463P.PSMD7-DT	chr16	74287644	74663142	375499	22	8	4	3	14	4	both	16.2765P.BEAN1-AS1
16.3498P.MLKL	chr16	74697982	80472778	5774797	187	55	51	79	132	85	both	16.2765P.BEAN1-AS1
16.3844P.CENPN	chr16	80951815	81871727	919913	54	22	22	54	32	24	both	16.3844P.CENPN
16.3951P.MLYCD	chr16	83807137	85798360	1991224	117	37	33	56	80	51	both	16.3951P.MLYCD
16.4177P.C16orf95-DT	chr16	86559469	90080733	3521265	170	89	89	244	81	55	both	16.3951P.MLYCD
16.4P.POLR3K	chr16	50197	5094995	5044799	357	208	202	595	149	113	both	16.1P.ENSG00000260803
16.544P.METTL22	chr16	8560752	10736006	2175255	74	27	26	51	47	23	both	16.539P.ENSG00000261066
16.758P.DEXI	chr16	10921867	12830311	1908445	134	34	27	45	100	61	both	16.539P.ENSG00000261066
16.967P.ERCC4	chr16	13912711	14653198	740488	48	17	14	26	31	24	both	16.967P.ERCC4
17.1035P.HS3ST3A1	chr17	13336871	14938770	1601900	45	7	6	10	38	16	both	17.1035P.HS3ST3A1
17.1133P.TTC19	chr17	15955646	16228296	272651	15	7	5	3	8	3	both	17.1093P.PMP22
17.1179P.UBB	chr17	16369484	16520208	150725	15	7	7	11	8	6	both	17.1093P.PMP22
17.1209P.ENSG00000260328	chr17	16533890	19020086	2486197	128	53	49	112	75	50	both	17.1093P.PMP22
17.1384P.EPN2	chr17	19236290	19920807	684518	40	17	16	18	23	12	both	17.1384P.EPN2
17.1469P.ENSG00000263986	chr17	20995281	21782464	787184	25	14	14	17	11	5	both	17.1459P.RNU6-1178P
17.1553P.ENSG00000265246	chr17	27214489	27625140	410652	33	16	13	35	17	14	both	17.1553P.ENSG00000265246
17.1624P.LYRM9	chr17	27803605	32909205	5105601	322	137	124	214	185	117	both	17.1553P.ENSG00000265246
17.1953P.MIR4733	chr17	31063049	31178164	115116	9	2	2	1	7	1	both	17.1553P.ENSG00000265246
17.2165P.ENSG00000279668	chr17	33966750	33994181	27432	4	2	2	1	2	0	PP	17.2164P.ENSG00000263435
17.2214P.ENSG00000264174	chr17	34430435	35559177	1128743	37	13	13	21	24	10	both	17.2185P.CCL2
17.2277P.TAF15	chr17	35754060	35864137	110078	9	6	6	4	3	2	both	17.2185P.CCL2
17.2293P.MYO19	chr17	36485351	37782611	1297261	84	27	25	40	57	36	both	17.2185P.CCL2
17.2430P.SOCS7	chr17	38345878	45410607	7064730	444	242	222	529	202	123	both	17.2185P.CCL2
17.3147P.ENSG00000291175	chr17	45572854	47094349	1521496	25	12	12	26	13	10	both	17.2185P.CCL2
17.3211P.GOSR2	chr17	46910137	46947547	37411	7	3	3	2	4	3	both	17.3211P.GOSR2
17.3228P.ENSG00000261872	chr17	47116567	47819383	702817	23	12	10	11	11	2	both	17.3221P.ENSG00000262879
17.3267P.SCRN2	chr17	47828369	47939628	111260	7	5	5	6	2	0	PP	17.3221P.ENSG00000262879
17.3289P.NFE2L1	chr17	48020549	48932523	911975	25	15	15	21	10	6	both	17.3221P.ENSG00000262879
17.3388P.ZNF652	chr17	49315279	50320674	1005396	55	24	21	31	31	18	both	17.3221P.ENSG00000262879
17.3479P.LRRC59	chr17	50357818	51242634	884817	70	32	29	51	38	20	both	17.3221P.ENSG00000262879
17.3621P.TOM1L1	chr17	54898852	55810255	911404	45	10	9	12	35	20	both	17.3621P.TOM1L1
17.3715P.TRIM25	chr17	56806467	59146275	2339809	160	54	52	98	106	73	both	17.3708P.DGKE
17.37P.VPS53	chr17	537474	556680	19207	3	2	2	1	1	0	PP	17.513P.SCIMP
17.3960P.SMG8	chr17	59209033	60676363	1467331	85	32	31	48	53	27	both	17.3708P.DGKE
17.4124P.Y_RNA	chr17	61924780	62063151	138372	4	3	3	3	1	1	both	17.4111P.BRIP1
17.4137P.TLK2	chr17	62422829	62485092	62264	3	2	2	1	1	0	PP	17.4111P.BRIP1
17.4151P.Y_RNA	chr17	62651320	64763982	2112663	76	38	37	82	38	23	both	17.4111P.BRIP1
17.4285P.SNORA50C	chr17	64019608	64283326	263719	12	5	4	3	7	4	both	17.4111P.BRIP1
17.4339P.ENSG00000265982	chr17	64746954	70653689	5906736	251	75	61	85	176	103	both	17.4111P.BRIP1
17.4752P.LINC01028	chr17	70052171	70071374	19204	3	2	2	1	1	0	PP	17.4111P.BRIP1
17.4821P.LINC01152	chr17	71111871	78028315	6916445	376	161	146	296	215	153	both	17.4111P.BRIP1
17.513P.SCIMP	chr17	1250089	8752578	7502490	503	210	203	623	293	198	both	17.513P.SCIMP
17.5398P.THA1P	chr17	78247963	78804857	556895	20	10	6	5	10	8	both	17.4111P.BRIP1
17.5445P.CEP295NL	chr17	78837062	78932091	95030	4	2	2	1	2	0	PP	17.4111P.BRIP1
17.5530P.LINC01977	chr17	79724224	79985648	261425	5	3	0	0	2	1	shared_E	17.4111P.BRIP1
17.5551P.CCDC40	chr17	80004542	82748385	2743844	220	107	102	328	113	78	both	17.4111P.BRIP1
17.5823P.ENSG00000263098	chr17	82793716	82900375	106660	6	3	2	1	3	3	both	17.4111P.BRIP1
17.7P.LINC02091	chr17	143691	1540823	1397133	70	31	31	80	39	24	both	17.513P.SCIMP
17.967P.ENSG00000241185	chr17	10709864	12105001	1395138	11	8	7	7	3	2	both	17.919P.GAS7
18.1065P.Y_RNA	chr18	23451425	24111054	659630	17	6	5	6	11	3	both	18.867P.ESCO1
18.1169P.CHST9	chr18	27005492	27295624	290133	21	3	2	1	18	10	both	18.1126P.LINC01543
18.1197P.DSCAS	chr18	31087077	32526815	1439739	60	16	15	19	44	19	both	18.1197P.DSCAS
18.126P.METTL4	chr18	919916	3681894	2761979	39	17	16	18	22	9	both	18.1P.ROCK1P1
18.1311P.CCDC178	chr18	33213540	35351512	2137973	129	21	18	27	108	52	both	18.1311P.CCDC178
18.1528P.TPGS2	chr18	36809448	38928778	2119331	43	8	6	6	35	26	both	18.1311P.CCDC178
18.1604P.ENSG00000276174	chr18	42002720	43576027	1573308	20	4	3	2	16	2	both	18.1603P.PIK3C3
18.1652P.SETBP1	chr18	43639876	45520882	1881007	73	12	12	18	61	39	both	18.1652P.SETBP1
18.1755P.SLC14A1	chr18	45668699	46096451	427753	25	9	9	7	16	7	both	18.1755P.SLC14A1
18.1799P.LOXHD1	chr18	46148884	46654979	506096	6	2	2	1	4	0	PP	18.1789P.C18orf25
18.1819P.HDHD2	chr18	47095414	47172129	76716	7	3	3	2	4	2	both	18.1815P.ENSG00000267724
18.1831P.ENSG00000279366	chr18	47906066	50402440	2496375	108	38	37	50	70	38	both	18.1829P.ENSG00000269365
18.1P.ROCK1P1	chr18	109375	829142	719768	17	8	8	8	9	3	both	18.1P.ROCK1P1
18.2052P.ELAC1	chr18	50954367	51069353	114987	6	2	2	1	4	0	PP	18.2032P.MAPK4
18.2059P.SMAD4	chr18	51004162	51033973	29812	3	2	2	1	1	0	PP	18.2032P.MAPK4
18.2069P.MEX3C	chr18	51096176	52686833	1590658	14	3	3	2	11	0	PP	18.2032P.MAPK4
18.2110P.MBD2	chr18	54197736	54276823	79088	6	2	2	1	4	2	both	18.2110P.MBD2
18.2172P.LINC01415	chr18	55337826	55779492	441667	3	2	2	1	1	0	PP	18.2154P.TCF4
18.2199P.TXNL1	chr18	56628874	58756693	2127820	33	14	13	13	19	6	both	18.2154P.TCF4
18.2227P.WDR7-OT1	chr18	56906607	57362251	455645	5	2	2	1	3	0	PP	18.2154P.TCF4
18.2369P.ENSG00000267215	chr18	59083545	59373027	289483	6	2	2	1	4	0	PP	18.2154P.TCF4
18.2426P.RELCH	chr18	62170456	63427207	1256752	24	9	9	8	15	4	both	18.2426P.RELCH
18.2529P.DSEL-AS1	chr18	67515405	68710825	1195421	4	2	2	1	2	0	PP	18.2529P.DSEL-AS1
18.2540P.ENSG00000287646	chr18	70141576	70458793	317218	26	8	7	9	18	10	both	18.2540P.ENSG00000287646
18.2582P.TIMM21	chr18	74130227	77657867	3527641	113	34	32	68	79	50	both	18.2582P.TIMM21
18.2780P.ATP9B	chr18	79065639	79323042	257404	13	3	3	2	10	3	both	18.2780P.ATP9B
18.2810P.CTDP1	chr18	79392230	80244110	851881	15	9	8	10	6	4	both	18.2797P.NFATC1
18.289P.ENSG00000285575	chr18	5093201	5767899	674699	34	8	7	10	26	17	both	18.289P.ENSG00000285575
18.362P.PTPRM	chr18	7557421	8009659	452239	9	3	2	1	6	3	both	18.362P.PTPRM
18.374P.ENSG00000266767	chr18	7746335	8115608	369274	5	3	2	1	2	1	both	18.362P.PTPRM
18.429P.TOMM20P3	chr18	8684043	10544375	1860333	56	16	15	18	40	13	both	18.362P.PTPRM
18.644P.CHMP1B	chr18	11731387	12989724	1258338	68	23	22	43	45	15	both	18.632P.ASNSP6
18.852P.ROCK1	chr18	20959450	21176060	216611	21	2	2	1	19	10	both	18.852P.ROCK1
18.873P.ESCO1	chr18	21551063	22709596	1158534	55	16	14	21	39	20	both	18.867P.ESCO1
19.1888P.ZNF101	chr19	9923746	21844690	11920945	691	357	335	735	334	208	both	19.4P.PLPP2
19.2008P.ENSG00000268081	chr19	21563030	21599769	36740	4	3	3	2	1	0	PP	19.4P.PLPP2
19.2039P.LINC01233	chr19	22530687	24085547	1554861	33	23	23	33	10	6	both	19.4P.PLPP2
19.2146P.ENSG00000288017	chr19	29084440	29870720	786281	18	8	7	7	10	4	both	19.2097P.LINC00662
19.2201P.ENSG00000267760	chr19	30661056	34392267	3731212	79	23	22	25	56	24	both	19.2097P.LINC00662
19.2443P.ZNF181	chr19	34662620	34765194	102575	4	3	3	2	1	0	PP	19.2097P.LINC00662
19.2449P.ZNF792	chr19	34959233	42593290	7634058	517	263	260	715	254	146	both	19.2449P.ZNF792
19.2597P.ZNF565	chr19	36244645	36263745	19101	4	2	0	0	2	2	shared_E	19.2449P.ZNF792
19.3103P.MIR6797	chr19	41858740	41956260	97521	7	3	3	3	4	0	PP	19.3103P.MIR6797
19.3190P.LYPD3	chr19	43444507	43780849	336343	28	14	14	30	14	9	both	19.2449P.ZNF792
19.3240P.IGSF23	chr19	44550768	47775618	3224851	258	135	132	321	123	78	both	19.2449P.ZNF792
19.331P.ENSG00000267448	chr19	3256016	4200761	944746	52	24	21	31	28	21	both	19.4P.PLPP2
19.3642P.PLA2G4C	chr19	47970547	51701859	3731313	212	118	114	298	94	58	both	19.2449P.ZNF792
19.4032P.ZNF888-AS1	chr19	51903286	58582433	6679148	337	221	219	630	116	67	both	19.2449P.ZNF792
19.416P.YJU2	chr19	4245925	8510762	4264838	242	103	100	205	139	90	both	19.4P.PLPP2
19.832P.ZNF317	chr19	9127566	10094210	966645	29	17	15	21	12	6	both	19.4P.PLPP2
19.9P.MIER2	chr19	319138	3274034	2954897	243	138	132	459	105	69	both	19.4P.PLPP2
2.1071P.DNMT3A	chr2	25249168	25757626	508459	44	8	4	3	36	25	both	2.977P.RPS13P4
2.1128P.ASXL2	chr2	25801410	26779001	977592	76	22	14	16	54	27	both	2.1128P.ASXL2
2.1248P.MAPRE3	chr2	26829822	31335877	4506056	248	64	59	106	184	93	both	2.1128P.ASXL2
2.144P.MYT1L	chr2	2317981	3687752	1369772	37	13	12	15	24	8	both	2.104P.MYT1L
2.1697P.CRIM1	chr2	36354508	36666706	312199	11	2	2	1	9	0	PP	2.1697P.CRIM1
2.1749P.EIF2AK2	chr2	37107353	39225991	2118639	90	27	23	38	63	37	both	2.1697P.CRIM1
2.1879P.SOS1	chr2	39060663	39214161	153499	4	2	2	1	2	0	PP	2.1879P.SOS1
2.1889P.MAP4K3	chr2	38946651	39756510	809860	24	3	3	2	21	1	both	2.1697P.CRIM1
2.193P.COLEC11	chr2	3584356	3624097	39742	4	2	2	1	2	1	both	2.104P.MYT1L
2.1968P.Y_RNA	chr2	41836316	43633860	1797545	89	19	13	12	70	34	both	2.1967P.RPS12P4
2.2164P.PPM1B	chr2	44086231	44956077	869847	10	3	2	1	7	3	both	2.2155P.LRPPRC
2.2236P.SRBD1	chr2	45527987	48486433	2958447	177	38	33	60	139	83	both	2.2155P.LRPPRC
2.230P.RSAD2	chr2	6874100	8815909	1941810	43	12	10	14	31	12	both	2.229P.RSAD2
2.2529P.ENSG00000286412	chr2	50530889	51332782	801894	27	4	3	2	23	5	both	2.2529P.ENSG00000286412
2.2540P.ENSG00000228033	chr2	52814136	53783330	969195	20	4	0	0	16	10	shared_E	2.2540P.ENSG00000228033
2.2599P.ACYP2	chr2	53852570	55615648	1763079	103	28	28	51	75	29	both	2.2586P.MIR3682
2.2813P.ENSG00000233953	chr2	60459669	60548600	88932	9	2	0	0	7	1	shared_E	2.2808P.ENSG00000287640
2.2840P.REL	chr2	60761568	63587291	2825724	114	34	30	68	80	58	both	2.2840P.REL
2.3033P.VPS54	chr2	64017702	65552970	1535269	68	27	25	29	41	20	both	2.3033P.VPS54
2.3217P.MEIS1-AS2	chr2	66423810	68247391	1823582	38	11	9	10	27	16	both	2.3033P.VPS54
2.3329P.PPIAP64	chr2	68119548	68440686	321139	3	2	2	1	1	0	PP	2.3033P.VPS54
2.3404P.NFU1	chr2	69378616	71511568	2132953	87	32	27	42	55	28	both	2.3351P.FBXO48
2.349P.KIDINS220	chr2	8800337	10685444	1885108	77	28	27	44	49	15	both	2.349P.KIDINS220
2.3623P.SFXN5	chr2	73060548	73156045	95498	8	2	0	0	6	1	shared_E	2.3616P.SPR
2.3635P.CCT7	chr2	73232869	73409351	176483	15	6	6	8	9	5	both	2.3635P.CCT7
2.3659P.DUSP11	chr2	73770291	74552309	782019	44	30	30	56	14	6	both	2.3659P.DUSP11
2.3751P.ENSG00000238410	chr2	75463994	75629287	165294	14	8	7	11	6	4	both	2.3734P.ENSG00000286739
2.3839P.ENSG00000287625	chr2	84926123	85300843	374721	7	2	0	0	5	1	shared_E	2.3830P.SUCLG1
2.3859P.TGOLN2	chr2	85043876	87074377	2030502	93	40	36	56	53	31	both	2.3830P.SUCLG1
2.4028P.KRCC1	chr2	88015733	88054005	38273	5	2	2	1	3	0	PP	2.4028P.KRCC1
2.4046P.EIF2AK3	chr2	88569679	88673655	103977	9	2	2	1	7	2	both	2.4028P.KRCC1
2.4064P.MIR4436A	chr2	88764474	88846656	82183	5	2	2	1	3	0	PP	2.4062P.ANKRD36BP2
2.4107P.FAHD2A	chr2	95163135	95727527	564393	3	2	2	1	1	0	PP	2.4095P.MRPS5
2.4142P.STARD7-AS1	chr2	95989311	96524214	534904	24	10	10	14	14	4	both	2.4095P.MRPS5
2.4194P.KANSL3	chr2	96591376	97111724	520349	31	14	14	29	17	11	both	2.4095P.MRPS5
2.4240P.ANKRD36B	chr2	96060137	99502227	3442091	74	24	21	30	50	25	both	2.4095P.MRPS5
2.4409P.LONRF2	chr2	100270961	102438193	2167233	122	37	26	29	85	63	both	2.4409P.LONRF2
2.4602P.GPR45	chr2	105110754	105298568	187815	12	2	0	0	10	3	shared_E	2.4602P.GPR45
2.4734P.SEPTIN10	chr2	109611672	109662649	50978	6	2	0	0	4	2	shared_E	2.4734P.SEPTIN10
2.4763P.BUB1	chr2	110650094	110719310	69217	7	2	0	0	5	4	shared_E	2.4763P.BUB1
2.4786P.ACOXL-AS1	chr2	110810300	111697521	887222	13	5	3	2	8	3	both	2.4786P.ACOXL-AS1
2.4831P.TMEM87B	chr2	111882966	112690505	807540	37	15	15	26	22	9	both	2.4814P.ANAPC1
2.4909P.ENSG00000234174	chr2	113133224	113363480	230257	22	9	9	8	13	5	both	2.4814P.ANAPC1
2.4936P.SLC35F5	chr2	113718996	114572268	853273	34	8	7	8	26	11	both	2.4936P.SLC35F5
2.4977P.DDX18	chr2	117813501	117915896	102396	4	2	0	0	2	2	shared_E	2.4977P.DDX18
2.5028P.TMEM37	chr2	119372021	120251319	879299	25	9	9	9	16	7	both	2.4977P.DDX18
2.5102P.ENSG00000229774	chr2	120704393	121071426	367034	3	2	0	0	1	1	shared_E	2.5102P.ENSG00000229774
2.5129P.RNU4ATAC	chr2	121396812	121753886	357075	23	7	7	8	16	5	both	2.5129P.RNU4ATAC
2.517P.RNU7-176P	chr2	10808629	11781816	973188	34	16	14	20	18	5	both	2.516P.PDIA6
2.5192P.ERCC3	chr2	127255242	131514611	4259370	72	28	27	29	44	24	both	2.5192P.ERCC3
2.5339P.ENSG00000286833	chr2	132346741	132595236	248496	6	3	3	2	3	2	both	2.5339P.ENSG00000286833
2.5378P.MGAT5	chr2	134112856	134931380	818525	60	8	2	1	52	37	both	2.5378P.MGAT5
2.5490P.R3HDM1	chr2	134923673	135740563	816891	13	4	4	3	9	0	PP	2.5378P.MGAT5
2.5515P.DARS1-AS1	chr2	135901584	136393712	492129	20	3	3	2	17	0	PP	2.5515P.DARS1-AS1
2.5599P.EPC2	chr2	147953256	148999406	1046151	32	7	7	7	25	3	both	2.5578P.ACVR2A
2.5650P.MMADHC	chr2	149004110	151453024	2448915	24	5	5	4	19	4	both	2.5578P.ACVR2A
2.5696P.STAM2	chr2	152121027	153477216	1356190	16	4	4	3	12	1	both	2.5696P.STAM2
2.5736P.GALNT13	chr2	153870071	154390555	520485	15	3	2	1	12	1	both	2.5736P.GALNT13
2.5754P.KCNJ3	chr2	154447108	155216950	769843	18	2	2	1	16	0	PP	2.5754P.KCNJ3
2.5778P.NR4A2	chr2	156331465	156817145	485681	19	7	6	7	12	7	both	2.5777P.ENSG00000282440
2.5827P.ACVR1C	chr2	157512483	158723706	1211224	27	7	6	5	20	9	both	2.5812P.ERMN
2.5959P.BAZ2B-AS1	chr2	159284368	159753364	468997	26	7	7	9	19	2	both	2.5896P.OR7E90P
2.6005P.ENSG00000288091	chr2	161587268	162336365	749098	54	9	9	10	45	25	both	2.6005P.ENSG00000288091
2.6104P.SNORA70F	chr2	164553020	164687429	134410	4	3	3	2	1	0	PP	2.6098P.GRB14
2.6109P.COBLL1	chr2	164733006	164908088	175083	6	3	3	2	3	2	both	2.6098P.GRB14
2.6142P.SCN3A	chr2	164991043	165951018	959976	46	10	8	8	36	17	both	2.6098P.GRB14
2.6230P.STK39	chr2	168152238	169142458	990221	42	12	8	6	30	16	both	2.6098P.GRB14
2.6246P.MIR4774	chr2	168541257	168602229	60973	3	2	2	1	1	0	PP	2.6246P.MIR4774
2.6293P.BBS5	chr2	169449592	171698662	2249071	72	17	17	18	55	23	both	2.6293P.BBS5
2.6435P.HAT1	chr2	171892447	171926531	34085	3	2	2	1	1	0	PP	2.6435P.HAT1
2.6532P.OLA1	chr2	174175386	174246251	70866	5	2	2	1	3	0	PP	2.6511P.ENSG00000237016
2.6536P.SCRN3	chr2	173961464	174483823	522360	5	3	3	2	2	0	PP	2.6511P.ENSG00000237016
2.6552P.ENSG00000236449	chr2	174768662	174989502	220841	6	3	2	1	3	2	both	2.6552P.ENSG00000236449
2.6584P.ATF2	chr2	175134101	175172570	38470	5	3	3	2	2	0	PP	2.6552P.ENSG00000236449
2.6591P.ENSG00000236501	chr2	177156165	177762934	606770	44	17	17	42	27	18	both	2.6589P.ENSG00000236501
2.6667P.RBM45	chr2	178089746	178520496	430751	31	8	8	12	23	9	both	2.6589P.ENSG00000236501
2.670P.ENSG00000286427	chr2	11820707	12724524	903818	20	4	4	3	16	0	PP	2.516P.PDIA6
2.6736P.CWC22	chr2	179983940	182071482	2087543	26	8	7	6	18	10	both	2.6703P.TTN
2.6812P.DNAJC10	chr2	182184077	183136005	951929	16	6	6	9	10	3	both	2.6703P.TTN
2.6848P.ZC3H15	chr2	186484791	186701159	216369	6	3	0	0	3	2	shared_E	2.6848P.ZC3H15
2.6922P.ENSG00000287418	chr2	189473333	189638162	164830	10	3	2	1	7	4	both	2.6922P.ENSG00000287418
2.6940P.INPP1	chr2	190325068	191510109	1185042	65	21	18	15	44	26	both	2.6931P.ANKAR
2.6P.FAM110C	chr2	17882	1787572	1769691	45	12	11	14	33	14	both	2.6P.FAM110C
2.7066P.SLC39A10	chr2	195655603	196329702	674100	4	2	2	1	2	0	PP	2.7053P.LINC01827
2.7088P.RN7SL820P	chr2	196229630	197514475	1284846	70	14	13	11	56	26	both	2.7053P.LINC01827
2.7185P.C2orf69	chr2	198303805	203849863	5546059	192	66	63	89	126	60	both	2.7185P.C2orf69
2.718P.MYCN	chr2	15622802	16502671	879870	7	3	3	2	4	0	PP	2.718P.MYCN
2.7531P.ENSG00000237271	chr2	204081474	208263982	4182509	169	29	25	29	140	84	both	2.7531P.ENSG00000237271
2.770P.VSNL1	chr2	16751288	17684198	932911	39	2	0	0	37	22	shared_E	2.718P.MYCN
2.7788P.MAP2	chr2	209420112	209770860	350749	6	3	3	2	3	0	PP	2.7531P.ENSG00000237271
2.7852P.KANSL1L	chr2	209990121	210179099	188979	7	3	3	2	4	0	PP	2.7531P.ENSG00000237271
2.7902P.ENSG00000270659	chr2	212681272	213144840	463569	9	4	4	3	5	0	PP	2.7884P.ENSG00000223373
2.7942P.XRCC5	chr2	216079758	216664005	584248	37	12	11	13	25	19	both	2.7938P.MREG
2.7996P.ENSG00000225794	chr2	216537085	217755669	1218585	63	12	7	7	51	25	both	2.7938P.MREG
2.8122P.GPBAR1	chr2	218180095	219679142	1499048	118	65	64	213	53	31	both	2.7938P.MREG
2.813P.RDH14	chr2	18404456	20258905	1854450	14	6	6	8	8	1	both	2.786P.SMC6
2.8305P.RPL23AP28	chr2	222046175	223949603	1903429	82	15	13	13	67	23	both	2.8305P.RPL23AP28
2.8436P.MRPL44	chr2	223955817	224267547	311731	14	3	0	0	11	2	shared_E	2.8305P.RPL23AP28
2.8459P.ANKRD49P1	chr2	224481931	224582237	100307	8	4	4	3	4	3	both	2.8305P.RPL23AP28
2.8494P.DOCK10	chr2	224907480	225007498	100019	4	2	0	0	2	1	shared_E	2.8305P.RPL23AP28
2.8513P.NYAP2	chr2	225117580	226982812	1865233	59	7	6	6	52	26	both	2.8305P.RPL23AP28
2.8652P.TRIP12	chr2	229778833	233439833	3661001	65	24	23	24	41	15	both	2.8652P.TRIP12
2.8812P.NRBF2P6	chr2	231901594	232524799	623206	6	4	0	0	2	2	shared_E	2.8652P.TRIP12
2.887P.PUM2	chr2	20288648	20932434	643787	23	8	6	5	15	7	both	2.786P.SMC6
2.8923P.ARL4C	chr2	233979267	234495575	516309	8	2	2	1	6	0	PP	2.8887P.TRPM8
2.8954P.SH3BP4	chr2	234553226	235042998	489773	10	2	2	1	8	3	both	2.8887P.TRPM8
2.8990P.AGAP1	chr2	235130412	235746944	616533	24	3	0	0	21	9	shared_E	2.8887P.TRPM8
2.9081P.COPS8	chr2	236342470	241924144	5581675	211	73	65	94	138	82	both	2.9019P.ASB18
2.938P.LINC02923	chr2	23377988	23644076	266089	4	2	0	0	2	2	shared_E	2.937P.ENSG00000223634
2.9459P.LINC01238	chr2	241945825	242027924	82100	4	2	0	0	2	1	shared_E	2.9019P.ASB18
2.977P.RPS13P4	chr2	23818475	25243099	1424625	59	22	21	27	37	13	both	2.977P.RPS13P4
20.1117P.ZNF133	chr20	18286770	18303799	17030	3	2	2	1	1	0	PP	20.977P.ENSG00000236985
20.1128P.RPL21P3	chr20	18451781	24927349	6475569	246	64	55	108	182	100	both	20.1125P.POLR3F
20.1142P.DTD1	chr20	18574644	18593485	18842	4	2	2	1	2	0	PP	20.1142P.DTD1
20.1545P.APMAP	chr20	24991452	26206074	1214623	56	28	28	48	28	17	both	20.1125P.POLR3F
20.1672P.HM13	chr20	31512986	31737677	224692	22	10	9	9	12	8	both	20.1672P.HM13
20.1707P.DUSP15	chr20	31805411	34134244	2328834	146	54	47	91	92	56	both	20.1672P.HM13
20.1927P.AHCY	chr20	34249489	34814830	565342	50	17	17	37	33	15	both	20.1672P.HM13
20.1999P.GGT7	chr20	34823294	36930272	2106979	131	54	49	102	77	45	both	20.1672P.HM13
20.203P.EBF4	chr20	2663078	2991130	328053	5	2	2	1	3	0	PP	20.9P.C20orf96
20.2244P.RPN2	chr20	37140865	38495107	1354243	78	19	14	22	59	37	both	20.1672P.HM13
20.229P.GNRH2	chr20	3020320	3317474	297155	21	5	5	9	16	10	both	20.213P.PTPRA
20.2361P.MIR548O2	chr20	38506862	38519525	12664	3	2	2	1	1	0	PP	20.1672P.HM13
20.2383P.NPM1P19	chr20	38967394	40698363	1730970	102	11	6	6	91	39	both	20.1672P.HM13
20.2526P.TOP1	chr20	40960661	41339067	378407	26	10	9	8	16	11	both	20.2526P.TOP1
20.2568P.ENSG00000273951	chr20	41473813	43241827	1768015	122	15	11	8	107	71	both	20.2526P.TOP1
20.256P.DNAAF9	chr20	3404845	3477145	72301	4	3	3	2	1	1	both	20.251P.UBE2V1P1
20.2647P.ENSG00000229042	chr20	42687778	42974244	286467	3	2	2	1	1	0	PP	20.2647P.ENSG00000229042
20.2717P.ENSG00000288000	chr20	41967425	46708145	4740721	146	70	68	147	76	51	both	20.2716P.Y_RNA
20.282P.CENPB	chr20	3673446	4013472	340027	20	11	11	20	9	3	both	20.276P.ADAM33
20.3021P.ENSG00000267882	chr20	47185540	52168097	4982558	231	59	54	97	172	96	both	20.2716P.Y_RNA
20.3083P.LINC01523	chr20	47728884	48245067	516184	19	2	0	0	17	17	shared_E	20.2716P.Y_RNA
20.344P.PRNP	chr20	4666141	5444542	778402	47	11	9	10	36	22	both	20.276P.ADAM33
20.3551P.ENSG00000197670	chr20	53411028	54643039	1232012	40	14	14	24	26	14	both	20.3522P.ENSG00000232286
20.3674P.FAM210B	chr20	56323796	57362491	1038696	15	6	5	4	9	2	both	20.3674P.FAM210B
20.3734P.CTCFL	chr20	57520832	59513836	1993005	106	33	32	113	73	52	both	20.3718P.RBM38
20.3984P.ENSG00000235018	chr20	61980182	63271431	1291250	45	26	26	43	19	11	both	20.3984P.ENSG00000235018
20.4041P.ENSG00000232121	chr20	62621294	62801114	179821	6	5	4	3	1	1	both	20.3984P.ENSG00000235018
20.405P.LINC00654	chr20	5519461	6074509	555049	33	12	12	15	21	15	both	20.276P.ADAM33
20.4095P.EEF1A2	chr20	63491336	64276646	785311	61	34	34	100	27	23	both	20.3984P.ENSG00000235018
20.492P.BMP2	chr20	6574273	9411079	2836807	86	9	5	3	77	29	both	20.276P.ADAM33
20.529P.PLCB1	chr20	8128328	8384007	255680	4	2	0	0	2	2	shared_E	20.276P.ADAM33
20.659P.ANKEF1	chr20	9422490	11537367	2114878	51	11	11	22	40	25	both	20.276P.ADAM33
20.809P.ENSG00000261411	chr20	11638596	12208995	570400	32	4	4	4	28	18	both	20.276P.ADAM33
20.909P.FLRT3	chr20	14140301	15924524	1784224	27	2	2	1	25	0	PP	20.909P.FLRT3
20.965P.KIF16B	chr20	16524630	16734375	209746	6	2	2	1	4	4	both	20.965P.KIF16B
20.977P.ENSG00000236985	chr20	16802328	18136497	1334170	97	19	19	35	78	17	both	20.977P.ENSG00000236985
20.9P.C20orf96	chr20	257229	2651130	2393902	110	43	43	74	67	36	both	20.9P.C20orf96
21.1081P.PSMG1	chr21	38802045	39181532	379488	4	3	3	2	1	0	PP	21.649P.ATP5PO
21.1283P.MX2	chr21	39225211	44931719	5706509	307	100	93	155	207	129	both	21.649P.ATP5PO
21.1581P.POFUT2	chr21	45281591	45831949	550359	16	9	9	8	7	1	both	21.649P.ATP5PO
21.1626P.ENSG00000289224	chr21	45971650	46657632	685983	49	19	16	60	30	23	both	21.1626P.ENSG00000289224
21.194P.BTG3-AS1	chr21	17602924	17903000	300077	6	3	3	2	3	1	both	21.48P.HSPA13
21.232P.GABPA	chr21	25589481	26713003	1123523	37	9	9	8	28	4	both	21.225P.MIR155
21.27P.ENSG00000290523	chr21	10400358	10446433	46076	4	3	2	1	1	1	both	21.27P.ENSG00000290523
21.335P.LTN1	chr21	28962435	29369139	406705	20	10	10	14	10	6	both	21.335P.LTN1
21.431P.TIAM1	chr21	31119710	33900762	2781053	121	33	30	50	88	48	both	21.431P.TIAM1
21.48P.HSPA13	chr21	14367175	15868030	1500856	70	10	10	10	60	26	both	21.48P.HSPA13
21.649P.ATP5PO	chr21	33914524	34623239	708716	16	9	7	6	7	5	both	21.649P.ATP5PO
21.825P.CBR3-AS1	chr21	36131606	38156258	2024653	121	33	28	36	88	60	both	21.649P.ATP5PO
22.1245P.OSBP2	chr22	30763423	30875436	112014	3	2	2	1	1	0	PP	22.1245P.OSBP2
22.1477P.LARGE1	chr22	33298985	34109492	810508	16	3	3	2	13	3	both	22.1476P.LARGE1
22.1522P.TOM1	chr22	35295839	36488498	1192660	30	14	12	26	16	12	both	22.1517P.HMGXB4
22.1532P.ENSG00000282602	chr22	35339107	36158612	819506	49	16	16	24	33	21	both	22.1517P.HMGXB4
22.1669P.EIF3D	chr22	36517969	43219712	6701744	519	216	196	506	303	218	both	22.1517P.HMGXB4
22.167P.CELSR1P1	chr22	18945477	22056336	3110860	157	83	81	162	74	38	both	22.165P.DGCR5
22.1P.U2	chr22	10710388	11059346	348959	8	2	0	0	6	3	shared_E	22.1P.U2
22.2424P.SCUBE1-AS1	chr22	43225640	44638469	1412830	79	25	16	20	54	37	both	22.2424P.SCUBE1-AS1
22.2546P.PHF21B	chr22	44821224	48489673	3668450	153	42	38	69	111	76	both	22.2527P.PRR5
22.2824P.ENSG00000236867	chr22	49779175	50726724	947550	69	37	36	94	32	22	both	22.2822P.ENSG00000279345
22.476P.IGLV3-9	chr22	22140988	24840166	2699179	140	64	57	77	76	50	both	22.1245P.OSBP2
22.48P.ENSG00000273442	chr22	17074062	18166563	1092502	75	31	29	62	44	28	both	22.47P.ENSG00000273203
22.653P.ENSG00000199783	chr22	24877484	26475954	1598471	136	41	31	47	95	69	both	22.1245P.OSBP2
22.945P.ENSG00000276675	chr22	26681032	32479874	5798843	281	120	112	252	161	88	both	22.1245P.OSBP2
3.1072P.OSBPL10	chr3	31625626	32477507	851882	26	6	5	3	20	14	both	3.1072P.OSBPL10
3.1119P.SEC13P1	chr3	33034003	33806944	772942	28	10	9	8	18	6	both	3.1119P.SEC13P1
3.1193P.EPM2AIP1	chr3	36943385	37353265	409881	25	11	11	18	14	3	both	3.1188P.TRANK1
3.1242P.ENSG00000290076	chr3	37849988	38471335	621348	27	12	12	15	15	7	both	3.1188P.TRANK1
3.1290P.DDTP1	chr3	38513361	39014848	501488	6	2	0	0	4	1	shared_E	3.1290P.DDTP1
3.1307P.GORASP1	chr3	39085931	42552106	3466176	84	35	28	40	49	33	both	3.1302P.WDR48
3.1503P.ZBTB47	chr3	42589220	42771706	182487	5	3	3	2	2	0	PP	3.1302P.WDR48
3.1517P.HIGD1A	chr3	42580159	42817187	237029	5	2	2	1	3	0	PP	3.1302P.WDR48
3.1545P.SNRK	chr3	43285375	43500370	214996	6	2	0	0	4	1	shared_E	3.1302P.WDR48
3.1583P.ABHD5	chr3	43557686	44198336	640651	7	3	2	1	4	1	both	3.1302P.WDR48
3.1613P.TCAIM	chr3	44319585	44647336	327752	12	7	6	8	5	2	both	3.1613P.TCAIM
3.1644P.RNU5B-3P	chr3	45013611	46466191	1452581	60	20	11	13	40	23	both	3.1613P.TCAIM
3.1762P.RTP3	chr3	46482421	46626372	143952	3	2	2	1	1	0	PP	3.1613P.TCAIM
3.1773P.TMIE	chr3	46680078	51801148	5121071	302	134	134	306	168	81	both	3.1613P.TCAIM
3.2269P.PARP3	chr3	51940869	53112518	1171650	79	36	34	67	43	20	both	3.1613P.TCAIM
3.230P.RAD18	chr3	7381753	10752138	3370386	79	34	32	48	45	18	both	3.210P.LMCD1-AS1
3.2390P.RFT1	chr3	53128614	54354717	1226104	67	17	16	27	50	38	both	3.1613P.TCAIM
3.2501P.TASOR	chr3	56617157	56976015	358859	18	6	5	4	12	6	both	3.2501P.TASOR
3.2543P.IL17RD	chr3	57129414	58624966	1495553	85	30	29	43	55	25	both	3.2501P.TASOR
3.2704P.CFAP20DC-DT	chr3	58996648	59815357	818710	21	3	0	0	18	4	shared_E	3.2704P.CFAP20DC-DT
3.2806P.ENSG00000225662	chr3	62561508	63327831	766324	45	8	7	8	37	25	both	3.2806P.ENSG00000225662
3.2868P.THOC7	chr3	62573401	64497794	1924394	30	10	9	13	20	11	both	3.2806P.ENSG00000225662
3.3017P.MAGI1-IT1	chr3	65424327	66219987	795661	37	8	8	8	29	12	both	3.2920P.ADAMTS9-AS1
3.3069P.LRIG1	chr3	66265715	66825660	559946	14	2	0	0	12	2	shared_E	3.2920P.ADAMTS9-AS1
3.3122P.TMF1	chr3	69011810	69848736	836927	41	9	6	7	32	28	both	3.3116P.EOGT
3.3185P.ENSG00000271034	chr3	70042230	71648594	1606365	69	12	10	17	57	19	both	3.3185P.ENSG00000271034
3.3291P.EIF4E3	chr3	71720592	72876515	1155924	82	17	10	12	65	47	both	3.3185P.ENSG00000271034
3.3415P.RNU2-64P	chr3	73077357	73765632	688276	30	9	6	5	21	13	both	3.3413P.RNU6-557P
3.3453P.FAM86DP	chr3	75432353	75602638	170286	6	2	0	0	4	2	shared_E	3.3451P.ENSG00000291222
3.3459P.ROBO2	chr3	77037627	78642714	1605088	28	2	0	0	26	14	shared_E	3.3459P.ROBO2
3.3575P.CHMP2B	chr3	87224908	88157706	932799	36	7	7	7	29	7	both	3.3570P.VGLL3
3.360P.ATG7	chr3	11271459	11311553	40095	5	2	2	1	3	1	both	3.360P.ATG7
3.3631P.DHFR2	chr3	93972615	94067526	94912	6	3	3	2	3	0	PP	3.3629P.STX19
3.3667P.CPOX	chr3	98582357	98768803	186447	6	4	4	3	2	2	both	3.3667P.CPOX
3.3687P.CMSS1	chr3	99798454	100717213	918760	30	10	9	9	20	4	both	3.3667P.CPOX
3.3766P.PCNP	chr3	101326077	102740770	1414694	55	15	10	8	40	30	both	3.3667P.CPOX
3.3899P.ALCAM	chr3	104552125	105537723	985599	35	2	2	1	33	4	both	3.3899P.ALCAM
3.391P.VGLL4	chr3	11362046	11843667	481622	7	2	0	0	5	2	shared_E	3.360P.ATG7
3.3929P.LINC01990	chr3	107239544	108687964	1448421	18	7	7	8	11	1	both	3.3923P.DUBR
3.3959P.CD47	chr3	108089002	108470776	381775	5	2	0	0	3	2	shared_E	3.3923P.DUBR
3.4023P.PLCXD2-AS1	chr3	111672899	113016620	1343722	52	20	19	27	32	20	both	3.4023P.PLCXD2-AS1
3.4119P.LINC02044	chr3	113047317	113908693	861377	52	18	16	21	34	15	both	3.4023P.PLCXD2-AS1
3.4198P.ZBTB20-AS5	chr3	114212707	115798694	1585988	61	16	14	15	45	22	both	3.4023P.PLCXD2-AS1
3.4322P.LSAMP	chr3	115841193	116440993	599801	25	2	0	0	23	12	shared_E	3.4322P.LSAMP
3.436P.RAF1	chr3	12555798	13376608	820811	19	8	5	3	11	5	both	3.420P.MKRN2OS
3.4402P.TMEM39A	chr3	119442549	120884359	1441811	55	13	12	13	42	12	both	3.4377P.IGSF11-AS1
3.4508P.ENSG00000288868	chr3	121727176	121825671	98496	4	2	2	1	2	0	PP	3.4502P.POLQ
3.4547P.WDR5B-DT	chr3	122362545	125682220	3319676	35	11	11	14	24	8	both	3.4502P.POLQ
3.4629P.ADCY5	chr3	123341988	123474891	132904	7	4	3	2	3	3	both	3.4502P.POLQ
3.4686P.UMPS	chr3	124729227	125590642	861416	61	14	12	14	47	33	both	3.4502P.POLQ
3.4777P.FAM86JP	chr3	125834047	130109324	4275278	165	71	67	110	94	42	both	3.4502P.POLQ
3.5135P.PIK3R4	chr3	130696972	132173389	1476418	44	15	15	18	29	14	both	3.5135P.PIK3R4
3.5196P.CPNE4	chr3	132253962	132415420	161459	10	4	2	1	6	4	both	3.5196P.CPNE4
3.5221P.UBA5	chr3	132651308	132676830	25523	3	2	2	1	1	0	PP	3.5196P.CPNE4
3.5227P.NPHP3-ACAD11	chr3	132496992	134479834	1982843	32	8	6	6	24	4	both	3.5196P.CPNE4
3.523P.TMEM43	chr3	13892220	14963875	1071656	9	6	6	8	3	2	both	3.420P.MKRN2OS
3.5363P.ENSG00000273455	chr3	136065702	138937064	2871363	87	24	22	30	63	28	both	3.5196P.CPNE4
3.548P.SLC6A6	chr3	14196649	14447940	251292	7	2	2	1	5	0	PP	3.420P.MKRN2OS
3.5585P.ENSG00000272656	chr3	139341872	141225468	1883597	38	14	14	26	24	8	both	3.5196P.CPNE4
3.561P.C3orf20	chr3	14671193	14914807	243615	3	2	0	0	1	1	shared_E	3.561P.C3orf20
3.5665P.ENSG00000249540	chr3	141300511	141573177	272667	19	8	8	9	11	6	both	3.5196P.CPNE4
3.5700P.ATP1B3	chr3	141734966	141875034	140069	3	2	2	1	1	0	PP	3.5196P.CPNE4
3.5707P.TFDP2	chr3	142147538	143642331	1494794	44	16	16	25	28	5	both	3.5196P.CPNE4
3.5794P.PLOD2	chr3	146062255	146624016	561762	15	8	6	7	7	6	both	3.5792P.LNCSRLR
3.5847P.GYG1	chr3	148944641	151152070	2207430	86	36	34	56	50	22	both	3.5824P.AGTR1
3.587P.CAPN7	chr3	15097162	15576766	479605	19	8	8	8	11	2	both	3.587P.CAPN7
3.6045P.P2RY14	chr3	151169504	151284264	114761	6	2	0	0	4	2	shared_E	3.5824P.AGTR1
3.6053P.MBNL1	chr3	152191866	152450052	258187	11	5	5	3	6	3	both	3.6053P.MBNL1
3.6096P.ENSG00000289885	chr3	153035812	153592938	557127	16	2	2	1	14	0	PP	3.6093P.ENSG00000241671
3.6110P.DHX36	chr3	154020533	155886352	1865820	22	10	9	11	12	7	both	3.6110P.DHX36
3.6162P.ENSG00000287916	chr3	156008446	158806431	2797986	84	20	18	64	64	55	both	3.6110P.DHX36
3.622P.BTD	chr3	15629443	16261021	631579	9	4	2	1	5	3	both	3.587P.CAPN7
3.6311P.SCHIP1	chr3	159851850	160398326	546477	5	3	3	2	2	0	PP	3.6311P.SCHIP1
3.6331P.SCARNA7	chr3	160508758	161409128	900371	59	10	8	13	49	32	both	3.6311P.SCHIP1
3.6419P.ZBBX	chr3	167403888	167689397	285510	3	2	2	1	1	0	PP	3.6418P.ZBBX
3.6432P.EGFEM1P	chr3	168195328	170812753	2617426	61	19	15	19	42	19	both	3.6432P.EGFEM1P
3.6593P.ENSG00000239628	chr3	170298779	170397898	99120	7	2	2	1	5	1	both	3.6432P.EGFEM1P
3.6679P.ENSG00000240497	chr3	171055433	171554855	499423	40	2	0	0	38	1	shared_E	3.6432P.EGFEM1P
3.6708P.TMEM212	chr3	171835160	172590473	755314	21	6	4	2	15	11	both	3.6432P.EGFEM1P
3.6777P.ENSG00000231384	chr3	172371766	172708962	337197	6	3	3	2	3	2	both	3.6432P.EGFEM1P
3.6788P.NLGN1	chr3	173393935	174446555	1052621	13	2	0	0	11	6	shared_E	3.6788P.NLGN1
3.6828P.TBL1XR1-AS1	chr3	176843556	178403203	1559648	51	11	6	5	40	27	both	3.6828P.TBL1XR1-AS1
3.683P.DAZL	chr3	16604358	17229900	625543	27	6	3	2	21	9	both	3.587P.CAPN7
3.6909P.LINC01014	chr3	178417526	179701642	1284117	59	12	8	8	47	31	both	3.6909P.LINC01014
3.7001P.FXR1	chr3	180911313	182799341	1888029	5	2	0	0	3	1	shared_E	3.6909P.LINC01014
3.7031P.MCCC1	chr3	183097978	183787790	689813	44	13	9	6	31	21	both	3.7031P.MCCC1
3.7109P.MAP6D1	chr3	183824054	184784560	960507	39	21	20	71	18	12	both	3.7031P.MCCC1
3.7235P.SENP2	chr3	185281507	185613779	332273	11	4	4	3	7	0	PP	3.7195P.EHHADH-AS1
3.7261P.TRA2B	chr3	185898491	186782023	883533	28	11	8	8	17	9	both	3.7195P.EHHADH-AS1
3.7383P.BCL6	chr3	187711956	189143154	1431199	95	14	14	24	81	24	both	3.7365P.ENSG00000283175
3.753P.ENSG00000227309	chr3	17368227	18439510	1071284	32	5	4	5	27	16	both	3.753P.ENSG00000227309
3.7589P.PYDC2-AS1	chr3	191403061	192449088	1046028	26	3	3	2	23	1	both	3.7365P.ENSG00000283175
3.7613P.ENSG00000289165	chr3	192562110	193574338	1012229	7	3	2	1	4	1	both	3.7613P.ENSG00000289165
3.7655P.RN7SL447P	chr3	193601042	195555638	1954597	106	43	38	77	63	39	both	3.7655P.RN7SL447P
3.7837P.MUC20-OT1	chr3	195654805	197625714	1970910	18	12	12	15	6	6	both	3.7655P.RN7SL447P
3.7864P.TFRC	chr3	196070963	196212217	141255	8	4	4	3	4	0	PP	3.7655P.RN7SL447P
3.7890P.ENSG00000272741	chr3	196285410	196967714	682305	14	7	7	6	7	0	PP	3.7883P.ENSG00000228028
3.7893P.RNU6-1279P	chr3	196367134	196396943	29810	4	2	2	1	2	0	PP	3.7883P.ENSG00000228028
3.7915P.PAK2	chr3	196738172	196787062	48891	3	2	0	0	1	1	shared_E	3.7883P.ENSG00000228028
3.7931P.RPSAP69	chr3	196984825	197588349	603525	31	12	4	3	19	14	both	3.7883P.ENSG00000228028
3.8004P.RUBCN	chr3	197701137	197845355	144219	15	4	4	3	11	4	both	3.7883P.ENSG00000228028
3.8026P.RPL35A	chr3	197870340	197955332	84993	3	2	2	1	1	0	PP	3.8020P.ENSG00000234742
3.819P.KAT2B	chr3	19945214	20112757	167544	5	2	2	1	3	0	PP	3.808P.KCNH8
3.874P.NKIRAS1	chr3	23892268	24239781	347514	12	3	3	2	9	3	both	3.874P.NKIRAS1
3.908P.RPL31P20	chr3	24156283	24500888	344606	8	2	2	1	6	0	PP	3.874P.NKIRAS1
3.93P.SUMF1	chr3	4335912	5193836	857925	78	12	9	11	66	44	both	3.93P.SUMF1
3.947P.ENSG00000230807	chr3	27367048	28346270	979223	10	5	5	5	5	1	both	3.941P.ENSG00000287348
3.9P.CNTN4	chr3	2098355	3019533	921179	35	3	0	0	32	28	shared_E	3.9P.CNTN4
4.1074P.SMIM20	chr4	25913197	26418558	505362	28	4	4	2	24	4	both	4.995P.MIR573
4.1158P.ENSG00000205830	chr4	27174891	27692202	517312	14	2	0	0	12	10	shared_E	4.1158P.ENSG00000205830
4.119P.NSD2	chr4	1958411	3046752	1088342	61	25	24	39	36	18	both	4.5P.ZNF876P
4.1257P.ENSG00000287659	chr4	38055160	39180789	1125630	44	12	8	6	32	13	both	4.1186P.ENSG00000247193
4.1352P.RFC1	chr4	39306126	41687431	2381306	164	41	40	67	123	79	both	4.1186P.ENSG00000247193
4.1655P.GUF1	chr4	44677002	44724794	47793	6	5	5	5	1	1	both	4.1653P.KCTD8
4.1730P.FRYL	chr4	48388071	48901658	513588	29	5	4	3	24	13	both	4.1685P.NFXL1
4.1758P.DCUN1D4	chr4	51841497	52036661	195165	18	6	0	0	12	10	shared_E	4.1758P.DCUN1D4
4.1821P.LNX1-AS2	chr4	53522672	54226845	704174	14	8	7	6	6	1	both	4.1805P.FIP1L1
4.1873P.TMEM165	chr4	55344795	57131436	1786642	42	18	17	24	24	7	both	4.1867P.ENSG00000288695
4.2021P.CENPC	chr4	67508463	67698911	190449	5	2	2	1	3	0	PP	4.2021P.CENPC
4.2069P.ENAM	chr4	70604944	71710158	1105215	43	9	9	18	34	28	both	4.2021P.CENPC
4.2187P.RNA5SP163	chr4	71756737	72311080	554344	7	2	0	0	5	3	shared_E	4.2187P.RNA5SP163
4.2220P.ANKRD17	chr4	73062788	74156271	1093484	28	10	8	7	18	6	both	4.2021P.CENPC
4.2297P.ENSG00000287375	chr4	74872984	75782902	909919	21	5	4	3	16	10	both	4.2297P.ENSG00000287375
4.231P.MSANTD1	chr4	3098398	3446071	347674	18	5	4	5	13	1	both	4.231P.MSANTD1
4.2333P.G3BP2	chr4	75628890	75742733	113844	12	4	4	4	8	2	both	4.2297P.ENSG00000287375
4.2356P.ENSG00000286074	chr4	75785634	77207975	1422342	57	21	20	19	36	17	both	4.2297P.ENSG00000287375
4.2477P.CNOT6L	chr4	77720574	77868126	147553	9	2	2	1	7	3	both	4.2297P.ENSG00000287375
4.2570P.PRKG2	chr4	81213750	84577715	3363966	128	33	32	50	95	22	both	4.2569P.PRKG2-AS1
4.267P.ZBTB49	chr4	4288724	4319597	30874	3	2	2	1	1	0	PP	4.267P.ZBTB49
4.2841P.WDFY3-AS1	chr4	84681770	84974001	292232	25	5	5	5	20	4	both	4.2569P.PRKG2-AS1
4.289P.STX18	chr4	4520242	8436776	3916535	191	55	42	67	136	75	both	4.283P.STX18-IT1
4.2919P.MAPK10	chr4	86308239	86907177	598939	35	7	6	7	28	9	both	4.2871P.ARHGAP24
4.2966P.ENSG00000284968	chr4	86920018	87234216	314199	17	3	3	2	14	7	both	4.2871P.ARHGAP24
4.3003P.HSD17B11	chr4	87352741	87453276	100536	6	3	3	2	3	2	both	4.2871P.ARHGAP24
4.3025P.RNU1-36P	chr4	87994614	88654041	659428	40	17	16	19	23	16	both	4.2871P.ARHGAP24
4.3090P.NAP1L5	chr4	88690312	88996395	306084	3	2	2	1	1	0	PP	4.2871P.ARHGAP24
4.3131P.GPRIN3	chr4	89236769	89431982	195214	7	2	2	1	5	4	both	4.2871P.ARHGAP24
4.3156P.ENSG00000251095	chr4	89553536	89905515	351980	4	2	0	0	2	2	shared_E	4.2871P.ARHGAP24
4.3172P.PDLIM5	chr4	94451094	94590521	139428	11	2	0	0	9	2	shared_E	4.3172P.PDLIM5
4.3232P.EIF4E	chr4	98140569	98999574	859006	12	7	7	7	5	0	PP	4.3202P.ENSG00000289532
4.3302P.MIR1255A	chr4	101088536	101729244	640709	20	3	2	1	17	2	both	4.3302P.MIR1255A
4.3310P.MTND5P5	chr4	101951566	102031911	80346	3	2	0	0	1	1	shared_E	4.3310P.MTND5P5
4.3325P.NFKB1	chr4	102342449	103088157	745709	45	14	14	27	31	23	both	4.3302P.MIR1255A
4.3404P.CXXC4-AS1	chr4	104011111	105894331	1883221	54	11	9	8	43	13	both	4.3404P.CXXC4-AS1
4.3497P.TBCK	chr4	106241614	107906221	1664608	28	6	6	9	22	4	both	4.3404P.CXXC4-AS1
4.3552P.OSTC	chr4	108618918	110005067	1386150	26	9	8	12	17	8	both	4.3404P.CXXC4-AS1
4.3620P.ENSG00000248200	chr4	110045483	110190018	144536	15	3	3	2	12	3	both	4.3404P.CXXC4-AS1
4.3639P.TIFA	chr4	112111521	114635770	2524250	70	14	14	14	56	6	both	4.3639P.TIFA
4.3732P.METTL14	chr4	118276042	120052803	1776762	39	12	11	11	27	12	both	4.3726P.SNORA24
4.3873P.SPRY1	chr4	123383128	123691374	308247	14	4	4	4	10	4	both	4.3873P.SPRY1
4.3920P.HSPA4L	chr4	127766404	129091041	1324638	59	15	15	23	44	22	both	4.3920P.HSPA4L
4.4040P.SLC7A11	chr4	138034364	138937709	903346	24	2	0	0	22	9	shared_E	4.4032P.SLC7A11-AS1
4.4061P.RNU6-531P	chr4	139027118	139645527	618410	33	13	13	21	20	10	both	4.4056P.NOCT
4.4132P.MGST2	chr4	139653389	141219449	1566061	119	20	17	22	99	64	both	4.4056P.NOCT
4.4327P.USP38	chr4	143183561	146174969	2991409	70	19	17	29	51	33	both	4.4285P.IL15
4.4461P.SLC10A7	chr4	146239750	146561480	321731	5	2	2	1	3	0	PP	4.4285P.IL15
4.4472P.TMEM184C	chr4	147616110	149042732	1426623	51	8	7	6	43	6	both	4.4285P.IL15
4.4571P.ENSG00000249690	chr4	150513610	150578818	65209	3	2	2	1	1	0	PP	4.4571P.ENSG00000249690
4.4591P.LRBA	chr4	150933609	151109675	176067	9	4	4	3	5	1	both	4.4591P.LRBA
4.4618P.FHIP1A	chr4	151533581	151567101	33521	3	2	0	0	1	1	shared_E	4.4607P.FHIP1A
4.4625P.GATB	chr4	151759325	152345502	586178	12	7	2	1	5	4	both	4.4625P.GATB
4.4650P.FBXW7	chr4	152389261	153120653	731393	56	15	14	21	41	26	both	4.4650P.FBXW7
4.4714P.TRIM2	chr4	153150805	153280617	129813	6	3	0	0	3	2	shared_E	4.4650P.FBXW7
4.4766P.MAP9	chr4	154971612	157972168	3000557	45	15	15	26	30	8	both	4.4766P.MAP9
4.4897P.ETFDH	chr4	158670261	159214196	543936	29	9	8	10	20	14	both	4.4766P.MAP9
4.4982P.TMEM192	chr4	165111459	165493934	382476	23	7	6	5	16	11	both	4.4982P.TMEM192
4.5042P.SPOCK3	chr4	167022872	168143555	1120684	16	2	2	1	14	0	PP	4.5042P.SPOCK3
4.5052P.ENSG00000287188	chr4	168188852	170088530	1899679	99	19	15	14	80	52	both	4.5052P.ENSG00000287188
4.5236P.FBXO8	chr4	174227327	174536966	309640	8	5	5	4	3	0	PP	4.5209P.GALNT7-DT
4.5328P.RNU2-34P	chr4	182447181	183265554	818374	30	4	2	1	26	14	both	4.5328P.RNU2-34P
4.5385P.CDKN2AIP	chr4	183436974	184643960	1206987	47	21	21	29	26	8	both	4.5328P.RNU2-34P
4.5523P.SLC25A4	chr4	184781849	186035295	1253447	41	18	18	42	23	15	both	4.5328P.RNU2-34P
4.5619P.CYP4V2	chr4	186141711	186237335	95625	6	3	2	1	3	2	both	4.5328P.RNU2-34P
4.5701P.ENSG00000289879	chr4	188429987	189789771	1359785	17	3	0	0	14	13	shared_E	4.5701P.ENSG00000289879
4.5P.ZNF876P	chr4	106665	1354841	1248177	63	34	33	64	29	22	both	4.5P.ZNF876P
4.620P.SLC2A9	chr4	9690568	10030880	340313	3	2	2	1	1	0	PP	4.602P.ENSG00000284636
4.667P.BOD1L1	chr4	13564745	15679883	2115139	97	16	16	23	81	31	both	4.667P.BOD1L1
4.806P.FBXL5	chr4	15492031	15650869	158839	4	2	2	1	2	0	PP	4.667P.BOD1L1
4.840P.TAPT1	chr4	16208232	18604955	2396724	85	12	6	6	73	43	both	4.667P.BOD1L1
4.89P.FAM53A	chr4	1682499	1907104	224606	16	5	5	5	11	5	both	4.5P.ZNF876P
4.995P.MIR573	chr4	24482322	25375696	893375	21	7	6	4	14	4	both	4.995P.MIR573
5.1064P.AIG1P1	chr5	38971922	39079776	107855	9	2	2	1	7	3	both	5.1033P.ENSG00000248234
5.1113P.PTGER4	chr5	39951072	40675329	724258	11	2	2	1	9	0	PP	5.1033P.ENSG00000248234
5.1122P.ENSG00000212567	chr5	40751220	41830058	1078839	32	8	6	8	24	3	both	5.1033P.ENSG00000248234
5.115P.ENSG00000275733	chr5	1798145	4632954	2834810	55	9	9	13	46	28	both	5.115P.ENSG00000275733
5.1187P.ANXA2R-OT1	chr5	43063106	43619086	555981	16	8	8	13	8	3	both	5.1033P.ENSG00000248234
5.1248P.ENSG00000250360	chr5	50954665	52797420	1842756	78	10	10	18	68	39	both	5.1246P.ENSG00000251601
5.1349P.ENSG00000286048	chr5	52986661	53029223	42563	5	2	2	1	3	0	PP	5.1246P.ENSG00000251601
5.1356P.FST	chr5	53117381	54225246	1107866	17	4	0	0	13	5	shared_E	5.1246P.ENSG00000251601
5.1379P.ARL15	chr5	54236301	54479525	243225	15	4	4	2	11	10	both	5.1246P.ENSG00000251601
5.1395P.SNX18	chr5	54513190	54867834	354645	5	3	3	2	2	0	PP	5.1246P.ENSG00000251601
5.1425P.MTREX	chr5	55306070	57274396	1968327	51	19	19	25	32	12	both	5.1246P.ENSG00000251601
5.15P.AHRR	chr5	302053	419960	117908	10	3	3	2	7	3	both	5.5P.SDHA
5.1637P.LINC02225	chr5	57290771	58471799	1181029	48	5	5	6	43	18	both	5.1246P.ENSG00000251601
5.1678P.GAPT	chr5	58480346	60670177	2189832	115	18	11	8	97	57	both	5.1678P.GAPT
5.1838P.SMIM15-AS1	chr5	61141178	61657136	515959	17	6	6	5	11	2	both	5.1678P.GAPT
5.1923P.DIMT1	chr5	62395780	62411610	15831	3	2	2	1	1	0	PP	5.1923P.DIMT1
5.1928P.RNF180	chr5	64149042	68253591	4104550	81	17	13	10	64	14	both	5.1928P.RNF180
5.200P.ENSG00000286753	chr5	4872480	7867645	2995166	69	20	16	22	49	28	both	5.184P.ADAMTS16
5.2152P.SLC30A5	chr5	69041362	69558892	517531	38	19	19	31	19	12	both	5.1928P.RNF180
5.2216P.ENSG00000253536	chr5	71453768	73199708	1745941	62	18	15	14	44	24	both	5.2213P.LINC02197
5.2346P.UTP15	chr5	73540599	76256894	2716296	95	30	30	53	65	34	both	5.2326P.TMEM171
5.2575P.S100Z	chr5	76872572	77481571	609000	36	11	8	9	25	15	both	5.2326P.TMEM171
5.25P.EXOC3	chr5	436005	463056	27052	4	2	0	0	2	1	shared_E	5.5P.SDHA
5.2648P.TBCA	chr5	77566866	78982161	1415296	30	7	7	6	23	1	both	5.2326P.TMEM171
5.2720P.ENSG00000214890	chr5	78999571	79522497	522927	17	4	4	3	13	4	both	5.2720P.ENSG00000214890
5.2788P.ZFYVE16	chr5	80076798	81197822	1121025	6	3	3	2	3	0	PP	5.2720P.ENSG00000214890
5.2815P.CKMT2	chr5	80736002	82254341	1518340	57	11	8	9	46	19	both	5.2720P.ENSG00000214890
5.291P.ENSG00000249159	chr5	8435625	10438294	2002670	51	13	12	14	38	20	both	5.184P.ADAMTS16
5.3003P.ENSG00000251093	chr5	90866514	91378902	512389	19	8	8	10	11	2	both	5.2992P.ENSG00000285618
5.3027P.GPR150	chr5	95505764	100583213	5077450	136	47	46	92	89	51	both	5.3025P.TTC37
5.3232P.LINC00492	chr5	102574961	103568448	993488	46	11	8	11	35	17	both	5.3232P.LINC00492
5.3336P.EFNA5	chr5	106872010	108140387	1268378	46	3	0	0	43	17	shared_E	5.3336P.EFNA5
5.3388P.LINC01023	chr5	108685173	110328666	1643494	28	10	10	9	18	8	both	5.3336P.EFNA5
5.3452P.STARD4-AS1	chr5	110738096	112164988	1426893	8	4	3	2	4	3	both	5.3336P.EFNA5
5.3481P.ENSG00000251014	chr5	112546108	113573455	1027348	19	5	4	2	14	2	both	5.3336P.EFNA5
5.3573P.CCDC112	chr5	115284317	115839320	555004	19	8	8	10	11	7	both	5.3573P.CCDC112
5.3789P.ENSG00000249112	chr5	123658479	126599887	2941409	116	20	18	25	96	47	both	5.3789P.ENSG00000249112
5.38P.ENSG00000271781	chr5	216831	1644505	1427675	34	20	18	18	14	4	both	5.5P.SDHA
5.3960P.HINT1	chr5	131162102	131435294	273193	22	5	4	3	17	7	both	5.3960P.HINT1
5.4001P.RAPGEF6	chr5	131539769	132063292	523524	11	4	3	2	7	1	both	5.3960P.HINT1
5.4030P.P4HA2	chr5	132192183	134908616	2716434	174	55	54	143	119	75	both	5.3960P.HINT1
5.4324P.IL9	chr5	135881273	136213317	332045	22	7	6	9	15	7	both	5.4324P.IL9
5.4379P.MIR874	chr5	137302346	141577130	4274785	245	94	92	233	151	100	both	5.4379P.MIR874
5.459P.DNAH5	chr5	13970612	15181545	1210934	93	18	16	22	75	57	both	5.459P.DNAH5
5.4773P.DIAPH1	chr5	141592474	142696681	1104208	64	23	18	32	41	18	both	5.4379P.MIR874
5.4946P.NR3C1	chr5	143007146	143821383	814238	16	2	2	1	14	0	PP	5.4379P.MIR874
5.5055P.ENSG00000250407	chr5	146529442	147390706	861265	51	4	2	1	47	12	both	5.5050P.ENSG00000277568
5.5112P.DPYSL3	chr5	147452022	147583916	131895	5	3	2	1	2	1	both	5.5050P.ENSG00000277568
5.5129P.JAKMIP2-AS1	chr5	147602224	147843855	241632	10	3	3	2	7	1	both	5.5050P.ENSG00000277568
5.5150P.ENSG00000251330	chr5	148411756	148727170	315415	5	2	0	0	3	1	shared_E	5.5050P.ENSG00000277568
5.5203P.GRPEL2	chr5	149150289	151756712	2606424	95	42	41	77	53	35	both	5.5050P.ENSG00000277568
5.5479P.SAP30L-AS1	chr5	154036900	154443028	406129	4	2	2	1	2	0	PP	5.5479P.SAP30L-AS1
5.5488P.LARP1	chr5	154641324	154939708	298385	22	10	8	16	12	11	both	5.5479P.SAP30L-AS1
5.5547P.MED7	chr5	157137809	157310183	172375	7	3	2	1	4	2	both	5.5547P.MED7
5.5595P.RNF145	chr5	159155072	160415099	1260028	23	11	6	5	12	8	both	5.5547P.MED7
5.5654P.ENSG00000254186	chr5	163431572	165484461	2052890	33	7	6	5	26	16	both	5.5654P.ENSG00000254186
5.5705P.ENSG00000289264	chr5	167570610	168527840	957231	58	11	7	7	47	39	both	5.5705P.ENSG00000289264
5.5763P.TENM2-AS1	chr5	168260028	168441982	181955	17	3	0	0	14	7	shared_E	5.5705P.ENSG00000289264
5.578P.MARCHF11-DT	chr5	16179060	16669986	490927	15	4	2	1	11	7	both	5.578P.MARCHF11-DT
5.5819P.ENSG00000253858	chr5	170423624	174328368	3904745	178	49	45	80	129	81	both	5.5819P.ENSG00000253858
5.611P.MYO10	chr5	16688527	17203220	514694	48	10	10	10	38	22	both	5.578P.MARCHF11-DT
5.6148P.ENSG00000251458	chr5	176130369	176151220	20852	3	2	0	0	1	1	shared_E	5.6148P.ENSG00000251458
5.6153P.ENSG00000283235	chr5	175499965	179515406	4015442	149	54	54	106	95	47	both	5.6153P.ENSG00000283235
5.6323P.HNRNPAB	chr5	178203602	181258341	3054740	117	53	47	104	64	42	both	5.6153P.ENSG00000283235
5.678P.CDH18	chr5	19925724	20569991	644268	5	3	2	1	2	2	both	5.671P.CDH18
5.709P.Y_RNA	chr5	31492668	34953501	3460834	110	34	32	51	76	36	both	5.709P.Y_RNA
5.751P.TPT1P5	chr5	31485107	32017237	532131	10	2	2	1	8	0	PP	5.751P.TPT1P5
5.970P.NADK2	chr5	36149683	36988518	838836	16	6	5	4	10	4	both	5.964P.LMBRD2
6.1153P.RNA5SP205	chr6	18997006	20049728	1052723	43	8	7	9	35	25	both	6.732P.MCUR1
6.1337P.ALDH5A1	chr6	24493735	24773302	279568	19	8	8	10	11	5	both	6.732P.MCUR1
6.1498P.ABT1	chr6	25213664	30065404	4851741	121	69	64	125	52	28	both	6.732P.MCUR1
6.1638P.ENSG00000285799	chr6	29750996	38700339	8949344	561	244	237	754	317	179	both	6.732P.MCUR1
6.168P.WRNIP1	chr6	2764151	4133002	1368852	45	21	20	39	24	17	both	6.91P.FOXC1
6.2567P.SAYSD1	chr6	38972054	44424670	5452617	259	111	103	233	148	86	both	6.2557P.ENSG00000220556
6.3050P.RUNX2	chr6	44469088	45915955	1446868	26	4	2	1	22	7	both	6.2557P.ENSG00000220556
6.3084P.ACTG1P9	chr6	46167176	46673893	506718	33	5	3	2	28	9	both	6.3084P.ACTG1P9
6.315P.LINC02533	chr6	4274990	4940308	665319	17	4	2	1	13	9	both	6.315P.LINC02533
6.3179P.CD2AP-DT	chr6	47455998	47560144	104147	9	2	2	1	7	0	PP	6.3138P.ADGRF1
6.3195P.MMUT	chr6	49461720	49616809	155090	5	2	0	0	3	3	shared_E	6.3195P.MMUT
6.3236P.MCM3	chr6	52281745	55045880	2764136	123	37	31	51	86	53	both	6.3318P.GCM1
6.340P.LYRM4	chr6	5204717	6545659	1340943	35	4	0	0	31	17	shared_E	6.340P.LYRM4
6.3462P.HMGCLL1	chr6	55425806	55934446	508641	23	3	3	3	20	6	both	6.3462P.HMGCLL1
6.34P.HUS1B	chr6	577553	1404881	827329	23	6	6	5	17	3	both	6.34P.HUS1B
6.3507P.DST	chr6	56310094	56838380	528287	36	4	3	2	32	5	both	6.3507P.DST
6.3552P.ZNF451	chr6	57075988	57315380	239393	13	4	4	3	9	1	both	6.3507P.DST
6.3602P.PTP4A1	chr6	63345529	63804254	458726	19	7	7	6	12	4	both	6.3592P.EEF1B2P5
6.3639P.LMBRD1	chr6	69719984	70707669	987686	12	4	4	2	8	1	both	6.3639P.LMBRD1
6.3703P.EEF1A1	chr6	73460682	75771240	2310559	44	14	13	16	30	5	both	6.3703P.EEF1A1
6.3793P.ENSG00000217512	chr6	78998762	79862109	863348	39	9	9	10	30	12	both	6.3793P.ENSG00000217512
6.385P.ENSG00000261211	chr6	6658872	7632840	973969	62	25	23	49	37	22	both	6.385P.ENSG00000261211
6.3866P.ENSG00000260645	chr6	80105166	83222490	3117325	100	17	14	17	83	28	both	6.3866P.ENSG00000260645
6.4003P.SNAP91	chr6	83682281	84239085	556805	20	5	2	1	15	5	both	6.4003P.SNAP91
6.4052P.SYNCRIP	chr6	85510311	90585836	5075526	138	37	31	38	101	46	both	6.4035P.LINC02535
6.4276P.NDUFAF4	chr6	96835987	97053296	217310	5	3	3	2	2	0	PP	6.4270P.UFL1-AS1
6.4293P.FAXC	chr6	99314617	99405502	90886	7	3	2	1	4	2	both	6.4288P.FBXL4
6.4302P.USP45	chr6	99513428	99574405	60978	5	4	4	3	1	1	both	6.4288P.FBXL4
6.4318P.PRDX2P4	chr6	99414650	100735719	1321070	42	4	3	2	38	23	both	6.4288P.FBXL4
6.4382P.BVES	chr6	105090061	106298197	1208137	27	6	6	7	21	9	both	6.4382P.BVES
6.4428P.RNU6-527P	chr6	106586732	106996018	409287	15	4	4	4	11	6	both	6.4409P.CRYBG1
6.4482P.SOBP	chr6	107150861	107845288	694428	8	3	2	1	5	2	both	6.4409P.CRYBG1
6.4531P.Y_RNA	chr6	108000378	110413054	2412677	101	35	34	66	66	38	both	6.4409P.CRYBG1
6.4734P.CDK19	chr6	110473763	110999518	525756	17	9	9	11	8	4	both	6.4409P.CRYBG1
6.4774P.MFSD4B	chr6	111257975	113877772	2619798	113	26	20	25	87	34	both	6.4409P.CRYBG1
6.5011P.ENSG00000287933	chr6	114999129	116099915	1100787	23	4	4	6	19	7	both	6.5011P.ENSG00000287933
6.5023P.TSPYL4	chr6	116207125	117906427	1699303	48	12	12	18	36	9	both	6.5011P.ENSG00000287933
6.503P.LINC02522	chr6	10475899	10798524	322626	13	7	7	11	6	4	both	6.503P.LINC02522
6.5097P.CEP85L	chr6	118641903	118767276	125374	10	2	0	0	8	6	shared_E	6.5097P.CEP85L
6.5108P.ASF1A	chr6	118872945	121353737	2480793	62	9	9	11	53	17	both	6.5108P.ASF1A
6.5205P.HSF2	chr6	122388560	122836978	448419	16	6	6	6	10	3	both	6.5108P.ASF1A
6.5249P.TPD52L1	chr6	125146476	127514010	2367535	42	15	14	16	27	10	both	6.5244P.RNF217-AS1
6.526P.SMIM13	chr6	11092559	12228906	1136348	84	21	19	24	63	21	both	6.523P.ELOVL2
6.5450P.SAMD3	chr6	130306067	130869728	563662	33	4	3	3	29	4	both	6.5354P.PTPRK-AS1
6.5523P.ENPP1	chr6	131784396	131863069	78674	5	4	4	3	1	1	both	6.5522P.MIR548H5
6.5575P.TBPL1	chr6	133951157	134049494	98338	4	2	2	1	2	0	PP	6.5534P.LINC01013
6.5592P.RN7SL408P	chr6	134130655	134932944	802290	15	5	2	1	10	5	both	6.5534P.LINC01013
6.5697P.HBS1L	chr6	135028864	135052373	23510	3	2	2	1	1	0	PP	6.5697P.HBS1L
6.5711P.AHI1	chr6	135403473	136839174	1435702	53	18	17	25	35	21	both	6.5697P.HBS1L
6.5841P.IFNGR1	chr6	137215950	138772142	1556193	39	14	13	15	25	13	both	6.5697P.HBS1L
6.5958P.REPS1	chr6	138960303	139132140	171838	7	3	3	3	4	0	PP	6.5947P.ACKR4P1
6.5975P.CITED2	chr6	138810812	141559067	2748256	64	11	8	9	53	29	both	6.5947P.ACKR4P1
6.6132P.HIVEP2	chr6	142665993	144093993	1428001	75	23	23	44	52	27	both	6.6077P.VTA1
6.6306P.ENSG00000270638	chr6	145733576	145961793	228218	5	3	3	2	2	1	both	6.6306P.ENSG00000270638
6.6327P.ENSG00000227748	chr6	146847978	147301439	453462	39	9	6	10	30	18	both	6.6327P.ENSG00000227748
6.6379P.SAMD5	chr6	147506511	148494181	987671	56	7	6	5	49	33	both	6.6379P.SAMD5
6.6477P.TAB2	chr6	149036155	149458438	422284	18	3	3	2	15	0	PP	6.6454P.UST-AS2
6.6505P.PPIL4	chr6	149522849	149994879	472031	33	17	15	29	16	4	both	6.6454P.UST-AS2
6.6552P.ULBP3	chr6	150065692	150805933	740242	30	6	6	5	24	17	both	6.6454P.UST-AS2
6.6616P.ENSG00000232290	chr6	150881738	152367535	1485798	56	14	8	7	42	26	both	6.6598P.MTHFD1L
6.6730P.MTRF1L	chr6	153001176	157271211	4270036	119	23	19	20	96	63	both	6.6598P.MTHFD1L
6.6956P.TMEM242-DT	chr6	157312307	158131143	818837	80	14	14	21	66	52	both	6.6598P.MTHFD1L
6.7057P.GTF2H5	chr6	158154111	158998244	844134	68	18	17	31	50	33	both	6.6598P.MTHFD1L
6.706P.GFOD1	chr6	13314011	13608537	294527	27	6	6	6	21	16	both	6.696P.TBC1D7
6.7158P.SOD2	chr6	159690631	160454076	763446	17	10	9	15	7	4	both	6.6598P.MTHFD1L
6.7212P.ENSG00000231863	chr6	160737541	161370543	633003	25	4	0	0	21	11	shared_E	6.7211P.ENSG00000224371
6.7261P.PACRG	chr6	161868532	163963948	2095417	15	2	0	0	13	1	shared_E	6.7243P.ENSG00000286805
6.7313P.LINC00602	chr6	165878722	166109841	231120	13	2	2	1	11	8	both	6.7313P.LINC00602
6.7399P.ENSG00000287594	chr6	167504097	167895849	391753	22	4	4	5	18	3	both	6.7396P.ENSG00000287297
6.7441P.ENSG00000234768	chr6	168146892	168891518	744627	23	8	7	12	15	10	both	6.7396P.ENSG00000287297
6.744P.CD83	chr6	13903492	16196950	2293459	91	13	11	9	78	30	both	6.732P.MCUR1
6.7483P.C6orf120	chr6	168948119	170569267	1621149	57	21	20	49	36	28	both	6.7396P.ENSG00000287297
6.904P.ATXN1	chr6	16235291	18205943	1970653	111	16	15	18	95	38	both	6.732P.MCUR1
7.1094P.CCDC126	chr7	23596423	23693910	97488	4	2	2	1	2	0	PP	7.1087P.MALSU1
7.10P.ENSG00000287883	chr7	122302	5762643	5640342	291	73	71	170	218	135	both	7.3P.ENSG00000242611
7.1121P.ENSG00000287523	chr7	24290357	24679563	389207	21	5	2	1	16	9	both	7.1087P.MALSU1
7.1166P.U3	chr7	25247029	26197954	950926	20	3	0	0	17	8	shared_E	7.1166P.U3
7.1276P.HIBADH	chr7	27629446	28066674	437229	8	2	2	1	6	0	PP	7.1166P.U3
7.1318P.RNU6-979P	chr7	28112092	28174919	62828	6	2	0	0	4	4	shared_E	7.1166P.U3
7.1330P.CREB5	chr7	28295193	28852903	557711	23	5	5	4	18	6	both	7.1166P.U3
7.1378P.ENSG00000228421	chr7	28923192	29405038	481847	9	2	0	0	7	4	shared_E	7.1378P.ENSG00000228421
7.1424P.WIPF3	chr7	29797519	30060922	263404	14	5	5	7	9	5	both	7.1424P.WIPF3
7.1451P.MTURN	chr7	29825257	30738557	913301	45	20	20	44	25	19	both	7.1424P.WIPF3
7.1585P.LSM5	chr7	32481635	32494073	12439	3	2	2	1	1	0	PP	7.1519P.ENSG00000229263
7.1593P.DPY19L1P1	chr7	32690538	33097858	407321	23	12	12	22	11	6	both	7.1593P.DPY19L1P1
7.1642P.ENSG00000236212	chr7	34207944	34221231	13288	3	2	0	0	1	1	shared_E	7.1642P.ENSG00000236212
7.1646P.RPL7P31	chr7	34131563	36332044	2200482	34	12	9	8	22	9	both	7.1646P.RPL7P31
7.1777P.ELMO1	chr7	36437363	37192289	754927	25	2	0	0	23	14	shared_E	7.1646P.RPL7P31
7.1805P.EPDR1	chr7	37919548	38209522	289975	8	2	0	0	6	3	shared_E	7.1646P.RPL7P31
7.1835P.RN7SL83P	chr7	38521018	38557046	36029	4	2	0	0	2	2	shared_E	7.1835P.RN7SL83P
7.1871P.POU6F2	chr7	38757046	39744473	987428	89	8	7	6	81	55	both	7.1835P.RN7SL83P
7.1951P.CDK13	chr7	39948004	40060844	112841	9	2	2	1	7	0	PP	7.1835P.RN7SL83P
7.1989P.LINC01450	chr7	40314802	41702215	1387414	51	3	3	2	48	28	both	7.1989P.LINC01450
7.2054P.GLI3	chr7	41924677	43756335	1831659	26	4	3	2	22	1	both	7.2054P.GLI3
7.2094P.URGCP	chr7	43867767	43936111	68345	8	4	4	4	4	0	PP	7.2054P.GLI3
7.2099P.POLR2J4	chr7	44017189	45860587	1843399	96	43	42	126	53	34	both	7.2054P.GLI3
7.2226P.IGFBP3	chr7	45908972	47171917	1262946	6	2	2	1	4	0	PP	7.2224P.IGFBP1
7.2259P.ENSG00000286315	chr7	47192653	48087326	894674	49	8	8	8	41	21	both	7.2224P.IGFBP1
7.2355P.FIGNL1	chr7	50145214	51374121	1228908	46	13	12	14	33	17	both	7.2348P.ZPBP
7.2476P.ELDR	chr7	54757811	55254113	496303	5	2	2	1	3	0	PP	7.2443P.SEC61G
7.2485P.VOPP1	chr7	55422152	56114296	692145	26	15	14	16	11	5	both	7.2443P.SEC61G
7.2552P.CCT6P1	chr7	65045781	67022151	1976371	96	38	36	79	58	33	both	7.2541P.ERV3-1
7.2704P.MTND4P3	chr7	67787662	69900113	2112452	8	2	0	0	6	3	shared_E	7.2704P.MTND4P3
7.2760P.SBDSP1	chr7	72827184	76391210	3564027	172	58	52	124	114	80	both	7.2760P.SBDSP1
7.3049P.GSAP	chr7	77115150	77334861	219712	4	2	2	1	2	0	PP	7.2760P.SBDSP1
7.3058P.ENSG00000273341	chr7	77385097	77535595	150499	5	2	2	1	3	0	PP	7.3058P.ENSG00000273341
7.3076P.RSBN1L	chr7	77661635	80679626	3017992	104	20	19	29	84	41	both	7.3058P.ENSG00000273341
7.3294P.PCLO	chr7	82850577	83160841	310265	11	2	2	1	9	0	PP	7.3281P.PCLO
7.3309P.DMTF1	chr7	86927505	87216063	288559	8	4	3	2	4	2	both	7.3309P.DMTF1
7.3325P.ABCB1	chr7	87340152	88100592	760441	11	4	4	3	7	2	both	7.3309P.DMTF1
7.3351P.STEAP2	chr7	90170916	90402737	231822	8	5	5	5	3	2	both	7.3351P.STEAP2
7.3444P.AKAP9	chr7	91863780	93230487	1366708	64	22	21	27	42	17	both	7.3351P.STEAP2
7.3559P.CASD1	chr7	94439274	95881393	1442120	74	14	12	16	60	29	both	7.3351P.STEAP2
7.3700P.ENSG00000237551	chr7	96079875	97043880	964006	23	6	5	4	17	6	both	7.3351P.STEAP2
7.3725P.LMTK2	chr7	97869598	102394413	4524816	258	113	105	324	145	72	both	7.3725P.LMTK2
7.4211P.MIR548O	chr7	102403202	102470869	67668	9	6	6	5	3	2	both	7.3725P.LMTK2
7.4231P.RNU6-1136P	chr7	102817026	103158131	341106	6	4	3	2	2	2	both	7.4226P.FAM185A
7.4270P.DNAJC2	chr7	103302612	106147891	2845280	100	26	21	24	74	40	both	7.4226P.FAM185A
7.4456P.NAMPT	chr7	106281478	106419545	138068	3	2	2	1	1	0	PP	7.4226P.FAM185A
7.4508P.ENSG00000272854	chr7	107166784	108142695	975912	20	5	5	4	15	0	PP	7.4226P.FAM185A
7.4519P.ENSG00000273055	chr7	107920714	108568269	647556	63	8	6	6	55	35	both	7.4226P.FAM185A
7.458P.AIMP2	chr7	5821823	8377890	2556068	109	31	30	59	78	34	both	7.3P.ENSG00000242611
7.4600P.LRRN3	chr7	111089620	112788525	1698906	74	14	13	13	60	19	both	7.4600P.LRRN3
7.4727P.FOXP2	chr7	113798081	114670932	872852	29	5	5	6	24	8	both	7.4727P.FOXP2
7.4794P.ENSG00000279086	chr7	116209120	117210255	1001136	25	10	10	11	15	9	both	7.4794P.ENSG00000279086
7.4927P.CTTNBP2	chr7	117769474	118213394	443921	7	2	0	0	5	2	shared_E	7.4887P.ANKRD49P4
7.4954P.TSPAN12	chr7	120789374	120966626	177253	7	3	3	2	4	1	both	7.4954P.TSPAN12
7.5013P.ARF5	chr7	127390418	128341947	951530	49	9	9	16	40	32	both	7.5010P.ZNF800
7.5088P.METTL2B	chr7	128453255	128875561	422307	17	9	9	7	8	2	both	7.5010P.ZNF800
7.5130P.ENSG00000243230	chr7	129215221	130032446	817226	43	13	10	10	30	10	both	7.5129P.RNY1P11
7.5153P.STRIP2	chr7	129373551	129443144	69594	3	2	2	1	1	0	PP	7.5129P.RNY1P11
7.5225P.KLHDC10	chr7	130068466	131493126	1424661	103	23	16	17	80	30	both	7.5129P.RNY1P11
7.5450P.ENSG00000287733	chr7	134429657	135163924	734268	6	4	4	4	2	0	PP	7.5438P.CALD1
7.5458P.ENSG00000290805	chr7	135281066	135333120	52055	3	2	2	1	1	0	PP	7.5438P.CALD1
7.5467P.CNOT4	chr7	135415615	135566977	151363	6	3	3	2	3	1	both	7.5438P.CALD1
7.5515P.CREB3L2	chr7	137888202	141736874	3848673	186	45	40	62	141	103	both	7.5515P.CREB3L2
7.5865P.GSTK1	chr7	143262651	143404690	142040	9	7	7	8	2	1	both	7.5791P.TRBV6-7
7.5924P.RNY1	chr7	148683444	149290783	607340	10	5	5	3	5	1	both	7.5922P.ENSG00000286180
7.5949P.ZNF783	chr7	149244173	152054757	2810585	125	53	53	114	72	52	both	7.5922P.ENSG00000286180
7.6071P.ENSG00000241456	chr7	151369071	151438861	69791	3	2	2	1	1	0	PP	7.5922P.ENSG00000286180
7.6167P.Y_RNA	chr7	152141951	152758761	616811	18	5	5	5	13	6	both	7.5922P.ENSG00000286180
7.6217P.ENSG00000285524	chr7	153192591	154672137	1479547	28	3	0	0	25	12	shared_E	7.6217P.ENSG00000285524
7.6249P.ENSG00000203335	chr7	154050497	154773018	722522	37	4	3	2	33	23	both	7.6217P.ENSG00000285524
7.6323P.PAXIP1-AS2	chr7	154927084	155753515	826432	18	8	7	7	10	2	both	7.6323P.PAXIP1-AS2
7.6402P.ENSG00000234450	chr7	156605127	157333234	728108	48	14	11	12	34	20	both	7.6402P.ENSG00000234450
7.6478P.MIR153-2	chr7	157393957	158972007	1578051	118	16	11	13	102	66	both	7.6478P.MIR153-2
7.669P.ENSG00000271185	chr7	10929647	12435937	1506291	24	8	8	7	16	2	both	7.669P.ENSG00000271185
7.750P.ENSG00000271253	chr7	12680221	13226877	546657	7	3	3	2	4	0	PP	7.750P.ENSG00000271253
7.825P.TSPAN13	chr7	16643983	16758618	114636	3	2	2	1	1	0	PP	7.816P.ENSG00000287799
7.873P.SNX13	chr7	17815496	17961385	145890	5	2	2	1	3	0	PP	7.816P.ENSG00000287799
7.930P.POLR1F	chr7	19705067	20620869	915803	52	11	11	15	41	24	both	7.816P.ENSG00000287799
8.1042P.RNA5SP258	chr8	26129438	31179633	5050196	266	77	72	145	189	122	both	8.1026P.DOCK5
8.1491P.FUT10	chr8	33470371	33637283	166913	11	7	7	8	4	1	both	8.1491P.FUT10
8.1542P.TPT1P8	chr8	36840802	39036897	2196096	189	61	57	128	128	93	both	8.1542P.TPT1P8
8.1842P.GINS4	chr8	41526223	43146648	1620426	59	24	22	33	35	18	both	8.1542P.TPT1P8
8.2047P.ENSG00000253330	chr8	47187176	47787449	600274	14	4	3	2	10	3	both	8.2037P.ENSG00000290028
8.204P.MFHAS1	chr8	8796947	9825437	1028491	55	17	14	18	38	18	both	8.92P.MCPH1
8.2081P.MCM4	chr8	47951805	48007158	55354	4	2	2	1	2	0	PP	8.2037P.ENSG00000290028
8.2133P.ENSG00000289095	chr8	48975430	51522795	2547366	38	2	2	1	36	0	PP	8.2133P.ENSG00000289095
8.2177P.PCMTD1	chr8	51675744	52477410	801667	48	9	9	11	39	25	both	8.2176P.ENSG00000253475
8.2252P.RB1CC1	chr8	52642107	54171712	1529606	35	9	7	7	26	16	both	8.2176P.ENSG00000253475
8.2309P.TMEM68	chr8	55100167	56069537	969371	6	3	3	2	3	0	PP	8.2176P.ENSG00000253475
8.2340P.ENSG00000253821	chr8	57489806	61604776	4114971	189	30	25	35	159	74	both	8.2340P.ENSG00000253821
8.2644P.ASPH	chr8	61649045	63218285	1569241	16	5	4	4	11	2	both	8.2340P.ENSG00000253821
8.2681P.MTFR1	chr8	65632777	65643005	10229	3	2	2	1	1	0	PP	8.2681P.MTFR1
8.2697P.ENSG00000253190	chr8	66047488	66426081	378594	13	5	5	7	8	2	both	8.2681P.MTFR1
8.2719P.Y_RNA	chr8	66633632	67489236	855605	29	11	11	16	18	4	both	8.2681P.MTFR1
8.2786P.SLCO5A1-AS1	chr8	69714799	69832002	117204	3	2	2	1	1	0	PP	8.2786P.SLCO5A1-AS1
8.2819P.NCOA2	chr8	70126010	70673849	547840	20	5	2	1	15	10	both	8.2807P.BTF3P12
8.2869P.KCNB2	chr8	72315962	72947737	631776	48	7	7	8	41	25	both	8.2869P.KCNB2
8.2924P.RDH10	chr8	73292103	74348386	1056284	22	10	9	7	12	3	both	8.2924P.RDH10
8.3028P.PKIA	chr8	78514224	78802671	288448	6	4	4	3	2	0	PP	8.3028P.PKIA
8.3066P.LINC01607	chr8	79683221	81856608	2173388	63	21	21	30	42	18	both	8.3064P.ENSG00000287052
8.311P.XKR6	chr8	10917440	11287502	370063	7	4	0	0	3	2	shared_E	8.301P.MIR1322
8.3189P.UBE2HP1	chr8	80998366	81659826	661461	17	7	7	9	10	4	both	8.3064P.ENSG00000287052
8.3219P.E2F5	chr8	85175360	85266420	91061	7	4	3	3	3	1	both	8.3219P.E2F5
8.3273P.CPNE3	chr8	86507215	86538978	31764	3	2	2	1	1	0	PP	8.3273P.CPNE3
8.331P.FAM167A	chr8	11406842	11950606	543765	32	13	12	20	19	10	both	8.301P.MIR1322
8.3324P.DECR1	chr8	89725546	91068220	1342675	23	13	13	14	10	2	both	8.3298P.RIPK2-DT
8.3366P.RUNX1T1	chr8	92022828	93296926	1274099	24	7	4	2	17	5	both	8.3366P.RUNX1T1
8.3404P.ENSG00000271971	chr8	93697551	94501207	803657	34	11	8	7	23	13	both	8.3404P.ENSG00000271971
8.3473P.VIRMA	chr8	94539788	94718854	179067	7	4	4	3	3	0	PP	8.3473P.VIRMA
8.3489P.INTS8	chr8	94813466	96169009	1355544	35	13	13	26	22	13	both	8.3473P.VIRMA
8.3568P.SDC2	chr8	96252254	98115164	1862911	78	14	12	11	64	26	both	8.3473P.VIRMA
8.3726P.SPAG1	chr8	100144883	103033119	2888237	162	44	41	82	118	63	both	8.3725P.POLR2K
8.398P.LONRF1	chr8	12723081	14262095	1539015	19	5	4	3	14	1	both	8.398P.LONRF1
8.3P.ENSG00000288985	chr8	264606	934821	670216	18	8	8	7	10	3	both	8.2P.ZNF596
8.4049P.LINC01181	chr8	103046886	104330788	1283903	26	7	7	8	19	9	both	8.3725P.POLR2K
8.4109P.EIF3E	chr8	108246319	108442343	196025	3	2	2	1	1	0	PP	8.4109P.EIF3E
8.4135P.SYBU	chr8	109332576	109619287	286712	7	5	5	4	2	0	PP	8.4123P.NUDCD1
8.4159P.EIF3H	chr8	116656921	117324795	667875	48	12	10	14	36	27	both	8.4146P.TRPS1
8.4216P.MED30	chr8	117519174	118412145	892972	9	3	3	3	6	1	both	8.4146P.TRPS1
8.4289P.ENSG00000254278	chr8	118744131	119791979	1047849	26	10	6	5	16	9	both	8.4146P.TRPS1
8.4334P.TAF2	chr8	119831225	120443969	612745	32	8	2	1	24	22	both	8.4334P.TAF2
8.4418P.LINC01151	chr8	122656217	126651542	3995326	226	56	53	112	170	85	both	8.4418P.LINC01151
8.477P.ENSG00000289225	chr8	16776266	18802732	2026467	90	25	21	50	65	41	both	8.444P.SGCZ
8.4847P.MYC	chr8	127733523	129538284	1804762	17	2	2	1	15	6	both	8.4418P.LINC01151
8.4938P.CYRIB	chr8	129836488	130085646	249159	13	6	4	2	7	5	both	8.4934P.ENSG00000254317
8.4960P.ENSG00000212342	chr8	130134742	130679473	544732	23	3	2	1	20	13	both	8.4934P.ENSG00000254317
8.5036P.EFR3A	chr8	130876289	132013690	1137402	17	3	3	2	14	0	PP	8.4934P.ENSG00000254317
8.5068P.TG	chr8	132862275	134829111	1966837	66	20	17	28	46	23	both	8.5068P.TG
8.5206P.ENSG00000254372	chr8	134904782	136710152	1805371	21	2	2	1	19	0	PP	8.5068P.TG
8.5233P.FAM135B	chr8	138150462	141342998	3192537	238	40	34	54	198	117	both	8.5233P.FAM135B
8.5532P.ENSG00000271959	chr8	141370960	141414323	43364	4	3	3	2	1	0	PP	8.5233P.FAM135B
8.5556P.TSNARE1	chr8	142351609	142397629	46021	4	2	0	0	2	1	shared_E	8.5556P.TSNARE1
8.5567P.ADGRB1	chr8	141712485	142482712	770228	7	2	0	0	5	5	shared_E	8.5556P.TSNARE1
8.5606P.GLI4	chr8	143265616	144999323	1733708	93	55	54	142	38	24	both	8.5606P.GLI4
8.626P.PSD3	chr8	18883524	23012644	4129121	151	52	45	86	99	59	both	8.444P.SGCZ
8.755P.ENSG00000253178	chr8	20429090	21785527	1356438	39	5	2	1	34	21	both	8.755P.ENSG00000253178
8.92P.MCPH1	chr8	6405322	6824049	418728	27	8	5	5	19	12	both	8.92P.MCPH1
8.948P.ENTPD4-DT	chr8	23286856	23680158	393303	4	3	3	2	1	0	PP	8.444P.SGCZ
9.1263P.CLTA	chr9	36188978	36340217	151240	11	2	0	0	9	2	shared_E	9.899P.ACO1
9.1332P.ZBTB5	chr9	37452954	38617391	1164438	60	22	22	45	38	27	both	9.899P.ACO1
9.1481P.ENSG00000270236	chr9	69038612	69198566	159955	13	6	6	7	7	3	both	9.1472P.FXN
9.1543P.SMC5-DT	chr9	70253823	71762965	1509143	21	5	5	5	16	7	both	9.1472P.FXN
9.1651P.BTF3P4	chr9	72026902	73177666	1150765	68	14	9	14	54	24	both	9.1472P.FXN
9.1767P.NMRK1	chr9	74794709	75102842	308134	8	5	5	8	3	0	PP	9.1752P.TRPM6
9.1793P.RFK	chr9	76368500	76712458	343959	36	8	7	9	28	21	both	9.1752P.TRPM6
9.2021P.IDNK	chr9	83199309	84322404	1123096	35	14	13	17	21	11	both	9.1953P.TLE1
9.2138P.AGTPBP1	chr9	84395065	85804062	1408998	9	3	3	2	6	0	PP	9.1953P.TLE1
9.2146P.NAA35	chr9	85936742	86339319	402578	11	3	3	2	8	2	both	9.1953P.TLE1
9.2185P.ENSG00000235819	chr9	86403381	91735689	5332309	185	42	42	57	143	94	both	9.1953P.TLE1
9.2590P.SPTLC1	chr9	92114219	92789478	675260	38	15	14	22	23	14	both	9.2590P.SPTLC1
9.2656P.CARD19	chr9	93093049	93640207	547159	27	8	8	16	19	9	both	9.2644P.FGD3
9.2733P.FBP1	chr9	94636256	100595625	5959370	261	70	67	113	191	90	both	9.2728P.FBP2
9.27P.EIF1P1	chr9	610086	753606	143521	17	7	7	12	10	4	both	9.11P.DOCK8-AS2
9.3212P.PLPPR1	chr9	100610256	101544847	934592	64	13	13	14	51	32	both	9.2728P.FBP2
9.3316P.ENSG00000226334	chr9	104832085	105456178	624094	34	4	0	0	30	9	shared_E	9.3316P.ENSG00000226334
9.3364P.LINC01505	chr9	106437859	107137961	700103	32	4	4	4	28	14	both	9.3359P.ENSG00000225002
9.3419P.KLF4	chr9	107480338	108546766	1066429	20	4	0	0	16	15	shared_E	9.3359P.ENSG00000225002
9.3460P.ELP1	chr9	107326877	110332145	3005269	80	16	11	15	64	39	both	9.3359P.ENSG00000225002
9.3605P.MUSK	chr9	110646352	111330489	684138	29	9	5	5	20	7	both	9.3359P.ENSG00000225002
9.3648P.ECPAS	chr9	110910283	111557925	647643	14	2	2	1	12	4	both	9.3639P.RNA5SP294
9.3709P.RNU6-855P	chr9	112076643	112789254	712612	61	16	13	17	45	30	both	9.3639P.RNA5SP294
9.376P.MLANA	chr9	5883569	6028777	145209	8	3	3	2	5	1	both	9.64P.ENSG00000224092
9.3804P.PRPF4	chr9	113264090	114312746	1048657	61	18	16	24	43	30	both	9.3804P.PRPF4
9.3915P.AKNA	chr9	114382494	114651877	269384	15	7	6	6	8	2	both	9.3915P.AKNA
9.4031P.MEGF9	chr9	120578218	121105492	527275	30	10	9	9	20	6	both	9.4031P.MEGF9
9.4070P.RAB14	chr9	121174217	121398053	223837	10	5	5	4	5	0	PP	9.4031P.MEGF9
9.4142P.TTLL11	chr9	122078245	122346584	268340	4	2	2	1	2	0	PP	9.4031P.MEGF9
9.4178P.RC3H2	chr9	122895223	122990720	95498	9	6	6	4	3	3	both	9.4031P.MEGF9
9.4278P.ARPC5L	chr9	124766745	125357926	591182	16	9	9	13	7	1	both	9.4206P.MIR7150
9.4326P.RN7SL30P	chr9	125403498	126325107	921610	23	4	0	0	19	3	shared_E	9.4206P.MIR7150
9.4390P.ZBTB43	chr9	126701399	129039622	2338224	199	83	74	195	116	81	both	9.4206P.MIR7150
9.4670P.CRAT	chr9	129080693	129833511	752819	57	26	24	56	31	22	both	9.4206P.MIR7150
9.4780P.FNBP1	chr9	129872675	130237494	364820	9	4	4	3	5	0	PP	9.4206P.MIR7150
9.4802P.ASS1	chr9	130097393	131047984	950592	32	9	9	13	23	12	both	9.4206P.MIR7150
9.4863P.RNU6-881P	chr9	131056704	131344148	287445	9	2	2	1	7	2	both	9.4206P.MIR7150
9.4869P.ENSG00000288727	chr9	131223972	131237531	13560	3	2	2	1	1	0	PP	9.4869P.ENSG00000288727
9.4878P.ENSG00000289000	chr9	131360376	132276211	915836	33	12	12	34	21	18	both	9.4206P.MIR7150
9.4968P.SETX	chr9	132292380	134749186	2456807	116	42	40	105	74	40	both	9.4206P.MIR7150
9.497P.LURAP1L	chr9	12650234	13124242	474009	16	4	4	3	12	5	both	9.497P.LURAP1L
9.5136P.OLFM1	chr9	135083783	135477563	393781	6	3	3	2	3	0	PP	9.4206P.MIR7150
9.5171P.PPP1R26-AS1	chr9	135459254	135497753	38500	3	2	2	1	1	0	PP	9.4206P.MIR7150
9.5188P.CAMSAP1	chr9	135847140	137252020	1404881	108	62	60	206	46	30	both	9.5188P.CAMSAP1
9.5336P.NOXA1	chr9	137404414	137510126	105713	10	4	4	5	6	1	both	9.5188P.CAMSAP1
9.5349P.PNPLA7	chr9	137532388	138036082	503695	27	11	11	16	16	10	both	9.5188P.CAMSAP1
9.5380P.ENSG00000203987	chr9	137871428	137898745	27318	3	2	2	1	1	0	PP	9.5379P.CACNA1B
9.572P.TTC39B	chr9	15272985	15428460	155476	5	3	3	2	2	1	both	9.572P.TTC39B
9.595P.SH3GL2	chr9	17517865	19031871	1514007	35	4	0	0	31	29	shared_E	9.595P.SH3GL2
9.64P.ENSG00000224092	chr9	1453154	6966246	5513093	185	39	38	60	146	72	both	9.64P.ENSG00000224092
9.655P.SAXO1	chr9	19047315	19464185	416871	18	11	11	12	7	2	both	9.595P.SH3GL2
9.708P.MLLT3	chr9	20372304	20725123	352820	13	4	4	3	9	1	both	9.595P.SH3GL2
9.755P.MTAP	chr9	21320948	22211160	890213	12	8	7	8	4	4	both	9.755P.MTAP
9.818P.IFT74-AS1	chr9	26944904	26970673	25770	3	2	2	1	1	0	PP	9.817P.IFT74
9.848P.ENSG00000285103	chr9	27335580	27680092	344513	9	2	2	1	7	0	PP	9.817P.IFT74
9.891P.LINGO2	chr9	28763964	29210340	446377	12	2	2	1	10	0	PP	9.891P.LINGO2
9.899P.ACO1	chr9	32378253	36162774	3784522	220	106	99	271	114	71	both	9.899P.ACO1
X.1041P.TSPYL2	chrX	53063422	53682039	618618	25	13	13	17	12	3	both	X.1041P.TSPYL2
X.1086P.GNL3L	chrX	54042112	54528781	486670	5	4	4	3	1	0	PP	X.1041P.TSPYL2
X.1090P.MAGED2	chrX	54547235	54998778	451544	4	2	0	0	2	1	shared_E	X.1041P.TSPYL2
X.1097P.FAM104B	chrX	55141000	57914509	2773510	20	9	9	12	11	4	both	X.1041P.TSPYL2
X.1138P.ARHGEF9	chrX	63674110	63779453	105344	5	2	2	1	3	1	both	X.1138P.ARHGEF9
X.1158P.OPHN1	chrX	68190411	69289498	1099088	14	5	5	3	9	3	both	X.1158P.OPHN1
X.1186P.IGBP1	chrX	69498142	71601454	2103313	28	17	17	18	11	3	both	X.1186P.IGBP1
X.1239P.NHSL2	chrX	72028981	72189116	160136	7	2	2	1	5	2	both	X.1239P.NHSL2
X.126P.TBL1X	chrX	9461817	9654382	192566	12	2	2	1	10	4	both	X.126P.TBL1X
X.1279P.UPRT	chrX	75154460	75520944	366485	4	3	3	2	1	0	PP	X.1269P.SLC16A2
X.1297P.HMGN5	chrX	80807514	81208352	400839	3	2	2	1	1	0	PP	X.1295P.BRWD3
X.1313P.CHM	chrX	85989212	86044971	55760	5	2	2	1	3	0	PP	X.1311P.Y_RNA
X.1328P.RPL36A	chrX	101388974	103308560	1919587	15	8	6	4	7	4	both	X.1328P.RPL36A
X.1345P.ARMCX5	chrX	102598251	102830274	232024	11	7	7	16	4	2	both	X.1345P.ARMCX5
X.1377P.TCEAL3	chrX	103553442	104165471	612030	17	9	9	9	8	3	both	X.1377P.TCEAL3
X.1405P.RADX	chrX	106478709	106723999	245291	9	2	0	0	7	1	shared_E	X.1405P.RADX
X.140P.SHROOM2	chrX	9783525	10615167	831643	19	5	3	3	14	6	both	X.140P.SHROOM2
X.1423P.PRPS1	chrX	107461598	107824488	362891	16	7	7	11	9	6	both	X.1423P.PRPS1
X.1456P.TMEM164	chrX	110000268	111166674	1166407	21	5	5	4	16	2	both	X.1456P.TMEM164
X.1475P.AMMECR1	chrX	110142217	110407955	265739	5	2	0	0	3	1	shared_E	X.1456P.TMEM164
X.1510P.AMOT	chrX	112811867	112839032	27166	4	2	2	1	2	0	PP	X.1510P.AMOT
X.1537P.RNU1-67P	chrX	119416457	119480047	63591	5	3	2	1	2	1	both	X.1537P.RNU1-67P
X.1547P.NKRF	chrX	119572832	119877115	304284	12	7	7	10	5	2	both	X.1537P.RNU1-67P
X.1565P.NKAPP1	chrX	120222205	120308108	85904	7	3	2	1	4	2	both	X.1565P.NKAPP1
X.1571P.RNU7-37P	chrX	120503743	120628676	124934	8	4	4	3	4	2	both	X.1537P.RNU1-67P
X.160P.WWC3	chrX	9996838	10098944	102107	11	3	0	0	8	6	shared_E	X.140P.SHROOM2
X.1622P.THOC2	chrX	123636555	124088979	452425	22	8	5	7	14	4	both	X.1622P.THOC2
X.1662P.SMARCA1	chrX	129500749	130164575	663827	27	6	4	2	21	10	both	X.1662P.SMARCA1
X.1700P.GPR119	chrX	130338978	130901714	562737	7	4	4	3	3	0	PP	X.1700P.GPR119
X.1716P.RAP2C-AS1	chrX	132093106	132600399	507294	9	3	3	2	6	0	PP	X.1716P.RAP2C-AS1
X.1764P.SLC9A6	chrX	135971896	136495744	523849	23	8	8	8	15	4	both	X.1764P.SLC9A6
X.1795P.IDS	chrX	149491152	149903286	412135	6	3	3	3	3	2	both	X.1789P.FMR1
X.1802P.EOLA2-DT	chrX	149934662	151086305	1151644	72	7	7	7	65	26	both	X.1789P.FMR1
X.1887P.VMA21	chrX	151394163	151408130	13968	3	2	2	1	1	0	PP	X.1887P.VMA21
X.1889P.NSDHL	chrX	152829665	152904332	74668	3	2	0	0	1	1	shared_E	X.1889P.NSDHL
X.1895P.ENSG00000234200	chrX	153031734	153378362	346629	7	3	0	0	4	2	shared_E	X.1895P.ENSG00000234200
X.1917P.SRPK3	chrX	153608974	154546111	937138	43	27	27	68	16	11	both	X.1892P.ZNF185
X.1994P.F8	chrX	155020577	155069241	48665	5	3	2	1	2	1	both	X.1994P.F8
X.1P.ENSG00000228572	chrX	250821	385857	135037	13	5	4	4	8	2	both	X.1P.ENSG00000228572
X.201P.HCCS	chrX	10187514	11114972	927459	5	2	0	0	3	3	shared_E	X.140P.SHROOM2
X.208P.Y_RNA	chrX	12137142	12680931	543790	3	2	2	1	1	0	PP	X.207P.FRMPD4
X.23P.SLC25A6	chrX	1363127	2792398	1429272	48	10	9	11	38	22	both	X.1P.ENSG00000228572
X.249P.TCEANC	chrX	12943792	14025691	1081900	11	5	5	7	6	1	both	X.217P.ENSG00000288817
X.296P.CA5BP1	chrX	15297956	17086614	1788659	18	10	9	11	8	7	both	X.217P.ENSG00000288817
X.334P.NHS	chrX	17242389	17735069	492681	17	4	4	3	13	0	PP	X.217P.ENSG00000288817
X.375P.CDKL5	chrX	18423744	19342470	918727	21	6	5	4	15	4	both	X.217P.ENSG00000288817
X.406P.Y_RNA	chrX	19370635	19886127	515493	22	5	2	1	17	8	both	X.406P.Y_RNA
X.444P.EIF1AX	chrX	20140403	21937731	1797329	25	7	7	7	18	9	both	X.444P.EIF1AX
X.507P.ACOT9	chrX	23741294	24527887	786594	20	8	7	11	12	3	both	X.444P.EIF1AX
X.547P.RPS26P58	chrX	24390443	25018274	627832	21	3	2	1	18	4	both	X.547P.RPS26P58
X.617P.DYNLT3	chrX	37834258	38672368	838111	9	3	2	1	6	1	both	X.617P.DYNLT3
X.634P.MID1IP1	chrX	38754335	41558055	2803721	80	16	15	21	64	26	both	X.634P.MID1IP1
X.823P.KDM6A	chrX	44342827	45070295	727469	5	2	2	1	3	0	PP	X.823P.KDM6A
X.836P.MIR222HG	chrX	45514030	46278040	764011	16	3	0	0	13	3	shared_E	X.831P.LINC01204
X.873P.YBX1P8	chrX	46572346	47094160	521815	6	4	4	3	2	0	PP	X.870P.ZNF674-AS1
X.889P.RBM10	chrX	47123116	47657205	534090	41	19	19	41	22	18	both	X.870P.ZNF674-AS1
X.974P.HDAC6	chrX	48070096	50077752	2007657	57	38	38	126	19	10	both	X.870P.ZNF674-AS1
Y.22P.ENSG00000290853	chrY	13434513	13701442	266930	3	2	2	1	1	0	PP	Y.20P.UTY
Y.3P.ZFY	chrY	2784955	3000484	215530	4	3	3	2	1	0	PP	Y.3P.ZFY

## Sheet: alpha_tree_list
forest_id	tree_id	number_of_nodes_per_tree	corresponding.consensus.forest
1.1P.LINC01409	1.1P.LINC01409	2	1.1P.LINC01409
1.1P.LINC01409	1.3P.ENSG00000290784	3	1.1P.LINC01409
1.1P.LINC01409	1.9P.ENSG00000288531	1	1.1P.LINC01409
1.1P.LINC01409	1.4P.LINC00115	1	1.1P.LINC01409
1.26P.HES4	1.101P.GNB1	4	1.1P.LINC01409
1.26P.HES4	1.103P.GNB1	8	1.1P.LINC01409
1.26P.HES4	1.106P.GNB1	3	1.1P.LINC01409
1.26P.HES4	1.21P.PLEKHN1	1	1.1P.LINC01409
1.26P.HES4	1.22P.PERM1	1	1.1P.LINC01409
1.26P.HES4	1.23P.PERM1	1	1.1P.LINC01409
1.26P.HES4	1.26P.HES4	2	1.1P.LINC01409
1.26P.HES4	1.27P.ENSG00000231702	1	1.1P.LINC01409
1.26P.HES4	1.28P.ISG15	1	1.1P.LINC01409
1.26P.HES4	1.29P.AGRN	3	1.1P.LINC01409
1.26P.HES4	1.31P.ENSG00000242590	1	1.1P.LINC01409
1.26P.HES4	1.32P.ENSG00000273443	2	1.1P.LINC01409
1.26P.HES4	1.33P.RNF223	1	1.1P.LINC01409
1.26P.HES4	1.35P.C1orf159	1	1.1P.LINC01409
1.26P.HES4	1.37P.LINC01342	1	1.1P.LINC01409
1.26P.HES4	1.40P.MIR200B	4	1.1P.LINC01409
1.26P.HES4	1.41P.TTLL10-AS1	2	1.1P.LINC01409
1.26P.HES4	1.43P.TNFRSF18	2	1.1P.LINC01409
1.26P.HES4	1.44P.TNFRSF4	2	1.1P.LINC01409
1.26P.HES4	1.45P.SDF4	3	1.1P.LINC01409
1.26P.HES4	1.47P.C1QTNF12	1	1.1P.LINC01409
1.26P.HES4	1.48P.ENSG00000260179	4	1.1P.LINC01409
1.26P.HES4	1.51P.UBE2J2	4	1.1P.LINC01409
1.26P.HES4	1.53P.ACAP3	2	1.1P.LINC01409
1.26P.HES4	1.54P.MIR6808	2	1.1P.LINC01409
1.26P.HES4	1.55P.AURKAIP1	2	1.1P.LINC01409
1.26P.HES4	1.56P.NDUFB4P8	2	1.1P.LINC01409
1.26P.HES4	1.58P.MRPL20-AS1	2	1.1P.LINC01409
1.26P.HES4	1.59P.MRPL20	2	1.1P.LINC01409
1.26P.HES4	1.60P.TMEM88B	2	1.1P.LINC01409
1.26P.HES4	1.61P.ATAD3C	2	1.1P.LINC01409
1.26P.HES4	1.62P.ATAD3C	2	1.1P.LINC01409
1.26P.HES4	1.64P.ATAD3B	2	1.1P.LINC01409
1.26P.HES4	1.65P.ENSG00000284740	3	1.1P.LINC01409
1.26P.HES4	1.67P.TMEM240	2	1.1P.LINC01409
1.26P.HES4	1.72P.SSU72	5	1.1P.LINC01409
1.26P.HES4	1.73P.ENSG00000274481	1	1.1P.LINC01409
1.26P.HES4	1.75P.FNDC10	1	1.1P.LINC01409
1.26P.HES4	1.77P.MIB2	2	1.1P.LINC01409
1.26P.HES4	1.79P.MMP23B	1	1.1P.LINC01409
1.26P.HES4	1.81P.CDK11B	1	1.1P.LINC01409
1.26P.HES4	1.82P.ENSG00000272004	2	1.1P.LINC01409
1.26P.HES4	1.83P.ENSG00000269737	2	1.1P.LINC01409
1.26P.HES4	1.86P.SLC35E2B	4	1.1P.LINC01409
1.26P.HES4	1.88P.ENSG00000227775	2	1.1P.LINC01409
1.26P.HES4	1.89P.ENSG00000290854	3	1.1P.LINC01409
1.26P.HES4	1.94P.NADK	6	1.1P.LINC01409
1.114P.ENSG00000271806	1.114P.ENSG00000271806	2	1.114P.ENSG00000271806
1.114P.ENSG00000271806	1.115P.PRKCZ-AS1	2	1.114P.ENSG00000271806
1.114P.ENSG00000271806	1.116P.FAAP20	4	1.114P.ENSG00000271806
1.114P.ENSG00000271806	1.119P.SKI	5	1.114P.ENSG00000271806
1.114P.ENSG00000271806	1.125P.ENSG00000287356	6	1.114P.ENSG00000271806
1.114P.ENSG00000271806	1.129P.ENSG00000272420	1	1.114P.ENSG00000271806
1.114P.ENSG00000271806	1.132P.RER1	10	1.114P.ENSG00000271806
1.114P.ENSG00000271806	1.144P.HES5	1	1.114P.ENSG00000271806
1.114P.ENSG00000271806	1.145P.TNFRSF14-AS1	2	1.114P.ENSG00000271806
1.114P.ENSG00000271806	1.149P.ENSG00000289610	2	1.114P.ENSG00000271806
1.114P.ENSG00000271806	1.118P.ENSG00000234396	7	1.114P.ENSG00000271806
1.114P.ENSG00000271806	1.143P.PANK4	1	1.114P.ENSG00000271806
1.114P.ENSG00000271806	1.146P.TNFRSF14-AS1	1	1.114P.ENSG00000271806
1.114P.ENSG00000271806	1.148P.ENSG00000228037	1	1.114P.ENSG00000271806
1.114P.ENSG00000271806	1.205P.ARHGEF16	1	1.114P.ENSG00000271806
1.114P.ENSG00000271806	1.147P.ENSG00000225931	1	1.114P.ENSG00000271806
1.184P.ENSG00000279839	1.184P.ENSG00000279839	8	1.114P.ENSG00000271806
1.184P.ENSG00000279839	1.171P.PRDM16	1	1.114P.ENSG00000271806
1.184P.ENSG00000279839	1.193P.ENSG00000287828	4	1.114P.ENSG00000271806
1.184P.ENSG00000279839	1.170P.PRDM16-DT	1	1.114P.ENSG00000271806
1.229P.LINC01346	1.229P.LINC01346	14	1.229P.LINC01346
1.229P.LINC01346	1.236P.EEF1DP6	15	1.229P.LINC01346
1.229P.LINC01346	1.237P.EEF1DP6	11	1.229P.LINC01346
1.229P.LINC01346	1.254P.ENSG00000227169	19	1.229P.LINC01346
1.229P.LINC01346	1.256P.AJAP1	30	1.229P.LINC01346
1.229P.LINC01346	1.280P.ENSG00000284666	16	1.229P.LINC01346
1.229P.LINC01346	1.286P.ENSG00000283356	16	1.229P.LINC01346
1.229P.LINC01346	1.297P.MIR4689	3	1.229P.LINC01346
1.314P.KCNAB2	1.314P.KCNAB2	2	1.314P.KCNAB2
1.314P.KCNAB2	1.319P.CHD5	5	1.314P.KCNAB2
1.314P.KCNAB2	1.323P.RPL22	9	1.314P.KCNAB2
1.314P.KCNAB2	1.327P.ICMT-DT	3	1.314P.KCNAB2
1.314P.KCNAB2	1.330P.ACOT7	2	1.314P.KCNAB2
1.314P.KCNAB2	1.333P.ACOT7	2	1.314P.KCNAB2
1.314P.KCNAB2	1.334P.ACOT7	3	1.314P.KCNAB2
1.314P.KCNAB2	1.340P.PLEKHG5	1	1.314P.KCNAB2
1.314P.KCNAB2	1.341P.PLEKHG5	3	1.314P.KCNAB2
1.314P.KCNAB2	1.343P.PLEKHG5	1	1.314P.KCNAB2
1.314P.KCNAB2	1.348P.NOL9	2	1.314P.KCNAB2
1.314P.KCNAB2	1.352P.ZBTB48	3	1.314P.KCNAB2
1.314P.KCNAB2	1.353P.KLHL21	1	1.314P.KCNAB2
1.314P.KCNAB2	1.354P.PHF13	1	1.314P.KCNAB2
1.314P.KCNAB2	1.356P.THAP3	1	1.314P.KCNAB2
1.362P.LINC01672	1.362P.LINC01672	22	1.314P.KCNAB2
1.362P.LINC01672	1.365P.CAMTA1	40	1.314P.KCNAB2
1.362P.LINC01672	1.387P.RNU1-8P	41	1.314P.KCNAB2
1.362P.LINC01672	1.400P.CAMTA1-IT1	20	1.314P.KCNAB2
1.362P.LINC01672	1.438P.PARK7	9	1.314P.KCNAB2
1.362P.LINC01672	1.441P.Y_RNA	20	1.314P.KCNAB2
1.362P.LINC01672	1.444P.ENSG00000284716	20	1.314P.KCNAB2
1.362P.LINC01672	1.445P.ERRFI1	10	1.314P.KCNAB2
1.362P.LINC01672	1.447P.RPL7AP18	9	1.314P.KCNAB2
1.362P.LINC01672	1.448P.RPL7AP18	10	1.314P.KCNAB2
1.362P.LINC01672	1.466P.ENSG00000229305	11	1.314P.KCNAB2
1.362P.LINC01672	1.467P.ENSG00000288816	13	1.314P.KCNAB2
1.362P.LINC01672	1.468P.LINC01714	11	1.314P.KCNAB2
1.362P.LINC01672	1.469P.ENSG00000233645	11	1.314P.KCNAB2
1.362P.LINC01672	1.479P.RNU6-991P	1	1.314P.KCNAB2
1.362P.LINC01672	1.480P.RNU6-991P	14	1.314P.KCNAB2
1.362P.LINC01672	1.482P.SLC45A1	16	1.314P.KCNAB2
1.362P.LINC01672	1.483P.SLC45A1	11	1.314P.KCNAB2
1.362P.LINC01672	1.484P.Y_RNA	11	1.314P.KCNAB2
1.362P.LINC01672	1.492P.RERE	23	1.314P.KCNAB2
1.362P.LINC01672	1.500P.ENSG00000221083	1	1.314P.KCNAB2
1.362P.LINC01672	1.501P.ENSG00000270282	9	1.314P.KCNAB2
1.362P.LINC01672	1.502P.RERE	16	1.314P.KCNAB2
1.362P.LINC01672	1.516P.RERE	11	1.314P.KCNAB2
1.362P.LINC01672	1.529P.RPL7P11	1	1.314P.KCNAB2
1.362P.LINC01672	1.538P.RERE	35	1.314P.KCNAB2
1.362P.LINC01672	1.541P.RPL23AP19	13	1.314P.KCNAB2
1.362P.LINC01672	1.546P.MIR6728	3	1.314P.KCNAB2
1.362P.LINC01672	1.547P.MIR6728	5	1.314P.KCNAB2
1.362P.LINC01672	1.550P.ENO1	53	1.314P.KCNAB2
1.362P.LINC01672	1.553P.HMGN2P17	1	1.314P.KCNAB2
1.362P.LINC01672	1.585P.H6PD	2	1.314P.KCNAB2
1.362P.LINC01672	1.586P.H6PD	4	1.314P.KCNAB2
1.362P.LINC01672	1.594P.SPSB1	4	1.314P.KCNAB2
1.362P.LINC01672	1.602P.SPSB1	2	1.314P.KCNAB2
1.362P.LINC01672	1.613P.LINC02606	4	1.314P.KCNAB2
1.362P.LINC01672	1.614P.LINC02606	6	1.314P.KCNAB2
1.362P.LINC01672	1.622P.ENSG00000235263	1	1.314P.KCNAB2
1.362P.LINC01672	1.623P.ENSG00000235263	4	1.314P.KCNAB2
1.362P.LINC01672	1.628P.SLC25A33	5	1.314P.KCNAB2
1.362P.LINC01672	1.636P.TMEM201	6	1.314P.KCNAB2
1.362P.LINC01672	1.641P.PIK3CD	3	1.314P.KCNAB2
1.362P.LINC01672	1.646P.MZT1P1	1	1.314P.KCNAB2
1.362P.LINC01672	1.655P.CLSTN1	2	1.314P.KCNAB2
1.362P.LINC01672	1.658P.ENSG00000223989	1	1.314P.KCNAB2
1.362P.LINC01672	1.659P.ENSG00000223989	10	1.314P.KCNAB2
1.362P.LINC01672	1.660P.CTNNBIP1	2	1.314P.KCNAB2
1.362P.LINC01672	1.661P.CTNNBIP1	2	1.314P.KCNAB2
1.362P.LINC01672	1.662P.ENSG00000285701	1	1.314P.KCNAB2
1.362P.LINC01672	1.663P.CTNNBIP1	1	1.314P.KCNAB2
1.362P.LINC01672	1.664P.CTNNBIP1	1	1.314P.KCNAB2
1.362P.LINC01672	1.666P.LZIC	8	1.314P.KCNAB2
1.362P.LINC01672	1.667P.RN7SKP269	1	1.314P.KCNAB2
1.362P.LINC01672	1.668P.TMEM274P	1	1.314P.KCNAB2
1.362P.LINC01672	1.669P.TMEM274P	1	1.314P.KCNAB2
1.362P.LINC01672	1.672P.ENSG00000241326	1	1.314P.KCNAB2
1.362P.LINC01672	1.673P.RBP7	1	1.314P.KCNAB2
1.362P.LINC01672	1.676P.UBE4B	7	1.314P.KCNAB2
1.362P.LINC01672	1.678P.PGAM1P11	15	1.314P.KCNAB2
1.362P.LINC01672	1.693P.KIF1B	10	1.314P.KCNAB2
1.362P.LINC01672	1.694P.ENSG00000264881	7	1.314P.KCNAB2
1.362P.LINC01672	1.695P.KIF1B	7	1.314P.KCNAB2
1.362P.LINC01672	1.703P.RNU6-37P	8	1.314P.KCNAB2
1.362P.LINC01672	1.713P.ENSG00000284735	2	1.314P.KCNAB2
1.362P.LINC01672	1.715P.PGD	2	1.314P.KCNAB2
1.362P.LINC01672	1.721P.PEX14	1	1.314P.KCNAB2
1.362P.LINC01672	1.741P.RN7SL614P	4	1.314P.KCNAB2
1.362P.LINC01672	1.743P.ENSG00000272078	4	1.314P.KCNAB2
1.362P.LINC01672	1.754P.CASZ1	14	1.314P.KCNAB2
1.362P.LINC01672	1.783P.TARDBP	14	1.314P.KCNAB2
1.362P.LINC01672	1.787P.SRM	1	1.314P.KCNAB2
1.362P.LINC01672	1.788P.SRM	1	1.314P.KCNAB2
1.362P.LINC01672	1.790P.ENSG00000226849	1	1.314P.KCNAB2
1.362P.LINC01672	1.792P.EXOSC10	1	1.314P.KCNAB2
1.362P.LINC01672	1.799P.RNU6-537P	1	1.314P.KCNAB2
1.362P.LINC01672	1.800P.RNU6-537P	3	1.314P.KCNAB2
1.362P.LINC01672	1.805P.RPL39P6	4	1.314P.KCNAB2
1.362P.LINC01672	1.809P.MTOR	1	1.314P.KCNAB2
1.362P.LINC01672	1.811P.UBIAD1	2	1.314P.KCNAB2
1.362P.LINC01672	1.812P.UBE2V2P3	1	1.314P.KCNAB2
1.362P.LINC01672	1.834P.FBXO44	2	1.314P.KCNAB2
1.362P.LINC01672	1.835P.FBXO44	1	1.314P.KCNAB2
1.362P.LINC01672	1.836P.FBXO6	1	1.314P.KCNAB2
1.362P.LINC01672	1.837P.MAD2L2	1	1.314P.KCNAB2
1.362P.LINC01672	1.838P.MAD2L2	1	1.314P.KCNAB2
1.362P.LINC01672	1.840P.DRAXIN	2	1.314P.KCNAB2
1.362P.LINC01672	1.845P.AGTRAP	5	1.314P.KCNAB2
1.362P.LINC01672	1.850P.MTHFR	1	1.314P.KCNAB2
1.362P.LINC01672	1.853P.CLCN6	16	1.314P.KCNAB2
1.362P.LINC01672	1.855P.ENSG00000276470	1	1.314P.KCNAB2
1.362P.LINC01672	1.856P.NPPA	1	1.314P.KCNAB2
1.362P.LINC01672	1.863P.RNU5E-1	2	1.314P.KCNAB2
1.362P.LINC01672	1.864P.KIAA2013	1	1.314P.KCNAB2
1.362P.LINC01672	1.866P.PLOD1	2	1.314P.KCNAB2
1.362P.LINC01672	1.870P.ENSG00000287384	2	1.314P.KCNAB2
1.362P.LINC01672	1.874P.ENSG00000270914	1	1.314P.KCNAB2
1.362P.LINC01672	1.876P.RN7SL649P	1	1.314P.KCNAB2
1.362P.LINC01672	1.880P.VPS13D	1	1.314P.KCNAB2
1.362P.LINC01672	1.916P.SNORA59A	2	1.314P.KCNAB2
1.362P.LINC01672	1.931P.ENSG00000272482	21	1.314P.KCNAB2
1.430P.PER3	1.430P.PER3	2	1.314P.KCNAB2
1.430P.PER3	1.429P.VAMP3	1	1.314P.KCNAB2
1.981P.KAZN	1.981P.KAZN	3	1.944P.PRDM2
1.981P.KAZN	1.995P.TMEM51	13	1.944P.PRDM2
1.981P.KAZN	1.996P.TMEM51-AS2	3	1.944P.PRDM2
1.981P.KAZN	1.997P.TMEM51-AS2	2	1.944P.PRDM2
1.981P.KAZN	1.1005P.FHAD1	4	1.944P.PRDM2
1.981P.KAZN	1.1006P.FHAD1	4	1.944P.PRDM2
1.981P.KAZN	1.1014P.FHAD1	9	1.944P.PRDM2
1.981P.KAZN	1.1030P.EFHD2	19	1.944P.PRDM2
1.981P.KAZN	1.1046P.CASP9	18	1.944P.PRDM2
1.981P.KAZN	1.1003P.ZBTB2P1	2	1.944P.PRDM2
1.981P.KAZN	1.1018P.FHAD1-AS1	3	1.944P.PRDM2
1.981P.KAZN	1.1057P.ENSG00000237301	3	1.944P.PRDM2
1.981P.KAZN	1.1064P.ENSG00000271742	3	1.944P.PRDM2
1.981P.KAZN	1.1069P.SLC25A34	5	1.944P.PRDM2
1.981P.KAZN	1.999P.MFFP1	2	1.944P.PRDM2
1.981P.KAZN	1.1007P.FHAD1	1	1.944P.PRDM2
1.981P.KAZN	1.1016P.ENSG00000236045	1	1.944P.PRDM2
1.981P.KAZN	1.1053P.AGMAT	1	1.944P.PRDM2
1.981P.KAZN	1.1059P.DDI2	1	1.944P.PRDM2
1.981P.KAZN	1.1070P.SLC25A34-AS1	1	1.944P.PRDM2
1.981P.KAZN	1.1072P.FBLIM1	2	1.944P.PRDM2
1.981P.KAZN	1.1073P.FBLIM1	1	1.944P.PRDM2
1.981P.KAZN	1.1077P.RPL12P14	3	1.944P.PRDM2
1.981P.KAZN	1.1096P.ENSG00000234607	5	1.944P.PRDM2
1.981P.KAZN	1.1098P.ENSG00000231353	1	1.944P.PRDM2
1.981P.KAZN	1.1099P.TBC1D3P6	3	1.944P.PRDM2
1.981P.KAZN	1.1110P.FAM131C	16	1.944P.PRDM2
1.981P.KAZN	1.1102P.HSPB7	2	1.944P.PRDM2
1.981P.KAZN	1.1104P.HSPB7	2	1.944P.PRDM2
1.981P.KAZN	1.1082P.SPEN-AS1	14	1.944P.PRDM2
1.981P.KAZN	1.1058P.RNU7-179P	1	1.944P.PRDM2
1.981P.KAZN	1.1049P.SCARNA21B	1	1.944P.PRDM2
1.981P.KAZN	1.1051P.ENSG00000272510	1	1.944P.PRDM2
1.981P.KAZN	1.1107P.FAM131C2P	2	1.944P.PRDM2
1.981P.KAZN	1.1091P.ENSG00000270620	1	1.944P.PRDM2
1.981P.KAZN	1.1101P.ENSG00000233078	1	1.944P.PRDM2
1.981P.KAZN	1.1108P.CLCNKB	1	1.944P.PRDM2
1.981P.KAZN	1.1111P.FAM131C	2	1.944P.PRDM2
1.981P.KAZN	1.1121P.EPHA2-AS1	1	1.944P.PRDM2
1.981P.KAZN	1.1124P.ARHGEF19-AS1	1	1.944P.PRDM2
1.981P.KAZN	1.1125P.ARHGEF19	2	1.944P.PRDM2
1.981P.KAZN	1.1126P.ENSG00000291077	1	1.944P.PRDM2
1.981P.KAZN	1.1127P.ANO7L1	1	1.944P.PRDM2
1.981P.KAZN	1.1129P.CPLANE2	2	1.944P.PRDM2
1.981P.KAZN	1.1130P.MT1XP1	3	1.944P.PRDM2
1.981P.KAZN	1.1142P.FBXO42	1	1.944P.PRDM2
1.981P.KAZN	1.1143P.SZRD1	2	1.944P.PRDM2
1.981P.KAZN	1.1149P.NECAP2	1	1.944P.PRDM2
1.981P.KAZN	1.1159P.ENSG00000271732	7	1.944P.PRDM2
1.981P.KAZN	1.1156P.RNU1-1	1	1.944P.PRDM2
1.981P.KAZN	1.1153P.CROCCP3	2	1.944P.PRDM2
1.981P.KAZN	1.1151P.LINC01772	1	1.944P.PRDM2
1.981P.KAZN	1.1167P.ENSG00000290851	3	1.944P.PRDM2
1.981P.KAZN	1.1170P.ENSG00000238142	3	1.944P.PRDM2
1.981P.KAZN	1.1171P.RNU1-2	4	1.944P.PRDM2
1.981P.KAZN	1.1172P.ENSG00000290122	2	1.944P.PRDM2
1.981P.KAZN	1.1161P.ENSG00000283773	4	1.944P.PRDM2
1.981P.KAZN	1.1174P.CROCC	2	1.944P.PRDM2
1.981P.KAZN	1.1162P.CROCCP2	4	1.944P.PRDM2
1.981P.KAZN	1.1160P.CROCCP2	2	1.944P.PRDM2
1.981P.KAZN	1.1164P.ESPNP	1	1.944P.PRDM2
1.981P.KAZN	1.1166P.ENSG00000290851	1	1.944P.PRDM2
1.981P.KAZN	1.1168P.ENSG00000290851	1	1.944P.PRDM2
1.981P.KAZN	1.1183P.ENSG00000288636	2	1.944P.PRDM2
1.1209P.RCC2-AS1	1.1209P.RCC2-AS1	2	1.944P.PRDM2
1.1209P.RCC2-AS1	1.1210P.RCC2-AS1	2	1.944P.PRDM2
1.1212P.RCC2	1.1212P.RCC2	7	1.944P.PRDM2
1.1212P.RCC2	1.1225P.ARHGEF10L	20	1.944P.PRDM2
1.1212P.RCC2	1.1235P.ARHGEF10L	20	1.944P.PRDM2
1.1212P.RCC2	1.1252P.ENSG00000280222	23	1.944P.PRDM2
1.1212P.RCC2	1.1231P.ARHGEF10L	13	1.944P.PRDM2
1.1293P.ALDH4A1	1.1293P.ALDH4A1	4	1.944P.PRDM2
1.1293P.ALDH4A1	1.1311P.UBR4	1	1.944P.PRDM2
1.1293P.ALDH4A1	1.1312P.UBR4	1	1.944P.PRDM2
1.1293P.ALDH4A1	1.1324P.UBR4	10	1.944P.PRDM2
1.1293P.ALDH4A1	1.1313P.UBR4	3	1.944P.PRDM2
1.1293P.ALDH4A1	1.1374P.NBL1	20	1.944P.PRDM2
1.1293P.ALDH4A1	1.1375P.NBL1	16	1.944P.PRDM2
1.1293P.ALDH4A1	1.1338P.SLC66A1	14	1.944P.PRDM2
1.1293P.ALDH4A1	1.1368P.MICOS10-DT	24	1.944P.PRDM2
1.1293P.ALDH4A1	1.1369P.ENSG00000226396	10	1.944P.PRDM2
1.1293P.ALDH4A1	1.1332P.MRTO4	3	1.944P.PRDM2
1.1293P.ALDH4A1	1.1333P.ENSG00000286064	7	1.944P.PRDM2
1.1293P.ALDH4A1	1.1334P.AKR7L	3	1.944P.PRDM2
1.1293P.ALDH4A1	1.1347P.RN7SL277P	11	1.944P.PRDM2
1.1293P.ALDH4A1	1.1354P.CAPZB	21	1.944P.PRDM2
1.1293P.ALDH4A1	1.1335P.AKR7A3	1	1.944P.PRDM2
1.1293P.ALDH4A1	1.1337P.RNU6-1099P	1	1.944P.PRDM2
1.1293P.ALDH4A1	1.1377P.HTR6	5	1.944P.PRDM2
1.1293P.ALDH4A1	1.1336P.ENSG00000270728	1	1.944P.PRDM2
1.1293P.ALDH4A1	1.1357P.RNU4-28P	1	1.944P.PRDM2
1.1408P.PLA2G2E	1.1408P.PLA2G2E	2	1.944P.PRDM2
1.1408P.PLA2G2E	1.1428P.PLA2G2C	8	1.944P.PRDM2
1.1408P.PLA2G2E	1.1466P.CAMK2N1	28	1.944P.PRDM2
1.1408P.PLA2G2E	1.1476P.MIR6084	4	1.944P.PRDM2
1.1408P.PLA2G2E	1.1405P.OTUD3	1	1.944P.PRDM2
1.1408P.PLA2G2E	1.1415P.PLA2G2A	1	1.944P.PRDM2
1.1408P.PLA2G2E	1.1465P.ENSG00000284641	9	1.944P.PRDM2
1.1408P.PLA2G2E	1.1468P.MUL1	2	1.944P.PRDM2
1.1408P.PLA2G2E	1.1425P.ENSG00000227066	1	1.944P.PRDM2
1.1408P.PLA2G2E	1.1427P.PLA2G2C	1	1.944P.PRDM2
1.1408P.PLA2G2E	1.1441P.ENSG00000284710	1	1.944P.PRDM2
1.1408P.PLA2G2E	1.1443P.VWA5B1	1	1.944P.PRDM2
1.1408P.PLA2G2E	1.1447P.ENSG00000226664	1	1.944P.PRDM2
1.1408P.PLA2G2E	1.1448P.ENSG00000226664	1	1.944P.PRDM2
1.1408P.PLA2G2E	1.1460P.LINC01141	1	1.944P.PRDM2
1.1408P.PLA2G2E	1.1470P.RPS4XP4	1	1.944P.PRDM2
1.1484P.KIF17	1.1484P.KIF17	4	1.944P.PRDM2
1.1484P.KIF17	1.1482P.ENSG00000235432	1	1.944P.PRDM2
1.1484P.KIF17	1.1486P.ENSG00000233069	14	1.944P.PRDM2
1.1484P.KIF17	1.1515P.RPS15AP6	10	1.944P.PRDM2
1.1484P.KIF17	1.1516P.RPS15AP6	9	1.944P.PRDM2
1.1484P.KIF17	1.1520P.EIF4G3	9	1.944P.PRDM2
1.1484P.KIF17	1.1524P.ENSG00000236073	9	1.944P.PRDM2
1.1484P.KIF17	1.1536P.EIF4G3	23	1.944P.PRDM2
1.1484P.KIF17	1.1549P.ENSG00000236936	16	1.944P.PRDM2
1.1484P.KIF17	1.1551P.ECE1-AS1	7	1.944P.PRDM2
1.1484P.KIF17	1.1555P.ECE1	8	1.944P.PRDM2
1.1484P.KIF17	1.1560P.PPP1R11P1	4	1.944P.PRDM2
1.1484P.KIF17	1.1571P.ENSG00000289715	3	1.944P.PRDM2
1.1484P.KIF17	1.1577P.RAP1GAP	9	1.944P.PRDM2
1.1484P.KIF17	1.1581P.RAP1GAP	22	1.944P.PRDM2
1.1484P.KIF17	1.1582P.RAP1GAP	27	1.944P.PRDM2
1.1484P.KIF17	1.1619P.LINC00339	16	1.944P.PRDM2
1.1484P.KIF17	1.1623P.CDC42	13	1.944P.PRDM2
1.1484P.KIF17	1.1494P.HP1BP3	2	1.944P.PRDM2
1.1484P.KIF17	1.1514P.MIR1256	1	1.944P.PRDM2
1.1484P.KIF17	1.1550P.ECE1	5	1.944P.PRDM2
1.1484P.KIF17	1.1629P.ENSG00000285873	27	1.944P.PRDM2
1.1484P.KIF17	1.1562P.NBPF3	3	1.944P.PRDM2
1.1484P.KIF17	1.1666P.ZBTB40	20	1.944P.PRDM2
1.1484P.KIF17	1.1612P.ENSG00000283234	4	1.944P.PRDM2
1.1484P.KIF17	1.1566P.ALPL	1	1.944P.PRDM2
1.1484P.KIF17	1.1617P.CELA3A	9	1.944P.PRDM2
1.1484P.KIF17	1.1614P.CELA3B	9	1.944P.PRDM2
1.1484P.KIF17	1.1620P.ENSG00000285794	8	1.944P.PRDM2
1.1484P.KIF17	1.1624P.MPHOSPH6P1	10	1.944P.PRDM2
1.1484P.KIF17	1.1641P.MIR4418	16	1.944P.PRDM2
1.1484P.KIF17	1.1646P.PPIAP34	12	1.944P.PRDM2
1.1484P.KIF17	1.1647P.PPIAP34	11	1.944P.PRDM2
1.1484P.KIF17	1.1682P.MIR6127	8	1.944P.PRDM2
1.1484P.KIF17	1.1683P.C1QC	12	1.944P.PRDM2
1.1484P.KIF17	1.1684P.C1QB	8	1.944P.PRDM2
1.1484P.KIF17	1.1610P.HSPG2	1	1.944P.PRDM2
1.1484P.KIF17	1.1588P.USP48	1	1.944P.PRDM2
1.1484P.KIF17	1.1652P.ENSG00000279625	1	1.944P.PRDM2
1.1484P.KIF17	1.1672P.ZBTB40-IT1	2	1.944P.PRDM2
1.1484P.KIF17	1.1687P.EPHB2	7	1.944P.PRDM2
1.1484P.KIF17	1.1693P.EPHB2	4	1.944P.PRDM2
1.1722P.LUZP1	1.1722P.LUZP1	2	1.1722P.LUZP1
1.1722P.LUZP1	1.1723P.LUZP1	1	1.1722P.LUZP1
1.1739P.HNRNPR	1.1709P.LACTBL1	1	1.1722P.LUZP1
1.1739P.HNRNPR	1.1730P.ENSG00000284726	1	1.1722P.LUZP1
1.1739P.HNRNPR	1.1739P.HNRNPR	13	1.1722P.LUZP1
1.1739P.HNRNPR	1.1743P.ZNF436-AS1	2	1.1722P.LUZP1
1.1739P.HNRNPR	1.1745P.ENSG00000271420	1	1.1722P.LUZP1
1.1739P.HNRNPR	1.1752P.TCEA3	1	1.1722P.LUZP1
1.1739P.HNRNPR	1.1753P.ASAP3	1	1.1722P.LUZP1
1.1739P.HNRNPR	1.1762P.E2F2	1	1.1722P.LUZP1
1.1739P.HNRNPR	1.1778P.EEF1A1P48	1	1.1722P.LUZP1
1.1739P.HNRNPR	1.1789P.PITHD1	3	1.1722P.LUZP1
1.1739P.HNRNPR	1.1790P.PITHD1	1	1.1722P.LUZP1
1.1739P.HNRNPR	1.1791P.ENSG00000289835	1	1.1722P.LUZP1
1.1739P.HNRNPR	1.1792P.GALE	2	1.1722P.LUZP1
1.1739P.HNRNPR	1.1808P.MIR378F	1	1.1722P.LUZP1
1.1739P.HNRNPR	1.1809P.H3P1	1	1.1722P.LUZP1
1.1739P.HNRNPR	1.1810P.PNRC2	1	1.1722P.LUZP1
1.1780P.RPL11	1.1780P.RPL11	4	1.1722P.LUZP1
1.1780P.RPL11	1.1785P.ELOA	1	1.1722P.LUZP1
1.1840P.IFNLR1	1.1840P.IFNLR1	5	1.1722P.LUZP1
1.1840P.IFNLR1	1.1865P.NIPAL3	4	1.1722P.LUZP1
1.1840P.IFNLR1	1.1875P.RCAN3	11	1.1722P.LUZP1
1.1840P.IFNLR1	1.1876P.RCAN3	2	1.1722P.LUZP1
1.1840P.IFNLR1	1.1884P.NCMAP	5	1.1722P.LUZP1
1.1840P.IFNLR1	1.1886P.ENSG00000227312	9	1.1722P.LUZP1
1.1840P.IFNLR1	1.1898P.SRRM1	8	1.1722P.LUZP1
1.1840P.IFNLR1	1.1844P.LINC02800	3	1.1722P.LUZP1
1.1840P.IFNLR1	1.1856P.GRHL3	2	1.1722P.LUZP1
1.1840P.IFNLR1	1.1855P.GRHL3	1	1.1722P.LUZP1
1.1840P.IFNLR1	1.1833P.IL22RA1	1	1.1722P.LUZP1
1.1840P.IFNLR1	1.1883P.NCMAP-DT	1	1.1722P.LUZP1
1.1840P.IFNLR1	1.1871P.ENSG00000288982	2	1.1722P.LUZP1
1.1840P.IFNLR1	1.1880P.RCAN3AS	1	1.1722P.LUZP1
1.1840P.IFNLR1	1.1885P.ENSG00000227312	1	1.1722P.LUZP1
1.1840P.IFNLR1	1.1877P.RCAN3	1	1.1722P.LUZP1
1.1840P.IFNLR1	1.1917P.ENSG00000284657	6	1.1722P.LUZP1
1.1840P.IFNLR1	1.1967P.SELENON	27	1.1722P.LUZP1
1.1840P.IFNLR1	1.1968P.MTFR1L	19	1.1722P.LUZP1
1.1840P.IFNLR1	1.1929P.MACO1	13	1.1722P.LUZP1
1.1840P.IFNLR1	1.1941P.LDLRAP1	13	1.1722P.LUZP1
1.1840P.IFNLR1	1.1950P.MAN1C1	14	1.1722P.LUZP1
1.1840P.IFNLR1	1.1955P.ENSG00000233478	12	1.1722P.LUZP1
1.1840P.IFNLR1	1.1960P.MAN1C1	10	1.1722P.LUZP1
1.1840P.IFNLR1	1.1970P.ENSG00000272478	3	1.1722P.LUZP1
1.1840P.IFNLR1	1.1918P.RSRP1	3	1.1722P.LUZP1
1.1840P.IFNLR1	1.1927P.ENSG00000238084	1	1.1722P.LUZP1
1.1840P.IFNLR1	1.1985P.PAFAH2	6	1.1722P.LUZP1
1.1840P.IFNLR1	1.2002P.PDIK1L	7	1.1722P.LUZP1
1.1840P.IFNLR1	1.1984P.PAFAH2	6	1.1722P.LUZP1
1.1840P.IFNLR1	1.1976P.STMN1	1	1.1722P.LUZP1
1.1840P.IFNLR1	1.1975P.ENSG00000223624	1	1.1722P.LUZP1
1.1840P.IFNLR1	1.1990P.SLC30A2	1	1.1722P.LUZP1
1.1840P.IFNLR1	1.2008P.FAM110D	1	1.1722P.LUZP1
1.1840P.IFNLR1	1.2011P.ZNF593	3	1.1722P.LUZP1
1.1840P.IFNLR1	1.2019P.CEP85	2	1.1722P.LUZP1
1.1840P.IFNLR1	1.2026P.SH3BGRL3	6	1.1722P.LUZP1
1.1840P.IFNLR1	1.2012P.CNKSR1	2	1.1722P.LUZP1
1.1840P.IFNLR1	1.1994P.TRIM63	1	1.1722P.LUZP1
1.1840P.IFNLR1	1.2018P.ZPLD2P	1	1.1722P.LUZP1
1.1840P.IFNLR1	1.2030P.UBXN11	1	1.1722P.LUZP1
1.1840P.IFNLR1	1.2032P.UBXN11	1	1.1722P.LUZP1
1.1840P.IFNLR1	1.2037P.CRYBG2	1	1.1722P.LUZP1
1.2057P.RPS6KA1	1.2057P.RPS6KA1	6	1.1722P.LUZP1
1.2057P.RPS6KA1	1.2091P.PIGV	8	1.1722P.LUZP1
1.2057P.RPS6KA1	1.2098P.SFN	4	1.1722P.LUZP1
1.2057P.RPS6KA1	1.2102P.GPATCH3	3	1.1722P.LUZP1
1.2057P.RPS6KA1	1.2072P.ENSG00000289452	11	1.1722P.LUZP1
1.2057P.RPS6KA1	1.2080P.ARID1A	11	1.1722P.LUZP1
1.2057P.RPS6KA1	1.2083P.ARID1A	5	1.1722P.LUZP1
1.2057P.RPS6KA1	1.2094P.ZDHHC18	5	1.1722P.LUZP1
1.2057P.RPS6KA1	1.2060P.MIR1976	1	1.1722P.LUZP1
1.2057P.RPS6KA1	1.2061P.MIR1976	1	1.1722P.LUZP1
1.2057P.RPS6KA1	1.2104P.NR0B2	2	1.1722P.LUZP1
1.2057P.RPS6KA1	1.2105P.NUDC	2	1.1722P.LUZP1
1.2057P.RPS6KA1	1.2115P.TRNP1	19	1.1722P.LUZP1
1.2057P.RPS6KA1	1.2110P.KDF1	8	1.1722P.LUZP1
1.2057P.RPS6KA1	1.2114P.OSTCP2	3	1.1722P.LUZP1
1.2057P.RPS6KA1	1.2116P.TENT5B	1	1.1722P.LUZP1
1.2057P.RPS6KA1	1.2101P.GPN2	1	1.1722P.LUZP1
1.2057P.RPS6KA1	1.2188P.FAM76A	6	1.1722P.LUZP1
1.2057P.RPS6KA1	1.2130P.SLC9A1	8	1.1722P.LUZP1
1.2057P.RPS6KA1	1.2154P.GPR3	16	1.1722P.LUZP1
1.2057P.RPS6KA1	1.2133P.WDTC1	5	1.1722P.LUZP1
1.2057P.RPS6KA1	1.2143P.TMEM222	8	1.1722P.LUZP1
1.2057P.RPS6KA1	1.2182P.IFI6	14	1.1722P.LUZP1
1.2057P.RPS6KA1	1.2176P.AHDC1	17	1.1722P.LUZP1
1.2057P.RPS6KA1	1.2179P.ENSG00000235912	8	1.1722P.LUZP1
1.2057P.RPS6KA1	1.2181P.LINC02574	7	1.1722P.LUZP1
1.2057P.RPS6KA1	1.2144P.ACTG1P20	3	1.1722P.LUZP1
1.2057P.RPS6KA1	1.2148P.SYTL1	4	1.1722P.LUZP1
1.2057P.RPS6KA1	1.2150P.MAP3K6	3	1.1722P.LUZP1
1.2057P.RPS6KA1	1.2152P.CD164L2	3	1.1722P.LUZP1
1.2057P.RPS6KA1	1.2162P.ENSG00000241169	5	1.1722P.LUZP1
1.2057P.RPS6KA1	1.2168P.WASF2	9	1.1722P.LUZP1
1.2057P.RPS6KA1	1.2172P.ENSG00000237429	8	1.1722P.LUZP1
1.2057P.RPS6KA1	1.2184P.CHMP1AP1	1	1.1722P.LUZP1
1.2057P.RPS6KA1	1.2185P.CHMP1AP1	1	1.1722P.LUZP1
1.2057P.RPS6KA1	1.2191P.STX12	2	1.1722P.LUZP1
1.2057P.RPS6KA1	1.2146P.SYTL1	1	1.1722P.LUZP1
1.2057P.RPS6KA1	1.2141P.ENSG00000243659	1	1.1722P.LUZP1
1.2057P.RPS6KA1	1.2151P.FCN3	1	1.1722P.LUZP1
1.2057P.RPS6KA1	1.2142P.ENSG00000243659	1	1.1722P.LUZP1
1.2057P.RPS6KA1	1.2202P.THEMIS2	11	1.1722P.LUZP1
1.2057P.RPS6KA1	1.2210P.ENSG00000227050	7	1.1722P.LUZP1
1.2057P.RPS6KA1	1.2231P.DNAJC8	5	1.1722P.LUZP1
1.2057P.RPS6KA1	1.2214P.ENSG00000238231	3	1.1722P.LUZP1
1.2057P.RPS6KA1	1.2205P.RPA2	1	1.1722P.LUZP1
1.2057P.RPS6KA1	1.2216P.EYA3	1	1.1722P.LUZP1
1.2057P.RPS6KA1	1.2218P.EYA3	3	1.1722P.LUZP1
1.2057P.RPS6KA1	1.2197P.SCARNA1	1	1.1722P.LUZP1
1.2057P.RPS6KA1	1.2244P.MED18	12	1.1722P.LUZP1
1.2057P.RPS6KA1	1.2252P.PHACTR4	3	1.1722P.LUZP1
1.2057P.RPS6KA1	1.2267P.SNORA73B	4	1.1722P.LUZP1
1.2057P.RPS6KA1	1.2271P.TRNAU1AP	2	1.1722P.LUZP1
1.2057P.RPS6KA1	1.2234P.SESN2	8	1.1722P.LUZP1
1.2057P.RPS6KA1	1.2233P.ENSG00000271398	4	1.1722P.LUZP1
1.2057P.RPS6KA1	1.2308P.EPB41	15	1.1722P.LUZP1
1.2057P.RPS6KA1	1.2256P.Y_RNA	3	1.1722P.LUZP1
1.2057P.RPS6KA1	1.2268P.RCC1	2	1.1722P.LUZP1
1.2057P.RPS6KA1	1.2235P.SESN2	5	1.1722P.LUZP1
1.2057P.RPS6KA1	1.2232P.ENSG00000290123	1	1.1722P.LUZP1
1.2057P.RPS6KA1	1.2273P.RAB42	1	1.1722P.LUZP1
1.2057P.RPS6KA1	1.2280P.TAF12	1	1.1722P.LUZP1
1.2057P.RPS6KA1	1.2281P.RNU11	1	1.1722P.LUZP1
1.2057P.RPS6KA1	1.2258P.PHACTR4	2	1.1722P.LUZP1
1.2057P.RPS6KA1	1.2307P.ENSG00000233427	9	1.1722P.LUZP1
1.2057P.RPS6KA1	1.2272P.SNORA44	1	1.1722P.LUZP1
1.2057P.RPS6KA1	1.2337P.SRSF4	9	1.1722P.LUZP1
1.2057P.RPS6KA1	1.2283P.GMEB1	1	1.1722P.LUZP1
1.2057P.RPS6KA1	1.2325P.Metazoa_SRP	1	1.1722P.LUZP1
1.2057P.RPS6KA1	1.2313P.EPB41	1	1.1722P.LUZP1
1.2057P.RPS6KA1	1.2333P.ENSG00000225750	1	1.1722P.LUZP1
1.2057P.RPS6KA1	1.2409P.MATN1-AS1	4	1.1722P.LUZP1
1.2057P.RPS6KA1	1.2346P.MECR	5	1.1722P.LUZP1
1.2057P.RPS6KA1	1.2410P.MIR4420	1	1.1722P.LUZP1
1.2057P.RPS6KA1	1.2441P.ENSG00000232768	5	1.1722P.LUZP1
1.2057P.RPS6KA1	1.2443P.PUM1	4	1.1722P.LUZP1
1.2470P.RNU6-40P	1.2470P.RNU6-40P	2	1.1722P.LUZP1
1.2470P.RNU6-40P	1.2472P.LINC01226	2	1.1722P.LUZP1
1.2470P.RNU6-40P	1.2474P.LINC01226	2	1.1722P.LUZP1
1.2486P.PEF1-AS1	1.2486P.PEF1-AS1	6	1.1722P.LUZP1
1.2486P.PEF1-AS1	1.2482P.HCRTR1	1	1.1722P.LUZP1
1.2486P.PEF1-AS1	1.2497P.MIR4254	2	1.1722P.LUZP1
1.2486P.PEF1-AS1	1.2500P.ENSG00000254545	2	1.1722P.LUZP1
1.2486P.PEF1-AS1	1.2525P.PTP4A2	5	1.1722P.LUZP1
1.2486P.PEF1-AS1	1.2496P.ADGRB2	1	1.1722P.LUZP1
1.2486P.PEF1-AS1	1.2533P.KHDRBS1	8	1.1722P.LUZP1
1.2486P.PEF1-AS1	1.2530P.ENSG00000284702	1	1.1722P.LUZP1
1.2486P.PEF1-AS1	1.2552P.TXLNA	6	1.1722P.LUZP1
1.2486P.PEF1-AS1	1.2558P.EIF3I	9	1.1722P.LUZP1
1.2486P.PEF1-AS1	1.2565P.LCK	1	1.1722P.LUZP1
1.2486P.PEF1-AS1	1.2576P.BSDC1	22	1.1722P.LUZP1
1.2486P.PEF1-AS1	1.2541P.TMEM39B	2	1.1722P.LUZP1
1.2486P.PEF1-AS1	1.2544P.KPNA6	4	1.1722P.LUZP1
1.2486P.PEF1-AS1	1.2554P.CCDC28B	3	1.1722P.LUZP1
1.2486P.PEF1-AS1	1.2555P.IQCC	6	1.1722P.LUZP1
1.2486P.PEF1-AS1	1.2551P.ENSG00000250135	2	1.1722P.LUZP1
1.2486P.PEF1-AS1	1.2556P.DCDC2B	2	1.1722P.LUZP1
1.2486P.PEF1-AS1	1.2572P.ENSG00000233775	3	1.1722P.LUZP1
1.2486P.PEF1-AS1	1.2561P.ENSG00000290045	4	1.1722P.LUZP1
1.2486P.PEF1-AS1	1.2566P.HDAC1	1	1.1722P.LUZP1
1.2486P.PEF1-AS1	1.2571P.MARCKSL1	2	1.1722P.LUZP1
1.2486P.PEF1-AS1	1.2574P.TSSK3	1	1.1722P.LUZP1
1.2486P.PEF1-AS1	1.2573P.FAM229A	1	1.1722P.LUZP1
1.2486P.PEF1-AS1	1.2602P.ZBTB8OS	9	1.1722P.LUZP1
1.2486P.PEF1-AS1	1.2656P.AZIN2	9	1.1722P.LUZP1
1.2486P.PEF1-AS1	1.2615P.KIAA1522	3	1.1722P.LUZP1
1.2486P.PEF1-AS1	1.2619P.KIAA1522	2	1.1722P.LUZP1
1.2486P.PEF1-AS1	1.2610P.SYNC	1	1.1722P.LUZP1
1.2486P.PEF1-AS1	1.2612P.ENSG00000224409	1	1.1722P.LUZP1
1.2486P.PEF1-AS1	1.2634P.HPCA	1	1.1722P.LUZP1
1.2486P.PEF1-AS1	1.2652P.Metazoa_SRP	10	1.1722P.LUZP1
1.2486P.PEF1-AS1	1.2626P.YARS1	6	1.1722P.LUZP1
1.2486P.PEF1-AS1	1.2685P.ZSCAN20	8	1.1722P.LUZP1
1.2486P.PEF1-AS1	1.2664P.TRIM62	5	1.1722P.LUZP1
1.2486P.PEF1-AS1	1.2667P.ZNF362	7	1.1722P.LUZP1
1.2486P.PEF1-AS1	1.2670P.ENSG00000225313	7	1.1722P.LUZP1
1.2486P.PEF1-AS1	1.2673P.PHC2	7	1.1722P.LUZP1
1.2486P.PEF1-AS1	1.2681P.PHC2	10	1.1722P.LUZP1
1.2486P.PEF1-AS1	1.2669P.ZNF362	5	1.1722P.LUZP1
1.2486P.PEF1-AS1	1.2671P.A3GALT2	5	1.1722P.LUZP1
1.2486P.PEF1-AS1	1.2672P.MIR3605	5	1.1722P.LUZP1
1.2486P.PEF1-AS1	1.2577P.GAPDHP20	1	1.1722P.LUZP1
1.2486P.PEF1-AS1	1.2601P.Y_RNA	1	1.1722P.LUZP1
1.2486P.PEF1-AS1	1.2635P.TMEM54	3	1.1722P.LUZP1
1.2486P.PEF1-AS1	1.2653P.AK2	2	1.1722P.LUZP1
1.2486P.PEF1-AS1	1.2644P.RNF19B	5	1.1722P.LUZP1
1.2486P.PEF1-AS1	1.2646P.ENSG00000217644	4	1.1722P.LUZP1
1.2486P.PEF1-AS1	1.2639P.ENSG00000287691	3	1.1722P.LUZP1
1.2486P.PEF1-AS1	1.2647P.ENSG00000239670	2	1.1722P.LUZP1
1.2486P.PEF1-AS1	1.2668P.ENSG00000270115	1	1.1722P.LUZP1
1.2486P.PEF1-AS1	1.2676P.PHC2	1	1.1722P.LUZP1
1.2717P.DLGAP3	1.2717P.DLGAP3	5	1.1722P.LUZP1
1.2717P.DLGAP3	1.2720P.ENSG00000284773	2	1.1722P.LUZP1
1.2717P.DLGAP3	1.2736P.SFPQ	8	1.1722P.LUZP1
1.2717P.DLGAP3	1.2712P.SMIM12	1	1.1722P.LUZP1
1.2717P.DLGAP3	1.2719P.GPR199P	1	1.1722P.LUZP1
1.2717P.DLGAP3	1.2710P.ENSG00000230163	1	1.1722P.LUZP1
1.2717P.DLGAP3	1.2716P.DLGAP3	1	1.1722P.LUZP1
1.2717P.DLGAP3	1.2725P.ZMYM6	1	1.1722P.LUZP1
1.2717P.DLGAP3	1.2743P.ZMYM4	3	1.1722P.LUZP1
1.2717P.DLGAP3	1.2746P.RN7SL503P	1	1.1722P.LUZP1
1.2717P.DLGAP3	1.2747P.RN7SL503P	1	1.1722P.LUZP1
1.2717P.DLGAP3	1.2775P.PSMB2	4	1.1722P.LUZP1
1.2717P.DLGAP3	1.2764P.NCDN	1	1.1722P.LUZP1
1.2717P.DLGAP3	1.2773P.PSMB2	1	1.1722P.LUZP1
1.2717P.DLGAP3	1.2774P.PSMB2	1	1.1722P.LUZP1
1.2717P.DLGAP3	1.2788P.C1orf216	2	1.1722P.LUZP1
1.2801P.AGO1	1.2801P.AGO1	2	1.1722P.LUZP1
1.2801P.AGO1	1.2805P.ENSG00000286899	2	1.1722P.LUZP1
1.2801P.AGO1	1.2807P.ENSG00000271914	3	1.1722P.LUZP1
1.2801P.AGO1	1.2822P.TEKT2	8	1.1722P.LUZP1
1.2801P.AGO1	1.2823P.ADPRS	12	1.1722P.LUZP1
1.2801P.AGO1	1.2824P.COL8A2	2	1.1722P.LUZP1
1.2801P.AGO1	1.2826P.COL8A2	6	1.1722P.LUZP1
1.2801P.AGO1	1.2827P.TRAPPC3	7	1.1722P.LUZP1
1.2801P.AGO1	1.2828P.MAP7D1	6	1.1722P.LUZP1
1.2801P.AGO1	1.2833P.RN7SL131P	7	1.1722P.LUZP1
1.2801P.AGO1	1.2839P.THRAP3	5	1.1722P.LUZP1
1.2801P.AGO1	1.2840P.UBE2V2P4	3	1.1722P.LUZP1
1.2801P.AGO1	1.2841P.UBE2V2P4	3	1.1722P.LUZP1
1.2801P.AGO1	1.2849P.SH3D21	1	1.1722P.LUZP1
1.2801P.AGO1	1.2852P.EVA1B	2	1.1722P.LUZP1
1.2801P.AGO1	1.2859P.STK40	1	1.1722P.LUZP1
1.2801P.AGO1	1.2863P.STK40	21	1.1722P.LUZP1
1.2801P.AGO1	1.2864P.LSM10	3	1.1722P.LUZP1
1.2801P.AGO1	1.2866P.SNORA63C	4	1.1722P.LUZP1
1.2801P.AGO1	1.2867P.SNORA63C	4	1.1722P.LUZP1
1.2801P.AGO1	1.2870P.OSCP1	1	1.1722P.LUZP1
1.2801P.AGO1	1.2871P.OSCP1	1	1.1722P.LUZP1
1.2801P.AGO1	1.2873P.MRPS15	13	1.1722P.LUZP1
1.2801P.AGO1	1.2875P.CSF3R	1	1.1722P.LUZP1
1.2801P.AGO1	1.2913P.ZC3H12A	6	1.1722P.LUZP1
1.2801P.AGO1	1.2916P.MIR5581	2	1.1722P.LUZP1
1.2801P.AGO1	1.2918P.MEAF6	14	1.1722P.LUZP1
1.2801P.AGO1	1.2923P.FTH1P1	2	1.1722P.LUZP1
1.2801P.AGO1	1.2925P.ENSG00000237749	2	1.1722P.LUZP1
1.2801P.AGO1	1.2933P.ENSG00000284748	1	1.1722P.LUZP1
1.2801P.AGO1	1.2943P.MANEAL	1	1.1722P.LUZP1
1.2801P.AGO1	1.2944P.ENSG00000233728	1	1.1722P.LUZP1
1.2801P.AGO1	1.2945P.YRDC	2	1.1722P.LUZP1
1.2801P.AGO1	1.2948P.ENSG00000235673	2	1.1722P.LUZP1
1.2801P.AGO1	1.2951P.MTF1	4	1.1722P.LUZP1
1.2801P.AGO1	1.2957P.INPP5B	1	1.1722P.LUZP1
1.2801P.AGO1	1.2959P.INPP5B	2	1.1722P.LUZP1
1.2801P.AGO1	1.2962P.SF3A3	2	1.1722P.LUZP1
1.2801P.AGO1	1.2963P.RNU6-510P	2	1.1722P.LUZP1
1.2801P.AGO1	1.2964P.FHL3	1	1.1722P.LUZP1
1.2801P.AGO1	1.2965P.UTP11	3	1.1722P.LUZP1
1.2801P.AGO1	1.2977P.ENSG00000284632	2	1.1722P.LUZP1
1.2801P.AGO1	1.2983P.RRAGC	13	1.1722P.LUZP1
1.2801P.AGO1	1.2985P.MYCBP	3	1.1722P.LUZP1
1.2801P.AGO1	1.2987P.AKIRIN1	1	1.1722P.LUZP1
1.2801P.AGO1	1.2992P.NDUFS5	18	1.1722P.LUZP1
1.2801P.AGO1	1.2996P.MACF1	7	1.1722P.LUZP1
1.2801P.AGO1	1.3000P.RNU6-608P	22	1.1722P.LUZP1
1.2801P.AGO1	1.3006P.RNA5SP44	19	1.1722P.LUZP1
1.2801P.AGO1	1.3013P.MACF1	1	1.1722P.LUZP1
1.2801P.AGO1	1.3016P.ENSG00000287422	19	1.1722P.LUZP1
1.2801P.AGO1	1.3018P.ENSG00000226438	23	1.1722P.LUZP1
1.2801P.AGO1	1.3021P.HSPE1P8	22	1.1722P.LUZP1
1.2801P.AGO1	1.3048P.PPIEL	18	1.1722P.LUZP1
1.2801P.AGO1	1.3049P.SNORA55	1	1.1722P.LUZP1
1.2801P.AGO1	1.3050P.PABPC4	11	1.1722P.LUZP1
1.2801P.AGO1	1.3064P.HPCAL4	1	1.1722P.LUZP1
1.2801P.AGO1	1.3067P.ENSG00000225333	3	1.1722P.LUZP1
1.2801P.AGO1	1.3069P.PPIE	1	1.1722P.LUZP1
1.2801P.AGO1	1.3073P.BMP8B-AS1	1	1.1722P.LUZP1
1.2801P.AGO1	1.3074P.ENSG00000261798	6	1.1722P.LUZP1
1.2801P.AGO1	1.3075P.ENSG00000229213	6	1.1722P.LUZP1
1.2801P.AGO1	1.3076P.ENSG00000284719	11	1.1722P.LUZP1
1.2801P.AGO1	1.3078P.LINC02811	1	1.1722P.LUZP1
1.2801P.AGO1	1.3085P.Y_RNA	2	1.1722P.LUZP1
1.2801P.AGO1	1.3086P.TRIT1	6	1.1722P.LUZP1
1.2801P.AGO1	1.3088P.MYCL-AS1	1	1.1722P.LUZP1
1.2801P.AGO1	1.3096P.MFSD2A	2	1.1722P.LUZP1
1.2801P.AGO1	1.3101P.CAP1	3	1.1722P.LUZP1
1.2801P.AGO1	1.3105P.PPT1	2	1.1722P.LUZP1
1.2801P.AGO1	1.3108P.PPT1	2	1.1722P.LUZP1
1.2801P.AGO1	1.3114P.RLF	16	1.1722P.LUZP1
1.2801P.AGO1	1.3117P.RNU6-1237P	1	1.1722P.LUZP1
1.2801P.AGO1	1.3126P.TMCO2	1	1.1722P.LUZP1
1.2801P.AGO1	1.3127P.TMCO2	1	1.1722P.LUZP1
1.2801P.AGO1	1.3128P.ZMPSTE24-DT	2	1.1722P.LUZP1
1.2801P.AGO1	1.3129P.ENSG00000231296	1	1.1722P.LUZP1
1.2801P.AGO1	1.3136P.COL9A2	1	1.1722P.LUZP1
1.2801P.AGO1	1.3142P.ENSG00000213172	1	1.1722P.LUZP1
1.2801P.AGO1	1.3143P.SMAP2	2	1.1722P.LUZP1
1.2801P.AGO1	1.3144P.SMAP2	4	1.1722P.LUZP1
1.2801P.AGO1	1.3145P.SMAP2	3	1.1722P.LUZP1
1.2801P.AGO1	1.3152P.ZFP69B	1	1.1722P.LUZP1
1.2801P.AGO1	1.3158P.ZNF684	1	1.1722P.LUZP1
1.2801P.AGO1	1.3164P.ENSG00000237899	1	1.1722P.LUZP1
1.2801P.AGO1	1.3165P.NFYC-AS1	2	1.1722P.LUZP1
1.2801P.AGO1	1.3182P.ENSG00000229528	6	1.1722P.LUZP1
1.2801P.AGO1	1.3196P.CTPS1	2	1.1722P.LUZP1
1.3216P.ENSG00000287400	1.3216P.ENSG00000287400	2	1.1722P.LUZP1
1.3216P.ENSG00000287400	1.3210P.SCMH1	1	1.1722P.LUZP1
1.3219P.RPL36AP9	1.3219P.RPL36AP9	2	1.1722P.LUZP1
1.3219P.RPL36AP9	1.3228P.FOXO6-AS1	2	1.1722P.LUZP1
1.3219P.RPL36AP9	1.3226P.FOXO6	2	1.1722P.LUZP1
1.3219P.RPL36AP9	1.3227P.FOXO6	1	1.1722P.LUZP1
1.3246P.HIVEP3	1.3246P.HIVEP3	17	1.1722P.LUZP1
1.3246P.HIVEP3	1.3269P.HIVEP3	15	1.1722P.LUZP1
1.3246P.HIVEP3	1.3282P.ENSG00000287587	17	1.1722P.LUZP1
1.3246P.HIVEP3	1.3283P.HNRNPFP1	15	1.1722P.LUZP1
1.3246P.HIVEP3	1.3285P.GUCA2B	3	1.1722P.LUZP1
1.3246P.HIVEP3	1.3286P.GUCA2A	3	1.1722P.LUZP1
1.3246P.HIVEP3	1.3302P.FOXJ3	2	1.1722P.LUZP1
1.3246P.HIVEP3	1.3303P.ENSG00000227527	1	1.1722P.LUZP1
1.3246P.HIVEP3	1.3306P.RIMKLA	1	1.1722P.LUZP1
1.3246P.HIVEP3	1.3308P.ENSG00000235002	1	1.1722P.LUZP1
1.3246P.HIVEP3	1.3315P.PPCS	11	1.1722P.LUZP1
1.3246P.HIVEP3	1.3316P.CCDC30	1	1.1722P.LUZP1
1.3246P.HIVEP3	1.3323P.PPIH	1	1.1722P.LUZP1
1.3246P.HIVEP3	1.3325P.ENSG00000234917	1	1.1722P.LUZP1
1.3246P.HIVEP3	1.3326P.YBX1	5	1.1722P.LUZP1
1.3246P.HIVEP3	1.3336P.ENSG00000283580	1	1.1722P.LUZP1
1.3246P.HIVEP3	1.3337P.C1orf50-AS1	3	1.1722P.LUZP1
1.3246P.HIVEP3	1.3340P.ENSG00000288955	7	1.1722P.LUZP1
1.3246P.HIVEP3	1.3344P.SLC2A1-DT	6	1.1722P.LUZP1
1.3359P.EBNA1BP2	1.3359P.EBNA1BP2	2	1.1722P.LUZP1
1.3359P.EBNA1BP2	1.3388P.ENSG00000287113	13	1.1722P.LUZP1
1.3359P.EBNA1BP2	1.3376P.TMEM125	4	1.1722P.LUZP1
1.3359P.EBNA1BP2	1.3390P.ENSG00000288772	3	1.1722P.LUZP1
1.3359P.EBNA1BP2	1.3393P.MED8	4	1.1722P.LUZP1
1.3359P.EBNA1BP2	1.3378P.C1orf210	4	1.1722P.LUZP1
1.3359P.EBNA1BP2	1.3389P.CDC20-DT	1	1.1722P.LUZP1
1.3359P.EBNA1BP2	1.3401P.SZT2-AS1	10	1.1722P.LUZP1
1.3359P.EBNA1BP2	1.3380P.TIE1	1	1.1722P.LUZP1
1.3359P.EBNA1BP2	1.3392P.MED8-AS1	1	1.1722P.LUZP1
1.3359P.EBNA1BP2	1.3422P.ENSG00000284989	9	1.1722P.LUZP1
1.3359P.EBNA1BP2	1.3408P.PTPRF	12	1.1722P.LUZP1
1.3359P.EBNA1BP2	1.3444P.IPO13	13	1.1722P.LUZP1
1.3359P.EBNA1BP2	1.3451P.CCDC24	7	1.1722P.LUZP1
1.3359P.EBNA1BP2	1.3453P.SLC6A9	7	1.1722P.LUZP1
1.3359P.EBNA1BP2	1.3456P.ENSG00000230615	9	1.1722P.LUZP1
1.3359P.EBNA1BP2	1.3457P.SLC6A9	6	1.1722P.LUZP1
1.3359P.EBNA1BP2	1.3443P.ARTN	6	1.1722P.LUZP1
1.3359P.EBNA1BP2	1.3459P.ENSG00000230615	10	1.1722P.LUZP1
1.3359P.EBNA1BP2	1.3460P.ENSG00000230615	6	1.1722P.LUZP1
1.3359P.EBNA1BP2	1.3429P.ST3GAL3	3	1.1722P.LUZP1
1.3359P.EBNA1BP2	1.3468P.DMAP1	16	1.1722P.LUZP1
1.3359P.EBNA1BP2	1.3501P.TMEM53	6	1.1722P.LUZP1
1.3359P.EBNA1BP2	1.3502P.ARMH1	8	1.1722P.LUZP1
1.3359P.EBNA1BP2	1.3471P.ERI3-IT1	5	1.1722P.LUZP1
1.3359P.EBNA1BP2	1.3447P.IPO13	2	1.1722P.LUZP1
1.3359P.EBNA1BP2	1.3448P.ENSG00000285649	1	1.1722P.LUZP1
1.3359P.EBNA1BP2	1.3518P.ENSG00000290041	17	1.1722P.LUZP1
1.3359P.EBNA1BP2	1.3479P.ERI3	1	1.1722P.LUZP1
1.3359P.EBNA1BP2	1.3506P.RNU5F-1	1	1.1722P.LUZP1
1.3359P.EBNA1BP2	1.3507P.RNU5D-1	1	1.1722P.LUZP1
1.3359P.EBNA1BP2	1.3508P.KIF2C	1	1.1722P.LUZP1
1.3359P.EBNA1BP2	1.3515P.BEST4	1	1.1722P.LUZP1
1.3359P.EBNA1BP2	1.3516P.BEST4	1	1.1722P.LUZP1
1.3359P.EBNA1BP2	1.3517P.PLK3	1	1.1722P.LUZP1
1.3359P.EBNA1BP2	1.3520P.RNU5E-6P	3	1.1722P.LUZP1
1.3359P.EBNA1BP2	1.3525P.ENSG00000226499	1	1.1722P.LUZP1
1.3359P.EBNA1BP2	1.3543P.EIF2B3	3	1.1722P.LUZP1
1.3359P.EBNA1BP2	1.3548P.HECTD3	1	1.1722P.LUZP1
1.3359P.EBNA1BP2	1.3549P.UROD	8	1.1722P.LUZP1
1.3359P.EBNA1BP2	1.3566P.ZSWIM5	3	1.1722P.LUZP1
1.3359P.EBNA1BP2	1.3581P.LINC01144	10	1.1722P.LUZP1
1.3359P.EBNA1BP2	1.3584P.HPDL	2	1.1722P.LUZP1
1.3359P.EBNA1BP2	1.3586P.MUTYH	3	1.1722P.LUZP1
1.3359P.EBNA1BP2	1.3602P.ENSG00000288208	1	1.1722P.LUZP1
1.3359P.EBNA1BP2	1.3604P.CCDC163	2	1.1722P.LUZP1
1.3359P.EBNA1BP2	1.3607P.PRDX1	3	1.1722P.LUZP1
1.3359P.EBNA1BP2	1.3609P.PRDX1	1	1.1722P.LUZP1
1.3359P.EBNA1BP2	1.3610P.AKR1A1	3	1.1722P.LUZP1
1.3359P.EBNA1BP2	1.3616P.NASP	2	1.1722P.LUZP1
1.3359P.EBNA1BP2	1.3632P.GPBP1L1	2	1.1722P.LUZP1
1.3359P.EBNA1BP2	1.3618P.ENSG00000281112	2	1.1722P.LUZP1
1.3359P.EBNA1BP2	1.3627P.RPS15AP10	6	1.1722P.LUZP1
1.3359P.EBNA1BP2	1.3513P.SNORD55	1	1.1722P.LUZP1
1.3359P.EBNA1BP2	1.3536P.RNA5SP47	1	1.1722P.LUZP1
1.3359P.EBNA1BP2	1.3638P.IPP	8	1.1722P.LUZP1
1.3359P.EBNA1BP2	1.3668P.ENSG00000226957	7	1.1722P.LUZP1
1.3359P.EBNA1BP2	1.3669P.ENSG00000226957	5	1.1722P.LUZP1
1.3359P.EBNA1BP2	1.3677P.PIK3R3	11	1.1722P.LUZP1
1.3359P.EBNA1BP2	1.3686P.POMGNT1	8	1.1722P.LUZP1
1.3359P.EBNA1BP2	1.3646P.MAST2	1	1.1722P.LUZP1
1.3359P.EBNA1BP2	1.3707P.NSUN4	2	1.1722P.LUZP1
1.3359P.EBNA1BP2	1.3683P.TSPAN1	1	1.1722P.LUZP1
1.3359P.EBNA1BP2	1.3687P.LURAP1	1	1.1722P.LUZP1
1.3359P.EBNA1BP2	1.3689P.POMGNT1	1	1.1722P.LUZP1
1.3359P.EBNA1BP2	1.3699P.LRRC41	11	1.1722P.LUZP1
1.3359P.EBNA1BP2	1.3675P.ENSG00000233114	1	1.1722P.LUZP1
1.3359P.EBNA1BP2	1.3628P.RPS15AP10	1	1.1722P.LUZP1
1.3359P.EBNA1BP2	1.3693P.RAD54L	1	1.1722P.LUZP1
1.3359P.EBNA1BP2	1.3737P.ATPAF1	7	1.1722P.LUZP1
1.3359P.EBNA1BP2	1.3729P.MKNK1	2	1.1722P.LUZP1
1.3359P.EBNA1BP2	1.3742P.EFCAB14	6	1.1722P.LUZP1
1.3359P.EBNA1BP2	1.3732P.MOB3C	4	1.1722P.LUZP1
1.3359P.EBNA1BP2	1.3730P.MKNK1	1	1.1722P.LUZP1
1.3359P.EBNA1BP2	1.3728P.MKNK1	1	1.1722P.LUZP1
1.3359P.EBNA1BP2	1.3717P.ENSG00000291138	1	1.1722P.LUZP1
1.3359P.EBNA1BP2	1.3727P.MKNK1	1	1.1722P.LUZP1
1.3882P.AGBL4	1.3882P.AGBL4	35	1.3837P.ENSG00000286597
1.3882P.AGBL4	1.3884P.ELAVL4	9	1.3837P.ENSG00000286597
1.3882P.AGBL4	1.3913P.LINC02808	17	1.3837P.ENSG00000286597
1.3882P.AGBL4	1.3920P.ENSG00000234080	10	1.3837P.ENSG00000286597
1.3882P.AGBL4	1.3892P.ELAVL4	14	1.3837P.ENSG00000286597
1.3882P.AGBL4	1.3910P.ENSG00000284645	10	1.3837P.ENSG00000286597
1.3882P.AGBL4	1.3893P.ENSG00000230828	1	1.3837P.ENSG00000286597
1.3882P.AGBL4	1.3903P.ELAVL4-AS1	7	1.3837P.ENSG00000286597
1.3882P.AGBL4	1.3918P.LINC02808	1	1.3837P.ENSG00000286597
1.3882P.AGBL4	1.3919P.LINC02808	1	1.3837P.ENSG00000286597
1.3952P.CDKN2C	1.3937P.PHB1P12	1	1.3952P.CDKN2C
1.3952P.CDKN2C	1.3942P.MRPS6P2	1	1.3952P.CDKN2C
1.3952P.CDKN2C	1.3952P.CDKN2C	2	1.3952P.CDKN2C
1.3952P.CDKN2C	1.3953P.CDKN2C	3	1.3952P.CDKN2C
1.3952P.CDKN2C	1.3965P.RNF11	43	1.3952P.CDKN2C
1.3952P.CDKN2C	1.3967P.ENSG00000233406	1	1.3952P.CDKN2C
1.3952P.CDKN2C	1.3968P.ENSG00000233406	1	1.3952P.CDKN2C
1.3952P.CDKN2C	1.3969P.ENSG00000236434	1	1.3952P.CDKN2C
1.3952P.CDKN2C	1.3972P.TTC39A	1	1.3952P.CDKN2C
1.3952P.CDKN2C	1.3974P.TTC39A	4	1.3952P.CDKN2C
1.3952P.CDKN2C	1.3975P.TTC39A	1	1.3952P.CDKN2C
1.3952P.CDKN2C	1.3976P.TTC39A	2	1.3952P.CDKN2C
1.3952P.CDKN2C	1.3977P.TTC39A	11	1.3952P.CDKN2C
1.3952P.CDKN2C	1.3980P.TTC39A	2	1.3952P.CDKN2C
1.3952P.CDKN2C	1.3984P.RNU6-877P	3	1.3952P.CDKN2C
1.3952P.CDKN2C	1.3988P.EPS15	2	1.3952P.CDKN2C
1.3952P.CDKN2C	1.3998P.EPS15-AS1	4	1.3952P.CDKN2C
1.3952P.CDKN2C	1.4001P.RNU6-1281P	3	1.3952P.CDKN2C
1.3952P.CDKN2C	1.4005P.OSBPL9	14	1.3952P.CDKN2C
1.3952P.CDKN2C	1.4006P.OSBPL9	15	1.3952P.CDKN2C
1.3952P.CDKN2C	1.4022P.ENSG00000212624	14	1.3952P.CDKN2C
1.3952P.CDKN2C	1.4023P.OSBPL9	17	1.3952P.CDKN2C
1.3952P.CDKN2C	1.4030P.ENSG00000266993	6	1.3952P.CDKN2C
1.3952P.CDKN2C	1.4035P.NRDC	7	1.3952P.CDKN2C
1.3952P.CDKN2C	1.4044P.RNA5SP48	6	1.3952P.CDKN2C
1.3952P.CDKN2C	1.4045P.ENSG00000229032	1	1.3952P.CDKN2C
1.3952P.CDKN2C	1.4047P.RAB3B	2	1.3952P.CDKN2C
1.3952P.CDKN2C	1.4048P.RN7SL290P	7	1.3952P.CDKN2C
1.3952P.CDKN2C	1.4050P.ENSG00000285839	1	1.3952P.CDKN2C
1.3952P.CDKN2C	1.4051P.TXNDC12	8	1.3952P.CDKN2C
1.3952P.CDKN2C	1.4059P.ZFYVE9	17	1.3952P.CDKN2C
1.3952P.CDKN2C	1.4061P.RN7SL788P	1	1.3952P.CDKN2C
1.3952P.CDKN2C	1.4064P.ENSG00000223429	1	1.3952P.CDKN2C
1.3952P.CDKN2C	1.4085P.ENSG00000272100	2	1.3952P.CDKN2C
1.3952P.CDKN2C	1.4086P.CC2D1B	4	1.3952P.CDKN2C
1.3952P.CDKN2C	1.4093P.ORC1	6	1.3952P.CDKN2C
1.3952P.CDKN2C	1.4101P.TUT4	5	1.3952P.CDKN2C
1.3952P.CDKN2C	1.4103P.GPX7	1	1.3952P.CDKN2C
1.3952P.CDKN2C	1.4105P.SHISAL2A	1	1.3952P.CDKN2C
1.3952P.CDKN2C	1.4110P.COA7	1	1.3952P.CDKN2C
1.3952P.CDKN2C	1.4112P.NDUFS5P3	2	1.3952P.CDKN2C
1.3952P.CDKN2C	1.4114P.ZYG11B	3	1.3952P.CDKN2C
1.3952P.CDKN2C	1.4119P.RPS13P2	1	1.3952P.CDKN2C
1.3952P.CDKN2C	1.4120P.RPS13P2	2	1.3952P.CDKN2C
1.3952P.CDKN2C	1.4123P.RNU6-969P	1	1.3952P.CDKN2C
1.3952P.CDKN2C	1.4125P.ENSG00000230953	1	1.3952P.CDKN2C
1.3952P.CDKN2C	1.4126P.ECHDC2	3	1.3952P.CDKN2C
1.3952P.CDKN2C	1.4127P.SCP2	7	1.3952P.CDKN2C
1.3952P.CDKN2C	1.4128P.ENSG00000265815	1	1.3952P.CDKN2C
1.3952P.CDKN2C	1.4129P.H3P2	1	1.3952P.CDKN2C
1.3952P.CDKN2C	1.4132P.TUBBP10	2	1.3952P.CDKN2C
1.3952P.CDKN2C	1.4133P.SCP2	6	1.3952P.CDKN2C
1.3952P.CDKN2C	1.4138P.ENSG00000232993	1	1.3952P.CDKN2C
1.3952P.CDKN2C	1.4144P.SLC1A7	10	1.3952P.CDKN2C
1.3952P.CDKN2C	1.4147P.ENSG00000277397	6	1.3952P.CDKN2C
1.3952P.CDKN2C	1.4148P.ENSG00000277397	7	1.3952P.CDKN2C
1.3952P.CDKN2C	1.4150P.CPT2	11	1.3952P.CDKN2C
1.3952P.CDKN2C	1.4152P.ENSG00000236723	2	1.3952P.CDKN2C
1.3952P.CDKN2C	1.4153P.CZIB-DT	5	1.3952P.CDKN2C
1.3952P.CDKN2C	1.4155P.MAGOH-DT	2	1.3952P.CDKN2C
1.4174P.YIPF1	1.4174P.YIPF1	14	1.4174P.YIPF1
1.4174P.YIPF1	1.4180P.HSPB11	1	1.4174P.YIPF1
1.4174P.YIPF1	1.4181P.LRRC42	4	1.4174P.YIPF1
1.4174P.YIPF1	1.4194P.TMEM59	5	1.4174P.YIPF1
1.4174P.YIPF1	1.4244P.ACOT11	16	1.4174P.YIPF1
1.4174P.YIPF1	1.4265P.TTC22	22	1.4174P.YIPF1
1.4174P.YIPF1	1.4280P.ENSG00000233271	9	1.4174P.YIPF1
1.4174P.YIPF1	1.4189P.LDLRAD1	4	1.4174P.YIPF1
1.4174P.YIPF1	1.4241P.ENSG00000237173	3	1.4174P.YIPF1
1.4174P.YIPF1	1.4257P.TTC4	7	1.4174P.YIPF1
1.4174P.YIPF1	1.4193P.TMEM59	4	1.4174P.YIPF1
1.4174P.YIPF1	1.4199P.ENSG00000225183	4	1.4174P.YIPF1
1.4174P.YIPF1	1.4200P.ENSG00000279049	12	1.4174P.YIPF1
1.4174P.YIPF1	1.4201P.TCEANC2	4	1.4174P.YIPF1
1.4174P.YIPF1	1.4202P.TCEANC2	5	1.4174P.YIPF1
1.4174P.YIPF1	1.4206P.ENSG00000280425	5	1.4174P.YIPF1
1.4174P.YIPF1	1.4208P.CDCP2	4	1.4174P.YIPF1
1.4174P.YIPF1	1.4214P.MRPL37	9	1.4174P.YIPF1
1.4174P.YIPF1	1.4219P.SSBP3-AS1	9	1.4174P.YIPF1
1.4174P.YIPF1	1.4221P.ENSG00000225632	20	1.4174P.YIPF1
1.4174P.YIPF1	1.4222P.ENSG00000225632	9	1.4174P.YIPF1
1.4174P.YIPF1	1.4229P.SSBP3	20	1.4174P.YIPF1
1.4174P.YIPF1	1.4230P.ENSG00000232245	4	1.4174P.YIPF1
1.4174P.YIPF1	1.4266P.LEXM	4	1.4174P.YIPF1
1.4174P.YIPF1	1.4238P.ENSG00000287582	5	1.4174P.YIPF1
1.4174P.YIPF1	1.4240P.LINC02784	5	1.4174P.YIPF1
1.4174P.YIPF1	1.4170P.NDC1	1	1.4174P.YIPF1
1.4174P.YIPF1	1.4261P.PARS2	3	1.4174P.YIPF1
1.4174P.YIPF1	1.4242P.HNRNPA1P63	1	1.4174P.YIPF1
1.4174P.YIPF1	1.4251P.MROH7	2	1.4174P.YIPF1
1.4174P.YIPF1	1.4184P.HNRNPA3P12	1	1.4174P.YIPF1
1.4174P.YIPF1	1.4281P.BSND	1	1.4174P.YIPF1
1.4174P.YIPF1	1.4372P.FYB2	40	1.4174P.YIPF1
1.4174P.YIPF1	1.4419P.ENSG00000286918	35	1.4174P.YIPF1
1.4174P.YIPF1	1.4347P.PLPP3	9	1.4174P.YIPF1
1.4174P.YIPF1	1.4351P.PRKAA2	7	1.4174P.YIPF1
1.4174P.YIPF1	1.4380P.C8B	1	1.4174P.YIPF1
1.4174P.YIPF1	1.4393P.DAB1	1	1.4174P.YIPF1
1.4174P.YIPF1	1.4401P.DAB1-AS1	3	1.4174P.YIPF1
1.4174P.YIPF1	1.4420P.ENSG00000270209	1	1.4174P.YIPF1
1.4174P.YIPF1	1.4381P.C8B	2	1.4174P.YIPF1
1.4174P.YIPF1	1.4421P.ENSG00000270209	1	1.4174P.YIPF1
1.4174P.YIPF1	1.4422P.RN7SL713P	1	1.4174P.YIPF1
1.4174P.YIPF1	1.4423P.TACSTD2	1	1.4174P.YIPF1
1.4174P.YIPF1	1.4445P.MYSM1	16	1.4174P.YIPF1
1.4174P.YIPF1	1.4575P.MIR4711	7	1.4174P.YIPF1
1.4174P.YIPF1	1.4584P.ENSG00000226883	3	1.4174P.YIPF1
1.4174P.YIPF1	1.4599P.RN7SL475P	25	1.4174P.YIPF1
1.4174P.YIPF1	1.4589P.HOOK1	14	1.4174P.YIPF1
1.4174P.YIPF1	1.4457P.ENSG00000290013	53	1.4174P.YIPF1
1.4174P.YIPF1	1.4461P.LINC01135	18	1.4174P.YIPF1
1.4174P.YIPF1	1.4473P.LINC02777	18	1.4174P.YIPF1
1.4174P.YIPF1	1.4509P.FGGY-DT	10	1.4174P.YIPF1
1.4174P.YIPF1	1.4526P.FGGY	27	1.4174P.YIPF1
1.4174P.YIPF1	1.4465P.ENSG00000231740	5	1.4174P.YIPF1
1.4174P.YIPF1	1.4477P.LINC01358	1	1.4174P.YIPF1
1.4174P.YIPF1	1.4489P.LINC01358	1	1.4174P.YIPF1
1.4174P.YIPF1	1.4494P.LINC01358	1	1.4174P.YIPF1
1.4174P.YIPF1	1.4497P.ENSG00000235215	1	1.4174P.YIPF1
1.4174P.YIPF1	1.4524P.ENSG00000270457	1	1.4174P.YIPF1
1.4174P.YIPF1	1.4525P.ENSG00000270457	1	1.4174P.YIPF1
1.4174P.YIPF1	1.4527P.FGGY	1	1.4174P.YIPF1
1.4174P.YIPF1	1.4515P.FGGY-DT	1	1.4174P.YIPF1
1.4174P.YIPF1	1.4633P.NFIA	11	1.4174P.YIPF1
1.4174P.YIPF1	1.4634P.NFIA	5	1.4174P.YIPF1
1.4174P.YIPF1	1.4641P.NFIA	7	1.4174P.YIPF1
1.4174P.YIPF1	1.4688P.RNU6-1177P	8	1.4174P.YIPF1
1.4174P.YIPF1	1.4602P.LINC02778	1	1.4174P.YIPF1
1.4174P.YIPF1	1.4603P.LINC02778	1	1.4174P.YIPF1
1.4174P.YIPF1	1.4677P.PATJ	10	1.4174P.YIPF1
1.4174P.YIPF1	1.4675P.TM2D1	4	1.4174P.YIPF1
1.4174P.YIPF1	1.4686P.RNU6-414P	1	1.4174P.YIPF1
1.4722P.ENSG00000270549	1.4722P.ENSG00000270549	4	1.4722P.ENSG00000270549
1.4722P.ENSG00000270549	1.4729P.DOCK7-DT	3	1.4722P.ENSG00000270549
1.4722P.ENSG00000270549	1.4734P.ATG4C	2	1.4722P.ENSG00000270549
1.4722P.ENSG00000270549	1.4742P.ITGB3BP	2	1.4722P.ENSG00000270549
1.4722P.ENSG00000270549	1.4739P.ALG6	1	1.4722P.ENSG00000270549
1.4722P.ENSG00000270549	1.4743P.RNU7-123P	1	1.4722P.ENSG00000270549
1.4746P.PGM1	1.4746P.PGM1	9	1.4722P.ENSG00000270549
1.4746P.PGM1	1.4811P.ROR1-AS1	15	1.4722P.ENSG00000270549
1.4746P.PGM1	1.4763P.ROR1	33	1.4722P.ENSG00000270549
1.4746P.PGM1	1.4764P.ENSG00000177452	26	1.4722P.ENSG00000270549
1.4746P.PGM1	1.4771P.CFL1P3	19	1.4722P.ENSG00000270549
1.4746P.PGM1	1.4792P.RNU6-809P	17	1.4722P.ENSG00000270549
1.4746P.PGM1	1.4793P.RNU6-809P	14	1.4722P.ENSG00000270549
1.4746P.PGM1	1.4796P.Y_RNA	16	1.4722P.ENSG00000270549
1.4746P.PGM1	1.4797P.Y_RNA	16	1.4722P.ENSG00000270549
1.4746P.PGM1	1.4813P.ENSG00000284928	16	1.4722P.ENSG00000270549
1.4746P.PGM1	1.4861P.JAK1	10	1.4722P.ENSG00000270549
1.4746P.PGM1	1.4843P.ENSG00000234784	3	1.4722P.ENSG00000270549
1.4746P.PGM1	1.4844P.ENSG00000233877	5	1.4722P.ENSG00000270549
1.4746P.PGM1	1.4848P.JAK1	1	1.4722P.ENSG00000270549
1.4746P.PGM1	1.4853P.LINC01359	7	1.4722P.ENSG00000270549
1.4746P.PGM1	1.4845P.ENSG00000233877	2	1.4722P.ENSG00000270549
1.4746P.PGM1	1.4851P.SLC2A3P2	2	1.4722P.ENSG00000270549
1.4746P.PGM1	1.4855P.RNU6-1176P	3	1.4722P.ENSG00000270549
1.4746P.PGM1	1.4863P.AK4	1	1.4722P.ENSG00000270549
1.4746P.PGM1	1.4876P.LEPROT	6	1.4722P.ENSG00000270549
1.4746P.PGM1	1.4869P.DNAJC6	5	1.4722P.ENSG00000270549
1.4746P.PGM1	1.4868P.DNAJC6	1	1.4722P.ENSG00000270549
1.4900P.PDE4B	1.4900P.PDE4B	6	1.4900P.PDE4B
1.4900P.PDE4B	1.4901P.PDE4B	9	1.4900P.PDE4B
1.4915P.MIER1	1.4915P.MIER1	2	1.4912P.DYNLT5
1.4915P.MIER1	1.4934P.IL23R	10	1.4912P.DYNLT5
1.4915P.MIER1	1.4943P.SERBP1	1	1.4912P.DYNLT5
1.4915P.MIER1	1.4929P.SLC35D1	6	1.4912P.DYNLT5
1.4915P.MIER1	1.4933P.C1orf141	3	1.4912P.DYNLT5
1.4941P.RNU6-387P	1.4941P.RNU6-387P	4	1.4941P.RNU6-387P
1.4941P.RNU6-387P	1.4942P.RNU6-387P	2	1.4941P.RNU6-387P
1.4944P.LINC01702	1.4944P.LINC01702	4	1.4912P.DYNLT5
1.4944P.LINC01702	1.4962P.GADD45A	12	1.4912P.DYNLT5
1.4944P.LINC01702	1.4969P.RNU7-80P	4	1.4912P.DYNLT5
1.4944P.LINC01702	1.4946P.RNU6-1031P	12	1.4912P.DYNLT5
1.4944P.LINC01702	1.4986P.GNG12-AS1	10	1.4912P.DYNLT5
1.4944P.LINC01702	1.4990P.DIRAS3	10	1.4912P.DYNLT5
1.4944P.LINC01702	1.4975P.GNG12-AS1	1	1.4912P.DYNLT5
1.4944P.LINC01702	1.4947P.ENSG00000238139	7	1.4912P.DYNLT5
1.4944P.LINC01702	1.4959P.RN7SL392P	4	1.4912P.DYNLT5
1.5023P.LRRC40	1.5023P.LRRC40	2	1.5023P.LRRC40
1.5023P.LRRC40	1.5037P.HHLA3	13	1.5023P.LRRC40
1.5023P.LRRC40	1.5071P.ZRANB2	2	1.5023P.LRRC40
1.5023P.LRRC40	1.5025P.ENSG00000228988	1	1.5023P.LRRC40
1.5023P.LRRC40	1.5038P.HHLA3-AS1	1	1.5023P.LRRC40
1.5023P.LRRC40	1.5044P.CTH	2	1.5023P.LRRC40
1.5023P.LRRC40	1.5045P.Metazoa_SRP	3	1.5023P.LRRC40
1.5023P.LRRC40	1.5068P.PTGER3	10	1.5023P.LRRC40
1.5023P.LRRC40	1.5069P.ZRANB2-AS1	1	1.5023P.LRRC40
1.5023P.LRRC40	1.5055P.CASP3P1	2	1.5023P.LRRC40
1.5023P.LRRC40	1.5059P.LINC01788	4	1.5023P.LRRC40
1.5023P.LRRC40	1.5053P.CHORDC1P5	1	1.5023P.LRRC40
1.5096P.LRRC53	1.5096P.LRRC53	4	1.5096P.LRRC53
1.5096P.LRRC53	1.5101P.CRYZ	4	1.5096P.LRRC53
1.5096P.LRRC53	1.5093P.FPGT	1	1.5096P.LRRC53
1.5096P.LRRC53	1.5108P.ACADM	1	1.5096P.LRRC53
1.5114P.ST6GALNAC3	1.5114P.ST6GALNAC3	2	1.5114P.ST6GALNAC3
1.5114P.ST6GALNAC3	1.5122P.ST6GALNAC5	19	1.5114P.ST6GALNAC3
1.5114P.ST6GALNAC3	1.5142P.MIR7156	2	1.5114P.ST6GALNAC3
1.5114P.ST6GALNAC3	1.5143P.ENSG00000288543	15	1.5114P.ST6GALNAC3
1.5159P.AK5	1.5159P.AK5	2	1.5155P.PIGK
1.5159P.AK5	1.5165P.AK5	12	1.5155P.PIGK
1.5159P.AK5	1.5181P.ZZZ3	12	1.5155P.PIGK
1.5159P.AK5	1.5155P.PIGK	1	1.5155P.PIGK
1.5159P.AK5	1.5177P.RN7SL370P	1	1.5155P.PIGK
1.5245P.TTLL7	1.5245P.TTLL7	17	1.5245P.TTLL7
1.5245P.TTLL7	1.5255P.PRKACB	6	1.5245P.TTLL7
1.5245P.TTLL7	1.5258P.PRKACB	5	1.5245P.TTLL7
1.5245P.TTLL7	1.5303P.ENSG00000289881	23	1.5245P.TTLL7
1.5245P.TTLL7	1.5297P.ENSG00000284882	13	1.5245P.TTLL7
1.5245P.TTLL7	1.5244P.TTLL7-IT1	1	1.5245P.TTLL7
1.5245P.TTLL7	1.5249P.PRKACB	5	1.5245P.TTLL7
1.5245P.TTLL7	1.5250P.TXN2P1	1	1.5245P.TTLL7
1.5245P.TTLL7	1.5285P.RPF1	5	1.5245P.TTLL7
1.5245P.TTLL7	1.5289P.GNG5	13	1.5245P.TTLL7
1.5245P.TTLL7	1.5304P.LINC01555	6	1.5245P.TTLL7
1.5245P.TTLL7	1.5310P.SSX2IP	13	1.5245P.TTLL7
1.5245P.TTLL7	1.5359P.BCL10-AS1	22	1.5245P.TTLL7
1.5245P.TTLL7	1.5271P.SAMD13	1	1.5245P.TTLL7
1.5245P.TTLL7	1.5272P.UOX	1	1.5245P.TTLL7
1.5245P.TTLL7	1.5273P.UOX	1	1.5245P.TTLL7
1.5245P.TTLL7	1.5296P.ENSG00000285851	1	1.5245P.TTLL7
1.5245P.TTLL7	1.5337P.MCOLN3	3	1.5245P.TTLL7
1.5245P.TTLL7	1.5352P.SYDE2	6	1.5245P.TTLL7
1.5245P.TTLL7	1.5357P.C1orf52	2	1.5245P.TTLL7
1.5245P.TTLL7	1.5347P.MIR4423	4	1.5245P.TTLL7
1.5245P.TTLL7	1.5348P.ENSG00000280099	1	1.5245P.TTLL7
1.5245P.TTLL7	1.5331P.MCOLN2	1	1.5245P.TTLL7
1.5245P.TTLL7	1.5382P.CCN1	1	1.5245P.TTLL7
1.5393P.ODF2L	1.5393P.ODF2L	10	1.5245P.TTLL7
1.5393P.ODF2L	1.5395P.CLCA2	10	1.5245P.TTLL7
1.5393P.ODF2L	1.5401P.CLCA1	11	1.5245P.TTLL7
1.5393P.ODF2L	1.5404P.SH3GLB1	8	1.5245P.TTLL7
1.5393P.ODF2L	1.5413P.ENSG00000230721	8	1.5245P.TTLL7
1.5393P.ODF2L	1.5422P.SELENOF	14	1.5245P.TTLL7
1.5393P.ODF2L	1.5428P.ENSG00000267561	5	1.5245P.TTLL7
1.5393P.ODF2L	1.5423P.ENSG00000267734	2	1.5245P.TTLL7
1.5469P.RBMXL1	1.5469P.RBMXL1	18	1.5469P.RBMXL1
1.5469P.RBMXL1	1.5476P.ENSG00000286802	1	1.5469P.RBMXL1
1.5469P.RBMXL1	1.5504P.ENSG00000288629	2	1.5469P.RBMXL1
1.5469P.RBMXL1	1.5498P.ENSG00000286548	2	1.5469P.RBMXL1
1.5469P.RBMXL1	1.5514P.LRRC8D	9	1.5469P.RBMXL1
1.5469P.RBMXL1	1.5528P.ENSG00000272672	11	1.5469P.RBMXL1
1.5469P.RBMXL1	1.5532P.ZNF326	13	1.5469P.RBMXL1
1.5560P.HFM1	1.5560P.HFM1	2	1.5552P.ZNF644
1.5560P.HFM1	1.5561P.CDC7	2	1.5552P.ZNF644
1.5560P.HFM1	1.5614P.TGFBR3	1	1.5552P.ZNF644
1.5655P.CCDC18	1.5655P.CCDC18	3	1.5639P.ENSG00000207022
1.5655P.CCDC18	1.5657P.ENSG00000229567	1	1.5639P.ENSG00000207022
1.5655P.CCDC18	1.5667P.CCDC18-AS1	15	1.5639P.ENSG00000207022
1.5655P.CCDC18	1.5676P.FNBP1L	21	1.5639P.ENSG00000207022
1.5655P.CCDC18	1.5694P.BCAR3	14	1.5639P.ENSG00000207022
1.5655P.CCDC18	1.5727P.DNTTIP2	17	1.5639P.ENSG00000207022
1.5655P.CCDC18	1.5702P.BCAR3	18	1.5639P.ENSG00000207022
1.5655P.CCDC18	1.5646P.DIPK1A	1	1.5639P.ENSG00000207022
1.5655P.CCDC18	1.5666P.CCDC18-AS1	1	1.5639P.ENSG00000207022
1.5655P.CCDC18	1.5691P.BCAR3-AS1	7	1.5639P.ENSG00000207022
1.5655P.CCDC18	1.5693P.BCAR3	6	1.5639P.ENSG00000207022
1.5655P.CCDC18	1.5722P.ENSG00000260464	3	1.5639P.ENSG00000207022
1.5655P.CCDC18	1.5681P.RNA5SP53	5	1.5639P.ENSG00000207022
1.5655P.CCDC18	1.5680P.RNA5SP53	1	1.5639P.ENSG00000207022
1.5655P.CCDC18	1.5733P.MTCO2P21	8	1.5639P.ENSG00000207022
1.5655P.CCDC18	1.5787P.ENSG00000286692	22	1.5639P.ENSG00000207022
1.5655P.CCDC18	1.5731P.GCLM	7	1.5639P.ENSG00000207022
1.5655P.CCDC18	1.5734P.ENSG00000233129	4	1.5639P.ENSG00000207022
1.5655P.CCDC18	1.5735P.ENSG00000233129	4	1.5639P.ENSG00000207022
1.5655P.CCDC18	1.5766P.ARHGAP29	13	1.5639P.ENSG00000207022
1.5655P.CCDC18	1.5776P.ENSG00000236098	8	1.5639P.ENSG00000207022
1.5655P.CCDC18	1.5775P.ENSG00000236098	3	1.5639P.ENSG00000207022
1.5655P.CCDC18	1.5801P.ENSG00000288736	7	1.5639P.ENSG00000207022
1.5655P.CCDC18	1.5824P.SLC44A3	8	1.5639P.ENSG00000207022
1.5655P.CCDC18	1.5828P.SLC44A3-AS1	11	1.5639P.ENSG00000207022
1.5655P.CCDC18	1.5805P.ENSG00000223675	1	1.5639P.ENSG00000207022
1.5655P.CCDC18	1.5852P.ALG14	1	1.5639P.ENSG00000207022
1.5655P.CCDC18	1.5836P.CNN3-DT	2	1.5639P.ENSG00000207022
1.5655P.CCDC18	1.5855P.ENSG00000231992	3	1.5639P.ENSG00000207022
1.5655P.CCDC18	1.5861P.RWDD3-DT	1	1.5639P.ENSG00000207022
1.5655P.CCDC18	1.5856P.Y_RNA	1	1.5639P.ENSG00000207022
1.5885P.PLPPR5	1.5885P.PLPPR5	8	1.5885P.PLPPR5
1.5885P.PLPPR5	1.5897P.ENSG00000233983	4	1.5885P.PLPPR5
1.5885P.PLPPR5	1.5892P.PLPPR4	4	1.5885P.PLPPR5
1.5925P.ENSG00000288826	1.5925P.ENSG00000288826	17	1.5925P.ENSG00000288826
1.5925P.ENSG00000288826	1.5909P.AGL	1	1.5925P.ENSG00000288826
1.5925P.ENSG00000288826	1.5917P.ENSG00000228084	1	1.5925P.ENSG00000288826
1.5925P.ENSG00000288826	1.5919P.RNU6-750P	1	1.5925P.ENSG00000288826
1.5925P.ENSG00000288826	1.5930P.ENSG00000241073	3	1.5925P.ENSG00000288826
1.5925P.ENSG00000288826	1.5937P.TRMT13	1	1.5925P.ENSG00000288826
1.5925P.ENSG00000288826	1.5940P.RPL23AP90	1	1.5925P.ENSG00000288826
1.5925P.ENSG00000288826	1.5943P.ENSG00000230287	2	1.5925P.ENSG00000288826
1.5925P.ENSG00000288826	1.5944P.RTCA	1	1.5925P.ENSG00000288826
1.5925P.ENSG00000288826	1.5972P.SLC30A7	3	1.5925P.ENSG00000288826
1.5925P.ENSG00000288826	1.5950P.CDC14A	2	1.5925P.ENSG00000288826
1.5925P.ENSG00000288826	1.5977P.HNRNPA1P68	1	1.5925P.ENSG00000288826
1.5925P.ENSG00000288826	1.5979P.DPH5-DT	1	1.5925P.ENSG00000288826
1.6049P.ENSG00000280186	1.6049P.ENSG00000280186	2	1.5992P.PRMT6
1.6049P.ENSG00000280186	1.6064P.PRPF38B	17	1.5992P.PRMT6
1.6049P.ENSG00000280186	1.6053P.FAM102B	1	1.5992P.PRMT6
1.6049P.ENSG00000280186	1.6054P.FAM102B	1	1.5992P.PRMT6
1.6049P.ENSG00000280186	1.6061P.HENMT1	1	1.5992P.PRMT6
1.6049P.ENSG00000280186	1.6070P.ENSG00000232971	1	1.5992P.PRMT6
1.6049P.ENSG00000280186	1.6071P.STXBP3	4	1.5992P.PRMT6
1.6049P.ENSG00000280186	1.6073P.ENSG00000228076	4	1.5992P.PRMT6
1.6049P.ENSG00000280186	1.6088P.CLCC1	1	1.5992P.PRMT6
1.6049P.ENSG00000280186	1.6089P.CLCC1	1	1.5992P.PRMT6
1.6049P.ENSG00000280186	1.6090P.CLCC1	5	1.5992P.PRMT6
1.6049P.ENSG00000280186	1.6099P.ENSG00000270066	6	1.5992P.PRMT6
1.6049P.ENSG00000280186	1.6101P.ELAPOR1	12	1.5992P.PRMT6
1.6049P.ENSG00000280186	1.6117P.SARS1	8	1.5992P.PRMT6
1.6049P.ENSG00000280186	1.6145P.ENSG00000290117	14	1.5992P.PRMT6
1.6049P.ENSG00000280186	1.6152P.AMPD2	11	1.5992P.PRMT6
1.6049P.ENSG00000280186	1.6098P.TMEM167B-DT	6	1.5992P.PRMT6
1.6049P.ENSG00000280186	1.6094P.WDR47	1	1.5992P.PRMT6
1.6049P.ENSG00000280186	1.6119P.CELSR2	2	1.5992P.PRMT6
1.6049P.ENSG00000280186	1.6139P.ATXN7L2	3	1.5992P.PRMT6
1.6049P.ENSG00000280186	1.6135P.PSMA5	2	1.5992P.PRMT6
1.6049P.ENSG00000280186	1.6132P.SORT1	2	1.5992P.PRMT6
1.6049P.ENSG00000280186	1.6140P.CYB561D1	2	1.5992P.PRMT6
1.6049P.ENSG00000280186	1.6133P.SORT1	2	1.5992P.PRMT6
1.6049P.ENSG00000280186	1.6182P.AHCYL1	12	1.5992P.PRMT6
1.6049P.ENSG00000280186	1.6150P.ENSG00000225113	1	1.5992P.PRMT6
1.6049P.ENSG00000280186	1.6151P.MIR197	1	1.5992P.PRMT6
1.6049P.ENSG00000280186	1.6154P.RPL7P8	2	1.5992P.PRMT6
1.6049P.ENSG00000280186	1.6156P.GSTM4	2	1.5992P.PRMT6
1.6049P.ENSG00000280186	1.6157P.GSTM2	1	1.5992P.PRMT6
1.6049P.ENSG00000280186	1.6160P.GSTM5	2	1.5992P.PRMT6
1.6049P.ENSG00000280186	1.6161P.ENSG00000241720	1	1.5992P.PRMT6
1.6049P.ENSG00000280186	1.6163P.GSTM3	3	1.5992P.PRMT6
1.6049P.ENSG00000280186	1.6164P.EPS8L3	6	1.5992P.PRMT6
1.6049P.ENSG00000280186	1.6176P.CSF1	2	1.5992P.PRMT6
1.6049P.ENSG00000280186	1.6184P.AHCYL1	1	1.5992P.PRMT6
1.6049P.ENSG00000280186	1.6189P.STRIP1	3	1.5992P.PRMT6
1.6049P.ENSG00000280186	1.6192P.ALX3	1	1.5992P.PRMT6
1.6049P.ENSG00000280186	1.6173P.ENSG00000235005	2	1.5992P.PRMT6
1.6049P.ENSG00000280186	1.6191P.ENSG00000258634	2	1.5992P.PRMT6
1.6049P.ENSG00000280186	1.6203P.KCNC4	15	1.5992P.PRMT6
1.6049P.ENSG00000280186	1.6221P.LAMTOR5-AS1	3	1.5992P.PRMT6
1.6049P.ENSG00000280186	1.6226P.PROK1	1	1.5992P.PRMT6
1.6049P.ENSG00000280186	1.6207P.ENSG00000282852	6	1.5992P.PRMT6
1.6049P.ENSG00000280186	1.6209P.ENSG00000200536	4	1.5992P.PRMT6
1.6049P.ENSG00000280186	1.6214P.RBM15-AS1	7	1.5992P.PRMT6
1.6049P.ENSG00000280186	1.6223P.LAMTOR5-AS1	1	1.5992P.PRMT6
1.6049P.ENSG00000280186	1.6229P.ENSG00000283999	2	1.5992P.PRMT6
1.6049P.ENSG00000280186	1.6230P.CYMP	1	1.5992P.PRMT6
1.6049P.ENSG00000280186	1.6231P.CYMP-AS1	1	1.5992P.PRMT6
1.6049P.ENSG00000280186	1.6219P.SLC16A4	1	1.5992P.PRMT6
1.6240P.KCNA2	1.6240P.KCNA2	9	1.6240P.KCNA2
1.6240P.KCNA2	1.6250P.Y_RNA	1	1.6240P.KCNA2
1.6253P.DRAM2	1.6253P.DRAM2	6	1.6253P.DRAM2
1.6253P.DRAM2	1.6257P.ENSG00000272982	1	1.6253P.DRAM2
1.6253P.DRAM2	1.6258P.ENSG00000273221	1	1.6253P.DRAM2
1.6253P.DRAM2	1.6259P.DENND2D	5	1.6253P.DRAM2
1.6253P.DRAM2	1.6260P.DENND2D	1	1.6253P.DRAM2
1.6253P.DRAM2	1.6267P.PIFO	5	1.6253P.DRAM2
1.6253P.DRAM2	1.6269P.HIGD1AP12	5	1.6253P.DRAM2
1.6253P.DRAM2	1.6273P.OVGP1	1	1.6253P.DRAM2
1.6253P.DRAM2	1.6274P.ENSG00000243960	1	1.6253P.DRAM2
1.6253P.DRAM2	1.6275P.ATP5PB	9	1.6253P.DRAM2
1.6253P.DRAM2	1.6277P.C1orf162	6	1.6253P.DRAM2
1.6253P.DRAM2	1.6283P.TMIGD3	2	1.6253P.DRAM2
1.6253P.DRAM2	1.6288P.RAP1A	2	1.6253P.DRAM2
1.6253P.DRAM2	1.6289P.KRT18P57	4	1.6253P.DRAM2
1.6253P.DRAM2	1.6297P.INKA2	3	1.6253P.DRAM2
1.6253P.DRAM2	1.6298P.INKA2-AS1	1	1.6253P.DRAM2
1.6253P.DRAM2	1.6299P.ENSG00000284830	11	1.6253P.DRAM2
1.6253P.DRAM2	1.6311P.KCND3-IT1	17	1.6253P.DRAM2
1.6253P.DRAM2	1.6316P.KCND3-AS1	3	1.6253P.DRAM2
1.6253P.DRAM2	1.6325P.KCND3	24	1.6253P.DRAM2
1.6253P.DRAM2	1.6326P.LINC01750	20	1.6253P.DRAM2
1.6253P.DRAM2	1.6332P.ENSG00000238761	1	1.6253P.DRAM2
1.6253P.DRAM2	1.6335P.CTTNBP2NL	1	1.6253P.DRAM2
1.6253P.DRAM2	1.6338P.WNT2B	1	1.6253P.DRAM2
1.6253P.DRAM2	1.6341P.WNT2B	1	1.6253P.DRAM2
1.6253P.DRAM2	1.6342P.ENSG00000273483	3	1.6253P.DRAM2
1.6253P.DRAM2	1.6353P.ST7L	22	1.6253P.DRAM2
1.6253P.DRAM2	1.6354P.MRPL53P1	1	1.6253P.DRAM2
1.6253P.DRAM2	1.6355P.RNU7-70P	1	1.6253P.DRAM2
1.6253P.DRAM2	1.6359P.MOV10	3	1.6253P.DRAM2
1.6253P.DRAM2	1.6363P.ENSG00000225075	3	1.6253P.DRAM2
1.6253P.DRAM2	1.6364P.RHOC	4	1.6253P.DRAM2
1.6253P.DRAM2	1.6365P.PPM1J-DT	1	1.6253P.DRAM2
1.6253P.DRAM2	1.6366P.TAFA3	2	1.6253P.DRAM2
1.6253P.DRAM2	1.6367P.TAFA3	2	1.6253P.DRAM2
1.6253P.DRAM2	1.6376P.LRIG2	3	1.6253P.DRAM2
1.6253P.DRAM2	1.6384P.RLIMP2	3	1.6253P.DRAM2
1.6253P.DRAM2	1.6412P.ENSG00000232499	4	1.6253P.DRAM2
1.6253P.DRAM2	1.6434P.PHTF1	15	1.6253P.DRAM2
1.6253P.DRAM2	1.6439P.RSBN1	7	1.6253P.DRAM2
1.6253P.DRAM2	1.6446P.PTPN22	1	1.6253P.DRAM2
1.6253P.DRAM2	1.6448P.BCL2L15	1	1.6253P.DRAM2
1.6253P.DRAM2	1.6451P.AP4B1	2	1.6253P.DRAM2
1.6253P.DRAM2	1.6456P.HIPK1	15	1.6253P.DRAM2
1.6253P.DRAM2	1.6458P.HIPK1	1	1.6253P.DRAM2
1.6253P.DRAM2	1.6461P.OLFML3	3	1.6253P.DRAM2
1.6253P.DRAM2	1.6487P.ENSG00000226984	1	1.6253P.DRAM2
1.6253P.DRAM2	1.6488P.EIF2S2P5	1	1.6253P.DRAM2
1.6253P.DRAM2	1.6493P.TRIM33	3	1.6253P.DRAM2
1.6253P.DRAM2	1.6498P.BCAS2	2	1.6253P.DRAM2
1.6253P.DRAM2	1.6502P.NRAS	2	1.6253P.DRAM2
1.6253P.DRAM2	1.6503P.RNY1P13	2	1.6253P.DRAM2
1.6253P.DRAM2	1.6504P.RNY1P13	2	1.6253P.DRAM2
1.6253P.DRAM2	1.6508P.CSDE1	2	1.6253P.DRAM2
1.6253P.DRAM2	1.6510P.SIKE1	1	1.6253P.DRAM2
1.6253P.DRAM2	1.6519P.TSPAN2	15	1.6253P.DRAM2
1.6253P.DRAM2	1.6520P.TSPAN2	17	1.6253P.DRAM2
1.6253P.DRAM2	1.6521P.LINC01765	11	1.6253P.DRAM2
1.6253P.DRAM2	1.6534P.NGF	2	1.6253P.DRAM2
1.6253P.DRAM2	1.6541P.ENSG00000226973	6	1.6253P.DRAM2
1.6253P.DRAM2	1.6542P.ENSG00000226973	6	1.6253P.DRAM2
1.6253P.DRAM2	1.6543P.ENSG00000274468	6	1.6253P.DRAM2
1.6570P.SLC22A15	1.6570P.SLC22A15	3	1.6253P.DRAM2
1.6570P.SLC22A15	1.6561P.CASQ2	1	1.6253P.DRAM2
1.6587P.LINC01779	1.6587P.LINC01779	2	1.6253P.DRAM2
1.6587P.LINC01779	1.6610P.ATP1A1	5	1.6253P.DRAM2
1.6587P.LINC01779	1.6616P.ATP1A1-AS1	2	1.6253P.DRAM2
1.6587P.LINC01779	1.6617P.ENSG00000230381	1	1.6253P.DRAM2
1.6587P.LINC01779	1.6618P.ENSG00000230381	2	1.6253P.DRAM2
1.6587P.LINC01779	1.6624P.LINC01762	2	1.6253P.DRAM2
1.6587P.LINC01779	1.6625P.LINC01762	4	1.6253P.DRAM2
1.6587P.LINC01779	1.6626P.ENSG00000286276	4	1.6253P.DRAM2
1.6587P.LINC01779	1.6611P.ATP1A1	2	1.6253P.DRAM2
1.6587P.LINC01779	1.6586P.LINC01779	1	1.6253P.DRAM2
1.6639P.NEFHP1	1.6639P.NEFHP1	2	1.6253P.DRAM2
1.6639P.NEFHP1	1.6641P.FTH1P22	2	1.6253P.DRAM2
1.6699P.MAN1A2	1.6699P.MAN1A2	5	1.6253P.DRAM2
1.6699P.MAN1A2	1.6711P.ENSG00000279513	1	1.6253P.DRAM2
1.6699P.MAN1A2	1.6717P.VPS25P1	13	1.6253P.DRAM2
1.6699P.MAN1A2	1.6727P.VDAC2P3	11	1.6253P.DRAM2
1.6699P.MAN1A2	1.6731P.ENSG00000212266	15	1.6253P.DRAM2
1.6699P.MAN1A2	1.6724P.TENT5C	10	1.6253P.DRAM2
1.6699P.MAN1A2	1.6742P.PNRC2P1	15	1.6253P.DRAM2
1.6699P.MAN1A2	1.6733P.ENSG00000270719	5	1.6253P.DRAM2
1.6779P.HMGCS2	1.6779P.HMGCS2	7	1.6767P.ZNF697
1.6779P.HMGCS2	1.6785P.REG4	1	1.6767P.ZNF697
1.6779P.HMGCS2	1.6786P.REG4	2	1.6767P.ZNF697
1.6779P.HMGCS2	1.6801P.SEC22B	4	1.6767P.ZNF697
1.6828P.RNVU1-28	1.6828P.RNVU1-28	2	1.6828P.RNVU1-28
1.6828P.RNVU1-28	1.6824P.RNVU1-18	1	1.6828P.RNVU1-28
1.6828P.RNVU1-28	1.6825P.RNVU1-15	1	1.6828P.RNVU1-28
1.6828P.RNVU1-28	1.6827P.RNVU1-2A	1	1.6828P.RNVU1-28
1.6828P.RNVU1-28	1.6873P.RNVU1-29	1	1.6828P.RNVU1-28
1.6830P.PDZK1	1.6830P.PDZK1	2	1.6830P.PDZK1
1.6830P.PDZK1	1.6831P.PDZK1	1	1.6830P.PDZK1
1.6830P.PDZK1	1.6833P.PDZK1	1	1.6830P.PDZK1
1.6847P.NUDT17	1.6847P.NUDT17	2	1.6830P.PDZK1
1.6847P.NUDT17	1.6849P.PIAS3	4	1.6830P.PDZK1
1.6847P.NUDT17	1.6848P.MIR6736	3	1.6830P.PDZK1
1.6847P.NUDT17	1.6852P.ENSG00000244619	5	1.6830P.PDZK1
1.6847P.NUDT17	1.6856P.GNRHR2	5	1.6830P.PDZK1
1.6847P.NUDT17	1.6857P.LIX1L-AS1	6	1.6830P.PDZK1
1.6847P.NUDT17	1.6866P.TXNIP	4	1.6830P.PDZK1
1.6847P.NUDT17	1.6868P.HJV	2	1.6830P.PDZK1
1.6847P.NUDT17	1.6870P.HJV	2	1.6830P.PDZK1
1.6847P.NUDT17	1.6872P.ENSG00000287190	2	1.6830P.PDZK1
1.6847P.NUDT17	1.6861P.LIX1L	4	1.6830P.PDZK1
1.6847P.NUDT17	1.6862P.POLR3GL	1	1.6830P.PDZK1
1.6847P.NUDT17	1.6851P.ANKRD35	1	1.6830P.PDZK1
1.6847P.NUDT17	1.6859P.LIX1L-AS1	1	1.6830P.PDZK1
1.6847P.NUDT17	1.6871P.ENSG00000287190	1	1.6830P.PDZK1
1.6878P.PRKAB2	1.6878P.PRKAB2	4	1.6878P.PRKAB2
1.6878P.PRKAB2	1.6879P.PDIA3P1	1	1.6878P.PRKAB2
1.6878P.PRKAB2	1.6880P.CCT8P1	1	1.6878P.PRKAB2
1.6878P.PRKAB2	1.6882P.FMO5	1	1.6878P.PRKAB2
1.6878P.PRKAB2	1.6883P.CHD1L	2	1.6878P.PRKAB2
1.6878P.PRKAB2	1.6905P.ENSG00000288626	16	1.6878P.PRKAB2
1.6878P.PRKAB2	1.6920P.GJA8	3	1.6878P.PRKAB2
1.6878P.PRKAB2	1.6893P.LINC00624	6	1.6878P.PRKAB2
1.6878P.PRKAB2	1.6896P.BCL9	16	1.6878P.PRKAB2
1.6878P.PRKAB2	1.6903P.BCL9	4	1.6878P.PRKAB2
1.6878P.PRKAB2	1.6911P.ACP6	4	1.6878P.PRKAB2
1.6878P.PRKAB2	1.6923P.RNVU1-7	1	1.6878P.PRKAB2
1.6931P.RNVU1-2	1.6931P.RNVU1-2	2	1.6927P.RNVU1-1
1.6931P.RNVU1-2	1.6930P.RNU1-155P	1	1.6927P.RNVU1-1
1.6931P.RNVU1-2	1.6933P.RNVU1-3	3	1.6927P.RNVU1-1
1.6931P.RNVU1-2	1.6935P.PDE4DIPP6	1	1.6927P.RNVU1-1
1.6931P.RNVU1-2	1.6938P.LINC01138	2	1.6927P.RNVU1-1
1.6931P.RNVU1-2	1.6939P.RNVU1-27	3	1.6927P.RNVU1-1
1.6931P.RNVU1-2	1.6937P.ENSG00000225871	2	1.6927P.RNVU1-1
1.6943P.H2AC20	1.6940P.H2BC18	1	1.6941P.H2BC19P
1.6943P.H2AC20	1.6941P.H2BC19P	1	1.6941P.H2BC19P
1.6943P.H2AC20	1.6943P.H2AC20	2	1.6941P.H2BC19P
1.6943P.H2AC20	1.6945P.BOLA1	1	1.6941P.H2BC19P
1.6943P.H2AC20	1.6947P.SV2A	1	1.6941P.H2BC19P
1.6943P.H2AC20	1.6948P.SF3B4	1	1.6941P.H2BC19P
1.6943P.H2AC20	1.6949P.MTMR11	2	1.6941P.H2BC19P
1.6943P.H2AC20	1.6959P.OTUD7B	3	1.6941P.H2BC19P
1.6943P.H2AC20	1.6964P.VPS45	1	1.6941P.H2BC19P
1.6943P.H2AC20	1.6979P.ANP32E	2	1.6941P.H2BC19P
1.6943P.H2AC20	1.6981P.CA14	1	1.6941P.H2BC19P
1.6943P.H2AC20	1.6982P.C1orf54	5	1.6941P.H2BC19P
1.6943P.H2AC20	1.6983P.C1orf54	1	1.6941P.H2BC19P
1.6943P.H2AC20	1.6984P.ENSG00000289041	5	1.6941P.H2BC19P
1.6943P.H2AC20	1.6986P.MRPS21	1	1.6941P.H2BC19P
1.6943P.H2AC20	1.6990P.PRPF3	1	1.6941P.H2BC19P
1.6943P.H2AC20	1.6991P.PRPF3	1	1.6941P.H2BC19P
1.6943P.H2AC20	1.6996P.RPRD2	14	1.6941P.H2BC19P
1.6943P.H2AC20	1.7011P.TARS2	5	1.6941P.H2BC19P
1.6943P.H2AC20	1.7014P.ECM1	1	1.6941P.H2BC19P
1.6943P.H2AC20	1.7015P.FALEC	4	1.6941P.H2BC19P
1.6943P.H2AC20	1.7018P.MIR4257	1	1.6941P.H2BC19P
1.6943P.H2AC20	1.7019P.ADAMTSL4-AS1	2	1.6941P.H2BC19P
1.6943P.H2AC20	1.7021P.RN7SL600P	1	1.6941P.H2BC19P
1.6943P.H2AC20	1.7022P.MCL1	1	1.6941P.H2BC19P
1.6943P.H2AC20	1.7026P.ENSG00000253047	1	1.6941P.H2BC19P
1.6943P.H2AC20	1.7027P.ENSG00000253047	1	1.6941P.H2BC19P
1.6943P.H2AC20	1.7028P.ENSG00000253047	1	1.6941P.H2BC19P
1.6943P.H2AC20	1.7029P.ENSA	18	1.6941P.H2BC19P
1.6943P.H2AC20	1.7036P.GOLPH3L	2	1.6941P.H2BC19P
1.6943P.H2AC20	1.7037P.RNU6-1042P	1	1.6941P.H2BC19P
1.6943P.H2AC20	1.7041P.CTSS	1	1.6941P.H2BC19P
1.6943P.H2AC20	1.7043P.UBE2D3P3	4	1.6941P.H2BC19P
1.6943P.H2AC20	1.7044P.RNU6-1309P	4	1.6941P.H2BC19P
1.6943P.H2AC20	1.7051P.ARNT	3	1.6941P.H2BC19P
1.6943P.H2AC20	1.7055P.SETDB1	1	1.6941P.H2BC19P
1.6943P.H2AC20	1.7061P.ENSG00000259357	1	1.6941P.H2BC19P
1.6943P.H2AC20	1.7062P.ENSG00000231073	6	1.6941P.H2BC19P
1.6943P.H2AC20	1.7063P.ANXA9	3	1.6941P.H2BC19P
1.6943P.H2AC20	1.7067P.MINDY1	9	1.6941P.H2BC19P
1.6943P.H2AC20	1.7070P.RNU6-884P	3	1.6941P.H2BC19P
1.6943P.H2AC20	1.7072P.BNIPL	1	1.6941P.H2BC19P
1.6943P.H2AC20	1.7073P.BNIPL	1	1.6941P.H2BC19P
1.6943P.H2AC20	1.7074P.C1orf56	1	1.6941P.H2BC19P
1.6943P.H2AC20	1.7075P.CDC42SE1	2	1.6941P.H2BC19P
1.6943P.H2AC20	1.7076P.GABPB2	4	1.6941P.H2BC19P
1.6943P.H2AC20	1.7080P.ENSG00000289288	1	1.6941P.H2BC19P
1.6943P.H2AC20	1.7082P.TNFAIP8L2	1	1.6941P.H2BC19P
1.6943P.H2AC20	1.7083P.LYSMD1	1	1.6941P.H2BC19P
1.6943P.H2AC20	1.7085P.TMOD4	1	1.6941P.H2BC19P
1.6943P.H2AC20	1.7086P.VPS72	1	1.6941P.H2BC19P
1.6943P.H2AC20	1.7087P.PIP5K1A	5	1.6941P.H2BC19P
1.6943P.H2AC20	1.7093P.PSMD4	6	1.6941P.H2BC19P
1.6943P.H2AC20	1.7096P.ZNF687	1	1.6941P.H2BC19P
1.6943P.H2AC20	1.7098P.RN7SL444P	2	1.6941P.H2BC19P
1.6943P.H2AC20	1.7100P.PI4KB	4	1.6941P.H2BC19P
1.6943P.H2AC20	1.7101P.ENSG00000224645	2	1.6941P.H2BC19P
1.6943P.H2AC20	1.7102P.RFX5-AS1	11	1.6941P.H2BC19P
1.6943P.H2AC20	1.7106P.SELENBP1	2	1.6941P.H2BC19P
1.6943P.H2AC20	1.7108P.PSMB4	12	1.6941P.H2BC19P
1.6943P.H2AC20	1.7112P.RNY4P25	2	1.6941P.H2BC19P
1.6943P.H2AC20	1.7115P.POGZ	6	1.6941P.H2BC19P
1.6943P.H2AC20	1.7124P.CGN	7	1.6941P.H2BC19P
1.6943P.H2AC20	1.7126P.ENSG00000252840	1	1.6941P.H2BC19P
1.6943P.H2AC20	1.7128P.TUFT1	2	1.6941P.H2BC19P
1.6943P.H2AC20	1.7129P.MIR554	1	1.6941P.H2BC19P
1.6943P.H2AC20	1.7137P.SNX27	5	1.6941P.H2BC19P
1.6943P.H2AC20	1.7150P.RIIAD1	14	1.6941P.H2BC19P
1.6943P.H2AC20	1.7151P.RIIAD1	7	1.6941P.H2BC19P
1.6943P.H2AC20	1.7156P.ENSG00000236940	4	1.6941P.H2BC19P
1.6943P.H2AC20	1.7157P.ENSG00000232937	2	1.6941P.H2BC19P
1.6943P.H2AC20	1.7158P.ENSG00000249602	2	1.6941P.H2BC19P
1.6943P.H2AC20	1.7159P.TDRKH	1	1.6941P.H2BC19P
1.6943P.H2AC20	1.7160P.ENSG00000269489	2	1.6941P.H2BC19P
1.6943P.H2AC20	1.7161P.RORC	9	1.6941P.H2BC19P
1.6943P.H2AC20	1.7162P.RORC	16	1.6941P.H2BC19P
1.6943P.H2AC20	1.7163P.C2CD4D	9	1.6941P.H2BC19P
1.6943P.H2AC20	1.7172P.THEM4	2	1.6941P.H2BC19P
1.6943P.H2AC20	1.7176P.ENSG00000286581	3	1.6941P.H2BC19P
1.6943P.H2AC20	1.7177P.KRT8P28	1	1.6941P.H2BC19P
1.6943P.H2AC20	1.7182P.S100A10	6	1.6941P.H2BC19P
1.7186P.NBPF18P	1.7186P.NBPF18P	2	1.6941P.H2BC19P
1.7186P.NBPF18P	1.7202P.FLG-AS1	5	1.6941P.H2BC19P
1.7247P.ENSG00000238279	1.7247P.ENSG00000238279	3	1.6941P.H2BC19P
1.7247P.ENSG00000238279	1.7250P.S100A3	1	1.6941P.H2BC19P
1.7247P.ENSG00000238279	1.7252P.S100A2	3	1.6941P.H2BC19P
1.7247P.ENSG00000238279	1.7255P.S100A16	2	1.6941P.H2BC19P
1.7247P.ENSG00000238279	1.7256P.S100A13	1	1.6941P.H2BC19P
1.7247P.ENSG00000238279	1.7257P.ENSG00000272030	3	1.6941P.H2BC19P
1.7247P.ENSG00000238279	1.7268P.INTS3	1	1.6941P.H2BC19P
1.7247P.ENSG00000238279	1.7269P.INTS3	2	1.6941P.H2BC19P
1.7247P.ENSG00000238279	1.7293P.MIR6737	7	1.6941P.H2BC19P
1.7247P.ENSG00000238279	1.7294P.SLC39A1	4	1.6941P.H2BC19P
1.7247P.ENSG00000238279	1.7295P.JTB-DT	6	1.6941P.H2BC19P
1.7247P.ENSG00000238279	1.7297P.RPS27	16	1.6941P.H2BC19P
1.7247P.ENSG00000238279	1.7326P.IL6R-AS1	23	1.6941P.H2BC19P
1.7247P.ENSG00000238279	1.7263P.ILF2	3	1.6941P.H2BC19P
1.7247P.ENSG00000238279	1.7264P.NPR1	2	1.6941P.H2BC19P
1.7247P.ENSG00000238279	1.7265P.MIR8083	2	1.6941P.H2BC19P
1.7247P.ENSG00000238279	1.7272P.SLC27A3	3	1.6941P.H2BC19P
1.7247P.ENSG00000238279	1.7291P.DENND4B	10	1.6941P.H2BC19P
1.7247P.ENSG00000238279	1.7296P.ENSG00000285641	7	1.6941P.H2BC19P
1.7247P.ENSG00000238279	1.7267P.INTS3	1	1.6941P.H2BC19P
1.7247P.ENSG00000238279	1.7292P.CRTC2	1	1.6941P.H2BC19P
1.7247P.ENSG00000238279	1.7261P.SNAPIN	1	1.6941P.H2BC19P
1.7247P.ENSG00000238279	1.7289P.GATAD2B	6	1.6941P.H2BC19P
1.7247P.ENSG00000238279	1.7311P.SNORA58B	3	1.6941P.H2BC19P
1.7247P.ENSG00000238279	1.7316P.AQP10	3	1.6941P.H2BC19P
1.7247P.ENSG00000238279	1.7317P.RNU7-57P	11	1.6941P.H2BC19P
1.7247P.ENSG00000238279	1.7281P.ENSG00000223599	4	1.6941P.H2BC19P
1.7247P.ENSG00000238279	1.7275P.ENSG00000231827	2	1.6941P.H2BC19P
1.7247P.ENSG00000238279	1.7310P.UBAP2L	3	1.6941P.H2BC19P
1.7247P.ENSG00000238279	1.7274P.ENSG00000291199	1	1.6941P.H2BC19P
1.7247P.ENSG00000238279	1.7305P.TPM3	1	1.6941P.H2BC19P
1.7247P.ENSG00000238279	1.7309P.CFAP141	2	1.6941P.H2BC19P
1.7247P.ENSG00000238279	1.7258P.CHTOP	1	1.6941P.H2BC19P
1.7247P.ENSG00000238279	1.7302P.NUP210L	1	1.6941P.H2BC19P
1.7247P.ENSG00000238279	1.7307P.MIR190B	1	1.6941P.H2BC19P
1.7247P.ENSG00000238279	1.7343P.UBE2Q1	25	1.6941P.H2BC19P
1.7247P.ENSG00000238279	1.7406P.SLC50A1	7	1.6941P.H2BC19P
1.7247P.ENSG00000238279	1.7298P.ENSG00000231416	1	1.6941P.H2BC19P
1.7247P.ENSG00000238279	1.7342P.UBE2Q1-AS1	8	1.6941P.H2BC19P
1.7247P.ENSG00000238279	1.7385P.SHC1	9	1.6941P.H2BC19P
1.7247P.ENSG00000238279	1.7528P.LMNA	12	1.6941P.H2BC19P
1.7247P.ENSG00000238279	1.7380P.ENSG00000270361	10	1.6941P.H2BC19P
1.7247P.ENSG00000238279	1.7386P.FLAD1	6	1.6941P.H2BC19P
1.7247P.ENSG00000238279	1.7388P.ZBTB7B	11	1.6941P.H2BC19P
1.7247P.ENSG00000238279	1.7412P.MUC1	11	1.6941P.H2BC19P
1.7247P.ENSG00000238279	1.7372P.KCNN3	22	1.6941P.H2BC19P
1.7247P.ENSG00000238279	1.7313P.RNU6-121P	1	1.6941P.H2BC19P
1.7247P.ENSG00000238279	1.7334P.ENSG00000273110	1	1.6941P.H2BC19P
1.7247P.ENSG00000238279	1.7414P.MTX1	17	1.6941P.H2BC19P
1.7247P.ENSG00000238279	1.7323P.ENSG00000237920	1	1.6941P.H2BC19P
1.7247P.ENSG00000238279	1.7344P.CHRNB2	13	1.6941P.H2BC19P
1.7247P.ENSG00000238279	1.7382P.PBXIP1	4	1.6941P.H2BC19P
1.7247P.ENSG00000238279	1.7383P.PBXIP1	3	1.6941P.H2BC19P
1.7247P.ENSG00000238279	1.7393P.ADAM15	3	1.6941P.H2BC19P
1.7247P.ENSG00000238279	1.7397P.EFNA3	3	1.6941P.H2BC19P
1.7247P.ENSG00000238279	1.7348P.ADAR	5	1.6941P.H2BC19P
1.7247P.ENSG00000238279	1.7384P.PYGO2	1	1.6941P.H2BC19P
1.7247P.ENSG00000238279	1.7407P.DPM3	1	1.6941P.H2BC19P
1.7247P.ENSG00000238279	1.7411P.TRIM46	2	1.6941P.H2BC19P
1.7247P.ENSG00000238279	1.7387P.LENEP	1	1.6941P.H2BC19P
1.7247P.ENSG00000238279	1.7390P.DCST2	1	1.6941P.H2BC19P
1.7247P.ENSG00000238279	1.7391P.DCST1	1	1.6941P.H2BC19P
1.7247P.ENSG00000238279	1.7350P.ADAR	1	1.6941P.H2BC19P
1.7247P.ENSG00000238279	1.7396P.EFNA4	1	1.6941P.H2BC19P
1.7247P.ENSG00000238279	1.7479P.YY1AP1	15	1.6941P.H2BC19P
1.7247P.ENSG00000238279	1.7416P.MTX1P1	1	1.6941P.H2BC19P
1.7247P.ENSG00000238279	1.7419P.GBA	6	1.6941P.H2BC19P
1.7247P.ENSG00000238279	1.7428P.RUSC1	2	1.6941P.H2BC19P
1.7247P.ENSG00000238279	1.7462P.MSTO1	21	1.6941P.H2BC19P
1.7247P.ENSG00000238279	1.7507P.KHDC4	10	1.6941P.H2BC19P
1.7247P.ENSG00000238279	1.7420P.FAM189B	9	1.6941P.H2BC19P
1.7247P.ENSG00000238279	1.7421P.SCAMP3	10	1.6941P.H2BC19P
1.7247P.ENSG00000238279	1.7423P.HCN3	8	1.6941P.H2BC19P
1.7247P.ENSG00000238279	1.7427P.FDPS	7	1.6941P.H2BC19P
1.7247P.ENSG00000238279	1.7431P.MIR555	2	1.6941P.H2BC19P
1.7247P.ENSG00000238279	1.7437P.ASH1L-IT1	4	1.6941P.H2BC19P
1.7247P.ENSG00000238279	1.7471P.ENSG00000232519	4	1.6941P.H2BC19P
1.7247P.ENSG00000238279	1.7432P.MIR555	4	1.6941P.H2BC19P
1.7247P.ENSG00000238279	1.7415P.GBAP1	1	1.6941P.H2BC19P
1.7247P.ENSG00000238279	1.7418P.GBA	1	1.6941P.H2BC19P
1.7247P.ENSG00000238279	1.7426P.PKLR	2	1.6941P.H2BC19P
1.7247P.ENSG00000238279	1.7473P.ENSG00000287839	1	1.6941P.H2BC19P
1.7247P.ENSG00000238279	1.7498P.GON4L	4	1.6941P.H2BC19P
1.7247P.ENSG00000238279	1.7515P.ARHGEF2	1	1.6941P.H2BC19P
1.7247P.ENSG00000238279	1.7517P.ENSG00000285677	1	1.6941P.H2BC19P
1.7247P.ENSG00000238279	1.7455P.ASH1L	2	1.6941P.H2BC19P
1.7247P.ENSG00000238279	1.7489P.MSTO2P	1	1.6941P.H2BC19P
1.7247P.ENSG00000238279	1.7422P.CLK2	2	1.6941P.H2BC19P
1.7247P.ENSG00000238279	1.7474P.ENSG00000246203	1	1.6941P.H2BC19P
1.7247P.ENSG00000238279	1.7475P.ENSG00000246203	1	1.6941P.H2BC19P
1.7247P.ENSG00000238279	1.7521P.LAMTOR2	4	1.6941P.H2BC19P
1.7247P.ENSG00000238279	1.7433P.RNU6-106P	1	1.6941P.H2BC19P
1.7247P.ENSG00000238279	1.7438P.ASH1L-IT1	1	1.6941P.H2BC19P
1.7247P.ENSG00000238279	1.7441P.RNU6-1297P	1	1.6941P.H2BC19P
1.7247P.ENSG00000238279	1.7482P.ENSG00000227673	1	1.6941P.H2BC19P
1.7247P.ENSG00000238279	1.7550P.GLMP	1	1.6941P.H2BC19P
1.7247P.ENSG00000238279	1.7505P.SNORA80E	1	1.6941P.H2BC19P
1.7247P.ENSG00000238279	1.7506P.SCARNA4	1	1.6941P.H2BC19P
1.7247P.ENSG00000238279	1.7518P.ENSG00000285677	1	1.6941P.H2BC19P
1.7247P.ENSG00000238279	1.7508P.RXFP4	1	1.6941P.H2BC19P
1.7247P.ENSG00000238279	1.7509P.RXFP4	2	1.6941P.H2BC19P
1.7247P.ENSG00000238279	1.7513P.ARHGEF2-AS2	2	1.6941P.H2BC19P
1.7247P.ENSG00000238279	1.7522P.RAB25	1	1.6941P.H2BC19P
1.7247P.ENSG00000238279	1.7542P.PMF1-BGLAP	7	1.6941P.H2BC19P
1.7247P.ENSG00000238279	1.7526P.LMNA	2	1.6941P.H2BC19P
1.7247P.ENSG00000238279	1.7527P.LMNA	3	1.6941P.H2BC19P
1.7247P.ENSG00000238279	1.7529P.LMNA	3	1.6941P.H2BC19P
1.7247P.ENSG00000238279	1.7530P.LMNA	3	1.6941P.H2BC19P
1.7247P.ENSG00000238279	1.7531P.LMNA	2	1.6941P.H2BC19P
1.7247P.ENSG00000238279	1.7538P.SLC25A44	7	1.6941P.H2BC19P
1.7247P.ENSG00000238279	1.7510P.MIR6738	1	1.6941P.H2BC19P
1.7247P.ENSG00000238279	1.7512P.ARHGEF2	1	1.6941P.H2BC19P
1.7247P.ENSG00000238279	1.7549P.SMG5	1	1.6941P.H2BC19P
1.7247P.ENSG00000238279	1.7555P.TSACC	3	1.6941P.H2BC19P
1.7247P.ENSG00000238279	1.7607P.ISG20L2	14	1.6941P.H2BC19P
1.7247P.ENSG00000238279	1.7546P.BGLAP	1	1.6941P.H2BC19P
1.7247P.ENSG00000238279	1.7567P.MIR9-1HG	1	1.6941P.H2BC19P
1.7247P.ENSG00000238279	1.7525P.LMNA	1	1.6941P.H2BC19P
1.7247P.ENSG00000238279	1.7598P.ENSG00000229953	1	1.6941P.H2BC19P
1.7247P.ENSG00000238279	1.7609P.HDGF	9	1.6941P.H2BC19P
1.7247P.ENSG00000238279	1.7573P.MIR9-1HG	3	1.6941P.H2BC19P
1.7247P.ENSG00000238279	1.7563P.ENSG00000237390	1	1.6941P.H2BC19P
1.7247P.ENSG00000238279	1.7576P.MEF2D	2	1.6941P.H2BC19P
1.7247P.ENSG00000238279	1.7578P.MEF2D	4	1.6941P.H2BC19P
1.7247P.ENSG00000238279	1.7579P.ENSG00000288835	8	1.6941P.H2BC19P
1.7247P.ENSG00000238279	1.7580P.ENSG00000260460	1	1.6941P.H2BC19P
1.7247P.ENSG00000238279	1.7590P.TTC24	1	1.6941P.H2BC19P
1.7247P.ENSG00000238279	1.7591P.NAXE	3	1.6941P.H2BC19P
1.7247P.ENSG00000238279	1.7592P.ENSG00000272971	1	1.6941P.H2BC19P
1.7247P.ENSG00000238279	1.7612P.PRCC	4	1.6941P.H2BC19P
1.7247P.ENSG00000238279	1.7561P.RHBG	1	1.6941P.H2BC19P
1.7247P.ENSG00000238279	1.7581P.ENSG00000260460	1	1.6941P.H2BC19P
1.7247P.ENSG00000238279	1.7593P.HAPLN2	1	1.6941P.H2BC19P
1.7247P.ENSG00000238279	1.7562P.RHBG	1	1.6941P.H2BC19P
1.7247P.ENSG00000238279	1.7602P.NES	1	1.6941P.H2BC19P
1.7247P.ENSG00000238279	1.7604P.ENSG00000237588	1	1.6941P.H2BC19P
1.7247P.ENSG00000238279	1.7605P.CRABP2	1	1.6941P.H2BC19P
1.7247P.ENSG00000238279	1.7608P.MRPL24	1	1.6941P.H2BC19P
1.7247P.ENSG00000238279	1.7623P.INSRR	1	1.6941P.H2BC19P
1.7247P.ENSG00000238279	1.7631P.LRRC71	1	1.6941P.H2BC19P
1.7247P.ENSG00000238279	1.7606P.ENSG00000223356	1	1.6941P.H2BC19P
1.7649P.ETV3	1.7649P.ETV3	2	1.6941P.H2BC19P
1.7649P.ETV3	1.7645P.ETV3L	1	1.6941P.H2BC19P
1.7649P.ETV3	1.7646P.ETV3L	1	1.6941P.H2BC19P
1.7649P.ETV3	1.7647P.ETV3L	1	1.6941P.H2BC19P
1.7649P.ETV3	1.7648P.CYCSP52	1	1.6941P.H2BC19P
1.7652P.ENSG00000229961	1.7652P.ENSG00000229961	6	1.6941P.H2BC19P
1.7652P.ENSG00000229961	1.7655P.ENSG00000284592	5	1.6941P.H2BC19P
1.7690P.DUSP23	1.7690P.DUSP23	2	1.6941P.H2BC19P
1.7690P.DUSP23	1.7700P.ENSG00000272668	4	1.6941P.H2BC19P
1.7690P.DUSP23	1.7702P.VSIG8	2	1.6941P.H2BC19P
1.7690P.DUSP23	1.7705P.ENSG00000290105	2	1.6941P.H2BC19P
1.7690P.DUSP23	1.7706P.CFAP45	2	1.6941P.H2BC19P
1.7690P.DUSP23	1.7707P.ENSG00000287040	1	1.6941P.H2BC19P
1.7690P.DUSP23	1.7708P.ENSG00000279430	2	1.6941P.H2BC19P
1.7690P.DUSP23	1.7709P.TAGLN2	11	1.6941P.H2BC19P
1.7690P.DUSP23	1.7722P.PIGM	1	1.6941P.H2BC19P
1.7690P.DUSP23	1.7693P.FCRL6	2	1.6941P.H2BC19P
1.7690P.DUSP23	1.7699P.ENSG00000212161	2	1.6941P.H2BC19P
1.7690P.DUSP23	1.7694P.FCRL6	1	1.6941P.H2BC19P
1.7690P.DUSP23	1.7696P.SLAMF8	1	1.6941P.H2BC19P
1.7690P.DUSP23	1.7711P.IGSF9	1	1.6941P.H2BC19P
1.7690P.DUSP23	1.7726P.KCNJ10	1	1.6941P.H2BC19P
1.7690P.DUSP23	1.7729P.IGSF8	9	1.6941P.H2BC19P
1.7690P.DUSP23	1.7745P.DCAF8-DT	1	1.6941P.H2BC19P
1.7690P.DUSP23	1.7804P.UFC1	7	1.6941P.H2BC19P
1.7690P.DUSP23	1.7830P.ENSG00000283696	3	1.6941P.H2BC19P
1.7690P.DUSP23	1.7739P.ENSG00000227741	4	1.6941P.H2BC19P
1.7690P.DUSP23	1.7786P.F11R	2	1.6941P.H2BC19P
1.7690P.DUSP23	1.7787P.GLRX5P2	2	1.6941P.H2BC19P
1.7690P.DUSP23	1.7788P.TSTD1	2	1.6941P.H2BC19P
1.7690P.DUSP23	1.7789P.USF1	3	1.6941P.H2BC19P
1.7690P.DUSP23	1.7794P.NECTIN4-AS1	3	1.6941P.H2BC19P
1.7690P.DUSP23	1.7795P.KLHDC9	3	1.6941P.H2BC19P
1.7690P.DUSP23	1.7798P.NIT1	6	1.6941P.H2BC19P
1.7690P.DUSP23	1.7800P.DEDD	5	1.6941P.H2BC19P
1.7690P.DUSP23	1.7801P.ENSG00000238934	2	1.6941P.H2BC19P
1.7690P.DUSP23	1.7805P.USP21	2	1.6941P.H2BC19P
1.7690P.DUSP23	1.7806P.ENSG00000290115	3	1.6941P.H2BC19P
1.7690P.DUSP23	1.7808P.B4GALT3	2	1.6941P.H2BC19P
1.7690P.DUSP23	1.7738P.CASQ1	1	1.6941P.H2BC19P
1.7690P.DUSP23	1.7752P.Y_RNA	1	1.6941P.H2BC19P
1.7690P.DUSP23	1.7753P.COPA	3	1.6941P.H2BC19P
1.7690P.DUSP23	1.7750P.SUMO1P3	1	1.6941P.H2BC19P
1.7690P.DUSP23	1.7751P.Y_RNA	1	1.6941P.H2BC19P
1.7690P.DUSP23	1.7829P.ENSG00000289141	1	1.6941P.H2BC19P
1.7690P.DUSP23	1.7828P.RRM2P2	1	1.6941P.H2BC19P
1.7690P.DUSP23	1.7775P.ENSG00000228863	1	1.6941P.H2BC19P
1.7690P.DUSP23	1.7852P.DUSP12	2	1.6941P.H2BC19P
1.7690P.DUSP23	1.7827P.ENSG00000289106	3	1.6941P.H2BC19P
1.7690P.DUSP23	1.7854P.ATF6	4	1.6941P.H2BC19P
1.7690P.DUSP23	1.7821P.SDHC	2	1.6941P.H2BC19P
1.7690P.DUSP23	1.7811P.NDUFS2	1	1.6941P.H2BC19P
1.7690P.DUSP23	1.7815P.NR1I3	1	1.6941P.H2BC19P
1.7690P.DUSP23	1.7814P.TOMM40L	1	1.6941P.H2BC19P
1.7690P.DUSP23	1.7820P.MPZ	1	1.6941P.H2BC19P
1.7690P.DUSP23	1.7813P.FCER1G	1	1.6941P.H2BC19P
1.7690P.DUSP23	1.7832P.ENSG00000277882	1	1.6941P.H2BC19P
1.7690P.DUSP23	1.7841P.HSPA6	1	1.6941P.H2BC19P
1.7690P.DUSP23	1.7840P.ENSG00000273112	2	1.6941P.H2BC19P
1.7895P.CCDC190	1.7895P.CCDC190	10	1.7895P.CCDC190
1.7895P.CCDC190	1.7912P.RGS4	24	1.7895P.CCDC190
1.7895P.CCDC190	1.7920P.RGS5-AS1	16	1.7895P.CCDC190
1.7895P.CCDC190	1.7925P.RGS5	1	1.7895P.CCDC190
1.7895P.CCDC190	1.7932P.RGS5	8	1.7895P.CCDC190
1.7895P.CCDC190	1.7933P.RGS5	9	1.7895P.CCDC190
1.7895P.CCDC190	1.7896P.CCDC190	15	1.7895P.CCDC190
1.7895P.CCDC190	1.7897P.CCDC190	12	1.7895P.CCDC190
1.7895P.CCDC190	1.7926P.ENSG00000237756	1	1.7895P.CCDC190
1.7895P.CCDC190	1.7927P.ENSG00000237756	1	1.7895P.CCDC190
1.7895P.CCDC190	1.7907P.ENSG00000227667	1	1.7895P.CCDC190
1.7965P.PBX1	1.7965P.PBX1	6	1.7965P.PBX1
1.7965P.PBX1	1.7970P.RNU6-171P	14	1.7965P.PBX1
1.7965P.PBX1	1.7983P.PBX1-AS1	10	1.7965P.PBX1
1.7965P.PBX1	1.7985P.PBX1	10	1.7965P.PBX1
1.7965P.PBX1	1.7968P.PBX1	4	1.7965P.PBX1
1.7965P.PBX1	1.7974P.ENSG00000269887	2	1.7965P.PBX1
1.7965P.PBX1	1.7977P.PBX1	1	1.7965P.PBX1
1.8013P.ENSG00000236206	1.8013P.ENSG00000236206	9	1.8004P.RXRG
1.8013P.ENSG00000236206	1.8023P.ALDH9A1	6	1.8004P.RXRG
1.8013P.ENSG00000236206	1.8044P.ENSG00000236364	1	1.8004P.RXRG
1.8013P.ENSG00000236206	1.8045P.MIR3658	2	1.8004P.RXRG
1.8013P.ENSG00000236206	1.8016P.MGST3	6	1.8004P.RXRG
1.8013P.ENSG00000236206	1.8033P.UCK2	5	1.8004P.RXRG
1.8013P.ENSG00000236206	1.8020P.ENSG00000230175	1	1.8004P.RXRG
1.8013P.ENSG00000236206	1.8029P.TMCO1-AS1	4	1.8004P.RXRG
1.8013P.ENSG00000236206	1.8053P.POGK	3	1.8004P.RXRG
1.8013P.ENSG00000236206	1.8055P.DUTP6	1	1.8004P.RXRG
1.8013P.ENSG00000236206	1.8056P.TADA1	1	1.8004P.RXRG
1.8013P.ENSG00000236206	1.8067P.POU2F1	2	1.8004P.RXRG
1.8013P.ENSG00000236206	1.8063P.ENSG00000227907	2	1.8004P.RXRG
1.8013P.ENSG00000236206	1.8075P.CD247	2	1.8004P.RXRG
1.8085P.MPZL1	1.8085P.MPZL1	2	1.8004P.RXRG
1.8085P.MPZL1	1.8094P.ADCY10	2	1.8004P.RXRG
1.8085P.MPZL1	1.8096P.MPC2	13	1.8004P.RXRG
1.8085P.MPZL1	1.8088P.ENSG00000250762	1	1.8004P.RXRG
1.8085P.MPZL1	1.8104P.MIR1255B2	2	1.8004P.RXRG
1.8116P.ANKRD36BP1	1.8116P.ANKRD36BP1	2	1.8004P.RXRG
1.8116P.ANKRD36BP1	1.8117P.ANKRD36BP1	1	1.8004P.RXRG
1.8116P.ANKRD36BP1	1.8118P.RNU6-1310P	1	1.8004P.RXRG
1.8116P.ANKRD36BP1	1.8119P.TBX19	1	1.8004P.RXRG
1.8116P.ANKRD36BP1	1.8122P.ENSG00000227722	1	1.8004P.RXRG
1.8116P.ANKRD36BP1	1.8213P.LINC00970	43	1.8004P.RXRG
1.8116P.ANKRD36BP1	1.8215P.ATP1B1	50	1.8004P.RXRG
1.8116P.ANKRD36BP1	1.8171P.DPT	6	1.8004P.RXRG
1.8116P.ANKRD36BP1	1.8175P.ENSG00000235736	2	1.8004P.RXRG
1.8116P.ANKRD36BP1	1.8232P.BLZF1	23	1.8004P.RXRG
1.8116P.ANKRD36BP1	1.8125P.ENSG00000227722	4	1.8004P.RXRG
1.8116P.ANKRD36BP1	1.8126P.ENSG00000227722	4	1.8004P.RXRG
1.8116P.ANKRD36BP1	1.8127P.MIR557	4	1.8004P.RXRG
1.8116P.ANKRD36BP1	1.8133P.ENSG00000228697	4	1.8004P.RXRG
1.8116P.ANKRD36BP1	1.8214P.ENSG00000285622	12	1.8004P.RXRG
1.8116P.ANKRD36BP1	1.8172P.DPT	5	1.8004P.RXRG
1.8116P.ANKRD36BP1	1.8197P.RPL29P7	5	1.8004P.RXRG
1.8116P.ANKRD36BP1	1.8239P.ENSG00000213062	4	1.8004P.RXRG
1.8116P.ANKRD36BP1	1.8210P.RNA5SP66	1	1.8004P.RXRG
1.8116P.ANKRD36BP1	1.8211P.RNA5SP66	1	1.8004P.RXRG
1.8116P.ANKRD36BP1	1.8113P.TIPRL	1	1.8004P.RXRG
1.8116P.ANKRD36BP1	1.8148P.RPL7AP21	1	1.8004P.RXRG
1.8116P.ANKRD36BP1	1.8250P.C1orf112	1	1.8004P.RXRG
1.8288P.PRRC2C	1.8288P.PRRC2C	12	1.8004P.RXRG
1.8288P.PRRC2C	1.8311P.VAMP4	19	1.8004P.RXRG
1.8288P.PRRC2C	1.8315P.METTL13	2	1.8004P.RXRG
1.8288P.PRRC2C	1.8306P.MYOC	1	1.8004P.RXRG
1.8288P.PRRC2C	1.8313P.ENSG00000236741	1	1.8004P.RXRG
1.8288P.PRRC2C	1.8317P.ENSG00000213060	1	1.8004P.RXRG
1.8288P.PRRC2C	1.8344P.SUCO	7	1.8004P.RXRG
1.8288P.PRRC2C	1.8331P.PIGC	7	1.8004P.RXRG
1.8288P.PRRC2C	1.8332P.C1orf105	7	1.8004P.RXRG
1.8288P.PRRC2C	1.8328P.C1orf105	2	1.8004P.RXRG
1.8357P.SLC25A38P1	1.8357P.SLC25A38P1	4	1.8004P.RXRG
1.8357P.SLC25A38P1	1.8371P.PRDX6-AS1	2	1.8004P.RXRG
1.8357P.SLC25A38P1	1.8373P.PRDX6-AS1	1	1.8004P.RXRG
1.8357P.SLC25A38P1	1.8375P.PRDX6-AS1	2	1.8004P.RXRG
1.8357P.SLC25A38P1	1.8381P.DARS2	2	1.8004P.RXRG
1.8357P.SLC25A38P1	1.8382P.GAS5	1	1.8004P.RXRG
1.8357P.SLC25A38P1	1.8389P.RNA5SP68	1	1.8004P.RXRG
1.8357P.SLC25A38P1	1.8391P.RC3H1	2	1.8004P.RXRG
1.8357P.SLC25A38P1	1.8393P.RC3H1-IT1	1	1.8004P.RXRG
1.8357P.SLC25A38P1	1.8394P.RC3H1	13	1.8004P.RXRG
1.8357P.SLC25A38P1	1.8402P.RPL30P1	1	1.8004P.RXRG
1.8357P.SLC25A38P1	1.8405P.RABGAP1L	1	1.8004P.RXRG
1.8357P.SLC25A38P1	1.8426P.RABGAP1L	10	1.8004P.RXRG
1.8357P.SLC25A38P1	1.8432P.NDUFAF4P4	1	1.8004P.RXRG
1.8357P.SLC25A38P1	1.8436P.RABGAP1L	2	1.8004P.RXRG
1.8357P.SLC25A38P1	1.8439P.ENSG00000237249	1	1.8004P.RXRG
1.8357P.SLC25A38P1	1.8440P.RABGAP1L-IT1	1	1.8004P.RXRG
1.8357P.SLC25A38P1	1.8447P.RABGAP1L-AS1	3	1.8004P.RXRG
1.8357P.SLC25A38P1	1.8449P.ENSG00000289425	1	1.8004P.RXRG
1.8357P.SLC25A38P1	1.8454P.ENSG00000287697	20	1.8004P.RXRG
1.8357P.SLC25A38P1	1.8457P.MRPS14	5	1.8004P.RXRG
1.8485P.MORF4L1P7	1.8485P.MORF4L1P7	57	1.8485P.MORF4L1P7
1.8485P.MORF4L1P7	1.8491P.PAPPA2	49	1.8485P.MORF4L1P7
1.8485P.MORF4L1P7	1.8505P.PTP4A1P7	4	1.8485P.MORF4L1P7
1.8485P.MORF4L1P7	1.8539P.ASTN1	28	1.8485P.MORF4L1P7
1.8485P.MORF4L1P7	1.8540P.BRINP2	28	1.8485P.MORF4L1P7
1.8570P.SEC16B	1.8570P.SEC16B	5	1.8570P.SEC16B
1.8570P.SEC16B	1.8573P.CRYZL2P-SEC16B	9	1.8570P.SEC16B
1.8570P.SEC16B	1.8578P.RASAL2	6	1.8570P.SEC16B
1.8570P.SEC16B	1.8572P.ENSG00000276563	2	1.8570P.SEC16B
1.8570P.SEC16B	1.8583P.ENSG00000270575	1	1.8570P.SEC16B
1.8608P.C1orf220	1.8608P.C1orf220	12	1.8570P.SEC16B
1.8608P.C1orf220	1.8610P.RNA5SP69	8	1.8570P.SEC16B
1.8608P.C1orf220	1.8616P.ENSG00000273384	12	1.8570P.SEC16B
1.8608P.C1orf220	1.8619P.RALGPS2	15	1.8570P.SEC16B
1.8608P.C1orf220	1.8634P.ANGPTL1	3	1.8570P.SEC16B
1.8608P.C1orf220	1.8635P.ANGPTL1	1	1.8570P.SEC16B
1.8608P.C1orf220	1.8649P.FAM20B	4	1.8570P.SEC16B
1.8608P.C1orf220	1.8655P.TOR3A	10	1.8570P.SEC16B
1.8608P.C1orf220	1.8665P.ENSG00000225711	4	1.8570P.SEC16B
1.8608P.C1orf220	1.8667P.ABL2	5	1.8570P.SEC16B
1.8608P.C1orf220	1.8670P.SOAT1	1	1.8570P.SEC16B
1.8608P.C1orf220	1.8679P.AXDND1	11	1.8570P.SEC16B
1.8608P.C1orf220	1.8691P.LINC02818	1	1.8570P.SEC16B
1.8608P.C1orf220	1.8696P.TOR1AIP2	1	1.8570P.SEC16B
1.8608P.C1orf220	1.8697P.TOR1AIP1	25	1.8570P.SEC16B
1.8608P.C1orf220	1.8700P.RN7SL230P	1	1.8570P.SEC16B
1.8608P.C1orf220	1.8708P.CEP350	1	1.8570P.SEC16B
1.8608P.C1orf220	1.8710P.CEP350	1	1.8570P.SEC16B
1.8608P.C1orf220	1.8712P.ENSG00000223450	1	1.8570P.SEC16B
1.8608P.C1orf220	1.8723P.ENSG00000261817	1	1.8570P.SEC16B
1.8608P.C1orf220	1.8728P.QSOX1	1	1.8570P.SEC16B
1.8608P.C1orf220	1.8739P.ACBD6	21	1.8570P.SEC16B
1.8608P.C1orf220	1.8742P.Y_RNA	11	1.8570P.SEC16B
1.8608P.C1orf220	1.8745P.OVAAL	1	1.8570P.SEC16B
1.8608P.C1orf220	1.8757P.XPR1	11	1.8570P.SEC16B
1.8608P.C1orf220	1.8782P.KIAA1614	1	1.8570P.SEC16B
1.8608P.C1orf220	1.8783P.KIAA1614	1	1.8570P.SEC16B
1.8608P.C1orf220	1.8785P.KIAA1614	10	1.8570P.SEC16B
1.8608P.C1orf220	1.8790P.ENSG00000251520	2	1.8570P.SEC16B
1.8608P.C1orf220	1.8791P.ENSG00000243155	2	1.8570P.SEC16B
1.8608P.C1orf220	1.8796P.STX6	6	1.8570P.SEC16B
1.8608P.C1orf220	1.8797P.MR1	9	1.8570P.SEC16B
1.8608P.C1orf220	1.8803P.ENSG00000289589	1	1.8570P.SEC16B
1.8608P.C1orf220	1.8804P.IER5	10	1.8570P.SEC16B
1.8608P.C1orf220	1.8818P.LINC01732	8	1.8570P.SEC16B
1.8608P.C1orf220	1.8819P.LINC01732	14	1.8570P.SEC16B
1.8608P.C1orf220	1.8820P.ENSG00000225359	4	1.8570P.SEC16B
1.8684P.ENSG00000243062	1.8684P.ENSG00000243062	5	1.8570P.SEC16B
1.8684P.ENSG00000243062	1.8690P.ENSG00000229407	2	1.8570P.SEC16B
1.8856P.LINC01344	1.8856P.LINC01344	3	1.8830P.CACNA1E
1.8856P.LINC01344	1.8863P.GLUL	8	1.8830P.CACNA1E
1.8856P.LINC01344	1.8839P.ENSG00000225982	1	1.8830P.CACNA1E
1.8856P.LINC01344	1.8844P.ENSG00000232309	1	1.8830P.CACNA1E
1.8856P.LINC01344	1.8851P.YPEL5P1	1	1.8830P.CACNA1E
1.8856P.LINC01344	1.8858P.LINC01344	1	1.8830P.CACNA1E
1.8856P.LINC01344	1.8887P.NPL	1	1.8830P.CACNA1E
1.8886P.NPL	1.8886P.NPL	2	1.8830P.CACNA1E
1.8886P.NPL	1.8872P.RNASEL	1	1.8830P.CACNA1E
1.8886P.NPL	1.8874P.RGS16	1	1.8830P.CACNA1E
1.8886P.NPL	1.8892P.DHX9-AS1	4	1.8830P.CACNA1E
1.8905P.LAMC1	1.8905P.LAMC1	5	1.8830P.CACNA1E
1.8905P.LAMC1	1.8918P.LAMC1-AS1	1	1.8830P.CACNA1E
1.8905P.LAMC1	1.8922P.LAMC2	1	1.8830P.CACNA1E
1.8905P.LAMC1	1.8951P.SMG7-AS1	30	1.8830P.CACNA1E
1.8905P.LAMC1	1.8947P.NMNAT2	1	1.8830P.CACNA1E
1.8905P.LAMC1	1.8959P.ENSG00000286966	1	1.8830P.CACNA1E
1.8905P.LAMC1	1.8962P.RGL1	3	1.8830P.CACNA1E
1.8905P.LAMC1	1.8965P.APOBEC4	7	1.8830P.CACNA1E
1.8905P.LAMC1	1.8993P.COLGALT2	1	1.8830P.CACNA1E
1.8905P.LAMC1	1.9001P.TSEN15	4	1.8830P.CACNA1E
1.8905P.LAMC1	1.9008P.C1orf21	16	1.8830P.CACNA1E
1.8905P.LAMC1	1.9010P.ENSG00000230470	10	1.8830P.CACNA1E
1.8905P.LAMC1	1.9024P.ENSG00000232036	7	1.8830P.CACNA1E
1.8905P.LAMC1	1.9039P.EDEM3	4	1.8830P.CACNA1E
1.8905P.LAMC1	1.9066P.NIBAN1	4	1.8830P.CACNA1E
1.8905P.LAMC1	1.9082P.TRMT1L	14	1.8830P.CACNA1E
1.8905P.LAMC1	1.9030P.ENSG00000285847	3	1.8830P.CACNA1E
1.8905P.LAMC1	1.9031P.ENSG00000285847	3	1.8830P.CACNA1E
1.8905P.LAMC1	1.9129P.TPR	7	1.8830P.CACNA1E
1.8905P.LAMC1	1.9068P.RNA5SP72	1	1.8830P.CACNA1E
1.8905P.LAMC1	1.9072P.RNF2	1	1.8830P.CACNA1E
1.8905P.LAMC1	1.9087P.IVNS1ABP	16	1.8830P.CACNA1E
1.8905P.LAMC1	1.9089P.GS1-279B7.1	1	1.8830P.CACNA1E
1.8905P.LAMC1	1.9125P.RNU6-1240P	1	1.8830P.CACNA1E
1.9181P.UCHL5	1.9181P.UCHL5	14	1.9147P.RGS1
1.9181P.UCHL5	1.9157P.ENSG00000226814	1	1.9147P.RGS1
1.9181P.UCHL5	1.9158P.RGS2	1	1.9147P.RGS1
1.9181P.UCHL5	1.9182P.RO60	1	1.9147P.RGS1
1.9181P.UCHL5	1.9188P.GLRX2	1	1.9147P.RGS1
1.9181P.UCHL5	1.9191P.CDC73	1	1.9147P.RGS1
1.9181P.UCHL5	1.9194P.B3GALT2	3	1.9147P.RGS1
1.9201P.ZBTB41	1.9201P.ZBTB41	9	1.9201P.ZBTB41
1.9201P.ZBTB41	1.9203P.ENSG00000237861	1	1.9201P.ZBTB41
1.9201P.ZBTB41	1.9204P.CRB1	1	1.9201P.ZBTB41
1.9217P.C1orf53	1.9217P.C1orf53	2	1.9201P.ZBTB41
1.9217P.C1orf53	1.9218P.LHX9	1	1.9201P.ZBTB41
1.9217P.C1orf53	1.9219P.LHX9	1	1.9201P.ZBTB41
1.9217P.C1orf53	1.9222P.NEK7	1	1.9201P.ZBTB41
1.9336P.ASCL5	1.9336P.ASCL5	2	1.9492P.PPFIA4
1.9336P.ASCL5	1.9339P.TMEM9	2	1.9492P.PPFIA4
1.9336P.ASCL5	1.9335P.CACNA1S	1	1.9492P.PPFIA4
1.9336P.ASCL5	1.9338P.TMEM9	1	1.9492P.PPFIA4
1.9364P.ENSG00000224818	1.9364P.ENSG00000224818	3	1.9492P.PPFIA4
1.9364P.ENSG00000224818	1.9369P.CSRP1	9	1.9492P.PPFIA4
1.9364P.ENSG00000224818	1.9370P.CSRP1	5	1.9492P.PPFIA4
1.9364P.ENSG00000224818	1.9374P.NAV1	10	1.9492P.PPFIA4
1.9364P.ENSG00000224818	1.9389P.NAV1	17	1.9492P.PPFIA4
1.9364P.ENSG00000224818	1.9392P.ENSG00000236390	11	1.9492P.PPFIA4
1.9364P.ENSG00000224818	1.9395P.MIR5191	21	1.9492P.PPFIA4
1.9364P.ENSG00000224818	1.9396P.RNU6-501P	12	1.9492P.PPFIA4
1.9364P.ENSG00000224818	1.9397P.ENSG00000235121	11	1.9492P.PPFIA4
1.9364P.ENSG00000224818	1.9398P.NAV1	3	1.9492P.PPFIA4
1.9364P.ENSG00000224818	1.9409P.MIR1231	9	1.9492P.PPFIA4
1.9364P.ENSG00000224818	1.9411P.IPO9-AS1	6	1.9492P.PPFIA4
1.9364P.ENSG00000224818	1.9391P.ENSG00000236390	11	1.9492P.PPFIA4
1.9364P.ENSG00000224818	1.9446P.ARL8A	4	1.9492P.PPFIA4
1.9364P.ENSG00000224818	1.9426P.MIR6740	3	1.9492P.PPFIA4
1.9364P.ENSG00000224818	1.9432P.ENSG00000235811	7	1.9492P.PPFIA4
1.9364P.ENSG00000224818	1.9428P.ELF3-AS1	7	1.9492P.PPFIA4
1.9364P.ENSG00000224818	1.9431P.ENSG00000232296	5	1.9492P.PPFIA4
1.9364P.ENSG00000224818	1.9437P.Y_RNA	6	1.9492P.PPFIA4
1.9364P.ENSG00000224818	1.9443P.GPR37L1	7	1.9492P.PPFIA4
1.9364P.ENSG00000224818	1.9444P.GPR37L1	1	1.9492P.PPFIA4
1.9364P.ENSG00000224818	1.9439P.CRIP1P3	1	1.9492P.PPFIA4
1.9364P.ENSG00000224818	1.9418P.SHISA4	1	1.9492P.PPFIA4
1.9364P.ENSG00000224818	1.9421P.TIMM17A	1	1.9492P.PPFIA4
1.9364P.ENSG00000224818	1.9419P.ENSG00000223774	1	1.9492P.PPFIA4
1.9476P.KDM5B	1.9476P.KDM5B	3	1.9492P.PPFIA4
1.9476P.KDM5B	1.9480P.RABIF	1	1.9492P.PPFIA4
1.9476P.KDM5B	1.9482P.KLHL12	1	1.9492P.PPFIA4
1.9476P.KDM5B	1.9488P.CYB5R1	1	1.9492P.PPFIA4
1.9476P.KDM5B	1.9487P.ADIPOR1	2	1.9492P.PPFIA4
1.9506P.LINC01353	1.9506P.LINC01353	20	1.9492P.PPFIA4
1.9506P.LINC01353	1.9508P.ENSG00000288925	7	1.9492P.PPFIA4
1.9506P.LINC01353	1.9511P.BTG2-DT	5	1.9492P.PPFIA4
1.9506P.LINC01353	1.9513P.RNU6-487P	6	1.9492P.PPFIA4
1.9506P.LINC01353	1.9515P.FMOD	10	1.9492P.PPFIA4
1.9506P.LINC01353	1.9522P.OPTC	3	1.9492P.PPFIA4
1.9506P.LINC01353	1.9537P.ATP2B4	17	1.9492P.PPFIA4
1.9506P.LINC01353	1.9550P.LAX1	11	1.9492P.PPFIA4
1.9506P.LINC01353	1.9554P.ZC3H11A	8	1.9492P.PPFIA4
1.9506P.LINC01353	1.9576P.SOX13	4	1.9492P.PPFIA4
1.9506P.LINC01353	1.9507P.LINC01353	11	1.9492P.PPFIA4
1.9506P.LINC01353	1.9556P.ENSG00000227417	4	1.9492P.PPFIA4
1.9506P.LINC01353	1.9578P.ENSG00000261065	15	1.9492P.PPFIA4
1.9506P.LINC01353	1.9561P.RPL35AP5	13	1.9492P.PPFIA4
1.9506P.LINC01353	1.9523P.OPTC	4	1.9492P.PPFIA4
1.9506P.LINC01353	1.9580P.ETNK2	11	1.9492P.PPFIA4
1.9506P.LINC01353	1.9606P.PPP1R15B	23	1.9492P.PPFIA4
1.9506P.LINC01353	1.9562P.SNRPE	7	1.9492P.PPFIA4
1.9506P.LINC01353	1.9563P.KRT8P29	5	1.9492P.PPFIA4
1.9506P.LINC01353	1.9566P.HSPE1P6	2	1.9492P.PPFIA4
1.9506P.LINC01353	1.9572P.ENSG00000286572	4	1.9492P.PPFIA4
1.9506P.LINC01353	1.9555P.ENSG00000288644	1	1.9492P.PPFIA4
1.9506P.LINC01353	1.9581P.REN	1	1.9492P.PPFIA4
1.9506P.LINC01353	1.9585P.REN	1	1.9492P.PPFIA4
1.9506P.LINC01353	1.9587P.GOLT1A	1	1.9492P.PPFIA4
1.9506P.LINC01353	1.9601P.PLEKHA6	11	1.9492P.PPFIA4
1.9506P.LINC01353	1.9603P.PPP1R15B-AS1	6	1.9492P.PPFIA4
1.9506P.LINC01353	1.9605P.ENSG00000237848	7	1.9492P.PPFIA4
1.9506P.LINC01353	1.9565P.HSPE1P6	2	1.9492P.PPFIA4
1.9506P.LINC01353	1.9600P.ENSG00000219133	8	1.9492P.PPFIA4
1.9506P.LINC01353	1.9616P.PIK3C2B	9	1.9492P.PPFIA4
1.9506P.LINC01353	1.9591P.ENSG00000231691	8	1.9492P.PPFIA4
1.9506P.LINC01353	1.9602P.LINC00628	2	1.9492P.PPFIA4
1.9506P.LINC01353	1.9620P.MDM4	18	1.9492P.PPFIA4
1.9506P.LINC01353	1.9621P.MDM4	2	1.9492P.PPFIA4
1.9506P.LINC01353	1.9646P.NFASC	12	1.9492P.PPFIA4
1.9506P.LINC01353	1.9615P.PIK3C2B	2	1.9492P.PPFIA4
1.9506P.LINC01353	1.9594P.PLEKHA6	3	1.9492P.PPFIA4
1.9506P.LINC01353	1.9639P.ENSG00000287197	12	1.9492P.PPFIA4
1.9506P.LINC01353	1.9626P.RNA5SP74	11	1.9492P.PPFIA4
1.9506P.LINC01353	1.9656P.ENSG00000229657	13	1.9492P.PPFIA4
1.9506P.LINC01353	1.9622P.ENSG00000236779	6	1.9492P.PPFIA4
1.9506P.LINC01353	1.9691P.TMCC2	3	1.9492P.PPFIA4
1.9506P.LINC01353	1.9695P.TMCC2	11	1.9492P.PPFIA4
1.9506P.LINC01353	1.9678P.RBBP5	10	1.9492P.PPFIA4
1.9506P.LINC01353	1.9629P.RNA5SP75	3	1.9492P.PPFIA4
1.9506P.LINC01353	1.9667P.CNTN2	8	1.9492P.PPFIA4
1.9506P.LINC01353	1.9689P.DSTYK	10	1.9492P.PPFIA4
1.9506P.LINC01353	1.9694P.TMCC2	10	1.9492P.PPFIA4
1.9506P.LINC01353	1.9674P.ENSG00000271580	1	1.9492P.PPFIA4
1.9506P.LINC01353	1.9680P.ENSG00000236108	1	1.9492P.PPFIA4
1.9506P.LINC01353	1.9692P.TMCC2-AS1	1	1.9492P.PPFIA4
1.9506P.LINC01353	1.9684P.DSTYK	2	1.9492P.PPFIA4
1.9506P.LINC01353	1.9701P.NUAK2	7	1.9492P.PPFIA4
1.9506P.LINC01353	1.9704P.SNRPGP10	7	1.9492P.PPFIA4
1.9506P.LINC01353	1.9731P.ELK4	13	1.9492P.PPFIA4
1.9506P.LINC01353	1.9685P.DSTYK	3	1.9492P.PPFIA4
1.9506P.LINC01353	1.9720P.CDK18	1	1.9492P.PPFIA4
1.9506P.LINC01353	1.9726P.RNU6-418P	3	1.9492P.PPFIA4
1.9506P.LINC01353	1.9730P.ENSG00000236942	2	1.9492P.PPFIA4
1.9506P.LINC01353	1.9739P.SNORA72	2	1.9492P.PPFIA4
1.9506P.LINC01353	1.9741P.SNORA72	3	1.9492P.PPFIA4
1.9506P.LINC01353	1.9743P.NUCKS1	6	1.9492P.PPFIA4
1.9506P.LINC01353	1.9764P.CTSE	5	1.9492P.PPFIA4
1.9506P.LINC01353	1.9748P.SLC41A1	5	1.9492P.PPFIA4
1.9506P.LINC01353	1.9766P.ENSG00000285417	6	1.9492P.PPFIA4
1.9506P.LINC01353	1.9768P.ENSG00000285417	4	1.9492P.PPFIA4
1.9506P.LINC01353	1.9770P.RHEX	4	1.9492P.PPFIA4
1.9506P.LINC01353	1.9773P.RHEX	5	1.9492P.PPFIA4
1.9506P.LINC01353	1.9776P.AVPR1B	7	1.9492P.PPFIA4
1.9506P.LINC01353	1.9772P.RHEX	1	1.9492P.PPFIA4
1.9506P.LINC01353	1.9781P.ENSG00000287432	1	1.9492P.PPFIA4
1.9506P.LINC01353	1.9788P.IKBKE	3	1.9492P.PPFIA4
1.9506P.LINC01353	1.9789P.MIR6769B	4	1.9492P.PPFIA4
1.9506P.LINC01353	1.9790P.C1orf147	5	1.9492P.PPFIA4
1.9506P.LINC01353	1.9791P.ENSG00000261000	2	1.9492P.PPFIA4
1.9506P.LINC01353	1.9792P.RASSF5	8	1.9492P.PPFIA4
1.9506P.LINC01353	1.9793P.RASSF5	6	1.9492P.PPFIA4
1.9506P.LINC01353	1.9794P.ENSG00000279946	5	1.9492P.PPFIA4
1.9506P.LINC01353	1.9796P.RASSF5	5	1.9492P.PPFIA4
1.9506P.LINC01353	1.9811P.MAPKAPK2	9	1.9492P.PPFIA4
1.9506P.LINC01353	1.9832P.ENSG00000226945	7	1.9492P.PPFIA4
1.9506P.LINC01353	1.9841P.FCAMR	5	1.9492P.PPFIA4
1.9506P.LINC01353	1.9849P.C1orf116	9	1.9492P.PPFIA4
1.9506P.LINC01353	1.9851P.YOD1	33	1.9492P.PPFIA4
1.9506P.LINC01353	1.9834P.FCMR	5	1.9492P.PPFIA4
1.9506P.LINC01353	1.9803P.EIF2D	2	1.9492P.PPFIA4
1.9506P.LINC01353	1.9805P.DYRK3	3	1.9492P.PPFIA4
1.9506P.LINC01353	1.9812P.ENSG00000224114	8	1.9492P.PPFIA4
1.9506P.LINC01353	1.9813P.ENSG00000224114	4	1.9492P.PPFIA4
1.9506P.LINC01353	1.9837P.PIGR	1	1.9492P.PPFIA4
1.9506P.LINC01353	1.9901P.MIR29B2	8	1.9492P.PPFIA4
1.9506P.LINC01353	1.9852P.PFKFB2	5	1.9492P.PPFIA4
1.9506P.LINC01353	1.9879P.CR2	2	1.9492P.PPFIA4
1.9506P.LINC01353	1.9884P.CR1	4	1.9492P.PPFIA4
1.9506P.LINC01353	1.9819P.IL19	1	1.9492P.PPFIA4
1.9506P.LINC01353	1.9820P.IL10	1	1.9492P.PPFIA4
1.9506P.LINC01353	1.9855P.C4BPB	7	1.9492P.PPFIA4
1.9506P.LINC01353	1.9859P.C4BPAP2	1	1.9492P.PPFIA4
1.9506P.LINC01353	1.9867P.CD55	6	1.9492P.PPFIA4
1.9506P.LINC01353	1.9886P.CD46P1	1	1.9492P.PPFIA4
1.9506P.LINC01353	1.9887P.CD46P1	1	1.9492P.PPFIA4
1.9506P.LINC01353	1.9894P.CD46	4	1.9492P.PPFIA4
1.9506P.LINC01353	1.9896P.CDCA4P4	1	1.9492P.PPFIA4
1.9506P.LINC01353	1.9905P.MIR29B2CHG	4	1.9492P.PPFIA4
1.9506P.LINC01353	1.9908P.CD34	4	1.9492P.PPFIA4
1.9506P.LINC01353	1.9915P.LINC02767	4	1.9492P.PPFIA4
1.9506P.LINC01353	1.9891P.ENSG00000285239	1	1.9492P.PPFIA4
1.9506P.LINC01353	1.9907P.MIR29B2CHG	1	1.9492P.PPFIA4
1.9506P.LINC01353	1.9909P.CD34	1	1.9492P.PPFIA4
1.9506P.LINC01353	1.9911P.CD34	1	1.9492P.PPFIA4
1.9506P.LINC01353	1.9942P.PLXNA2	25	1.9492P.PPFIA4
1.9506P.LINC01353	1.9996P.C1orf74	4	1.9492P.PPFIA4
1.9506P.LINC01353	1.9930P.ENSG00000287220	3	1.9492P.PPFIA4
1.9506P.LINC01353	1.9963P.MIR205	5	1.9492P.PPFIA4
1.9506P.LINC01353	1.9972P.ENSG00000224260	12	1.9492P.PPFIA4
1.9506P.LINC01353	1.9969P.ENSG00000287902	6	1.9492P.PPFIA4
1.9506P.LINC01353	1.9993P.ADORA2BP1	3	1.9492P.PPFIA4
1.9506P.LINC01353	1.9974P.CAMK1G	2	1.9492P.PPFIA4
1.9506P.LINC01353	1.9982P.LAMB3	8	1.9492P.PPFIA4
1.9506P.LINC01353	1.9978P.MIR4260	2	1.9492P.PPFIA4
1.9506P.LINC01353	1.9979P.MIR4260	2	1.9492P.PPFIA4
1.9506P.LINC01353	1.9985P.G0S2	4	1.9492P.PPFIA4
1.9506P.LINC01353	1.9986P.G0S2	2	1.9492P.PPFIA4
1.9506P.LINC01353	1.9988P.HSD11B1	4	1.9492P.PPFIA4
1.9506P.LINC01353	1.9992P.HSD11B1-AS1	2	1.9492P.PPFIA4
1.9506P.LINC01353	1.9990P.HSD11B1	2	1.9492P.PPFIA4
1.9506P.LINC01353	1.9999P.IRF6	2	1.9492P.PPFIA4
1.9506P.LINC01353	1.10002P.UTP25	4	1.9492P.PPFIA4
1.9506P.LINC01353	1.10039P.HHAT	5	1.9492P.PPFIA4
1.9506P.LINC01353	1.10013P.SYT14	10	1.9492P.PPFIA4
1.9506P.LINC01353	1.10020P.ENSG00000287343	7	1.9492P.PPFIA4
1.9506P.LINC01353	1.10034P.ST13P19	3	1.9492P.PPFIA4
1.9506P.LINC01353	1.10015P.SYT14	4	1.9492P.PPFIA4
1.9506P.LINC01353	1.10033P.ST13P19	1	1.9492P.PPFIA4
1.9506P.LINC01353	1.10043P.RNU5A-8P	2	1.9492P.PPFIA4
1.9506P.LINC01353	1.10119P.RCOR3	7	1.9492P.PPFIA4
1.9506P.LINC01353	1.10111P.KCNH1	4	1.9492P.PPFIA4
1.9506P.LINC01353	1.10117P.PRELID1P5	1	1.9492P.PPFIA4
1.9506P.LINC01353	1.10125P.TRAF5	2	1.9492P.PPFIA4
1.9506P.LINC01353	1.10131P.SLC30A1	4	1.9492P.PPFIA4
1.9506P.LINC01353	1.10127P.TRAF5	1	1.9492P.PPFIA4
1.10141P.NEK2-DT	1.10141P.NEK2-DT	2	1.10141P.NEK2-DT
1.10141P.NEK2-DT	1.10148P.ENSG00000226868	3	1.10141P.NEK2-DT
1.10141P.NEK2-DT	1.10155P.LPGAT1-AS1	13	1.10141P.NEK2-DT
1.10141P.NEK2-DT	1.10163P.ENSG00000233626	1	1.10141P.NEK2-DT
1.10141P.NEK2-DT	1.10164P.ENSG00000233626	8	1.10141P.NEK2-DT
1.10141P.NEK2-DT	1.10171P.INTS7	9	1.10141P.NEK2-DT
1.10141P.NEK2-DT	1.10204P.ENSG00000287445	7	1.10141P.NEK2-DT
1.10141P.NEK2-DT	1.10213P.ENSG00000286213	1	1.10141P.NEK2-DT
1.10141P.NEK2-DT	1.10218P.ENSG00000288007	5	1.10141P.NEK2-DT
1.10141P.NEK2-DT	1.10219P.ATF3	2	1.10141P.NEK2-DT
1.10141P.NEK2-DT	1.10223P.ATF3	6	1.10141P.NEK2-DT
1.10141P.NEK2-DT	1.10224P.ATF3	2	1.10141P.NEK2-DT
1.10141P.NEK2-DT	1.10225P.ENSG00000235862	2	1.10141P.NEK2-DT
1.10141P.NEK2-DT	1.10227P.LINC02773	7	1.10141P.NEK2-DT
1.10141P.NEK2-DT	1.10236P.NSL1	5	1.10141P.NEK2-DT
1.10141P.NEK2-DT	1.10242P.ENSG00000236905	2	1.10141P.NEK2-DT
1.10141P.NEK2-DT	1.10246P.FLVCR1	8	1.10141P.NEK2-DT
1.10173P.RPL21P28	1.10173P.RPL21P28	4	1.10141P.NEK2-DT
1.10173P.RPL21P28	1.10175P.MIR3122	3	1.10141P.NEK2-DT
1.10325P.PROX1-AS1	1.10325P.PROX1-AS1	23	1.10141P.NEK2-DT
1.10325P.PROX1-AS1	1.10326P.PROX1	53	1.10141P.NEK2-DT
1.10325P.PROX1-AS1	1.10329P.ENSG00000272167	3	1.10141P.NEK2-DT
1.10325P.PROX1-AS1	1.10315P.ENSG00000228255	1	1.10141P.NEK2-DT
1.10505P.MIR664A	1.10505P.MIR664A	2	1.10505P.MIR664A
1.10505P.MIR664A	1.10516P.RAB3GAP2	16	1.10505P.MIR664A
1.10505P.MIR664A	1.10506P.SNX2P1	2	1.10505P.MIR664A
1.10505P.MIR664A	1.10540P.LINC02779	18	1.10505P.MIR664A
1.10505P.MIR664A	1.10544P.MARK1	23	1.10505P.MIR664A
1.10505P.MIR664A	1.10576P.MTARC1	1	1.10505P.MIR664A
1.10505P.MIR664A	1.10507P.ENSG00000270708	2	1.10505P.MIR664A
1.10505P.MIR664A	1.10572P.MTARC2	4	1.10505P.MIR664A
1.10505P.MIR664A	1.10508P.ENSG00000270708	3	1.10505P.MIR664A
1.10505P.MIR664A	1.10513P.MORF4L1P1	3	1.10505P.MIR664A
1.10505P.MIR664A	1.10514P.MORF4L1P1	3	1.10505P.MIR664A
1.10505P.MIR664A	1.10515P.AURKAP1	3	1.10505P.MIR664A
1.10505P.MIR664A	1.10520P.XRCC6P3	3	1.10505P.MIR664A
1.10505P.MIR664A	1.10549P.RN7SL464P	1	1.10505P.MIR664A
1.10505P.MIR664A	1.10557P.HDAC1P2	1	1.10505P.MIR664A
1.10505P.MIR664A	1.10566P.C1orf115	1	1.10505P.MIR664A
1.10505P.MIR664A	1.10525P.ENSG00000226927	1	1.10505P.MIR664A
1.10505P.MIR664A	1.10526P.ENSG00000226927	1	1.10505P.MIR664A
1.10505P.MIR664A	1.10536P.ENSG00000234863	1	1.10505P.MIR664A
1.10505P.MIR664A	1.10535P.RPL7AP81	1	1.10505P.MIR664A
1.10505P.MIR664A	1.10538P.PRELID3BP1	1	1.10505P.MIR664A
1.10505P.MIR664A	1.10556P.HDAC1P2	1	1.10505P.MIR664A
1.10609P.DUSP10	1.10609P.DUSP10	19	1.10579P.HLX-AS1
1.10609P.DUSP10	1.10619P.LINC01655	3	1.10579P.HLX-AS1
1.10609P.DUSP10	1.10654P.QRSL1P2	2	1.10579P.HLX-AS1
1.10609P.DUSP10	1.10666P.ENSG00000226643	1	1.10579P.HLX-AS1
1.10609P.DUSP10	1.10673P.MIA3	1	1.10579P.HLX-AS1
1.10609P.DUSP10	1.10675P.MIA3	2	1.10579P.HLX-AS1
1.10609P.DUSP10	1.10667P.CICP13	2	1.10579P.HLX-AS1
1.10609P.DUSP10	1.10677P.ENSG00000272750	1	1.10579P.HLX-AS1
1.10679P.AIDA	1.10679P.AIDA	4	1.10579P.HLX-AS1
1.10679P.AIDA	1.10682P.FAM177B	5	1.10579P.HLX-AS1
1.10679P.AIDA	1.10685P.ENSG00000287684	2	1.10579P.HLX-AS1
1.10716P.TLR5	1.10716P.TLR5	11	1.10579P.HLX-AS1
1.10716P.TLR5	1.10736P.SUSD4	11	1.10579P.HLX-AS1
1.10716P.TLR5	1.10750P.CAPN8	11	1.10579P.HLX-AS1
1.10716P.TLR5	1.10720P.ENSG00000226601	1	1.10579P.HLX-AS1
1.10753P.CAPN2	1.10753P.CAPN2	3	1.10579P.HLX-AS1
1.10753P.CAPN2	1.10755P.CAPN2	4	1.10579P.HLX-AS1
1.10753P.CAPN2	1.10781P.ENSG00000290989	3	1.10579P.HLX-AS1
1.10773P.TP53BP2	1.10773P.TP53BP2	4	1.10579P.HLX-AS1
1.10773P.TP53BP2	1.10774P.PHB1P11	1	1.10579P.HLX-AS1
1.10773P.TP53BP2	1.10775P.ACTBP11	1	1.10579P.HLX-AS1
1.10785P.FBXO28	1.10785P.FBXO28	2	1.10579P.HLX-AS1
1.10785P.FBXO28	1.10792P.DEGS1	11	1.10579P.HLX-AS1
1.10785P.FBXO28	1.10796P.ENSG00000232628	1	1.10579P.HLX-AS1
1.10785P.FBXO28	1.10797P.ENSG00000237101	1	1.10579P.HLX-AS1
1.10785P.FBXO28	1.10798P.ENSG00000237101	1	1.10579P.HLX-AS1
1.10785P.FBXO28	1.10804P.ENSG00000229742	1	1.10579P.HLX-AS1
1.10785P.FBXO28	1.10805P.NVL	1	1.10579P.HLX-AS1
1.10785P.FBXO28	1.10807P.CNIH4	1	1.10579P.HLX-AS1
1.10785P.FBXO28	1.10815P.WDR26	2	1.10579P.HLX-AS1
1.10785P.FBXO28	1.10831P.CNIH3-AS2	2	1.10579P.HLX-AS1
1.10785P.FBXO28	1.10841P.ENSG00000286174	1	1.10579P.HLX-AS1
1.10785P.FBXO28	1.10843P.CNIH3-AS1	7	1.10579P.HLX-AS1
1.10785P.FBXO28	1.10844P.CNIH3-AS1	13	1.10579P.HLX-AS1
1.10785P.FBXO28	1.10854P.DNAH14	5	1.10579P.HLX-AS1
1.10858P.LBR	1.10858P.LBR	2	1.10858P.LBR
1.10858P.LBR	1.10896P.SRP9	11	1.10858P.LBR
1.10858P.LBR	1.10863P.LINC02765	6	1.10858P.LBR
1.10858P.LBR	1.10899P.EPHX1	5	1.10858P.LBR
1.10858P.LBR	1.10883P.ENAH	3	1.10858P.LBR
1.10858P.LBR	1.10916P.MIR6741	6	1.10858P.LBR
1.10858P.LBR	1.10869P.ENAH	1	1.10858P.LBR
1.10858P.LBR	1.10901P.EPHX1	6	1.10858P.LBR
1.10928P.H3-3A	1.10928P.H3-3A	4	1.10858P.LBR
1.10928P.H3-3A	1.10923P.ENSG00000289341	1	1.10858P.LBR
1.10928P.H3-3A	1.10945P.ACBD3	8	1.10858P.LBR
1.10928P.H3-3A	1.10929P.H3-3A	3	1.10858P.LBR
1.10928P.H3-3A	1.10935P.ENSG00000270598	1	1.10858P.LBR
1.10928P.H3-3A	1.10930P.LINC01703	2	1.10858P.LBR
1.10928P.H3-3A	1.10955P.ENSG00000275406	1	1.10858P.LBR
1.10986P.PSEN2	1.10986P.PSEN2	9	1.10961P.STUM
1.10986P.PSEN2	1.10987P.PSEN2	1	1.10961P.STUM
1.10986P.PSEN2	1.11025P.CDC42BPA	17	1.10961P.STUM
1.10986P.PSEN2	1.11034P.ENSG00000242757	10	1.10961P.STUM
1.10986P.PSEN2	1.11052P.ZNF678	5	1.10961P.STUM
1.10986P.PSEN2	1.10992P.COQ8A	12	1.10961P.STUM
1.10986P.PSEN2	1.11094P.MRPL55	6	1.10961P.STUM
1.10986P.PSEN2	1.11131P.ENSG00000279306	18	1.10961P.STUM
1.10986P.PSEN2	1.10994P.ENSG00000228525	1	1.10961P.STUM
1.10986P.PSEN2	1.10995P.ENSG00000233706	3	1.10961P.STUM
1.10986P.PSEN2	1.11012P.ENSG00000228625	2	1.10961P.STUM
1.10986P.PSEN2	1.11016P.ENSG00000228729	1	1.10961P.STUM
1.10986P.PSEN2	1.11019P.ENSG00000236636	1	1.10961P.STUM
1.10986P.PSEN2	1.11021P.ENSG00000287525	1	1.10961P.STUM
1.10986P.PSEN2	1.11033P.LINC01641	1	1.10961P.STUM
1.10986P.PSEN2	1.11024P.CDC42BPA	1	1.10961P.STUM
1.10986P.PSEN2	1.11065P.SNAP47	2	1.10961P.STUM
1.10986P.PSEN2	1.11067P.SNAP47-AS1	3	1.10961P.STUM
1.10986P.PSEN2	1.11079P.WNT9A	4	1.10961P.STUM
1.10986P.PSEN2	1.11093P.C1orf35	5	1.10961P.STUM
1.10986P.PSEN2	1.11070P.ENSG00000286389	1	1.10961P.STUM
1.10986P.PSEN2	1.11091P.ARF1	1	1.10961P.STUM
1.10986P.PSEN2	1.11100P.GUK1	1	1.10961P.STUM
1.10986P.PSEN2	1.11102P.IBA57-DT	1	1.10961P.STUM
1.10986P.PSEN2	1.11122P.TRIM11	1	1.10961P.STUM
1.10986P.PSEN2	1.11099P.ENSG00000227625	1	1.10961P.STUM
1.10986P.PSEN2	1.11048P.ENSG00000287205	1	1.10961P.STUM
[truncated: 19,015 more rows]

## Sheet: beta_stats
forest_id	chr	start	end	span (bp)	number_of_nodes	number_of_trees	number_of_trees_with_PPLoops	number_of_PPLoops	number_of_Enodes	number_of_shared.Enodes	category_of_tree.connection	corresponding.consensus.forest
1.10074P.ENSG00000279333	chr1	210363969	211286545	922577	71	6	6	7	65	51	both	1.9492P.PPFIA4
1.10131P.SLC30A1	chr1	211576959	211646947	69989	3	2	2	1	1	0	PP	1.9492P.PPFIA4
1.10141P.NEK2-DT	chr1	211674393	212448978	774586	28	12	9	8	16	9	both	1.10141P.NEK2-DT
1.10208P.LINC02771	chr1	212463109	213008905	545797	25	11	10	10	14	7	both	1.10141P.NEK2-DT
1.10325P.PROX1-AS1	chr1	213132478	214132506	1000029	20	3	2	1	17	3	both	1.10141P.NEK2-DT
1.10507P.ENSG00000270708	chr1	220169725	220784710	614986	43	17	17	28	26	12	both	1.10505P.MIR664A
1.10609P.DUSP10	chr1	221466655	223107776	1641122	63	14	10	10	49	21	both	1.10579P.HLX-AS1
1.10714P.TLR5	chr1	223130830	223990829	860000	32	8	6	5	24	21	both	1.10579P.HLX-AS1
1.10773P.TP53BP2	chr1	223843407	223884795	41389	3	2	2	1	1	0	PP	1.10579P.HLX-AS1
1.10785P.FBXO28	chr1	223760288	224928662	1168375	25	9	7	8	16	3	both	1.10579P.HLX-AS1
1.10858P.LBR	chr1	225424355	226324325	899971	53	19	15	20	34	15	both	1.10858P.LBR
1.10986P.PSEN2	chr1	226628554	230311391	3682838	149	53	51	88	96	41	both	1.10961P.STUM
1.11313P.PGBD5	chr1	230339913	230420956	81044	4	2	2	1	2	0	PP	1.10961P.STUM
1.11319P.COG2	chr1	230641198	231225773	584576	10	4	0	0	6	6	shared_E	1.10961P.STUM
1.11341P.C1orf198	chr1	230800730	231244309	443580	13	6	6	5	7	0	PP	1.10961P.STUM
1.11369P.EXOC8	chr1	231335744	231625892	290149	19	5	5	4	14	7	both	1.10961P.STUM
1.11427P.SIPA1L2	chr1	231847465	233251175	1403711	83	15	14	18	68	33	both	1.11406P.ENSG00000286071
1.1153P.CROCCP3	chr1	16484061	17051111	567051	29	15	10	12	14	10	both	1.944P.PRDM2
1.11699P.MIR4753	chr1	233326247	235453685	2127439	135	45	40	97	90	55	both	1.11406P.ENSG00000286071
1.116P.FAAP20	chr1	2189244	3425435	1236192	37	17	17	39	20	13	both	1.114P.ENSG00000271806
1.11732P.B3GALNT2	chr1	235488961	235969723	480763	42	13	13	15	29	12	both	1.11406P.ENSG00000286071
1.11793P.ENSG00000286142	chr1	236094344	237559484	1465141	44	12	11	26	32	25	both	1.11790P.ENSG00000235371
1.11958P.FMN2	chr1	240038928	240691985	653058	33	9	9	11	24	8	both	1.11958P.FMN2
1.12046P.RGS7	chr1	240866049	241494638	628590	17	3	0	0	14	10	shared_E	1.12001P.RFKP1
1.12077P.CEP170	chr1	243217510	243286816	69307	6	2	2	1	4	0	PP	1.12071P.PLD5
1.12105P.AKT3	chr1	243558076	244045713	487638	6	3	3	2	3	0	PP	1.12071P.PLD5
1.12150P.ENSG00000287601	chr1	244641602	245089502	447901	25	7	7	10	18	10	both	1.12071P.PLD5
1.12191P.KIF26B	chr1	245152999	246490897	1337899	18	2	0	0	16	1	shared_E	1.12071P.PLD5
1.12249P.CNST	chr1	246549295	246722376	173082	5	2	0	0	3	1	shared_E	1.12071P.PLD5
1.1225P.ARHGEF10L	chr1	17422842	17612885	190044	10	3	2	1	7	3	both	1.944P.PRDM2
1.12269P.AHCTF1	chr1	246915281	247336234	420954	6	4	4	5	2	0	PP	1.12269P.AHCTF1
1.12291P.MIR3124	chr1	248817629	248913490	95862	7	5	5	7	2	1	both	1.12269P.AHCTF1
1.1241P.ACTL8	chr1	17636583	18586091	949509	29	2	0	0	27	2	shared_E	1.944P.PRDM2
1.1291P.MIR1290	chr1	18879798	22651504	3771707	257	89	74	96	168	105	both	1.944P.PRDM2
1.171P.PRDM16	chr1	2997338	3361609	364272	13	6	5	4	7	2	both	1.114P.ENSG00000271806
1.1739P.HNRNPR	chr1	23292523	23741511	448989	15	10	10	9	5	1	both	1.1722P.LUZP1
1.1792P.GALE	chr1	23776768	23972354	195587	17	12	12	16	5	1	both	1.1722P.LUZP1
1.1865P.NIPAL3	chr1	24135765	26435988	2300224	96	42	40	61	54	31	both	1.1722P.LUZP1
1.2057P.RPS6KA1	chr1	26499325	26864263	364939	21	7	6	8	14	8	both	1.1722P.LUZP1
1.207P.ARHGEF16	chr1	3451783	3467658	15876	3	2	2	1	1	0	PP	1.114P.ENSG00000271806
1.2102P.GPATCH3	chr1	26606923	30717100	4110178	186	66	57	89	120	53	both	1.1722P.LUZP1
1.2439P.ENSG00000237329	chr1	30929175	31152047	222873	13	3	2	1	10	7	both	1.1722P.LUZP1
1.2472P.LINC01226	chr1	31464785	31516954	52170	7	5	5	4	2	0	PP	1.1722P.LUZP1
1.2497P.MIR4254	chr1	31631347	32020837	389491	10	5	5	5	5	2	both	1.1722P.LUZP1
1.2544P.KPNA6	chr1	32051136	33471386	1420251	80	42	40	62	38	22	both	1.1722P.LUZP1
1.269P.ENSG00000284616	chr1	5295641	5309274	13634	3	2	0	0	1	1	shared_E	1.229P.LINC01346
1.2720P.ENSG00000284773	chr1	34848369	35814026	965658	28	15	15	16	13	3	both	1.1722P.LUZP1
1.2807P.ENSG00000271914	chr1	35881560	40702564	4821005	181	75	66	98	106	56	both	1.1722P.LUZP1
1.3085P.Y_RNA	chr1	39841784	39973415	131632	7	3	0	0	4	1	shared_E	1.1722P.LUZP1
1.3096P.MFSD2A	chr1	39932875	39953876	21002	3	2	2	1	1	0	PP	1.1722P.LUZP1
1.3219P.RPL36AP9	chr1	41263604	42765680	1502077	61	23	23	40	38	20	both	1.1722P.LUZP1
1.323P.RPL22	chr1	6138737	6231483	92747	4	3	3	2	1	0	PP	1.314P.KCNAB2
1.3340P.ENSG00000288955	chr1	42920778	44672722	1751945	97	34	29	42	63	43	both	1.1722P.LUZP1
1.340P.PLEKHG5	chr1	6481657	6631998	150342	12	9	8	8	3	1	both	1.314P.KCNAB2
1.3507P.RNU5D-1	chr1	44683953	46714568	2030616	134	52	50	99	82	35	both	1.1722P.LUZP1
1.365P.CAMTA1	chr1	6782098	7649765	867668	29	4	0	0	25	23	shared_E	1.314P.KCNAB2
1.3768P.CMPK1	chr1	47312283	47331590	19308	4	2	2	1	2	0	PP	1.1722P.LUZP1
1.3837P.ENSG00000286597	chr1	48529454	50347346	1817893	84	11	10	20	73	32	both	1.3837P.ENSG00000286597
1.3953P.CDKN2C	chr1	50374692	53218721	2844030	130	48	44	58	82	35	both	1.3952P.CDKN2C
1.3988P.EPS15	chr1	51419865	51788742	368878	4	2	2	1	2	0	PP	1.3952P.CDKN2C
1.3P.ENSG00000290784	chr1	776876	1905760	1128885	86	52	47	73	34	23	both	1.1P.LINC01409
1.4174P.YIPF1	chr1	53850408	54830460	980053	69	28	24	39	41	22	both	1.4174P.YIPF1
1.4280P.ENSG00000233271	chr1	54942297	54996551	54255	6	2	2	1	4	0	PP	1.4174P.YIPF1
1.429P.VAMP3	chr1	7678357	7803120	124764	6	3	2	1	3	2	both	1.314P.KCNAB2
1.4300P.USP24	chr1	55131135	59844614	4713480	114	25	21	30	89	43	both	1.4174P.YIPF1
1.4329P.LINC01767	chr1	56392895	56524528	131634	3	2	2	1	1	0	PP	1.4174P.YIPF1
1.438P.PARK7	chr1	7959836	8984213	1024378	87	29	26	44	58	41	both	1.314P.KCNAB2
1.4599P.RN7SL475P	chr1	59964122	61863469	1899348	31	9	9	10	22	3	both	1.4174P.YIPF1
1.4701P.RN7SL180P	chr1	61922541	62067623	145083	9	2	2	1	7	0	PP	1.4697P.LAMTOR5P1
1.4742P.ITGB3BP	chr1	62807914	65418955	2611042	34	16	15	16	18	11	both	1.4722P.ENSG00000270549
1.4746P.PGM1	chr1	63589682	64239312	649631	49	12	8	8	37	29	both	1.4722P.ENSG00000270549
1.4900P.PDE4B	chr1	66270010	66435672	165663	9	2	0	0	7	2	shared_E	1.4900P.PDE4B
1.4905P.SGIP1	chr1	66530887	66623851	92965	7	2	0	0	5	1	shared_E	1.4905P.SGIP1
1.4912P.DYNLT5	chr1	66750495	67137576	387082	12	4	2	1	8	5	both	1.4912P.DYNLT5
1.4944P.LINC01702	chr1	67520850	68375132	854283	34	11	9	10	23	8	both	1.4912P.DYNLT5
1.5037P.HHLA3	chr1	70203508	71079128	875621	16	9	8	7	7	3	both	1.5023P.LRRC40
1.5108P.ACADM	chr1	75229900	75785082	555183	3	2	2	1	1	0	PP	1.5096P.LRRC53
1.5122P.ST6GALNAC5	chr1	76146268	77130008	983741	20	3	2	1	17	6	both	1.5114P.ST6GALNAC3
1.5155P.PIGK	chr1	77150432	77977477	827046	27	6	6	7	21	9	both	1.5155P.PIGK
1.5245P.TTLL7	chr1	83909466	84742386	832921	49	18	17	27	31	16	both	1.5245P.TTLL7
1.5352P.SYDE2	chr1	84852840	85705708	852869	11	4	3	2	7	2	both	1.5245P.TTLL7
1.5393P.ODF2L	chr1	86389539	87078245	688707	21	6	3	2	15	9	both	1.5245P.TTLL7
1.5464P.GTF2B	chr1	88682080	88896844	214765	3	2	2	1	1	0	PP	1.5452P.PKN2
1.5469P.RBMXL1	chr1	88990183	89993686	1003504	22	8	6	4	14	7	both	1.5469P.RBMXL1
1.5552P.ZNF644	chr1	90774404	91020319	245916	10	2	2	1	8	0	PP	1.5552P.ZNF644
1.5560P.HFM1	chr1	91277323	91948827	671505	58	9	8	7	49	35	both	1.5552P.ZNF644
1.5655P.CCDC18	chr1	92840917	93877599	1036683	38	12	12	23	26	10	both	1.5639P.ENSG00000207022
1.5766P.ARHGAP29	chr1	94060086	94456781	396696	7	3	0	0	4	2	shared_E	1.5639P.ENSG00000207022
1.5925P.ENSG00000288826	chr1	99799832	101293248	1493417	33	11	9	8	22	4	both	1.5925P.ENSG00000288826
1.594P.SPSB1	chr1	9232554	10410925	1178372	60	24	23	37	36	14	both	1.314P.KCNAB2
1.5992P.PRMT6	chr1	107053646	107754826	701181	10	2	0	0	8	8	shared_E	1.5992P.PRMT6
1.6040P.VAV3-AS1	chr1	107765005	110485202	2720198	135	56	46	78	79	42	both	1.5992P.PRMT6
1.6240P.KCNA2	chr1	110522416	110774645	252230	19	5	5	4	14	6	both	1.6240P.KCNA2
1.6253P.DRAM2	chr1	111138562	111202217	63656	5	3	3	2	2	0	PP	1.6253P.DRAM2
1.6278P.RNU6-792P	chr1	111446468	111988315	541848	24	9	9	10	15	7	both	1.6253P.DRAM2
1.6353P.ST7L	chr1	112392921	112703770	310850	13	8	8	8	5	0	PP	1.6253P.DRAM2
1.6376P.LRIG2	chr1	112712389	115097545	2385157	44	21	18	28	23	14	both	1.6253P.DRAM2
1.6566P.NHLH2	chr1	115826072	115980505	154434	5	2	0	0	3	3	shared_E	1.6253P.DRAM2
1.6586P.LINC01779	chr1	116113328	116502824	389497	23	11	11	20	12	4	both	1.6253P.DRAM2
1.6699P.MAN1A2	chr1	117076233	117927467	851235	35	8	4	3	27	16	both	1.6253P.DRAM2
1.6848P.MIR6736	chr1	145822103	146003508	181406	19	11	11	27	8	5	both	1.6830P.PDZK1
1.6878P.PRKAB2	chr1	147155575	147892234	736660	33	12	12	15	21	17	both	1.6878P.PRKAB2
1.6933P.RNVU1-3	chr1	148387347	148521596	134250	9	6	5	4	3	2	both	1.6927P.RNVU1-1
1.6941P.H2BC19P	chr1	149842738	151874589	2031852	130	65	64	126	65	22	both	1.6941P.H2BC19P
1.7011P.TARS2	chr1	150483991	150535778	51788	3	2	2	1	1	0	PP	1.6941P.H2BC19P
1.7202P.FLG-AS1	chr1	152039311	152440574	401264	14	6	5	5	8	5	both	1.6941P.H2BC19P
1.721P.PEX14	chr1	10445941	12614749	2168809	120	42	34	41	78	37	both	1.314P.KCNAB2
1.7247P.ENSG00000238279	chr1	153505612	156943299	3437688	247	131	129	308	116	56	both	1.6941P.H2BC19P
1.7649P.ETV3	chr1	157023915	157144154	120240	7	5	5	7	2	0	PP	1.6941P.H2BC19P
1.7702P.VSIG8	chr1	159159241	160079753	920513	18	12	12	18	6	2	both	1.6941P.H2BC19P
1.7729P.IGSF8	chr1	160084273	160338259	253987	13	8	8	10	5	3	both	1.6941P.H2BC19P
1.7749P.SUMO1P3	chr1	160304442	160326327	21886	3	2	0	0	1	1	shared_E	1.6941P.H2BC19P
1.7786P.F11R	chr1	160995063	161747068	752006	35	23	23	46	12	5	both	1.6941P.H2BC19P
1.7841P.HSPA6	chr1	161523310	161791237	267928	6	2	2	1	4	0	PP	1.6941P.H2BC19P
1.7874P.UHMK1	chr1	162064761	162496928	432168	3	2	2	1	1	0	PP	1.6941P.H2BC19P
1.7876P.UAP1-DT	chr1	162559109	162804758	245650	12	3	2	1	9	3	both	1.6941P.H2BC19P
1.7895P.CCDC190	chr1	162851714	163328946	477233	20	6	6	6	14	8	both	1.7895P.CCDC190
1.7965P.PBX1	chr1	164228372	164784431	556060	17	8	8	10	9	4	both	1.7965P.PBX1
1.8004P.RXRG	chr1	165323693	165924661	600969	35	11	11	19	24	7	both	1.8004P.RXRG
1.8053P.POGK	chr1	166836802	167551950	715149	22	9	8	7	13	7	both	1.8004P.RXRG
1.8096P.MPC2	chr1	167709828	168073910	364083	7	4	4	3	3	0	PP	1.8004P.RXRG
1.8117P.ANKRD36BP1	chr1	168239968	168564404	324437	6	4	4	3	2	0	PP	1.8004P.RXRG
1.8142P.ENSG00000228697	chr1	168177484	169540832	1363349	54	16	11	9	38	14	both	1.8004P.RXRG
1.8288P.PRRC2C	chr1	171242225	172391385	1149161	24	7	6	6	17	4	both	1.8004P.RXRG
1.8331P.PIGC	chr1	172439564	172606479	166916	13	4	3	2	9	5	both	1.8004P.RXRG
1.8357P.SLC25A38P1	chr1	172744169	175021949	2277781	55	18	17	20	37	13	both	1.8004P.RXRG
1.8572P.ENSG00000276563	chr1	177980211	178302574	322364	10	3	2	1	7	1	both	1.8570P.SEC16B
1.8608P.C1orf220	chr1	178523649	180479444	1955796	59	19	19	22	40	10	both	1.8570P.SEC16B
1.8739P.ACBD6	chr1	180500767	181415324	914558	63	16	15	15	47	40	both	1.8570P.SEC16B
1.8844P.ENSG00000232309	chr1	182087000	182876715	789716	33	13	13	17	20	11	both	1.8830P.CACNA1E
1.8901P.KRT18P28	chr1	182955319	184699008	1743690	60	19	18	20	41	18	both	1.8830P.CACNA1E
1.9039P.EDEM3	chr1	184705115	186964111	2258997	27	7	7	5	20	10	both	1.8830P.CACNA1E
1.9147P.RGS1	chr1	192484875	193171103	686229	24	10	9	10	14	5	both	1.9147P.RGS1
1.9307P.CAMSAP2	chr1	200665149	200751486	86338	4	2	2	1	2	0	PP	1.9492P.PPFIA4
1.9339P.TMEM9	chr1	201123602	201186957	63356	5	4	4	3	1	0	PP	1.9492P.PPFIA4
1.9369P.CSRP1	chr1	201477746	202142306	664561	55	24	23	31	31	22	both	1.9492P.PPFIA4
1.9455P.PPP1R12B	chr1	202458008	202730246	272239	6	3	2	1	3	2	both	1.9492P.PPFIA4
1.9476P.KDM5B	chr1	202749785	202997750	247966	13	8	7	6	5	1	both	1.9492P.PPFIA4
1.9506P.LINC01353	chr1	203023996	205958707	2934712	152	67	57	117	85	61	both	1.9492P.PPFIA4
1.9789P.MIR6769B	chr1	206475511	209205791	2730281	92	32	30	50	60	29	both	1.9492P.PPFIA4
1.995P.TMEM51	chr1	15116465	16366358	1249894	76	40	40	61	36	20	both	1.944P.PRDM2
1.9979P.MIR4260	chr1	209558342	209731462	173121	7	5	5	6	2	1	both	1.9492P.PPFIA4
1.9996P.C1orf74	chr1	209756971	210341633	584663	41	12	5	3	29	25	both	1.9492P.PPFIA4
10.1078P.NEBL-AS1	chr10	20853956	23110867	2256912	67	17	16	35	50	12	both	10.691P.ENSG00000273474
10.1210P.C10orf67-AS1	chr10	23321251	23498272	177022	5	2	2	1	3	1	both	10.691P.ENSG00000273474
10.124P.PFKP	chr10	3066772	3164175	97404	5	4	0	0	1	1	shared_E	10.1P.ZMYND11
10.1297P.RNA5SP305	chr10	24599411	25680760	1081350	44	11	9	16	33	18	both	10.691P.ENSG00000273474
10.1359P.HIRAP1	chr10	25691272	26554797	863526	70	5	3	2	65	42	both	10.691P.ENSG00000273474
10.141P.ENSG00000288566	chr10	3188674	4768724	1580051	69	18	17	19	51	19	both	10.1P.ZMYND11
10.1461P.ABI1	chr10	26694700	26858390	163691	6	2	2	1	4	0	PP	10.691P.ENSG00000273474
10.1470P.ANKRD26	chr10	27039230	29515914	2476685	59	18	13	9	41	16	both	10.691P.ENSG00000273474
10.1747P.ZNF438	chr10	30719232	33150054	2430823	80	20	20	29	60	19	both	10.691P.ENSG00000273474
10.1906P.ENSG00000238258	chr10	33201407	33289504	88098	6	3	0	0	3	1	shared_E	10.691P.ENSG00000273474
10.1923P.ENSG00000273012	chr10	33192470	34653841	1461372	17	2	2	1	15	1	both	10.691P.ENSG00000273474
10.2075P.RPS12P16	chr10	34670343	35054955	384613	9	2	0	0	7	1	shared_E	10.691P.ENSG00000273474
10.2114P.ENSG00000230534	chr10	35125266	35217952	92687	6	4	3	2	2	1	both	10.691P.ENSG00000273474
10.2122P.RNU6-794P	chr10	35232247	35567649	335403	15	4	4	3	11	6	both	10.691P.ENSG00000273474
10.2172P.ZNF33A	chr10	37847139	38401603	554465	10	6	6	9	4	0	PP	10.2172P.ZNF33A
10.2180P.LINC00839	chr10	42474873	42781360	306488	5	3	3	2	2	0	PP	10.2180P.LINC00839
10.2195P.RNU6-885P	chr10	42787242	45725803	2938562	49	24	22	31	25	12	both	10.2180P.LINC00839
10.2405P.ENSG00000279863	chr10	50255679	50618579	362901	25	8	8	8	17	4	both	10.2392P.FAM21EP
10.2445P.ENSG00000229711	chr10	50799609	50888990	89382	5	2	0	0	3	2	shared_E	10.2392P.FAM21EP
10.2498P.MRPS35P3	chr10	57683285	57977982	294698	7	2	2	1	5	0	PP	10.2494P.ENSG00000223841
10.2565P.PHYHIPL	chr10	58928972	59191236	262265	8	2	2	1	6	0	PP	10.2505P.TPT1P10
10.2573P.ENSG00000236556	chr10	58781795	60047045	1265251	47	7	6	5	40	13	both	10.2505P.TPT1P10
10.2661P.RHOBTB1	chr10	60809491	63136196	2326706	61	10	8	7	51	20	both	10.2650P.ANK3
10.2775P.TATDN1P1	chr10	63153763	63717687	563925	45	10	8	11	35	23	both	10.2650P.ANK3
10.2857P.ENSG00000289325	chr10	66523354	68682350	2158997	66	18	17	32	48	20	both	10.2855P.ENSG00000277056
10.2944P.TET1	chr10	68398786	68898913	500128	12	8	8	9	4	0	PP	10.2855P.ENSG00000277056
10.3035P.AIFM2	chr10	70104989	70402982	297994	17	9	8	6	8	4	both	10.3028P.MACROH2A2
10.3090P.SGPL1	chr10	70543531	71284742	741212	19	6	6	5	13	4	both	10.3028P.MACROH2A2
10.3151P.CDH23	chr10	71384031	73808317	2424287	90	38	31	44	52	34	both	10.3028P.MACROH2A2
10.3236P.MIR4676	chr10	72702753	72735027	32275	5	2	0	0	3	1	shared_E	10.3028P.MACROH2A2
10.3327P.CAMK2G	chr10	73834156	75232978	1398823	101	24	20	35	77	38	both	10.3028P.MACROH2A2
10.358P.ENSG00000291045	chr10	4807718	5974653	1166936	40	19	14	10	21	11	both	10.1P.ZMYND11
10.3878P.PLAC9	chr10	75259683	80213089	4953407	212	43	30	34	169	109	both	10.3028P.MACROH2A2
10.3896P.PRXL2A	chr10	80399163	80507940	108778	5	2	2	1	3	0	PP	10.3028P.MACROH2A2
10.3937P.ENSG00000287475	chr10	86398770	86580612	181843	4	2	2	1	2	2	both	10.3937P.ENSG00000287475
10.3965P.BMPR1A	chr10	86709137	86918922	209786	9	2	2	1	7	4	both	10.3937P.ENSG00000287475
10.3P.RNA5SP297	chr10	153446	1055303	901858	57	15	10	12	42	27	both	10.1P.ZMYND11
10.4000P.GLUD1	chr10	86969475	87104010	134536	3	2	2	1	1	0	PP	10.3937P.ENSG00000287475
10.4009P.MINPP1	chr10	87502678	87783696	281019	22	4	3	2	18	8	both	10.3937P.ENSG00000287475
10.4047P.PTEN	chr10	87830210	88834735	1004526	55	8	8	7	47	5	both	10.3937P.ENSG00000287475
10.4120P.STAMBPL1	chr10	88895052	88911973	16922	3	2	2	1	1	1	both	10.4120P.STAMBPL1
10.4123P.ACTA2-AS1	chr10	88934156	89642235	708080	32	15	14	18	17	12	both	10.4123P.ACTA2-AS1
10.4183P.ANKRD1	chr10	90907569	91243215	335647	15	4	3	2	11	5	both	10.4183P.ANKRD1
10.4219P.HECTD2	chr10	91286487	92583983	1297497	60	19	17	18	41	24	both	10.4219P.HECTD2
10.4368P.MYOF	chr10	93371755	93494501	122747	9	2	0	0	7	3	shared_E	10.4219P.HECTD2
10.4374P.FFAR4	chr10	93541150	94401289	860140	25	7	7	6	18	8	both	10.4219P.HECTD2
10.4447P.ENSG00000274691	chr10	95168259	95602456	434198	10	4	0	0	6	5	shared_E	10.4447P.ENSG00000274691
10.446P.RBM17	chr10	6085666	6408092	322427	8	4	0	0	4	4	shared_E	10.1P.ZMYND11
10.4513P.ZNF518A	chr10	95697514	96134472	436959	6	4	4	3	2	0	PP	10.4447P.ENSG00000274691
10.4540P.NPM1P26	chr10	96523862	96951751	427890	17	6	6	7	11	3	both	10.4535P.TLL2
10.4589P.SLIT1-AS1	chr10	97037158	97227645	190488	22	4	4	5	18	12	both	10.4535P.TLL2
10.4609P.FRAT1	chr10	97277282	97339878	62597	3	2	2	1	1	0	PP	10.4535P.TLL2
10.4618P.ENSG00000231970	chr10	97392971	97639673	246703	23	9	7	7	14	11	both	10.4535P.TLL2
10.4655P.MARVELD1	chr10	97676185	98039483	363299	6	3	3	2	3	0	PP	10.4535P.TLL2
10.4659P.SFRP5	chr10	97752688	97871724	119037	11	4	4	3	7	6	both	10.4535P.TLL2
10.4719P.HPS1-AS1	chr10	98321085	100184296	1863212	23	7	7	8	16	8	both	10.4535P.TLL2
10.4811P.CHUK-DT	chr10	100228037	100954033	725997	4	2	2	1	2	0	PP	10.4535P.TLL2
10.4818P.BLOC1S2	chr10	100271727	100875887	604161	25	9	7	6	16	11	both	10.4535P.TLL2
10.4857P.LZTS2	chr10	100958000	101009845	51846	4	2	2	1	2	0	PP	10.4535P.TLL2
10.4875P.ENSG00000225208	chr10	101307553	101404268	96716	9	3	0	0	6	3	shared_E	10.4875P.ENSG00000225208
10.4892P.POLL	chr10	101209105	101781209	572105	9	3	0	0	6	6	shared_E	10.4892P.POLL
10.4912P.KCNIP2	chr10	101808921	104347658	2538738	162	70	64	129	92	47	both	10.4535P.TLL2
10.500P.ATP5F1C	chr10	7780203	9283293	1503091	5	2	2	1	3	1	both	10.485P.ENSG00000230121
10.511P.CELF2	chr10	11016382	11263120	246739	8	3	0	0	5	4	shared_E	10.511P.CELF2
10.5227P.XPNPEP1	chr10	109880085	112137741	2257657	82	18	17	16	64	22	both	10.5220P.RNU4-5P
10.531P.USP6NL	chr10	11512441	11754019	241579	11	4	4	3	7	2	both	10.526P.USP6NL
10.5448P.CASP7	chr10	113677883	114097105	419223	8	3	0	0	5	3	shared_E	10.5220P.RNU4-5P
10.5532P.ENSG00000229668	chr10	114295096	115142184	847089	68	13	12	12	55	26	both	10.5220P.RNU4-5P
10.5656P.HSPA12A	chr10	116673456	117177512	504057	26	3	2	1	23	9	both	10.5633P.RNU6-1090P
10.567P.UPF2	chr10	12040197	13585975	1545779	35	11	9	8	24	6	both	10.526P.USP6NL
10.5705P.ENSG00000277879	chr10	117213553	117387322	173770	11	2	2	1	9	5	both	10.5633P.RNU6-1090P
10.5734P.LINC02944	chr10	117490631	118460888	970258	5	2	2	1	3	0	PP	10.5734P.LINC02944
10.5740P.SLC25A18P1	chr10	118564658	119922856	1358199	55	19	17	24	36	17	both	10.5740P.SLC25A18P1
10.5937P.NSMCE4A	chr10	121970806	122109203	138398	3	2	2	1	1	0	PP	10.5845P.WDR11-DT
10.5959P.ENSG00000285973	chr10	121916178	122246044	329867	10	2	2	1	8	6	both	10.5845P.WDR11-DT
10.5976P.RNU6-728P	chr10	122264704	122574091	309388	16	5	5	3	11	6	both	10.5971P.BTBD16
10.6010P.PSTK	chr10	122952424	123018810	66387	8	3	2	1	5	1	both	10.6000P.CUZD1
10.6024P.BUB3	chr10	123153424	123372631	219208	8	2	2	1	6	0	PP	10.6000P.CUZD1
10.6041P.ENSG00000288757	chr10	123984213	124458299	474087	7	3	2	1	4	1	both	10.6000P.CUZD1
10.6073P.ENSG00000278831	chr10	124502607	124827400	324794	21	3	3	2	18	5	both	10.6000P.CUZD1
10.6098P.ENSG00000249456	chr10	124915352	125893481	978130	31	14	13	16	17	11	both	10.6000P.CUZD1
10.6237P.ENSG00000232935	chr10	127010418	127547702	537285	3	2	0	0	1	1	shared_E	10.6000P.CUZD1
10.6273P.EBF3-AS1	chr10	128261981	131782689	3520709	13	5	3	3	8	3	both	10.6273P.EBF3-AS1
10.6350P.ENSG00000277959	chr10	131895748	131968349	72602	3	2	2	1	1	0	PP	10.6273P.EBF3-AS1
10.6360P.JAKMIP3	chr10	131980236	132043308	63073	3	2	2	1	1	0	PP	10.6273P.EBF3-AS1
10.6370P.DPYSL4	chr10	132183359	132199586	16228	3	2	2	1	1	0	PP	10.6273P.EBF3-AS1
10.6380P.STK32C	chr10	132178922	132637490	458569	27	7	6	6	20	8	both	10.6273P.EBF3-AS1
10.6434P.RPL5P28	chr10	133137657	133612034	474378	20	12	11	13	8	4	both	10.6273P.EBF3-AS1
10.744P.FAM107B	chr10	14488603	15365019	876417	34	16	15	20	18	8	both	10.691P.ENSG00000273474
10.885P.HACD1	chr10	17606086	18667216	1061131	55	11	10	15	44	14	both	10.691P.ENSG00000273474
11.1006P.INSC	chr11	15100295	15208021	107727	5	2	0	0	3	3	shared_E	11.935P.RRAS2
11.1021P.ENSG00000254789	chr11	15286493	16737060	1450568	83	13	0	0	70	64	shared_E	11.1020P.ENSG00000254695
11.104P.TOLLIP	chr11	1193442	1570880	377439	17	8	8	10	9	5	both	11.2P.RIC8A
11.1151P.PLEKHA7	chr11	16780016	17541436	761421	32	10	9	7	22	10	both	11.1020P.ENSG00000254695
11.1208P.MYOD1	chr11	17718805	18731672	1012868	28	17	16	20	11	3	both	11.1020P.ENSG00000254695
11.1318P.MIR4486	chr11	19071896	20608146	1536251	52	14	12	14	38	29	both	11.1299P.ZDHHC13
11.1396P.SLC17A6-DT	chr11	22333767	22827809	494043	19	6	6	9	13	6	both	11.1396P.SLC17A6-DT
11.140P.ENSG00000229512	chr11	1649510	2878490	1228981	54	28	28	54	26	12	both	11.2P.RIC8A
11.1440P.BBOX1-AS1	chr11	27172044	27505283	333240	12	4	3	2	8	2	both	11.1424P.MUC15
11.1500P.DCDC1	chr11	30983522	32174917	1191396	70	9	8	7	61	19	both	11.1500P.DCDC1
11.1602P.QSER1	chr11	32828285	33770784	942500	29	10	10	12	19	4	both	11.1500P.DCDC1
11.1705P.LMO2	chr11	33795147	34395734	600588	27	6	6	6	21	6	both	11.1500P.DCDC1
11.1777P.LINC02707	chr11	34482734	36506260	2023527	92	23	19	21	69	29	both	11.1500P.DCDC1
11.1954P.API5	chr11	43310650	43877448	566799	30	9	7	9	21	11	both	11.1954P.API5
11.2011P.EXT2	chr11	44095179	44916440	821262	14	6	6	5	8	3	both	11.2011P.EXT2
11.2044P.TP53I11	chr11	44923737	47640480	2716744	149	60	56	83	89	61	both	11.2011P.EXT2
11.2077P.LINC02687	chr11	45368893	45779092	410200	4	3	3	2	1	0	PP	11.2011P.EXT2
11.2289P.FNBP4	chr11	47713811	48127838	414028	36	11	11	15	25	16	both	11.2011P.EXT2
11.234P.ENSG00000183562	chr11	2963742	3416203	452462	12	6	6	6	6	1	both	11.2P.RIC8A
11.2392P.TIMM10	chr11	57307086	59196763	1889678	31	16	16	27	15	6	both	11.2347P.LINC02735
11.2507P.MIR3162	chr11	59534233	60272907	738675	23	8	8	13	15	4	both	11.2347P.LINC02735
11.2555P.MS4A10	chr11	60773623	61360754	587132	34	12	11	23	22	14	both	11.2347P.LINC02735
11.2601P.DDB1	chr11	61331630	66853049	5521420	307	195	189	487	112	63	both	11.2347P.LINC02735
11.276P.ENSG00000289468	chr11	3684492	4112878	428387	37	15	13	14	22	15	both	11.276P.ENSG00000289468
11.2P.RIC8A	chr11	195486	1062049	866564	64	37	37	96	27	21	both	11.2P.RIC8A
11.3161P.RHOD	chr11	67041248	67656853	615606	49	30	30	68	19	5	both	11.2347P.LINC02735
11.3254P.NDUFS8	chr11	68017903	70403409	2385507	60	22	20	22	38	20	both	11.2347P.LINC02735
11.326P.OR52B3P	chr11	4378079	4392098	14020	3	2	2	1	1	1	both	11.326P.OR52B3P
11.3539P.IL18BP	chr11	71963866	72439778	475913	26	15	14	36	11	7	both	11.2347P.LINC02735
11.357P.OR56A1	chr11	6008137	6690654	682518	41	21	19	48	20	13	both	11.352P.KRT18P58
11.3583P.ARAP1-AS1	chr11	72581248	73286966	705719	27	17	17	39	10	7	both	11.3580P.PDE2A-AS1
11.3640P.ARHGEF17-AS1	chr11	73301891	73661498	359608	9	5	5	5	4	2	both	11.3580P.PDE2A-AS1
11.3655P.HMGN2P38	chr11	73582831	73593581	10751	3	2	2	1	1	0	PP	11.3655P.HMGN2P38
11.3667P.RAB6A	chr11	73758785	74178453	419669	7	4	3	3	3	2	both	11.3580P.PDE2A-AS1
11.3686P.ENSG00000255847	chr11	73972285	74067278	94994	3	2	2	1	1	1	both	11.3580P.PDE2A-AS1
11.3704P.ENSG00000206913	chr11	74248870	74441089	192220	3	2	2	1	1	0	PP	11.3704P.ENSG00000206913
11.3752P.RNU6-216P	chr11	74925727	75235879	310153	10	6	6	5	4	0	PP	11.3751P.SPCS2
11.3794P.SNORD15A	chr11	75272951	75879198	606248	25	11	10	12	14	8	both	11.3751P.SPCS2
11.3856P.LINC02761	chr11	76207399	76443098	235700	9	4	3	2	5	2	both	11.3751P.SPCS2
11.3942P.INTS4	chr11	77635043	78573487	938445	35	13	13	18	22	6	both	11.3927P.CLNS1A
11.4053P.PRCP	chr11	82864802	83843424	978623	71	17	17	23	54	26	both	11.4053P.PRCP
11.4153P.ENSG00000240174	chr11	84562990	86810078	2247089	55	14	14	14	41	20	both	11.4153P.ENSG00000240174
11.4273P.PRSS23-AS1	chr11	86921249	87352760	431512	12	4	2	1	8	4	both	11.4153P.ENSG00000240174
11.4303P.CHORDC1	chr11	90132436	91216426	1083991	8	4	4	3	4	0	PP	11.4303P.CHORDC1
11.4337P.SLC36A4	chr11	92910600	93660684	750085	24	10	9	12	14	5	both	11.4322P.SNRPGP16
11.4369P.MED17	chr11	93738176	94599213	861038	13	6	6	7	7	1	both	11.4322P.SNRPGP16
11.4426P.KDM4D	chr11	94966505	96412548	1446044	72	15	14	23	57	21	both	11.4322P.SNRPGP16
11.456P.EIF3F	chr11	7985209	8112632	127424	10	5	4	3	5	5	both	11.456P.EIF3F
11.4644P.BIRC2	chr11	102301890	102602725	300836	13	5	5	5	8	2	both	11.4622P.YAP1
11.4676P.DCUN1D5	chr11	103080960	103108453	27494	3	2	2	1	1	0	PP	11.4676P.DCUN1D5
11.4714P.GRIA4	chr11	104967250	107046574	2079325	19	5	5	4	14	1	both	11.4683P.MIR4693
11.479P.LMO1	chr11	8192862	10755192	2562331	131	37	36	55	94	42	both	11.456P.EIF3F
11.4800P.ENSG00000255467	chr11	108064661	111221413	3156753	51	15	13	11	36	8	both	11.4683P.MIR4693
11.4938P.ENSG00000255428	chr11	111282904	111444392	161489	7	4	4	3	3	1	both	11.4683P.MIR4693
11.4952P.SIK2	chr11	111556202	116700720	5144519	164	44	42	62	120	57	both	11.4683P.MIR4693
11.5120P.ZBTB16	chr11	113898157	114253873	355717	19	6	6	5	13	2	both	11.4683P.MIR4693
11.5283P.ENSG00000278945	chr11	116601681	116611214	9534	3	2	2	1	1	0	PP	11.5283P.ENSG00000278945
11.5291P.BUD13	chr11	116741475	117325624	584150	50	19	17	25	31	22	both	11.5291P.BUD13
11.5407P.DSCAML1	chr11	117354603	118085971	731369	43	10	9	12	33	27	both	11.5291P.BUD13
11.5447P.SCN4B	chr11	118141652	120128207	1986556	87	38	33	54	49	17	both	11.5291P.BUD13
11.5667P.TLCD5	chr11	120225879	122502094	2276216	78	18	15	23	60	40	both	11.5291P.BUD13
11.5808P.JHY	chr11	122579119	123090122	511004	12	4	4	4	8	2	both	11.5291P.BUD13
11.5825P.GRAMD1B	chr11	123504920	123738920	234001	20	9	9	7	11	5	both	11.5291P.BUD13
11.5861P.VWA5A	chr11	124114122	124534098	419977	9	5	3	2	4	2	both	11.5861P.VWA5A
11.5882P.SIAE	chr11	124669806	124868036	198231	11	6	6	5	5	0	PP	11.5906P.TMEM218
11.5939P.STT3A	chr11	125577330	126266819	689490	29	18	17	27	11	7	both	11.5906P.TMEM218
11.6044P.ENSG00000255317	chr11	126433941	127075300	641360	44	3	2	1	41	35	both	11.5906P.TMEM218
11.6072P.ENSG00000289398	chr11	128027360	128834370	807011	34	7	5	6	27	14	both	11.6068P.LINC02098
11.6202P.NFRKB	chr11	129875222	130321046	445825	30	8	7	7	22	12	both	11.6068P.LINC02098
11.6260P.ADAMTS8	chr11	130413560	131670841	1257282	15	7	7	6	8	3	both	11.6068P.LINC02098
11.6360P.IGSF9B	chr11	133926782	134847968	921187	19	6	6	6	13	5	both	11.6360P.IGSF9B
11.6386P.NCAPD3	chr11	134214231	134261633	47403	6	2	2	1	4	1	both	11.6360P.IGSF9B
11.724P.ZBED5	chr11	10791416	11961573	1170158	35	7	6	5	28	4	both	11.456P.EIF3F
11.835P.PARVA	chr11	12286645	13384422	1097778	37	7	7	8	30	14	both	11.456P.EIF3F
11.949P.COPB1	chr11	14468214	14903105	434892	40	6	6	8	34	22	both	11.935P.RRAS2
12.1035P.PDE3A-AS1	chr12	19755057	20655069	900013	37	4	4	3	33	16	both	12.1025P.LINC02398
12.1072P.SLCO1A2	chr12	21247155	22045606	798452	24	7	7	7	17	3	both	12.1072P.SLCO1A2
12.1113P.ABCC9	chr12	21772863	21936877	164015	3	2	2	1	1	0	PP	12.1072P.SLCO1A2
12.1139P.C2CD5	chr12	22456646	22677975	221330	21	6	6	8	15	8	both	12.1072P.SLCO1A2
12.1187P.SOX5	chr12	23534275	23942287	408013	19	4	4	3	15	0	PP	12.1187P.SOX5
12.1295P.ENSG00000289928	chr12	24985768	26896134	1910367	107	28	25	29	79	10	both	12.1242P.BCAT1
12.1427P.INTS13	chr12	26931863	27302813	370951	10	5	4	3	5	3	both	12.1242P.BCAT1
12.1464P.Y_RNA	chr12	27709889	28196500	486612	14	5	5	8	9	5	both	12.1464P.Y_RNA
12.147P.MIR3649	chr12	1643604	2672963	1029360	65	14	14	15	51	25	both	12.35P.KDM5A
12.1489P.ERGIC2	chr12	29377447	31300544	1923098	17	6	0	0	11	11	shared_E	12.1464P.Y_RNA
12.150P.ADIPOR2	chr12	1689513	1762666	73154	3	2	2	1	1	0	PP	12.35P.KDM5A
12.1571P.DENND5B	chr12	31384400	32687688	1303289	63	17	17	14	46	18	both	12.1464P.Y_RNA
12.1673P.ENSG00000286950	chr12	32734280	34020145	1285866	20	6	6	7	14	4	both	12.1464P.Y_RNA
12.1745P.KIF21A	chr12	39311438	40222034	910597	50	7	7	6	43	19	both	12.1709P.ALG10B
12.1794P.CNTN1	chr12	40612995	40936199	323205	11	2	2	1	9	1	both	12.1794P.CNTN1
12.1834P.YAF2	chr12	41266699	42322708	1056010	13	3	3	3	10	3	both	12.1823P.GXYLT1
12.1848P.IRAK4	chr12	43757617	43884087	126471	4	2	0	0	2	1	shared_E	12.1823P.GXYLT1
12.1917P.ENSG00000289229	chr12	45162436	46821512	1659077	26	11	9	8	15	4	both	12.1870P.ANO6
12.2005P.ENSG00000274737	chr12	47728108	47834433	106326	5	4	4	3	1	0	PP	12.1870P.ANO6
12.2023P.PFKM	chr12	48104645	48680923	576279	17	11	11	14	6	3	both	12.1870P.ANO6
12.2055P.ENSG00000257653	chr12	48763742	48793857	30116	5	3	3	2	2	0	PP	12.1870P.ANO6
12.2066P.RND1	chr12	48855195	48937191	81997	3	2	0	0	1	1	shared_E	12.1870P.ANO6
12.2078P.PRKAG1	chr12	48993413	49759305	765893	59	29	27	41	30	13	both	12.1870P.ANO6
12.2177P.RACGAP1	chr12	49938578	51351369	1412792	82	29	28	40	53	22	both	12.1870P.ANO6
12.2330P.SLC4A8	chr12	51417581	54385632	2968052	121	74	71	137	47	30	both	12.1870P.ANO6
12.2595P.PDE1B	chr12	54533154	54583351	50198	9	5	5	4	4	3	both	12.2593P.PDE1B
12.2779P.R3HDM2	chr12	55727154	57933754	2206601	138	89	87	194	49	27	both	12.1870P.ANO6
12.287P.TSPAN9	chr12	3075766	3262664	186899	22	5	4	3	17	15	both	12.830P.RPL13AP20
12.2915P.MON2	chr12	62434438	64470156	2035719	61	20	20	25	41	14	both	12.2911P.USP15
12.3059P.TBC1D30	chr12	64756503	66129449	1372947	6	3	3	2	3	0	PP	12.2911P.USP15
12.3118P.CAND1	chr12	67018252	67674849	656598	13	7	6	6	6	3	both	12.3118P.CAND1
12.314P.ENSG00000291189	chr12	3284864	3816693	531830	14	6	2	1	8	5	both	12.830P.RPL13AP20
12.3169P.MDM1	chr12	68039493	69252490	1212998	27	8	6	5	19	10	both	12.3118P.CAND1
12.3238P.YEATS4	chr12	69356124	69637138	281015	10	3	2	1	7	2	both	12.3118P.CAND1
12.3261P.BEST3	chr12	69697359	69737410	40052	5	2	2	1	3	2	both	12.3118P.CAND1
12.3286P.PRANCR	chr12	69745779	70597350	851572	21	6	4	3	15	3	both	12.3118P.CAND1
12.3341P.ZFC3H1	chr12	71419094	71922017	502924	21	10	8	10	11	2	both	12.3118P.CAND1
12.3398P.GLIPR1L2	chr12	75371081	75485788	114708	4	3	3	2	1	0	PP	12.3398P.GLIPR1L2
12.3401P.KRR1	chr12	75334195	76557883	1223689	7	4	4	3	3	1	both	12.3398P.GLIPR1L2
12.340P.PARP11	chr12	3871975	5085104	1213130	30	11	10	8	19	5	both	12.830P.RPL13AP20
12.3512P.PAWR	chr12	79545936	80266798	720863	17	5	5	4	12	1	both	12.3500P.ENSG00000257474
12.3583P.CEP290	chr12	88119156	90259285	2140130	30	7	6	6	23	6	both	12.3583P.CEP290
12.3720P.ENSG00000287714	chr12	91357756	92597599	1239844	48	9	9	13	39	22	both	12.3681P.ENSG00000286049
12.3777P.ENSG00000258012	chr12	92783798	94119857	1336060	93	23	20	20	70	44	both	12.3777P.ENSG00000258012
12.38P.B4GALNT3	chr12	438391	1622174	1183784	74	17	13	19	57	31	both	12.35P.KDM5A
12.3901P.PLXNC1	chr12	94141098	95523370	1382273	67	23	21	25	44	27	both	12.3900P.ENSG00000257360
12.4056P.CCDC38	chr12	95579923	96192575	612653	4	3	3	2	1	0	PP	12.3900P.ENSG00000257360
12.4098P.LINC02453	chr12	98489840	98650038	160199	9	7	7	6	2	0	PP	12.4098P.LINC02453
12.4131P.UHRF1BP1L	chr12	99824309	100208140	383832	10	4	4	3	6	0	PP	12.4098P.LINC02453
12.4136P.SCYL2	chr12	100252980	100273179	20200	3	2	2	1	1	0	PP	12.4098P.LINC02453
12.4171P.ARL1	chr12	101393096	102057985	664890	18	12	12	13	6	2	both	12.4098P.LINC02453
12.4221P.PAH	chr12	102913788	103554108	640321	6	3	3	2	3	0	PP	12.4098P.LINC02453
12.4244P.ENSG00000257327	chr12	103740947	107601464	3860518	116	38	35	41	78	39	both	12.4235P.ENSG00000257766
12.4303P.CHST11	chr12	104454352	104862457	408106	4	2	2	1	2	0	PP	12.4235P.ENSG00000257766
12.442P.CD9	chr12	5987166	7194536	1207371	91	59	56	159	32	26	both	12.830P.RPL13AP20
12.4553P.PRDM4	chr12	107683933	109175957	1492025	98	26	23	38	72	42	both	12.4235P.ENSG00000257766
12.4683P.UBE3B	chr12	109425246	109927711	502466	36	10	7	9	26	18	both	12.4682P.KCTD10
12.4747P.ENSG00000280426	chr12	109994220	110402086	407867	11	5	5	3	6	1	both	12.4682P.KCTD10
12.4790P.HMGA1P3	chr12	110096102	110613206	517105	10	6	6	6	4	2	both	12.4682P.KCTD10
12.4833P.SH2B3	chr12	111393612	111682688	289077	18	7	6	4	11	2	both	12.4682P.KCTD10
12.4901P.ERP29	chr12	111923989	112417721	493733	42	17	17	22	25	17	both	12.4682P.KCTD10
12.4964P.OAS1	chr12	112448672	113920140	1471469	27	12	8	6	15	9	both	12.4682P.KCTD10
12.4P.IQSEC3	chr12	52663	209022	156360	11	7	2	1	4	1	both	12.4P.IQSEC3
12.5036P.RBM19	chr12	113963598	114501847	538250	3	2	2	1	1	0	PP	12.5036P.RBM19
12.5070P.MIR620	chr12	115983414	116715735	732322	16	4	3	2	12	2	both	12.5054P.ENSG00000258034
12.5118P.ENSG00000290033	chr12	116736221	118382469	1646249	65	25	19	25	40	18	both	12.5054P.ENSG00000258034
12.5275P.BICDL1	chr12	119987201	120114587	127387	5	2	0	0	3	1	shared_E	12.5275P.BICDL1
12.5294P.MIR4498	chr12	120146043	120193129	47087	3	2	0	0	1	1	shared_E	12.5275P.BICDL1
12.5443P.ANAPC5	chr12	121340798	121450090	109293	4	3	3	2	1	0	PP	12.5275P.BICDL1
12.5708P.TCTN2	chr12	120199411	125339043	5139633	297	138	127	250	159	96	both	12.5275P.BICDL1
12.579P.SLC2A3	chr12	7931945	8239684	307740	10	6	4	3	4	2	both	12.830P.RPL13AP20
12.5955P.TMEM132D	chr12	128809375	129909029	1099655	46	9	6	6	37	12	both	12.5928P.ENSG00000279500
12.598P.ENSG00000256004	chr12	8667132	13202525	4535394	104	38	37	47	66	27	both	12.830P.RPL13AP20
12.6034P.ENSG00000256064	chr12	130396812	130751935	355124	38	10	10	18	28	24	both	12.5928P.ENSG00000279500
12.6083P.STX2	chr12	130825275	130869555	44281	5	2	2	1	3	1	both	12.5928P.ENSG00000279500
12.6107P.ENSG00000286462	chr12	130895193	132094233	1199041	44	18	17	15	26	11	both	12.5928P.ENSG00000279500
12.6176P.FBRSL1	chr12	132413387	132584776	171390	6	5	5	4	1	0	PP	12.6159P.NOC4L
12.6184P.LRCOL1	chr12	132597191	132616925	19735	3	2	0	0	1	1	shared_E	12.6159P.NOC4L
12.6196P.ANKLE2	chr12	132707309	133253650	546342	31	20	20	39	11	4	both	12.6159P.NOC4L
12.868P.GNAI2P1	chr12	14254677	14989596	734920	21	10	10	14	11	3	both	12.830P.RPL13AP20
12.988P.PIK3C2G	chr12	18252090	19221647	969558	9	3	3	2	6	3	both	12.986P.PIK3C2G
13.1068P.NXT1P1	chr13	39143761	39659658	515898	11	4	0	0	7	5	shared_E	13.1068P.NXT1P1
13.108P.SNORD27	chr13	20936050	21474333	538284	13	5	5	7	8	2	both	13.63P.PPIAP28
13.1114P.LINC00598	chr13	39743907	40677855	933949	67	13	13	14	54	17	both	13.1068P.NXT1P1
13.1198P.ELF1	chr13	39711302	41219775	1508474	25	10	10	11	15	3	both	13.1068P.NXT1P1
13.1228P.NAA16	chr13	41261822	42111356	849535	16	6	4	2	10	5	both	13.1068P.NXT1P1
13.1290P.EPSTI1	chr13	42883115	45508256	2625142	133	32	29	49	101	56	both	13.1290P.EPSTI1
13.155P.LINC00327	chr13	23374176	23900038	525863	16	6	6	5	10	2	both	13.152P.SACS
13.1589P.SUCLA2	chr13	48036253	49606505	1570253	86	22	18	22	64	20	both	13.1561P.RUBCNL
13.15P.MPHOSPH8	chr13	19631877	19987501	355625	7	2	2	1	5	0	PP	13.15P.MPHOSPH8
13.1729P.EBPL	chr13	49651242	51071317	1420076	43	16	16	25	27	9	both	13.1729P.EBPL
13.1824P.FAM124A	chr13	51107981	52975408	1867428	87	28	28	35	59	23	both	13.1824P.FAM124A
13.198P.SPATA13	chr13	23914493	24247216	332724	19	4	2	1	15	7	both	13.152P.SACS
13.2057P.RABEPKP1	chr13	71267918	71877302	609385	58	4	3	2	54	7	both	13.2057P.RABEPKP1
13.2184P.KLF12	chr13	73749416	74285151	535736	9	2	2	1	7	3	both	13.2184P.KLF12
13.2199P.TBC1D4	chr13	75315259	75533995	218737	23	6	5	4	17	8	both	13.2199P.TBC1D4
13.2222P.FAM204CP	chr13	75688878	75796291	107414	4	2	0	0	2	1	shared_E	13.2199P.TBC1D4
13.2273P.ENSG00000284809	chr13	76794673	76883205	88533	4	2	2	1	2	1	both	13.2199P.TBC1D4
13.2284P.CLN5	chr13	75702426	76989593	1287168	3	2	2	1	1	0	PP	13.2199P.TBC1D4
13.2302P.MYCBP2	chr13	77212084	77475441	263358	12	2	0	0	10	6	shared_E	13.2199P.TBC1D4
13.2323P.RBM26-AS1	chr13	79324929	80337106	1012178	22	5	4	3	17	3	both	13.2323P.RBM26-AS1
13.2399P.LINC00379	chr13	91132393	91345741	213349	9	2	0	0	7	5	shared_E	13.2399P.LINC00379
13.2545P.ENSG00000289878	chr13	94437581	94613062	175482	6	2	2	1	4	0	PP	13.2545P.ENSG00000289878
13.2588P.DZIP1	chr13	95640236	95852060	211825	14	4	4	6	10	6	both	13.2559P.ENSG00000289887
13.2619P.HS6ST3	chr13	95996447	97674497	1678051	50	11	8	6	39	20	both	13.2559P.ENSG00000289887
13.2790P.FARP1	chr13	97852655	98843231	990577	28	11	11	12	17	5	both	13.2559P.ENSG00000289887
13.285P.ENSG00000277368	chr13	26166696	26706511	539816	37	4	3	3	33	17	both	13.285P.ENSG00000277368
13.2861P.DOCK9	chr13	98887934	99518852	630919	20	9	9	9	11	3	both	13.2559P.ENSG00000289887
13.2879P.GPR183	chr13	99303147	99336610	33464	4	2	0	0	2	1	shared_E	13.2879P.GPR183
13.2935P.NALCN	chr13	101125132	102863167	1738036	87	16	13	15	71	31	both	13.2935P.NALCN
13.3115P.LIG4	chr13	108206975	111311583	3104609	119	29	23	26	90	40	both	13.3102P.NALF1-IT1
13.335P.ENSG00000283579	chr13	26940839	27988853	1048015	65	22	22	51	43	28	both	13.285P.ENSG00000277368
13.3443P.TUBGCP3	chr13	111468650	114318625	2849976	76	34	32	49	42	16	both	13.3102P.NALF1-IT1
13.462P.SLC46A3	chr13	28716520	32314190	3597671	184	33	29	37	151	45	both	13.462P.SLC46A3
13.742P.N4BP2L1	chr13	32406924	33674098	1267175	37	13	8	6	24	15	both	13.462P.SLC46A3
13.873P.ENSG00000286779	chr13	33759780	35172350	1412571	87	7	5	4	80	53	both	13.462P.SLC46A3
13.998P.SPART	chr13	36334122	37057075	722954	11	4	4	4	7	0	PP	13.994P.RNU6-71P
14.1038P.ENSG00000258843	chr14	50782905	50828221	45317	3	2	0	0	1	1	shared_E	14.892P.RN7SL1
14.1059P.TRIM9	chr14	50942598	51995552	1052955	46	16	15	21	30	11	both	14.1046P.ENSG00000258711
14.1148P.GPR137C	chr14	52549875	52711506	161632	6	2	2	1	4	0	PP	14.1148P.GPR137C
14.1195P.GMFB	chr14	54487664	56468000	1980337	55	22	14	20	33	19	both	14.1148P.GPR137C
14.123P.ENSG00000259003	chr14	22544707	24438586	1893880	122	79	77	170	43	27	both	14.113P.TRAV41
14.1373P.TMEM260	chr14	56578328	57386504	808177	8	3	3	2	5	2	both	14.1148P.GPR137C
14.1411P.CCDC198	chr14	57486019	58078591	592573	8	2	2	1	6	0	PP	14.1411P.CCDC198
14.1467P.ARMH4	chr14	58115982	58338788	222807	12	6	6	4	6	2	both	14.1411P.CCDC198
14.1517P.AKR1B1P5	chr14	58472861	60569289	2096429	86	20	19	25	66	30	both	14.1850P.MTHFD1
14.1631P.SIX4	chr14	60654631	61264059	609429	11	5	5	5	6	0	PP	14.1631P.SIX4
14.1650P.TMEM30B	chr14	61278542	62134693	856152	68	21	18	20	47	32	both	14.1850P.MTHFD1
14.1775P.ENSG00000252800	chr14	63360808	63787674	426867	16	4	4	4	12	2	both	14.1850P.MTHFD1
14.1802P.SYNE2	chr14	63852075	64121474	269400	21	4	2	1	17	14	both	14.1850P.MTHFD1
14.1859P.ZBTB1	chr14	64344057	65010994	666938	39	17	16	20	22	15	both	14.1850P.MTHFD1
14.1945P.FUT8	chr14	65161526	65992758	831233	25	2	0	0	23	1	shared_E	14.1930P.LINC02324
14.1993P.CCDC196	chr14	66366693	67365260	998568	65	13	13	17	52	5	both	14.1930P.LINC02324
14.2075P.MIR5694	chr14	67426256	67713101	286846	27	18	16	23	9	6	both	14.1930P.LINC02324
14.2115P.ENSG00000258759	chr14	67801202	70971382	3170181	126	45	40	47	81	38	both	14.1930P.LINC02324
14.2458P.SIPA1L1	chr14	71107158	71743048	635891	21	3	3	2	18	0	PP	14.2441P.PTTG4P
14.24P.TEP1	chr14	20294727	21561576	1266850	47	29	29	38	18	7	both	14.15P.RPPH1
14.2503P.MIR7843	chr14	72511465	72924023	412559	6	4	4	3	2	1	both	14.2501P.RGS6
14.2529P.RBM25	chr14	73012398	73193221	180824	10	5	5	4	5	0	PP	14.2519P.ZFYVE1
14.2552P.NUMB	chr14	73154817	73471304	316488	7	3	3	2	4	0	PP	14.2519P.ZFYVE1
14.2575P.ACOT2	chr14	73500006	74030735	530730	27	16	15	20	11	5	both	14.2519P.ZFYVE1
14.2660P.RPS6KL1	chr14	74838684	75538852	700169	47	17	16	24	30	17	both	14.2519P.ZFYVE1
14.2771P.TGFB3-AS1	chr14	75701073	75991282	290210	8	3	0	0	5	4	shared_E	14.2519P.ZFYVE1
14.2814P.VASH1-DT	chr14	76703432	77818345	1114914	74	37	33	51	37	22	both	14.2786P.GPATCH2L
14.2977P.ENSG00000284959	chr14	80938747	81532474	593728	21	12	12	14	9	3	both	14.2966P.CEP128
14.3085P.HISLA	chr14	87945695	91176552	3230858	144	44	37	62	100	63	both	14.3077P.SHLD2P2
14.311P.ENSG00000288100	chr14	24739696	25128270	388575	6	2	2	1	4	0	PP	14.311P.ENSG00000288100
14.3392P.PPP4R3A	chr14	91462079	92788598	1326520	15	6	6	5	9	3	both	14.3077P.SHLD2P2
14.3482P.LINC02833	chr14	92812321	93627278	814958	41	12	9	10	29	12	both	14.3077P.SHLD2P2
14.3563P.ENSG00000258987	chr14	93938647	94126913	188267	15	9	6	5	6	2	both	14.3077P.SHLD2P2
14.3653P.DICER1	chr14	95111194	95310696	199503	8	3	2	1	5	2	both	14.3077P.SHLD2P2
14.3689P.GLRX5	chr14	95532623	96792972	1260350	52	16	8	6	36	24	both	14.3077P.SHLD2P2
14.3814P.ENSG00000258749	chr14	99498108	99868736	370629	10	4	4	3	6	2	both	14.3814P.ENSG00000258749
14.3833P.EML1	chr14	99765041	99789447	24407	3	2	0	0	1	1	shared_E	14.3814P.ENSG00000258749
14.3850P.EVL	chr14	99970056	101661823	1691768	105	57	56	163	48	22	both	14.3814P.ENSG00000258749
14.396P.SCFD1	chr14	30620868	32555535	1934668	71	21	20	26	50	11	both	14.396P.SCFD1
14.3995P.LINC02320	chr14	101713150	102379953	666804	42	18	16	30	24	11	both	14.3814P.ENSG00000258749
14.4131P.CDC42BPB	chr14	102696091	103547950	851860	32	12	11	12	20	7	both	14.3814P.ENSG00000258749
14.4183P.RNU4-68P	chr14	103567982	103908202	340221	12	4	3	2	8	3	both	14.3814P.ENSG00000258749
14.4228P.RN7SL634P	chr14	103978517	105537374	1558858	60	32	28	43	28	19	both	14.3814P.ENSG00000258749
14.540P.NPAS3	chr14	32919175	33789549	870375	19	2	2	1	17	0	PP	14.539P.ENSG00000289111
14.644P.RPL23AP8	chr14	34568467	35434499	866033	55	24	24	33	31	10	both	14.623P.SPTSSA
14.787P.KRT8P1	chr14	38723471	38743666	20196	4	2	0	0	2	2	shared_E	14.772P.LINC00517
14.809P.SEC23A	chr14	39049553	39437790	388238	27	12	12	24	15	6	both	14.772P.LINC00517
14.850P.C14orf28	chr14	44896524	45261701	365178	25	7	7	8	18	1	both	14.850P.C14orf28
14.899P.DNAAF2	chr14	49575591	50856643	1281053	66	28	26	41	38	14	both	14.892P.RN7SL1
15.1048P.TP53BP1	chr15	43381683	45019836	1638154	60	26	20	25	34	24	both	15.656P.FAM98B
15.1180P.ENSG00000259932	chr15	45126687	45647868	521182	33	20	20	29	13	3	both	15.656P.FAM98B
15.1257P.SEMA6D	chr15	47183085	48117339	934255	52	6	3	2	46	26	both	15.1257P.SEMA6D
15.1319P.CTXN2	chr15	48142919	48198445	55527	5	3	3	2	2	0	PP	15.1319P.CTXN2
15.1327P.EID1	chr15	48860290	50914602	2054313	38	13	13	13	25	5	both	15.1334P.SHC4
15.137P.ENSG00000235518	chr15	26047919	26777407	729489	13	5	5	4	8	0	PP	15.129P.ENSG00000286884
15.1444P.DMXL2	chr15	51495877	52675701	1179825	57	22	19	23	35	14	both	15.1444P.DMXL2
15.14P.ENSG00000258654	chr15	20333661	22274896	1941236	3	2	2	1	1	0	PP	15.14P.ENSG00000258654
15.1615P.RSL24D1	chr15	55190199	55406673	216475	6	3	3	2	3	1	both	15.1615P.RSL24D1
15.1626P.RAB27A	chr15	55216142	55288297	72156	3	2	2	1	1	0	PP	15.1615P.RSL24D1
15.1664P.ZNF280D	chr15	56477115	57518082	1040968	40	6	5	7	34	10	both	15.1664P.ZNF280D
15.1782P.ENSG00000289948	chr15	58139160	58161932	22773	3	2	2	1	1	0	PP	15.1664P.ZNF280D
15.1807P.LIPC	chr15	58217161	59649898	1432738	39	14	8	7	25	15	both	15.1664P.ZNF280D
15.1933P.BNIP2	chr15	59687181	62358520	2671340	102	26	24	31	76	23	both	15.1664P.ZNF280D
15.205P.NSMCE3	chr15	29223176	29567116	343941	3	2	2	1	1	0	PP	15.202P.ENSG00000252868
15.2166P.TPM1	chr15	62765131	64981185	2216055	122	41	39	62	81	49	both	15.1664P.ZNF280D
15.2387P.SLC51B	chr15	65036778	65292455	255678	3	2	2	1	1	0	PP	15.1664P.ZNF280D
15.2396P.CLPX	chr15	65167652	65309533	141882	6	3	3	2	3	0	PP	15.1664P.ZNF280D
15.2420P.HACD3	chr15	65515827	65569040	53214	3	2	2	1	1	0	PP	15.1664P.ZNF280D
15.2430P.SLC24A1	chr15	65600222	66492805	892584	58	21	20	24	37	19	both	15.1664P.ZNF280D
15.243P.ENSG00000256802	chr15	29669624	29819769	150146	8	2	0	0	6	1	shared_E	15.202P.ENSG00000252868
15.2573P.LINC02206	chr15	66929617	68874821	1945205	90	24	22	31	66	22	both	15.1664P.ZNF280D
15.2760P.GLCE	chr15	69071484	69271378	199895	12	3	3	2	9	0	PP	15.1664P.ZNF280D
15.2785P.LINC02896	chr15	69451499	70498406	1046908	10	4	2	1	6	3	both	15.1664P.ZNF280D
15.281P.FAN1	chr15	30893332	31484113	590782	31	11	8	8	20	13	both	15.202P.ENSG00000252868
15.2879P.LARP6	chr15	70851546	71440177	588632	7	4	2	1	3	3	both	15.1664P.ZNF280D
15.2956P.GRAMD2A	chr15	72199515	74316552	2117038	106	27	24	35	79	32	both	15.1664P.ZNF280D
15.3125P.PML	chr15	73977747	74014919	37173	3	2	2	1	1	0	PP	15.1664P.ZNF280D
15.3131P.DNM1P33	chr15	74056701	74324717	268017	4	2	0	0	2	1	shared_E	15.1664P.ZNF280D
15.3133P.Metazoa_SRP	chr15	74049483	74290488	241006	5	3	3	2	2	0	PP	15.1664P.ZNF280D
15.3149P.LINC02255	chr15	74372201	75737500	1365300	76	44	42	97	32	18	both	15.1664P.ZNF280D
15.3153P.MIR6881	chr15	74392125	74426359	34235	4	2	2	1	2	0	PP	15.1664P.ZNF280D
15.3293P.FBXO22	chr15	75862104	75926889	64786	4	2	2	1	2	0	PP	15.3289P.UBE2Q2
15.3336P.SCAPER	chr15	76868596	76930289	61694	3	2	2	1	1	0	PP	15.3325P.ETFA
15.3395P.ENSG00000261403	chr15	77955485	78749712	794228	33	13	12	12	20	13	both	15.3394P.COMMD4P1
15.3413P.CIB2	chr15	78126512	78191496	64985	6	3	3	2	3	0	PP	15.3394P.COMMD4P1
15.3468P.MORF4L1	chr15	78871491	78957805	86315	7	4	2	1	3	2	both	15.3394P.COMMD4P1
15.3479P.ENSG00000177699	chr15	78912798	79994361	1081564	59	19	15	18	40	23	both	15.3394P.COMMD4P1
15.350P.SCG5	chr15	32640496	33721346	1080851	62	17	12	25	45	32	both	15.350P.SCG5
15.3555P.ZFAND6	chr15	80057473	80149941	92469	4	3	2	1	1	1	both	15.3394P.COMMD4P1
15.3592P.ENSG00000259175	chr15	80426298	81280920	854623	13	4	3	2	9	5	both	15.3576P.ARNT2
15.3653P.MEX3B	chr15	81417958	82268693	850736	17	2	0	0	15	1	shared_E	15.3653P.MEX3B
15.3675P.DNM1P38	chr15	82527464	83204349	676886	48	22	19	33	26	16	both	15.3675P.DNM1P38
15.3760P.UBE2Q2P1	chr15	84567443	85703618	1136176	64	25	22	46	39	25	both	15.3760P.UBE2Q2P1
15.3840P.ENSG00000291212	chr15	85329212	85836417	507206	8	4	0	0	4	3	shared_E	15.3760P.UBE2Q2P1
15.3930P.MRPL46	chr15	88463829	89203238	739410	32	15	15	32	17	11	both	15.3930P.MRPL46
15.4027P.ENSG00000259677	chr15	89730797	94318511	4587715	163	73	68	145	90	56	both	15.4005P.KIF7
15.4215P.CRAT37	chr15	91308045	92080545	772501	25	3	2	1	22	11	both	15.4005P.KIF7
15.427P.AVEN	chr15	34036886	34977069	940184	50	16	14	16	34	17	both	15.427P.AVEN
15.4389P.ARRDC4	chr15	97911155	99069205	1158051	50	13	12	21	37	23	both	15.4363P.ENSG00000275443
15.4477P.TTC23	chr15	99235199	99746234	511036	33	13	11	10	20	8	both	15.4363P.ENSG00000275443
15.4557P.SPATA41	chr15	100348384	101731526	1383143	34	13	11	12	21	12	both	15.4363P.ENSG00000275443
15.508P.DPH6	chr15	35503481	37897188	2393708	90	14	14	21	76	49	both	15.427P.AVEN
15.56P.CYFIP1	chr15	22930579	22978128	47550	4	2	0	0	2	1	shared_E	15.38P.NIPA1
15.656P.FAM98B	chr15	38438988	38693607	254620	17	8	8	9	9	6	both	15.656P.FAM98B
15.681P.LINC02694	chr15	38705334	40409900	1704567	31	16	14	14	15	8	both	15.656P.FAM98B
15.75P.MAGEL2	chr15	23644118	23865802	221685	11	2	0	0	9	2	shared_E	15.75P.MAGEL2
15.785P.BAHD1	chr15	40432343	41415841	983499	45	24	24	28	21	4	both	15.656P.FAM98B
15.899P.RPAP1	chr15	41539984	41817410	277427	10	5	5	4	5	1	both	15.656P.FAM98B
15.941P.EHD4	chr15	41964986	43163297	1198312	41	16	16	16	25	5	both	15.656P.FAM98B
15.95P.SNRPN	chr15	24857072	25436241	579170	14	6	6	5	8	3	both	15.95P.SNRPN
16.1066P.PDXDC1	chr16	14954272	15649221	694950	24	12	11	15	12	10	both	16.1065P.ENSG00000273804
16.1231P.COQ7	chr16	18795136	19547183	752048	24	11	11	15	13	5	both	16.1166P.ENSG00000279415
16.1307P.ENSG00000276571	chr16	19553822	19875925	322104	11	6	6	6	5	0	PP	16.1166P.ENSG00000279415
16.1369P.ERI2	chr16	20803525	21095515	291991	9	3	2	1	6	1	both	16.1166P.ENSG00000279415
16.1404P.MIR3680-1	chr16	21181500	22698551	1517052	21	11	11	14	10	6	both	16.1166P.ENSG00000279415
16.1425P.UQCRC2	chr16	21946267	22366767	420501	32	14	12	12	18	11	both	16.1166P.ENSG00000279415
16.1524P.SNORA75	chr16	23176677	23593638	416962	16	7	6	8	9	8	both	16.1166P.ENSG00000279415
16.1548P.ENSG00000289171	chr16	24512329	25250087	737759	36	7	6	6	29	17	both	16.1166P.ENSG00000279415
16.1636P.KDM8	chr16	27202958	28065615	862658	20	6	5	3	14	3	both	16.1166P.ENSG00000279415
16.1702P.SBK1	chr16	28276902	31884694	3607793	165	111	111	342	54	26	both	16.1702P.SBK1
16.1P.ENSG00000260803	chr16	32922	4407186	4374265	268	164	157	375	104	65	both	16.1P.ENSG00000260803
16.2008P.FGFR3P5	chr16	35230106	35592505	362400	22	12	11	16	10	8	both	16.2008P.FGFR3P5
16.2043P.VPS35	chr16	46686930	46836011	149082	5	4	4	3	1	1	both	16.2043P.VPS35
16.2111P.ABCC11	chr16	46947605	48631692	1684088	27	14	13	20	13	9	both	16.2043P.VPS35
16.2166P.CNEP1R1	chr16	50024416	50802564	778149	35	12	10	11	23	17	both	16.2166P.CNEP1R1
16.2277P.LINC02911	chr16	52067233	53018346	951114	16	5	3	2	11	5	both	16.2166P.CNEP1R1
16.2341P.ENSG00000277639	chr16	53041860	53517487	475628	29	12	9	10	17	7	both	16.2166P.CNEP1R1
16.2437P.ENSG00000278928	chr16	55464432	56423307	958876	48	16	15	21	32	30	both	16.2437P.ENSG00000278928
16.2505P.OGFOD1	chr16	56449852	56699766	249915	9	8	7	13	1	1	both	16.2437P.ENSG00000278928
16.2546P.HERPUD1	chr16	56839940	57296891	456952	27	13	13	15	14	8	both	16.2437P.ENSG00000278928
16.2600P.POLR2C	chr16	57451424	58740784	1289361	79	32	31	48	47	23	both	16.2437P.ENSG00000278928
16.2766P.BEAN1-AS1	chr16	66482107	66877699	395593	14	9	7	6	5	3	both	16.2765P.BEAN1-AS1
16.2811P.CES2	chr16	66897072	69924380	3027309	189	92	87	178	97	61	both	16.2765P.BEAN1-AS1
16.3174P.MIR1972-2	chr16	70008145	70064137	55993	5	3	2	1	2	1	both	16.2765P.BEAN1-AS1
16.3186P.EXOSC6	chr16	70248699	73191222	2942524	150	66	62	101	84	53	both	16.2765P.BEAN1-AS1
16.3452P.ENSG00000283457	chr16	73562388	73815625	253238	7	2	2	1	5	0	PP	16.3452P.ENSG00000283457
16.3463P.PSMD7-DT	chr16	74278974	74660221	381248	18	8	7	6	10	6	both	16.2765P.BEAN1-AS1
16.3534P.WDR59	chr16	74825428	75104067	278640	13	3	3	2	10	1	both	16.2765P.BEAN1-AS1
16.3566P.CTRB2	chr16	75155957	77211661	2055705	45	20	20	37	25	10	both	16.2765P.BEAN1-AS1
16.3674P.ENSG00000260922	chr16	77224015	78097120	873106	50	13	10	11	37	27	both	16.2765P.BEAN1-AS1
16.3752P.ENSG00000276007	chr16	78114806	80465737	2350932	21	5	4	3	16	5	both	16.2765P.BEAN1-AS1
16.3844P.CENPN	chr16	80923213	81723630	800418	42	18	18	39	24	18	both	16.3844P.CENPN
16.3866P.BCO1	chr16	81236873	81314002	77130	3	2	2	1	1	0	PP	16.3844P.CENPN
16.3951P.MLYCD	chr16	83807137	85008996	1201860	54	20	17	18	34	20	both	16.3951P.MLYCD
16.4079P.COX6CP16	chr16	85184352	85809611	625260	46	18	16	25	28	19	both	16.3951P.MLYCD
16.4156P.MTHFSD	chr16	86553789	88567839	2014051	67	32	29	56	35	23	both	16.3951P.MLYCD
16.4285P.MVD	chr16	88613662	88667731	54070	3	2	2	1	1	0	PP	16.3951P.MLYCD
16.4300P.CDT1	chr16	88583496	90080733	1497238	89	46	45	92	43	29	both	16.3951P.MLYCD
16.433P.ENSG00000275515	chr16	4433248	5087574	654327	57	26	24	57	31	20	both	16.1P.ENSG00000260803
16.544P.METTL22	chr16	8620047	10750109	2130063	140	36	32	50	104	50	both	16.539P.ENSG00000261066
16.776P.ENSG00000287121	chr16	10953928	12802552	1848625	95	25	16	16	70	35	both	16.539P.ENSG00000261066
16.967P.ERCC4	chr16	13917217	14666482	749266	42	14	11	14	28	16	both	16.967P.ERCC4
17.1005P.ARHGAP44-AS1	chr17	12788711	12987799	199089	3	2	2	1	1	0	PP	17.919P.GAS7
17.1093P.PMP22	chr17	15259718	16213785	954068	15	10	9	9	5	3	both	17.1093P.PMP22
17.115P.BHLHA9	chr17	1240811	5077086	3836276	252	96	92	176	156	102	both	17.513P.SCIMP
17.1179P.UBB	chr17	16361281	16533890	172610	12	5	5	5	7	1	both	17.1093P.PMP22
17.1226P.PLD6	chr17	16998340	18562704	1564365	100	35	34	77	65	43	both	17.1093P.PMP22
17.1365P.PRPSAP2	chr17	18848044	19020086	172043	11	5	5	4	6	4	both	17.1093P.PMP22
17.1384P.EPN2	chr17	19236290	19866276	629987	31	15	15	18	16	10	both	17.1384P.EPN2
17.1469P.ENSG00000263986	chr17	20995281	21762069	766789	24	11	9	9	13	4	both	17.1459P.RNU6-1178P
17.1553P.ENSG00000265246	chr17	27218131	27625140	407010	30	14	12	31	16	12	both	17.1553P.ENSG00000265246
17.1621P.ENSG00000266527	chr17	27757055	28620557	863503	46	24	21	27	22	10	both	17.1553P.ENSG00000265246
17.1705P.ENSG00000264044	chr17	28628885	31951117	3322233	187	77	73	111	110	65	both	17.1553P.ENSG00000265246
17.2021P.ENSG00000263990	chr17	31866836	32194463	327628	17	12	11	11	5	3	both	17.1553P.ENSG00000265246
17.2062P.ZNF207	chr17	32253996	32909205	655210	51	16	13	19	35	26	both	17.1553P.ENSG00000265246
17.2164P.ENSG00000263435	chr17	33749557	34175866	426310	33	9	7	7	24	6	both	17.2164P.ENSG00000263435
17.2214P.ENSG00000264174	chr17	34706177	34725491	19315	3	2	2	1	1	0	PP	17.2185P.CCL2
17.2227P.LIG3	chr17	34395425	35129535	734111	24	8	8	15	16	5	both	17.2185P.CCL2
17.2277P.TAF15	chr17	35754060	35845318	91259	5	3	3	2	2	0	PP	17.2185P.CCL2
17.2293P.MYO19	chr17	35854681	37613301	1758621	69	23	23	34	46	40	both	17.2185P.CCL2
17.2445P.SRCIN1	chr17	38508542	39242819	734278	35	21	21	42	14	6	both	17.2185P.CCL2
17.2518P.MED1	chr17	39406637	39944362	537726	20	11	11	12	9	5	both	17.2185P.CCL2
17.2582P.THRA	chr17	39978672	44886714	4908043	300	158	150	300	142	79	both	17.2185P.CCL2
17.3069P.HIGD1B	chr17	44761886	45947926	1186041	64	32	30	53	32	16	both	17.2185P.CCL2
17.30P.RFLNB	chr17	439776	630243	190468	13	6	3	2	7	4	both	17.513P.SCIMP
17.3147P.ENSG00000291175	chr17	45572854	46498246	925393	26	12	12	26	14	9	both	17.2185P.CCL2
17.3211P.GOSR2	chr17	46914886	46938077	23192	4	2	2	1	2	2	both	17.3211P.GOSR2
17.3229P.CDC27	chr17	47136938	47618119	481182	13	5	4	3	8	4	both	17.3221P.ENSG00000262879
17.3255P.KPNB1	chr17	47644007	48624675	980669	38	23	20	26	15	9	both	17.3221P.ENSG00000262879
17.3350P.TTLL6	chr17	48789864	48868583	78720	6	4	4	3	2	2	both	17.3221P.ENSG00000262879
17.3359P.SUMO2P17	chr17	48666033	48927274	261242	6	2	2	1	4	0	PP	17.3221P.ENSG00000262879
17.3367P.ENSG00000238804	chr17	48957234	49221957	264724	6	4	0	0	2	2	shared_E	17.3221P.ENSG00000262879
17.3388P.ZNF652	chr17	49295889	50168895	873007	59	23	19	21	36	21	both	17.3221P.ENSG00000262879
17.3490P.RSAD1	chr17	50395586	51253558	857973	58	28	25	43	30	17	both	17.3221P.ENSG00000262879
17.3621P.TOM1L1	chr17	54898852	55777578	878727	51	8	8	11	43	22	both	17.3621P.TOM1L1
17.3708P.DGKE	chr17	56832162	56958184	126023	7	5	5	6	2	0	PP	17.3708P.DGKE
17.3734P.AKAP1	chr17	57066675	60059977	2993303	206	67	63	99	139	82	both	17.3708P.DGKE
17.4043P.ENSG00000286435	chr17	60075965	60641488	565524	30	9	9	8	21	1	both	17.3708P.DGKE
17.4112P.INTS2	chr17	61924780	62063151	138372	9	4	3	2	5	2	both	17.4111P.BRIP1
17.4137P.TLK2	chr17	62422829	64771605	2348777	101	45	42	85	56	36	both	17.4111P.BRIP1
17.4274P.ENSG00000286629	chr17	63912627	64123917	211291	7	3	3	2	4	2	both	17.4111P.BRIP1
17.4285P.SNORA50C	chr17	64143988	64272042	128055	8	3	3	2	5	2	both	17.4111P.BRIP1
17.4342P.LRRC37A3	chr17	64918130	65193150	275021	27	10	10	11	17	14	both	17.4111P.BRIP1
17.4400P.AXIN2	chr17	65213791	66672657	1458867	55	9	7	6	46	5	both	17.4111P.BRIP1
17.447P.SPNS2	chr17	4431174	4487363	56190	4	3	3	2	1	0	PP	17.513P.SCIMP
17.4498P.MIR634	chr17	66702559	67909021	1206463	65	23	22	51	42	33	both	17.4111P.BRIP1
17.4627P.C17orf58	chr17	67991632	70168178	2176547	67	28	26	30	39	17	both	17.4111P.BRIP1
17.4831P.SOX9-AS1	chr17	71117569	74870653	3753085	144	44	33	41	100	66	both	17.4111P.BRIP1
17.5091P.HID1-AS1	chr17	74950138	76496303	1546166	101	58	52	80	43	25	both	17.4111P.BRIP1
17.517P.RABEP1	chr17	5190319	8755123	3564805	224	110	110	312	114	64	both	17.513P.SCIMP
17.5281P.ENSG00000267546	chr17	76518887	77232281	713395	36	17	16	36	19	7	both	17.4111P.BRIP1
17.5366P.ENSG00000267466	chr17	77562911	78003120	440210	3	2	2	1	1	0	PP	17.4111P.BRIP1
17.5412P.SOCS3-DT	chr17	78289867	78416572	126706	9	3	0	0	6	5	shared_E	17.4111P.BRIP1
17.5426P.CYTH1	chr17	78704223	78780079	75857	3	2	2	1	1	0	PP	17.4111P.BRIP1
17.5435P.USP36	chr17	78837062	79985648	1148587	30	16	13	17	14	12	both	17.4111P.BRIP1
17.5466P.C1QTNF1	chr17	79042645	79689378	646734	41	8	6	5	33	24	both	17.4111P.BRIP1
17.5551P.CCDC40	chr17	80004542	82762093	2757552	167	97	93	237	70	43	both	17.4111P.BRIP1
17.5823P.ENSG00000263098	chr17	82788013	82900375	112363	8	3	0	0	5	3	shared_E	17.4111P.BRIP1
17.73P.NXN	chr17	854321	865934	11614	3	2	2	1	1	0	PP	17.513P.SCIMP
17.7P.LINC02091	chr17	142160	1185899	1043740	56	25	24	60	31	25	both	17.513P.SCIMP
17.872P.NTN1	chr17	9019431	9272396	252966	17	2	2	1	15	4	both	17.872P.NTN1
17.967P.ENSG00000241185	chr17	11996032	13016731	1020700	36	10	7	6	26	18	both	17.919P.GAS7
18.1169P.CHST9	chr18	26805624	27605119	799496	27	3	3	2	24	9	both	18.1126P.LINC01543
18.1236P.TTR	chr18	31561588	31832490	270903	16	5	4	3	11	9	both	18.1197P.DSCAS
18.1267P.RNF138	chr18	31930708	32514233	583526	20	10	10	13	10	1	both	18.1197P.DSCAS
18.1311P.CCDC178	chr18	33229194	35372101	2142908	104	21	19	28	83	24	both	18.1311P.CCDC178
18.1490P.ENSG00000279074	chr18	35477789	35503937	26149	4	3	3	2	1	0	PP	18.1311P.CCDC178
18.1510P.ELP2	chr18	36018511	36280872	262362	6	2	0	0	4	1	shared_E	18.1311P.CCDC178
18.1536P.ENSG00000279678	chr18	36826765	37573652	746888	23	4	3	2	19	16	both	18.1311P.CCDC178
18.1583P.LINC01902	chr18	39596401	40157095	560695	14	2	2	1	12	0	PP	18.1583P.LINC01902
18.1603P.PIK3C3	chr18	42029781	43584849	1555069	33	6	5	4	27	6	both	18.1603P.PIK3C3
18.164P.ENSG00000272625	chr18	2923197	3669021	745825	22	10	10	9	12	3	both	18.1P.ROCK1P1
18.1652P.SETBP1	chr18	44642791	45520882	878092	75	11	11	16	64	44	both	18.1652P.SETBP1
18.1776P.EPG5	chr18	45619541	46103566	484026	12	4	2	1	8	3	both	18.1755P.SLC14A1
18.1789P.C18orf25	chr18	46134763	46777582	642820	16	4	4	3	12	3	both	18.1789P.C18orf25
18.1815P.ENSG00000267724	chr18	47107460	47172129	64670	7	4	3	2	3	1	both	18.1815P.ENSG00000267724
18.1866P.CTIF	chr18	48528887	48537893	9007	3	2	2	1	1	0	PP	18.1829P.ENSG00000269365
18.1894P.ENSG00000267764	chr18	48667486	50294849	1627364	96	31	31	40	65	16	both	18.1829P.ENSG00000269365
18.2032P.MAPK4	chr18	50501827	51050452	548626	9	5	5	4	4	2	both	18.2032P.MAPK4
18.2110P.MBD2	chr18	54207830	54284754	76925	5	2	2	1	3	0	PP	18.2110P.MBD2
18.2154P.TCF4	chr18	55235005	58760839	3525835	79	27	26	30	52	16	both	18.2154P.TCF4
18.2356P.ZNF532	chr18	58772745	59373027	600283	20	6	6	5	14	1	both	18.2154P.TCF4
18.2422P.RNF152	chr18	61573994	62134171	560178	7	2	2	1	5	0	PP	18.2415P.ENSG00000267038
18.2426P.RELCH	chr18	62185018	62969121	784104	39	13	11	24	26	8	both	18.2426P.RELCH
18.2512P.KDSR	chr18	62995598	63968985	973388	10	5	5	4	5	2	both	18.2426P.RELCH
18.2540P.ENSG00000287646	chr18	70166298	70463759	297462	14	9	7	9	5	3	both	18.2540P.ENSG00000287646
18.2615P.ZNF407	chr18	74596171	76723657	2127487	79	18	17	29	61	25	both	18.2582P.TIMM21
18.2724P.ENSG00000278107	chr18	76805514	76865113	59600	6	3	2	1	3	1	both	18.2582P.TIMM21
18.2743P.MBP	chr18	77000330	77215954	215625	14	7	7	12	7	4	both	18.2582P.TIMM21
18.2810P.CTDP1	chr18	79392230	80026786	634557	11	6	6	6	5	3	both	18.2797P.NFATC1
18.292P.LINC00667	chr18	5195042	5627380	432339	25	7	6	6	18	8	both	18.289P.ENSG00000285575
18.362P.PTPRM	chr18	7271709	9905839	2634131	77	17	16	21	60	19	both	18.362P.PTPRM
18.41P.CLUL1	chr18	266247	615757	349511	5	2	2	1	3	0	PP	18.1P.ROCK1P1
18.48P.ENSG00000265490	chr18	685695	2667499	1981805	69	15	14	16	54	17	both	18.1P.ROCK1P1
18.514P.PPP4R1	chr18	9566801	10534433	967633	23	8	6	7	15	5	both	18.362P.PTPRM
18.644P.CHMP1B	chr18	11691654	11924362	232709	12	7	7	8	5	2	both	18.632P.ASNSP6
18.695P.AFG3L2	chr18	12342552	13737936	1395385	84	27	26	37	57	31	both	18.632P.ASNSP6
18.748P.PTPN2	chr18	12808138	12881524	73387	6	3	0	0	3	2	shared_E	18.632P.ASNSP6
18.852P.ROCK1	chr18	20959450	21176060	216611	17	3	3	2	14	10	both	18.852P.ROCK1
18.867P.ESCO1	chr18	21544225	24123645	2579421	92	32	27	38	60	24	both	18.867P.ESCO1
19.1446P.OR1I1	chr19	15085009	15555456	470448	31	13	13	19	18	11	both	19.4P.PLPP2
19.1531P.ENSG00000288618	chr19	15575165	16183636	608472	16	9	8	7	7	2	both	19.4P.PLPP2
19.1567P.AP1M1	chr19	16195719	16369287	173569	5	2	2	1	3	0	PP	19.4P.PLPP2
19.1599P.CHERP	chr19	16453646	17300716	847071	22	16	16	19	6	3	both	19.4P.PLPP2
19.1666P.UNC13A	chr19	17346444	19485525	2139082	142	71	70	120	71	42	both	19.4P.PLPP2
19.1875P.CILP2	chr19	19533920	19957976	424057	17	14	13	21	3	1	both	19.4P.PLPP2
19.1915P.ENSG00000267383	chr19	20237261	21080657	843397	26	16	13	18	10	6	both	19.4P.PLPP2
19.2051P.ENSG00000284428	chr19	23261594	24092677	831084	23	14	14	22	9	5	both	19.4P.PLPP2
19.2097P.LINC00662	chr19	27745045	27799225	54181	3	2	2	1	1	0	PP	19.2097P.LINC00662
19.2153P.UQCRFS1-DT	chr19	29180807	29217637	36831	4	2	2	1	2	0	PP	19.2097P.LINC00662
19.2166P.POP4	chr19	29591434	30650248	1058815	8	3	3	2	5	1	both	19.2097P.LINC00662
19.2201P.ENSG00000267760	chr19	30661056	32232085	1571030	6	2	2	1	4	0	PP	19.2097P.LINC00662
19.2222P.TSHZ3-AS1	chr19	31103272	31337514	234243	11	2	2	1	9	0	PP	19.2222P.TSHZ3-AS1
19.2235P.ZNF507	chr19	32322181	34408650	2086470	92	20	18	19	72	42	both	19.2097P.LINC00662
19.2431P.UBA2	chr19	34445503	34459688	14186	3	2	0	0	1	1	shared_E	19.2431P.UBA2
19.2443P.ZNF181	chr19	34674890	34765194	90305	4	3	3	2	1	0	PP	19.2097P.LINC00662
19.2455P.GRAMD1A	chr19	34959233	36163006	1203774	90	64	63	125	26	7	both	19.2449P.ZNF792
19.2601P.LINC00665	chr19	36189378	37685309	1495932	61	32	32	68	29	7	both	19.2449P.ZNF792
19.2703P.WDR87	chr19	37891128	38373412	482285	48	21	11	13	27	20	both	19.2449P.ZNF792
19.2764P.SPRED3	chr19	38386896	41594802	3207907	167	86	83	191	81	41	both	19.2449P.ZNF792
19.3103P.MIR6797	chr19	41858740	41956260	97521	7	4	3	3	3	3	both	19.3103P.MIR6797
19.3122P.ZNF574	chr19	42072474	42395218	322745	19	12	12	26	7	0	PP	19.2449P.ZNF792
19.3160P.RNU4-60P	chr19	42439867	42527138	87272	4	3	2	1	1	1	both	19.2449P.ZNF792
19.3190P.LYPD3	chr19	43424658	43633784	209127	18	11	10	17	7	6	both	19.2449P.ZNF792
19.3244P.PVR	chr19	44575542	47787782	3212241	212	116	111	196	96	55	both	19.2449P.ZNF792
19.336P.NFIC	chr19	3193295	3569869	376575	21	5	5	3	16	12	both	19.4P.PLPP2
19.354P.ENSG00000252408	chr19	3511078	3525163	14086	3	2	0	0	1	1	shared_E	19.4P.PLPP2
19.3642P.PLA2G4C	chr19	47961844	50321546	2359703	166	85	83	170	81	46	both	19.2449P.ZNF792
19.367P.ENSG00000267304	chr19	3656828	3694005	37178	3	2	2	1	1	0	PP	19.4P.PLPP2
19.388P.EEF2	chr19	3675282	4179849	504568	17	8	8	13	9	6	both	19.4P.PLPP2
19.3910P.NR1H2	chr19	50340949	50789940	448992	12	9	8	8	3	2	both	19.2449P.ZNF792
19.3951P.VSIG10L	chr19	51339613	51701859	362247	7	5	0	0	2	2	shared_E	19.2449P.ZNF792
19.3990P.Y_RNA	chr19	52251854	52741021	489168	5	4	3	2	1	1	both	19.2449P.ZNF792
19.4013P.ZNF83	chr19	52688703	53369346	680644	3	2	2	1	1	0	PP	19.2449P.ZNF792
19.4048P.ZNF665	chr19	53182322	53552800	370479	5	3	3	2	2	0	PP	19.2449P.ZNF792
19.4083P.MYADM	chr19	53788682	55673157	1884476	96	65	65	164	31	22	both	19.2449P.ZNF792
19.4234P.ZNF444	chr19	56071395	56621737	550343	14	8	8	9	6	3	both	19.2449P.ZNF792
19.4253P.ZNF667	chr19	56391959	58259518	1867560	106	60	60	117	46	15	both	19.2449P.ZNF792
19.426P.STAP2	chr19	4245925	4470528	224604	13	7	7	9	6	2	both	19.4P.PLPP2
19.4416P.ZNF497-AS1	chr19	58303185	58580228	277044	27	23	23	67	4	3	both	19.2449P.ZNF792
19.453P.SEMA6B	chr19	4551975	4632397	80423	7	3	3	2	4	2	both	19.4P.PLPP2
19.464P.ENSG00000287884	chr19	4668165	6735790	2067626	103	45	38	52	58	37	both	19.4P.PLPP2
19.694P.INSR	chr19	7098162	8510762	1412601	62	30	28	43	32	17	both	19.4P.PLPP2
19.706P.ARHGEF18-AS1	chr19	7387216	7487692	100477	3	2	2	1	1	0	PP	19.4P.PLPP2
19.840P.ZNF121	chr19	9138484	14565629	5427146	349	177	165	343	172	98	both	19.4P.PLPP2
19.9P.MIER2	chr19	319138	3170839	2851702	210	130	125	338	80	58	both	19.4P.PLPP2
2.1003P.ITSN2	chr2	24358808	24835403	476596	16	4	3	2	12	5	both	2.977P.RPS13P4
2.1044P.DNAJC27	chr2	24969130	25209519	240390	12	4	4	4	8	4	both	2.977P.RPS13P4
2.1071P.DNMT3A	chr2	25249168	25683850	434683	25	5	5	4	20	11	both	2.977P.RPS13P4
2.1128P.ASXL2	chr2	25849214	26838084	988871	57	22	12	12	35	21	both	2.1128P.ASXL2
2.1248P.MAPRE3	chr2	26960832	29232714	2271883	118	50	46	78	68	33	both	2.1128P.ASXL2
2.144P.MYT1L	chr2	1871607	3649616	1778010	66	9	5	3	57	37	both	2.104P.MYT1L
2.1528P.YPEL5	chr2	30145066	31339573	1194508	52	11	5	3	41	22	both	2.1128P.ASXL2
2.1697P.CRIM1	chr2	36354508	36596738	242231	6	3	3	2	3	0	PP	2.1697P.CRIM1
2.1749P.EIF2AK2	chr2	37082594	37917489	834896	44	16	14	19	28	23	both	2.1697P.CRIM1
2.1835P.ATL2	chr2	38306235	38783108	476874	13	5	5	6	8	2	both	2.1697P.CRIM1
2.1871P.DHX57	chr2	38860981	39225991	365011	4	2	2	1	2	0	PP	2.1697P.CRIM1
2.1889P.MAP4K3	chr2	39325556	39781594	456039	20	5	4	3	15	1	both	2.1697P.CRIM1
2.189P.RNASEH1	chr2	3542957	3573618	30662	4	2	2	1	2	0	PP	2.104P.MYT1L
2.1926P.SLC8A1-AS1	chr2	39900783	40551785	651003	41	12	9	8	29	13	both	2.1926P.SLC8A1-AS1
2.1967P.RPS12P4	chr2	41836316	43633860	1797545	109	26	22	21	83	49	both	2.1967P.RPS12P4
2.2155P.LRPPRC	chr2	43956841	48474159	4517319	188	47	34	41	141	71	both	2.2155P.LRPPRC
2.2529P.ENSG00000286412	chr2	50530889	51703987	1173099	17	2	0	0	15	7	shared_E	2.2529P.ENSG00000286412
2.2540P.ENSG00000228033	chr2	52810034	53783330	973297	27	3	0	0	24	22	shared_E	2.2540P.ENSG00000228033
2.2599P.ACYP2	chr2	53884811	55615648	1730838	90	25	24	36	65	28	both	2.2586P.MIR3682
2.26P.SH3YL1	chr2	243798	1787572	1543775	20	7	7	7	13	5	both	2.6P.FAM110C
2.2786P.VRK2	chr2	57875783	58239795	364013	4	2	2	1	2	0	PP	2.2786P.VRK2
2.2860P.AHSA2P	chr2	61059029	63910972	2851944	108	37	34	74	71	57	both	2.2840P.REL
2.3048P.ENSG00000225889	chr2	64043659	65578579	1534921	75	28	24	22	47	22	both	2.3033P.VPS54
2.3217P.MEIS1-AS2	chr2	65629947	68093655	2463709	60	13	9	15	47	37	both	2.3033P.VPS54
2.329P.LINC01814	chr2	7090657	8675113	1584457	20	8	8	9	12	3	both	2.229P.RSAD2
2.3329P.PPIAP64	chr2	68107041	68448639	341599	17	7	7	6	10	4	both	2.3033P.VPS54
2.3366P.GKN2	chr2	68942439	71501929	2559491	129	47	39	51	82	36	both	2.3351P.FBXO48
2.3642P.EGR4	chr2	73254339	73383868	129530	9	5	5	5	4	0	PP	2.3635P.CCT7
2.3661P.ENSG00000287250	chr2	73736251	74569068	832818	51	34	34	45	17	5	both	2.3659P.DUSP11
2.3750P.ENSG00000238410	chr2	75463994	75604813	140820	8	5	5	5	3	2	both	2.3734P.ENSG00000286739
2.3767P.ENSG00000271452	chr2	75645777	75665392	19616	4	3	3	2	1	0	PP	2.3734P.ENSG00000286739
2.3799P.CTNNA2-AS1	chr2	79224258	79851976	627719	22	3	0	0	19	18	shared_E	2.3799P.CTNNA2-AS1
2.3843P.KCMF1	chr2	84917259	85032106	114848	6	2	2	1	4	0	PP	2.3830P.SUCLG1
2.3859P.TGOLN2	chr2	85316017	87074377	1758361	90	41	31	47	49	27	both	2.3830P.SUCLG1
2.391P.CPSF3	chr2	9422041	10694641	1272601	73	24	24	38	49	26	both	2.349P.KIDINS220
2.4028P.KRCC1	chr2	88045540	88710284	664745	13	5	5	3	8	3	both	2.4028P.KRCC1
2.4062P.ANKRD36BP2	chr2	88732531	89152865	420335	13	6	6	4	7	3	both	2.4062P.ANKRD36BP2
2.4095P.MRPS5	chr2	95105679	95163135	57457	3	2	2	1	1	0	PP	2.4095P.MRPS5
2.4107P.FAHD2A	chr2	95401015	95727527	326513	3	2	2	1	1	0	PP	2.4095P.MRPS5
2.4135P.ENSG00000228873	chr2	95989311	99487354	3498044	161	52	49	67	109	48	both	2.4095P.MRPS5
2.4409P.LONRF2	chr2	99569900	100380134	810235	10	3	2	1	7	1	both	2.4409P.LONRF2
2.4423P.PDCL3	chr2	100395941	101865334	1469394	63	19	15	14	44	20	both	2.4409P.LONRF2
2.4511P.ENSG00000286101	chr2	101561958	102232351	670394	9	6	0	0	3	1	shared_E	2.4409P.LONRF2
2.4630P.NCK2	chr2	105742436	105874543	132108	5	3	3	2	2	0	PP	2.4608P.TGFBRAP1
2.4689P.GCC2	chr2	108447713	108532976	85264	3	2	2	1	1	0	PP	2.4680P.WASF1P1
2.4700P.LIMS1	chr2	108604841	109599234	994394	14	8	5	4	6	6	both	2.4680P.WASF1P1
2.4756P.MTLN	chr2	110203452	110218412	14961	3	2	2	1	1	0	PP	2.4749P.MALL
2.4764P.ENSG00000235881	chr2	110655221	110789654	134434	10	2	2	1	8	0	PP	2.4763P.BUB1
2.4788P.BCL2L11	chr2	110798994	111734520	935527	11	4	4	3	7	3	both	2.4786P.ACOXL-AS1
2.4840P.FBLN7	chr2	111882966	112724822	841857	31	14	14	23	17	2	both	2.4814P.ANAPC1
2.4909P.ENSG00000234174	chr2	113137982	113405092	267111	11	5	3	2	6	3	both	2.4814P.ANAPC1
2.4936P.SLC35F5	chr2	113754989	114553340	798352	11	5	4	3	6	2	both	2.4936P.SLC35F5
2.4979P.ENSG00000236255	chr2	117828522	118011909	183388	8	4	3	2	4	3	both	2.4977P.DDX18
2.5028P.TMEM37	chr2	119382276	120219104	836829	36	8	7	5	28	9	both	2.4977P.DDX18
2.5129P.RNU4ATAC	chr2	121103920	121753886	649967	27	9	8	9	18	3	both	2.5129P.RNU4ATAC
2.516P.PDIA6	chr2	10782085	11595120	813036	52	20	16	21	32	23	both	2.516P.PDIA6
2.5201P.MAP3K2	chr2	127284787	127809674	524888	23	11	11	11	12	4	both	2.5192P.ERCC3
2.5238P.SAP130	chr2	127883964	131488005	3604042	24	8	6	5	16	11	both	2.5192P.ERCC3
2.5296P.GPR148	chr2	130725224	131132069	406846	18	5	5	4	13	4	both	2.5192P.ERCC3
2.5366P.NCKAP5-AS2	chr2	133264012	133555724	291713	5	3	3	2	2	0	PP	2.5339P.ENSG00000286833
2.5378P.MGAT5	chr2	134117612	134438461	320850	10	3	2	1	7	1	both	2.5378P.MGAT5
2.5434P.TMEM163	chr2	134443430	134931380	487951	25	3	0	0	22	19	shared_E	2.5378P.MGAT5
2.5473P.MAP3K19	chr2	134939982	135740563	800582	20	4	4	2	16	1	both	2.5378P.MGAT5
2.5578P.ACVR2A	chr2	147842877	151287040	3444164	54	15	15	17	39	17	both	2.5578P.ACVR2A
2.5696P.STAM2	chr2	152150577	152715712	565136	13	3	3	2	10	3	both	2.5696P.STAM2
2.5778P.NR4A2	chr2	156157688	156899772	742085	17	3	3	2	14	3	both	2.5777P.ENSG00000282440
2.5800P.ENSG00000287048	chr2	156733473	156791560	58088	3	2	2	1	1	0	PP	2.5777P.ENSG00000282440
2.5812P.ERMN	chr2	157301638	158743150	1441513	33	8	7	7	25	7	both	2.5812P.ERMN
2.5945P.CAPZA1P2	chr2	159273658	159779707	506050	41	10	9	9	31	8	both	2.5896P.OR7E90P
2.595P.ENSG00000230790	chr2	11687335	11781816	94482	6	2	0	0	4	4	shared_E	2.516P.PDIA6
2.5985P.ENSG00000285155	chr2	160250896	160992962	742067	5	2	0	0	3	3	shared_E	2.5979P.ITGB6
2.6005P.ENSG00000288091	chr2	161596064	161978913	382850	22	2	2	1	20	8	both	2.6005P.ENSG00000288091
2.603P.MIR3681HG	chr2	11796220	13012312	1216093	18	5	4	3	13	5	both	2.516P.PDIA6
2.6062P.GCA	chr2	162316544	162837564	521021	15	5	5	3	10	4	both	2.6005P.ENSG00000288091
2.6109P.COBLL1	chr2	164687429	164978250	290822	12	6	5	6	6	4	both	2.6098P.GRB14
2.6144P.SCN2A	chr2	165238611	165873301	634691	25	7	7	7	18	8	both	2.6098P.GRB14
2.6241P.CERS6	chr2	168327070	168939003	611934	31	5	5	4	26	10	both	2.6098P.GRB14
2.6293P.BBS5	chr2	169440320	171467465	2027146	70	15	12	13	55	26	both	2.6293P.BBS5
2.6357P.MYO3B-AS1	chr2	170220766	170871318	650553	16	3	0	0	13	7	shared_E	2.6293P.BBS5
2.6435P.HAT1	chr2	171892447	171930408	37962	5	2	2	1	3	0	PP	2.6435P.HAT1
2.6552P.ENSG00000236449	chr2	174700703	175172570	471868	38	11	11	16	27	10	both	2.6552P.ENSG00000236449
2.6591P.ENSG00000236501	chr2	177150746	177762934	612189	40	21	21	37	19	11	both	2.6589P.ENSG00000236501
2.6667P.RBM45	chr2	178108943	178476209	367267	10	5	5	5	5	2	both	2.6589P.ENSG00000236501
2.6762P.CERKL	chr2	180125219	182071482	1946264	32	5	5	4	27	7	both	2.6703P.TTN
2.6812P.DNAJC10	chr2	182714064	183242330	528267	21	6	4	3	15	8	both	2.6703P.TTN
2.6853P.ITGAV	chr2	186491119	186692856	201738	10	4	0	0	6	6	shared_E	2.6848P.ZC3H15
2.6940P.INPP1	chr2	190317020	191045318	728299	20	9	9	7	11	3	both	2.6931P.ANKAR
2.7001P.MYO1B-AS1	chr2	191242474	191374675	132202	11	4	2	1	7	6	both	2.6931P.ANKAR
2.7066P.SLC39A10	chr2	195655603	196067039	411437	4	2	2	1	2	0	PP	2.7053P.LINC01827
2.7119P.PGAP1	chr2	196775359	197514475	739117	34	11	10	11	23	5	both	2.7053P.LINC01827
2.7185P.C2orf69	chr2	199910271	201648507	1738237	54	28	28	36	26	11	both	2.7185P.C2orf69
2.718P.MYCN	chr2	15640483	16502671	862189	10	3	0	0	7	6	shared_E	2.718P.MYCN
2.7363P.ALS2	chr2	201754251	202189632	435382	7	2	2	1	5	0	PP	2.7185P.C2orf69
2.7386P.NOP58	chr2	202232698	202545032	312335	14	4	4	3	10	0	PP	2.7185P.C2orf69
2.7431P.ICA1L	chr2	202574583	203808912	1234330	54	12	7	6	42	12	both	2.7185P.C2orf69
2.7547P.PARD3B	chr2	204149032	205887096	1738065	21	4	0	0	17	14	shared_E	2.7531P.ENSG00000237271
2.7641P.FASTKD2	chr2	206683864	208069988	1386125	76	23	22	28	53	21	both	2.7531P.ENSG00000237271
2.7769P.IDH1	chr2	208134313	208251437	117125	3	2	2	1	1	0	PP	2.7531P.ENSG00000237271
2.7788P.MAP2	chr2	208325044	209938102	1613059	41	5	5	5	36	15	both	2.7531P.ENSG00000237271
2.7834P.RPE	chr2	209968178	210188111	219934	10	2	2	1	8	0	PP	2.7531P.ENSG00000237271
2.7884P.ENSG00000223373	chr2	212681272	213144840	463569	35	6	6	8	29	5	both	2.7884P.ENSG00000223373
2.7906P.SPAG16	chr2	213283051	214315635	1032585	19	2	0	0	17	16	shared_E	2.7906P.SPAG16
2.7942P.XRCC5	chr2	216108489	216629417	520929	30	11	4	3	19	8	both	2.7938P.MREG
2.8010P.DIRC3-AS1	chr2	216670686	217758987	1088302	33	6	4	3	27	5	both	2.7938P.MREG
2.8085P.TNS1	chr2	217779577	218054864	275288	21	7	7	8	14	10	both	2.7938P.MREG
2.8117P.ARPC2	chr2	218180095	219679142	1499048	117	61	60	177	56	26	both	2.7938P.MREG
2.813P.RDH14	chr2	18409944	19899473	1489530	22	7	6	7	15	6	both	2.786P.SMC6
2.8314P.ENSG00000288658	chr2	222318674	224582237	2263564	83	17	16	15	66	26	both	2.8305P.RPL23AP28
2.8436P.MRPL44	chr2	223955817	226982812	3026996	58	11	7	6	47	35	both	2.8305P.RPL23AP28
2.852P.LAPTM4A	chr2	19988545	20047483	58939	5	2	2	1	3	0	PP	2.786P.SMC6
2.8652P.TRIP12	chr2	229766938	229919510	152573	6	2	2	1	4	0	PP	2.8652P.TRIP12
2.8668P.CAB39	chr2	230711994	232524799	1812806	92	29	18	20	63	29	both	2.8652P.TRIP12
2.8822P.EIF4E2	chr2	232549606	233447828	898223	44	16	15	21	28	14	both	2.8652P.TRIP12
2.887P.PUM2	chr2	20321769	20655046	333278	16	8	7	8	8	4	both	2.786P.SMC6
2.8889P.ENSG00000286059	chr2	233972413	234543454	571042	3	2	0	0	1	1	shared_E	2.8887P.TRPM8
2.8990P.AGAP1	chr2	235437772	235500698	62927	4	2	2	1	2	0	PP	2.8887P.TRPM8
2.9081P.COPS8	chr2	236342470	237730464	1387995	16	6	5	7	10	2	both	2.9019P.ASB18
2.9145P.UBE2F	chr2	237963769	238165235	201467	6	2	2	1	4	1	both	2.9019P.ASB18
2.9188P.PER2	chr2	238227557	238792711	565155	16	6	5	4	10	4	both	2.9019P.ASB18
2.9225P.MIR4441	chr2	239075016	239982713	907698	24	7	6	6	17	9	both	2.9019P.ASB18
2.9321P.GPC1	chr2	240141883	240432366	290484	7	3	3	2	4	0	PP	2.9019P.ASB18
2.9327P.ANKMY1	chr2	240558968	241909438	1350471	80	38	34	45	42	18	both	2.9019P.ASB18
2.938P.LINC02923	chr2	23377988	23772526	394539	29	5	4	4	24	19	both	2.937P.ENSG00000223634
2.9467P.LINC01880	chr2	242067332	242097171	29840	3	2	2	1	1	0	PP	2.9019P.ASB18
2.981P.ATAD2B	chr2	23818475	24082449	263975	13	6	6	8	7	1	both	2.977P.RPS13P4
20.1049P.BFSP1	chr20	17480253	17979654	499402	22	12	12	26	10	4	both	20.977P.ENSG00000236985
20.1117P.ZNF133	chr20	18278579	18303799	25221	5	3	3	2	2	0	PP	20.977P.ENSG00000236985
20.1130P.SEC23B	chr20	18466364	23607802	5141439	186	59	52	98	127	95	both	20.1125P.POLR3F
20.11P.ZCCHC3	chr20	269507	737760	468254	40	16	16	35	24	18	both	20.9P.C20orf96
20.136P.ENSG00000232528	chr20	1764241	2663078	898838	23	8	8	7	15	2	both	20.9P.C20orf96
20.1542P.RNU6-1257P	chr20	24960014	24987226	27213	4	2	2	1	2	0	PP	20.1125P.POLR3F
20.1545P.APMAP	chr20	24991452	25386498	395047	11	7	4	3	4	2	both	20.1125P.POLR3F
20.1563P.ENTPD6	chr20	25194373	25210718	16346	3	2	2	1	1	1	both	20.1125P.POLR3F
20.1610P.NINL	chr20	25444605	26206074	761470	23	8	8	14	15	6	both	20.1125P.POLR3F
20.1650P.RNA5SP532	chr20	28555653	30417543	1861891	6	2	0	0	4	4	shared_E	20.1650P.RNA5SP532
20.1672P.HM13	chr20	31512986	31737677	224692	20	11	10	13	9	7	both	20.1672P.HM13
20.1707P.DUSP15	chr20	31792693	34122263	2329571	123	46	44	70	77	42	both	20.1672P.HM13
20.1927P.AHCY	chr20	34214769	34804288	589520	44	15	15	31	29	11	both	20.1672P.HM13
20.1993P.NCOA6	chr20	34823294	36869028	2045735	130	53	50	90	77	44	both	20.1672P.HM13
20.213P.PTPRA	chr20	2839477	3310225	470749	19	8	8	12	11	5	both	20.213P.PTPRA
20.2244P.RPN2	chr20	37153939	38402382	1248444	37	13	11	11	24	10	both	20.1672P.HM13
20.2355P.RALGAPB	chr20	38445269	38495107	49839	3	2	2	1	1	0	PP	20.1672P.HM13
20.2408P.ENSG00000287983	chr20	39030043	40949347	1919305	82	11	7	6	71	18	both	20.1672P.HM13
20.2526P.TOP1	chr20	40954170	41691623	737454	54	16	15	16	38	21	both	20.2526P.TOP1
20.256P.DNAAF9	chr20	3369615	3487043	117429	8	4	3	2	4	1	both	20.251P.UBE2V1P1
20.2717P.ENSG00000288000	chr20	43447289	44884526	1437238	44	23	21	34	21	10	both	20.2716P.Y_RNA
20.282P.CENPB	chr20	3766651	4188352	421702	16	9	8	16	7	3	both	20.276P.ADAM33
20.2848P.TOMM34	chr20	44950970	46693926	1742957	95	38	38	76	57	38	both	20.2716P.Y_RNA
20.3021P.ENSG00000267882	chr20	47194125	52151828	4957704	237	64	53	83	173	103	both	20.2716P.Y_RNA
20.344P.PRNP	chr20	4600447	5216974	616528	33	11	8	7	22	7	both	20.276P.ADAM33
20.3453P.NFATC2	chr20	51467508	51576057	108550	7	2	0	0	5	5	shared_E	20.2716P.Y_RNA
20.3526P.TSHZ2	chr20	52971479	53411028	439550	9	4	4	3	5	0	PP	20.3522P.ENSG00000232286
20.3555P.ZNF217	chr20	53568537	54656796	1088260	15	2	2	1	13	1	both	20.3522P.ENSG00000232286
20.3674P.FAM210B	chr20	56342238	56551185	208948	10	4	4	3	6	0	PP	20.3674P.FAM210B
20.3718P.RBM38	chr20	57384406	59521897	2137492	129	37	33	140	92	65	both	20.3718P.RBM38
20.3984P.ENSG00000235018	chr20	61992418	64276646	2284229	116	61	61	118	55	35	both	20.3984P.ENSG00000235018
20.4032P.ENSG00000260542	chr20	62504963	62562732	57770	3	2	2	1	1	0	PP	20.4032P.ENSG00000260542
20.406P.RPS18P1	chr20	5525677	6074509	548833	32	13	9	9	19	10	both	20.276P.ADAM33
20.4083P.ARFGAP1	chr20	63246166	63376222	130057	7	4	3	2	3	2	both	20.3984P.ENSG00000235018
20.577P.RNU105B	chr20	8755547	9411079	655533	53	4	0	0	49	22	shared_E	20.276P.ADAM33
20.656P.PARAL1	chr20	9614466	11259643	1645178	39	10	9	12	29	19	both	20.276P.ADAM33
20.73P.FAM110A	chr20	820826	1487133	666308	34	15	14	17	19	7	both	20.9P.C20orf96
20.809P.ENSG00000261411	chr20	11578327	12847051	1268725	35	6	6	6	29	5	both	20.276P.ADAM33
20.885P.NDUFAF5	chr20	13115783	14116861	1001079	12	2	0	0	10	4	shared_E	20.885P.NDUFAF5
20.965P.KIF16B	chr20	16524630	16728726	204097	3	2	2	1	1	1	both	20.965P.KIF16B
21.1038P.LINC00114	chr21	38502963	39181532	678570	26	13	13	17	13	3	both	21.649P.ATP5PO
21.1086P.BRWD1-IT1	chr21	39215794	39716674	500881	37	15	12	15	22	12	both	21.649P.ATP5PO
21.1148P.PCP4	chr21	39786562	41053742	1267181	47	4	0	0	43	20	shared_E	21.649P.ATP5PO
21.1289P.MX1	chr21	41405405	41435281	29877	4	2	2	1	2	1	both	21.649P.ATP5PO
21.1325P.RIPK4	chr21	41598006	44083023	2485018	113	45	38	57	68	37	both	21.649P.ATP5PO
21.1428P.PDE9A-AS1	chr21	42718561	42759159	40599	4	2	2	1	2	0	PP	21.649P.ATP5PO
21.1532P.ENSG00000232969	chr21	44298636	44789336	490701	14	10	9	9	4	4	both	21.649P.ATP5PO
21.156P.MIR99AHG	chr21	15775005	16984272	1209268	12	2	2	1	10	0	PP	21.48P.HSPA13
21.1581P.POFUT2	chr21	45281591	45852914	571324	14	8	7	5	6	2	both	21.649P.ATP5PO
21.1626P.ENSG00000289224	chr21	45971650	46679027	707378	42	20	18	39	22	12	both	21.1626P.ENSG00000289224
21.194P.BTG3-AS1	chr21	17510524	17928990	418467	13	4	4	3	9	2	both	21.48P.HSPA13
21.203P.ENSG00000244676	chr21	17722358	17818167	95810	4	2	0	0	2	1	shared_E	21.48P.HSPA13
21.225P.MIR155	chr21	25571450	25589481	18032	3	2	0	0	1	1	shared_E	21.225P.MIR155
21.229P.MRPL39	chr21	25600347	26713003	1112657	53	9	8	8	44	14	both	21.225P.MIR155
21.27P.ENSG00000290523	chr21	10400358	10446433	46076	5	3	2	1	2	1	both	21.27P.ENSG00000290523
21.299P.MIR4759	chr21	26937715	27449896	512182	6	2	0	0	4	2	shared_E	21.299P.MIR4759
21.335P.LTN1	chr21	28969468	29372690	403223	25	14	13	17	11	7	both	21.335P.LTN1
21.402P.KRTAP27-1	chr21	30339439	30721294	381856	7	3	2	1	4	2	both	21.402P.KRTAP27-1
21.441P.TIAM1	chr21	31098514	31628858	530345	39	5	3	2	34	26	both	21.431P.TIAM1
21.464P.ENSG00000238390	chr21	31655758	31682173	26416	4	2	2	1	2	0	PP	21.431P.TIAM1
21.471P.SCAF4	chr21	31719742	33596589	1876848	77	23	23	32	54	12	both	21.431P.TIAM1
21.48P.HSPA13	chr21	14348577	15757015	1408439	40	7	6	6	33	14	both	21.48P.HSPA13
21.5P.ENSG00000264063	chr21	8988181	9012550	24370	3	2	0	0	1	1	shared_E	21.5P.ENSG00000264063
21.649P.ATP5PO	chr21	33914524	34360694	446171	8	4	4	2	4	3	both	21.649P.ATP5PO
21.724P.RUNX1	chr21	34884500	35378326	493827	3	2	0	0	1	1	shared_E	21.649P.ATP5PO
21.818P.CBR1	chr21	36058856	36111935	53080	4	3	3	2	1	0	PP	21.649P.ATP5PO
21.825P.CBR3-AS1	chr21	36131606	38127450	1995845	89	30	24	32	59	33	both	21.649P.ATP5PO
22.1289P.PIK3IP1	chr22	31270325	32486404	1216080	102	39	37	81	63	42	both	22.1245P.OSBP2
22.1477P.LARGE1	chr22	33298985	34109492	810508	10	2	2	1	8	0	PP	22.1476P.LARGE1
22.1522P.TOM1	chr22	35273355	36480121	1206767	93	35	29	48	58	40	both	22.1517P.HMGXB4
22.165P.DGCR5	chr22	18958107	20268657	1310551	71	40	38	80	31	23	both	22.165P.DGCR5
22.1670P.EIF3D	chr22	36506432	37453237	946806	39	18	12	10	21	8	both	22.1517P.HMGXB4
22.1769P.PDXP	chr22	37606788	41663430	4056643	280	120	115	215	160	99	both	22.1517P.HMGXB4
22.2259P.MEI1	chr22	41671410	43185179	1513770	82	40	32	56	42	21	both	22.1517P.HMGXB4
22.2459P.PARVB	chr22	43951093	44638469	687377	55	18	14	15	37	24	both	22.2424P.SCUBE1-AS1
22.2554P.NUP50	chr22	45162069	48489673	3327605	115	34	30	33	81	45	both	22.2527P.PRR5
22.2802P.ENSG00000285722	chr22	49320214	49629913	309700	10	2	0	0	8	6	shared_E	22.2802P.ENSG00000285722
22.2824P.ENSG00000236867	chr22	49779175	50737534	958360	73	41	39	76	32	20	both	22.2822P.ENSG00000279345
22.282P.MIR1286	chr22	20145743	20255426	109684	4	2	2	1	2	0	PP	22.165P.DGCR5
22.292P.RNU6-225P	chr22	20418491	21977740	1559250	60	27	26	48	33	16	both	22.165P.DGCR5
22.297P.RNY1P9	chr22	20454240	20561471	107232	7	5	5	6	2	1	both	22.165P.DGCR5
22.400P.ENSG00000289564	chr22	21734131	21851087	116957	8	4	4	4	4	0	PP	22.165P.DGCR5
22.430P.ENSG00000236118	chr22	22153434	22339158	185725	9	8	6	10	1	1	both	22.1245P.OSBP2
22.457P.IGLV3-30	chr22	22424384	22611043	186660	3	2	2	1	1	0	PP	22.1245P.OSBP2
22.47P.ENSG00000273203	chr22	17064399	18154097	1089699	82	32	28	46	50	29	both	22.47P.ENSG00000273203
22.494P.ENSG00000223679	chr22	22979009	23581874	602866	30	14	9	7	16	8	both	22.1245P.OSBP2
22.540P.ENSG00000278655	chr22	23603960	23616937	12978	3	2	0	0	1	1	shared_E	22.540P.ENSG00000278655
22.554P.CHCHD10	chr22	23746696	23871182	124487	11	8	8	7	3	3	both	22.1245P.OSBP2
22.575P.CABIN1	chr22	23907906	24569048	661143	22	8	6	6	14	4	both	22.1245P.OSBP2
22.638P.PIWIL3	chr22	24766560	24840166	73607	7	2	0	0	5	2	shared_E	22.1245P.OSBP2
22.658P.KIAA1671	chr22	24949749	25123788	174040	9	3	3	2	6	0	PP	22.1245P.OSBP2
22.695P.ENSG00000233577	chr22	23598282	26323409	2725128	76	27	26	51	49	29	both	22.1245P.OSBP2
22.831P.HPS4	chr22	26397758	26642382	244625	10	2	0	0	8	3	shared_E	22.1245P.OSBP2
22.858P.MIATNB	chr22	26671627	31228193	4556567	187	73	69	108	114	64	both	22.1245P.OSBP2
3.1037P.RNA5SP127	chr3	31203414	31530801	327388	9	3	0	0	6	5	shared_E	3.1037P.RNA5SP127
3.1086P.CMTM8	chr3	32165951	32500616	334666	23	4	0	0	19	15	shared_E	3.1072P.OSBPL10
3.1117P.DYNC1LI1	chr3	32528739	32683024	154286	4	2	2	1	2	0	PP	3.1072P.OSBPL10
3.1123P.GLB1	chr3	33056004	33797488	741485	23	7	6	4	16	4	both	3.1119P.SEC13P1
3.1193P.EPM2AIP1	chr3	36724598	37338522	613925	21	9	9	12	12	4	both	3.1188P.TRANK1
3.1242P.ENSG00000290076	chr3	37838161	37996111	157951	17	5	5	4	12	2	both	3.1188P.TRANK1
3.1266P.ACAA1	chr3	38132515	38471335	338821	9	4	4	3	5	2	both	3.1188P.TRANK1
3.128P.ENSG00000275981	chr3	4460080	5193836	733757	31	7	7	6	24	9	both	3.93P.SUMF1
3.1307P.GORASP1	chr3	39085931	39390376	304446	19	11	11	22	8	3	both	3.1302P.WDR48
3.1351P.MYRIP	chr3	39663207	42197352	2534146	45	16	11	12	29	19	both	3.1302P.WDR48
3.1503P.ZBTB47	chr3	42651360	42739204	87845	3	2	2	1	1	1	both	3.1302P.WDR48
3.1545P.SNRK	chr3	43176168	43689188	513021	6	3	3	2	3	0	PP	3.1302P.WDR48
3.1613P.TCAIM	chr3	44335955	44677287	341333	11	8	8	8	3	0	PP	3.1613P.TCAIM
3.1644P.RNU5B-3P	chr3	45013611	45692548	678938	42	10	6	6	32	19	both	3.1613P.TCAIM
3.1721P.CXCR6	chr3	45724158	46446467	722310	9	4	4	3	5	3	both	3.1613P.TCAIM
3.1752P.CCRL2	chr3	46398384	46414416	16033	3	2	2	1	1	0	PP	3.1613P.TCAIM
3.1774P.TMIE	chr3	46699136	47379324	680189	30	12	11	12	18	6	both	3.1613P.TCAIM
3.1864P.ENSG00000276925	chr3	47404530	48169784	765255	36	14	13	19	22	10	both	3.1613P.TCAIM
3.1967P.PLXNB1	chr3	48228885	50289306	2060422	141	68	66	123	73	34	both	3.1613P.TCAIM
3.2185P.RASSF1	chr3	50313276	51667731	1354456	53	24	23	53	29	14	both	3.1613P.TCAIM
3.2274P.ACY1	chr3	51940869	52397754	456886	35	18	17	32	17	11	both	3.1613P.TCAIM
3.230P.RAD18	chr3	8940215	9791087	850873	35	10	9	12	25	9	both	3.210P.LMCD1-AS1
3.2316P.PHF7	chr3	52408721	53890357	1481637	114	40	34	57	74	60	both	3.1613P.TCAIM
3.2507P.TASOR	chr3	56666589	56994015	327427	11	3	3	2	8	7	both	3.2501P.TASOR
3.2550P.HESX1	chr3	57091290	58624966	1533677	66	24	20	26	42	22	both	3.2501P.TASOR
3.2806P.ENSG00000225662	chr3	62581500	63230334	648835	50	8	4	3	42	30	both	3.2806P.ENSG00000225662
3.2861P.ENSG00000224479	chr3	63346709	64500515	1153807	30	13	10	7	17	16	both	3.2806P.ENSG00000225662
3.3017P.MAGI1-IT1	chr3	65445795	66219987	774193	30	6	5	7	24	11	both	3.2920P.ADAMTS9-AS1
3.301P.JAGN1	chr3	9807050	10278960	471911	26	16	11	11	10	7	both	3.210P.LMCD1-AS1
3.3069P.LRIG1	chr3	66265715	66825660	559946	14	2	0	0	12	1	shared_E	3.2920P.ADAMTS9-AS1
3.3120P.EOGT	chr3	68999263	69089310	90048	10	6	6	6	4	0	PP	3.3116P.EOGT
3.3223P.FOXP1	chr3	70077614	71580104	1502491	30	4	4	5	26	6	both	3.3185P.ENSG00000271034
3.3291P.EIF4E3	chr3	71723440	72817130	1093691	57	12	7	6	45	25	both	3.3185P.ENSG00000271034
3.3406P.RNU7-19P	chr3	73002880	73027468	24589	4	2	0	0	2	2	shared_E	3.3185P.ENSG00000271034
3.3413P.RNU6-557P	chr3	73091464	73786163	694700	14	6	5	6	8	7	both	3.3413P.RNU6-557P
3.3459P.ROBO2	chr3	77037627	79017512	1979886	69	4	3	2	65	23	both	3.3459P.ROBO2
3.3575P.CHMP2B	chr3	87218632	88148704	930073	15	4	4	3	11	2	both	3.3570P.VGLL3
3.360P.ATG7	chr3	11271459	11327065	55607	5	2	0	0	3	1	shared_E	3.360P.ATG7
3.3631P.DHFR2	chr3	93985380	94067526	82147	5	2	2	1	3	0	PP	3.3629P.STX19
3.3639P.ARL6	chr3	97763040	98038661	275622	15	5	4	3	10	2	both	3.3639P.ARL6
3.3667P.CPOX	chr3	98587347	98786359	199013	12	4	4	3	8	5	both	3.3667P.CPOX
3.3687P.CMSS1	chr3	99815624	102670962	2855339	67	21	17	15	46	25	both	3.3667P.CPOX
3.3899P.ALCAM	chr3	104268461	105565735	1297275	44	2	2	1	42	10	both	3.3899P.ALCAM
3.3923P.DUBR	chr3	107206277	108914017	1707741	22	8	7	6	14	4	both	3.3923P.DUBR
3.4023P.PLCXD2-AS1	chr3	111578547	112083023	504477	35	11	10	13	24	18	both	3.4023P.PLCXD2-AS1
3.4065P.MIR567	chr3	112095422	112559730	464309	21	7	7	15	14	5	both	3.4023P.PLCXD2-AS1
3.4102P.CD200R1	chr3	112565554	113005462	439909	5	3	2	1	2	1	both	3.4023P.PLCXD2-AS1
3.4133P.ENSG00000288079	chr3	113050301	113291155	240855	7	3	3	2	4	0	PP	3.4023P.PLCXD2-AS1
3.4141P.SPICE1	chr3	113040794	114013664	972871	29	13	13	19	16	6	both	3.4023P.PLCXD2-AS1
3.4197P.ZBTB20-AS5	chr3	114348220	115808999	1460780	70	14	14	14	56	28	both	3.4023P.PLCXD2-AS1
3.421P.MKRN2	chr3	12555798	13469214	913417	65	16	11	9	49	34	both	3.420P.MKRN2OS
3.4322P.LSAMP	chr3	115870927	116756765	885839	44	2	0	0	42	16	shared_E	3.4322P.LSAMP
3.4372P.ENSG00000239268	chr3	117015139	117993200	978062	3	2	2	1	1	0	PP	3.4372P.ENSG00000239268
3.4377P.IGSF11-AS1	chr3	118883045	119244138	361094	17	4	0	0	13	10	shared_E	3.4377P.IGSF11-AS1
3.4413P.CFAP91	chr3	119442549	119699535	256987	6	5	5	4	1	0	PP	3.4377P.IGSF11-AS1
3.4438P.ENSG00000239835	chr3	119809286	120347629	538344	29	6	6	5	23	3	both	3.4377P.IGSF11-AS1
3.4461P.GPR156	chr3	120241833	120914140	672308	22	7	5	4	15	4	both	3.4377P.IGSF11-AS1
3.4508P.ENSG00000288868	chr3	121656622	123723739	2067118	60	17	16	19	43	23	both	3.4502P.POLQ
3.4734P.SLC12A8	chr3	125053886	125432277	378392	15	6	5	4	9	3	both	3.4502P.POLQ
3.4765P.SNX4	chr3	124757734	125590642	832909	8	2	0	0	6	3	shared_E	3.4502P.POLQ
3.4812P.ZXDC	chr3	126473515	130109324	3635810	160	65	63	92	95	44	both	3.4502P.POLQ
3.5135P.PIK3R4	chr3	130268562	132184176	1915615	28	10	9	9	18	3	both	3.5135P.PIK3R4
3.5199P.ACP3	chr3	132230564	132330345	99782	11	2	2	1	9	0	PP	3.5196P.CPNE4
3.5219P.HSPA8P19	chr3	132496992	132658705	161714	6	2	0	0	4	3	shared_E	3.5196P.CPNE4
3.5227P.NPHP3-ACAD11	chr3	132714069	133811820	1097752	50	9	9	12	41	29	both	3.5196P.CPNE4
3.523P.TMEM43	chr3	13892220	14932321	1040102	32	7	6	8	25	6	both	3.420P.MKRN2OS
3.5344P.CEP63	chr3	134195495	134479834	284340	5	2	2	1	3	0	PP	3.5196P.CPNE4
3.5363P.ENSG00000273455	chr3	135952420	138111771	2159352	72	16	16	28	56	21	both	3.5196P.CPNE4
3.5501P.MRAS	chr3	138328615	138930163	601549	19	8	8	8	11	6	both	3.5196P.CPNE4
3.5586P.COPB2-DT	chr3	139341872	141225468	1883597	23	12	12	13	11	6	both	3.5196P.CPNE4
3.5665P.ENSG00000249540	chr3	141300511	141453660	153150	13	6	6	6	7	4	both	3.5196P.CPNE4
3.5700P.ATP1B3	chr3	141612982	143752959	2139978	37	9	7	7	28	7	both	3.5196P.CPNE4
3.5792P.LNCSRLR	chr3	146069957	146459623	389667	11	6	6	6	5	4	both	3.5792P.LNCSRLR
3.5810P.PLSCR2	chr3	146467226	146539231	72006	5	3	0	0	2	2	shared_E	3.5792P.LNCSRLR
3.587P.CAPN7	chr3	15111874	15599769	487896	18	7	7	5	11	3	both	3.587P.CAPN7
3.5896P.TM4SF4	chr3	149383404	149467953	84550	3	2	2	1	1	0	PP	3.5824P.AGTR1
3.5937P.RNF13	chr3	149776991	150867263	1090273	46	19	18	27	27	12	both	3.5824P.AGTR1
3.6053P.MBNL1	chr3	152191866	152450052	258187	16	5	5	6	11	8	both	3.6053P.MBNL1
3.6078P.ENSG00000244545	chr3	152483922	152958838	474917	14	2	2	1	12	0	PP	3.6078P.ENSG00000244545
3.6110P.DHX36	chr3	154020533	155886352	1865820	12	6	6	5	6	0	PP	3.6110P.DHX36
3.6162P.ENSG00000287916	chr3	156134572	157491286	1356715	44	16	16	49	28	10	both	3.6110P.DHX36
3.6287P.GFM1	chr3	158643424	158800363	156940	8	3	0	0	5	4	shared_E	3.6110P.DHX36
3.6339P.KPNA4	chr3	160546469	161426509	880041	42	8	8	9	34	16	both	3.6311P.SCHIP1
3.6432P.EGFEM1P	chr3	168214457	168857795	643339	23	4	0	0	19	12	shared_E	3.6432P.EGFEM1P
3.6565P.SEC62	chr3	169759044	170178809	419766	16	10	10	11	6	0	PP	3.6432P.EGFEM1P
3.6626P.RNU1-70P	chr3	170959412	171822868	863457	44	5	4	3	39	7	both	3.6432P.EGFEM1P
3.665P.GALNT15	chr3	15811691	16261021	449331	5	2	0	0	3	2	shared_E	3.587P.CAPN7
3.6708P.TMEM212	chr3	171654077	172708962	1054886	27	8	6	6	19	15	both	3.6432P.EGFEM1P
3.6788P.NLGN1	chr3	172903418	174435423	1532006	16	2	0	0	14	1	shared_E	3.6788P.NLGN1
3.6828P.TBL1XR1-AS1	chr3	177023477	177823390	799914	13	6	5	5	7	7	both	3.6828P.TBL1XR1-AS1
3.682P.DAZL	chr3	16287576	17412449	1124874	51	8	7	10	43	36	both	3.587P.CAPN7
3.6909P.LINC01014	chr3	178417526	179345704	928179	40	11	9	7	29	17	both	3.6909P.LINC01014
3.6990P.USP13	chr3	179650105	180987677	1337573	10	4	2	1	6	2	both	3.6909P.LINC01014
3.69P.TRNT1	chr3	2101648	3125111	1023464	4	3	3	2	1	0	PP	3.69P.TRNT1
3.7031P.MCCC1	chr3	183076828	184784560	1707733	98	38	31	78	60	39	both	3.7031P.MCCC1
3.7228P.TMEM41A	chr3	185281507	185605322	323816	11	6	6	5	5	1	both	3.7195P.EHHADH-AS1
3.7261P.TRA2B	chr3	185658017	186814648	1156632	42	14	11	9	28	16	both	3.7195P.EHHADH-AS1
3.7384P.BCL6	chr3	187711956	189219572	1507617	28	5	5	7	23	6	both	3.7365P.ENSG00000283175
3.754P.ENSG00000227309	chr3	17313730	17829562	515833	10	3	3	2	7	0	PP	3.753P.ENSG00000227309
3.7655P.RN7SL447P	chr3	193646537	194629115	982579	60	28	24	41	32	20	both	3.7655P.RN7SL447P
3.7764P.LSG1	chr3	194656602	195883055	1226454	38	17	16	20	21	11	both	3.7655P.RN7SL447P
3.7837P.MUC20-OT1	chr3	195667434	195975447	308014	8	6	6	8	2	1	both	3.7655P.RN7SL447P
3.7863P.RNU7-18P	chr3	196050519	196217451	166933	15	4	2	1	11	10	both	3.7655P.RN7SL447P
3.7887P.PCYT1A	chr3	196273399	196526917	253519	5	3	3	2	2	0	PP	3.7883P.ENSG00000228028
3.7894P.RN7SL434P	chr3	196253114	196960448	707335	11	6	6	5	5	0	PP	3.7883P.ENSG00000228028
3.7933P.MELTF-AS1	chr3	196988214	197553156	564943	39	14	9	7	25	20	both	3.7883P.ENSG00000228028
3.8004P.RUBCN	chr3	197701137	197845355	144219	16	5	5	7	11	7	both	3.7883P.ENSG00000228028
3.800P.ENSG00000272477	chr3	18093135	18774117	680983	13	2	2	1	11	7	both	3.753P.ENSG00000227309
3.8026P.RPL35A	chr3	197903933	197955332	51400	3	2	2	1	1	0	PP	3.8020P.ENSG00000234742
3.818P.RAB5A	chr3	19932344	20203514	271171	14	6	6	6	8	1	both	3.808P.KCNH8
3.858P.ZNF385D	chr3	22095541	22507037	411497	7	2	0	0	5	1	shared_E	3.858P.ZNF385D
3.874P.NKIRAS1	chr3	23892268	24487567	595300	12	4	4	3	8	1	both	3.874P.NKIRAS1
3.941P.ENSG00000287348	chr3	27321447	28346270	1024824	21	8	7	5	13	7	both	3.941P.ENSG00000287348
4.107P.LETM1	chr4	1734884	3035196	1300313	72	33	31	43	39	13	both	4.5P.ZNF876P
4.1106P.RBPJ	chr4	25943171	27009754	1066584	19	2	2	1	17	0	PP	4.995P.MIR573
4.1193P.C4orf19	chr4	37450044	37817667	367624	18	5	5	3	13	1	both	4.1186P.ENSG00000247193
4.1285P.LINC01258	chr4	38055160	39180789	1125630	34	8	2	1	26	11	both	4.1186P.ENSG00000247193
4.1368P.UGDH	chr4	39363991	39975227	611237	43	14	14	27	29	12	both	4.1186P.ENSG00000247193
4.1436P.N4BP2	chr4	40010766	41888934	1878169	80	19	17	19	61	33	both	4.1186P.ENSG00000247193
4.1625P.CCNL2P1	chr4	42539908	42968273	428366	17	2	2	1	15	3	both	4.1625P.CCNL2P1
4.1653P.KCTD8	chr4	43128479	44724794	1596316	15	8	8	8	7	1	both	4.1653P.KCTD8
4.1669P.COMMD8	chr4	47461748	47577097	115350	13	5	5	4	8	2	both	4.1669P.COMMD8
4.1706P.TEC	chr4	48126392	48339583	213192	12	2	0	0	10	5	shared_E	4.1685P.NFXL1
4.1730P.FRYL	chr4	48540368	48901658	361291	17	4	4	4	13	8	both	4.1685P.NFXL1
4.1758P.DCUN1D4	chr4	51841497	52036661	195165	9	5	2	1	4	2	both	4.1758P.DCUN1D4
4.1873P.TMEM165	chr4	55344795	56975654	1630860	52	21	18	18	31	10	both	4.1867P.ENSG00000288695
4.1968P.UBE2CP3	chr4	57039864	57108785	68922	6	4	4	3	2	0	PP	4.1867P.ENSG00000288695
4.2021P.CENPC	chr4	67533230	67698911	165682	3	2	2	1	1	1	both	4.2021P.CENPC
4.2077P.UTP3	chr4	70636410	71047012	410603	35	9	8	10	26	18	both	4.2021P.CENPC
4.2200P.COX18	chr4	73052352	74156271	1103920	28	7	3	2	21	7	both	4.2021P.CENPC
4.2297P.ENSG00000287375	chr4	74872984	75511584	638601	27	7	4	5	20	15	both	4.2297P.ENSG00000287375
4.2333P.G3BP2	chr4	75569285	75846951	277667	13	3	3	2	10	1	both	4.2297P.ENSG00000287375
4.2356P.ENSG00000286074	chr4	76140516	77222461	1081946	37	14	13	15	23	10	both	4.2297P.ENSG00000287375
4.2477P.CNOT6L	chr4	77731473	77868126	136654	9	2	2	1	7	2	both	4.2297P.ENSG00000287375
4.2485P.ENSG00000248926	chr4	77957983	78625742	667760	14	3	0	0	11	2	shared_E	4.2297P.ENSG00000287375
4.2584P.RASGEF1B	chr4	81402677	83279964	1877288	114	30	30	46	84	41	both	4.2569P.PRKG2-AS1
4.2748P.GPAT3	chr4	83508285	84489106	980822	58	6	6	5	52	3	both	4.2569P.PRKG2-AS1
4.283P.STX18-IT1	chr4	4476099	7083572	2607474	96	30	26	35	66	30	both	4.283P.STX18-IT1
4.2842P.WDFY3-AS1	chr4	84687207	84964760	277554	23	5	5	5	18	0	PP	4.2569P.PRKG2-AS1
4.2883P.ARHGAP24	chr4	85772972	86037313	264342	19	2	2	1	17	1	both	4.2871P.ARHGAP24
4.289P.STX18	chr4	4531678	4847436	315759	4	2	2	1	2	0	PP	4.283P.STX18-IT1
4.2922P.MAPK10	chr4	86044333	87239546	1195214	43	9	8	6	34	14	both	4.2871P.ARHGAP24
4.3003P.HSD17B11	chr4	87373116	87976796	603681	10	4	3	2	6	3	both	4.2871P.ARHGAP24
4.3030P.PKD2	chr4	87668842	89109310	1440469	45	18	14	13	27	15	both	4.2871P.ARHGAP24
4.3131P.GPRIN3	chr4	89151936	89914952	763017	23	3	2	1	20	13	both	4.2871P.ARHGAP24
4.3202P.ENSG00000289532	chr4	98140569	99402218	1261650	31	8	8	9	23	5	both	4.3202P.ENSG00000289532
4.3252P.TRMT10A	chr4	99556306	99942655	386350	12	4	4	4	8	2	both	4.3202P.ENSG00000289532
4.3310P.MTND5P5	chr4	101951566	102031911	80346	5	2	0	0	3	1	shared_E	4.3310P.MTND5P5
4.3320P.ENSG00000248161	chr4	102342449	103088157	745709	46	15	15	28	31	19	both	4.3302P.MIR1255A
4.3404P.CXXC4-AS1	chr4	104058717	105715325	1656609	51	12	12	13	39	9	both	4.3404P.CXXC4-AS1
4.3497P.TBCK	chr4	106241614	109813986	3572373	70	23	22	40	47	25	both	4.3404P.CXXC4-AS1
4.3626P.ELOVL6	chr4	109996077	110510551	514475	8	2	2	1	6	1	both	4.3404P.CXXC4-AS1
4.3701P.CAMK2D	chr4	113291013	114654317	1363305	42	4	4	3	38	1	both	4.3639P.TIFA
4.3732P.METTL14	chr4	118276042	120052803	1776762	44	13	10	7	31	14	both	4.3726P.SNORA24
4.3832P.MAD2L1-DT	chr4	119494272	120917100	1422829	5	2	2	1	3	0	PP	4.3726P.SNORA24
4.3873P.SPRY1	chr4	123395404	123664163	268760	6	2	2	1	4	2	both	4.3873P.SPRY1
4.3929P.ABHD18	chr4	127777548	129091041	1313494	49	14	14	21	35	24	both	4.3920P.HSPA4L
4.4057P.NOCT	chr4	139017747	141144497	2126751	144	29	27	37	115	57	both	4.4056P.NOCT
4.4285P.IL15	chr4	141332962	141632913	299952	3	2	2	1	1	0	PP	4.4285P.IL15
4.4295P.LSM3P4	chr4	142201540	142319572	118033	4	2	2	1	2	0	PP	4.4285P.IL15
4.4308P.INPP4B	chr4	142123577	142844548	720972	14	3	0	0	11	1	shared_E	4.4285P.IL15
4.4327P.USP38	chr4	143183561	145141120	1957560	13	7	7	6	6	2	both	4.4285P.IL15
4.4368P.ANAPC10	chr4	144178958	146174969	1996012	25	9	9	10	16	5	both	4.4285P.IL15
4.4472P.TMEM184C	chr4	147616110	149892181	2276072	48	6	5	5	42	5	both	4.4285P.IL15
4.4483P.ARHGAP10	chr4	147725836	147828941	103106	3	2	2	1	1	0	PP	4.4285P.IL15
4.4591P.LRBA	chr4	150889435	151026444	137010	5	2	2	1	3	0	PP	4.4591P.LRBA
4.4650P.FBXW7	chr4	152403009	153564240	1161232	60	24	21	26	36	24	both	4.4650P.FBXW7
4.4766P.MAP9	chr4	154804506	159223128	4418623	92	22	20	23	70	20	both	4.4766P.MAP9
4.4982P.TMEM192	chr4	165111459	165493934	382476	25	8	8	11	17	14	both	4.4982P.TMEM192
4.5088P.ENSG00000249609	chr4	168508865	170088530	1579666	34	12	8	8	22	7	both	4.5052P.ENSG00000287188
4.5226P.RPL5P11	chr4	173328717	173413095	84379	4	3	3	3	1	0	PP	4.5209P.GALNT7-DT
4.5233P.FBXO8	chr4	173235504	174306714	1071211	8	2	2	1	6	2	both	4.5209P.GALNT7-DT
4.5251P.ADAM20P2	chr4	174828080	176332637	1504558	33	10	8	7	23	2	both	4.5259P.GPM6A
4.5328P.RNU2-34P	chr4	182447181	182797564	350384	14	2	2	1	12	5	both	4.5328P.RNU2-34P
4.5385P.CDKN2AIP	chr4	183436974	183721215	284242	25	9	9	9	16	5	both	4.5328P.RNU2-34P
4.5438P.STOX2	chr4	183842050	184176232	334183	12	2	2	1	10	1	both	4.5328P.RNU2-34P
4.5461P.RN7SL28P	chr4	184262803	185148103	885301	43	17	17	22	26	15	both	4.5328P.RNU2-34P
4.546P.MIR95	chr4	7795084	8436776	641693	26	13	11	12	13	9	both	4.283P.STX18-IT1
4.5528P.CFAP97	chr4	185194184	186614294	1420111	48	25	24	41	23	14	both	4.5328P.RNU2-34P
4.5644P.FAT1	chr4	186283065	186596301	313237	4	2	0	0	2	1	shared_E	4.5328P.RNU2-34P
4.5659P.FAT1	chr4	186623344	187492408	869065	12	2	2	1	10	0	PP	4.5328P.RNU2-34P
4.5P.ZNF876P	chr4	123608	1007479	883872	41	22	21	29	19	11	both	4.5P.ZNF876P
4.667P.BOD1L1	chr4	13575484	15457349	1881866	67	11	10	11	56	10	both	4.667P.BOD1L1
4.68P.ENSG00000273179	chr4	1107875	1343738	235864	11	7	7	16	4	4	both	4.5P.ZNF876P
4.793P.CC2D2A	chr4	15474802	15679883	205082	5	4	4	4	1	1	both	4.667P.BOD1L1
4.891P.SNORA75B	chr4	16287564	17327201	1039638	4	2	0	0	2	2	shared_E	4.667P.BOD1L1
4.902P.NACAP5	chr4	17543979	18591001	1047023	22	5	4	5	17	3	both	4.667P.BOD1L1
4.92P.SLBP	chr4	1682499	1710602	28104	3	2	2	1	1	0	PP	4.5P.ZNF876P
4.995P.MIR573	chr4	24469315	24922642	453328	16	5	4	3	11	2	both	4.995P.MIR573
5.1024P.GDNF	chr5	37406284	38191784	785501	6	3	2	1	3	3	both	5.1024P.GDNF
5.1064P.AIG1P1	chr5	38965819	39072104	106286	9	2	2	1	7	2	both	5.1033P.ENSG00000248234
5.1122P.ENSG00000212567	chr5	40762977	41830058	1067082	43	7	6	4	36	12	both	5.1033P.ENSG00000248234
5.1184P.PRELID3BP5	chr5	42907419	43619086	711668	18	11	9	10	7	3	both	5.1033P.ENSG00000248234
5.1246P.ENSG00000251601	chr5	50933244	52797420	1864177	57	9	8	12	48	34	both	5.1246P.ENSG00000251601
5.1379P.ARL15	chr5	53156074	54487966	1331893	15	3	3	2	12	9	both	5.1246P.ENSG00000251601
5.1425P.MTREX	chr5	55306070	55687232	381163	9	3	2	1	6	3	both	5.1246P.ENSG00000251601
5.1468P.IL6ST	chr5	55991578	57241502	1249925	38	13	13	16	25	11	both	5.1246P.ENSG00000251601
5.1637P.LINC02225	chr5	57290771	58449679	1158909	25	4	3	2	21	4	both	5.1246P.ENSG00000251601
5.1678P.GAPT	chr5	58490631	60670177	2179547	92	13	4	4	79	39	both	5.1678P.GAPT
5.1838P.SMIM15-AS1	chr5	60943182	61657136	713955	12	6	6	6	6	0	PP	5.1678P.GAPT
5.184P.ADAMTS16	chr5	4858926	6747499	1888574	36	9	8	8	27	18	both	5.184P.ADAMTS16
5.1928P.RNF180	chr5	64137047	66163442	2026396	57	13	11	9	44	13	both	5.1928P.RNF180
5.1968P.ADAMTS6	chr5	64629445	65510551	881107	6	2	0	0	4	2	shared_E	5.1928P.RNF180
5.2054P.MAST4	chr5	66795105	69029629	2234525	43	12	7	5	31	12	both	5.1928P.RNF180
5.2152P.SLC30A5	chr5	69041362	69489071	447710	23	13	13	20	10	2	both	5.1928P.RNF180
5.2213P.LINC02197	chr5	71391933	71496193	104261	13	3	2	1	10	3	both	5.2213P.LINC02197
5.2257P.ENSG00000285804	chr5	71755564	73273765	1518202	65	12	8	5	53	30	both	5.2213P.LINC02197
5.2328P.ENSG00000250747	chr5	73091024	73199708	108685	4	3	3	2	1	0	PP	5.2213P.LINC02197
5.2346P.UTP15	chr5	73521051	73811586	290536	16	5	5	4	11	3	both	5.2326P.TMEM171
5.2381P.ARHGEF28	chr5	73848245	75681152	1832908	60	27	26	51	33	9	both	5.2326P.TMEM171
5.2582P.AGGF1	chr5	76866323	77481571	615249	47	13	12	16	34	25	both	5.2326P.TMEM171
5.25P.EXOC3	chr5	441753	909834	468082	16	10	10	8	6	4	both	5.5P.SDHA
5.2648P.TBCA	chr5	77690096	78275711	585616	20	3	0	0	17	6	shared_E	5.2326P.TMEM171
5.2674P.AP3B1	chr5	78285874	78967624	681751	17	3	2	1	14	2	both	5.2326P.TMEM171
5.2720P.ENSG00000214890	chr5	78999571	79512331	512761	14	4	4	3	10	2	both	5.2720P.ENSG00000214890
5.2788P.ZFYVE16	chr5	80406421	81195532	789112	19	3	2	1	16	4	both	5.2720P.ENSG00000214890
5.283P.C5orf49	chr5	6765467	7867645	1102179	4	3	2	1	1	1	both	5.184P.ADAMTS16
5.2854P.SSBP2	chr5	81358626	82286509	927884	47	9	6	6	38	23	both	5.2720P.ENSG00000214890
5.291P.ENSG00000249159	chr5	7898662	10438294	2539633	26	11	11	13	15	7	both	5.184P.ADAMTS16
5.2954P.CETN3	chr5	90406823	90602094	195272	6	3	3	2	3	2	both	5.2954P.CETN3
5.3010P.ENSG00000234292	chr5	90809194	91378902	569709	28	8	8	9	20	1	both	5.2992P.ENSG00000285618
5.3027P.GPR150	chr5	95552486	99057669	3505184	128	44	42	66	84	29	both	5.3025P.TTC37
5.3232P.LINC00492	chr5	102582672	103132334	549663	34	8	7	8	26	13	both	5.3232P.LINC00492
5.3287P.MACIR	chr5	103202578	103568448	365871	10	3	3	2	7	0	PP	5.3232P.LINC00492
5.3336P.EFNA5	chr5	107102430	108379431	1277002	46	4	3	2	42	9	both	5.3336P.EFNA5
5.336P.SEMA5A-AS1	chr5	9056498	9541752	485255	25	4	3	2	21	9	both	5.184P.ADAMTS16
5.3390P.FER	chr5	108630551	110261121	1630571	30	10	10	11	20	9	both	5.3336P.EFNA5
5.3452P.STARD4-AS1	chr5	111498710	112159643	660934	12	4	4	3	8	6	both	5.3336P.EFNA5
5.3498P.XBP1P1	chr5	112865976	112905317	39342	6	2	2	1	4	0	PP	5.3336P.EFNA5
5.3506P.DCP2	chr5	112975459	113573455	597997	48	7	5	3	41	24	both	5.3336P.EFNA5
5.3573P.CCDC112	chr5	115294495	116569214	1274720	24	10	10	10	14	5	both	5.3573P.CCDC112
5.3677P.PTMAP2	chr5	118967495	119417017	449523	21	7	5	5	14	8	both	5.3677P.PTMAP2
5.3789P.ENSG00000249112	chr5	123658479	125839249	2180771	67	11	11	15	56	14	both	5.3789P.ENSG00000249112
5.3881P.GRAMD2B	chr5	126328941	126599887	270947	14	6	6	7	8	4	both	5.3789P.ENSG00000249112
5.3905P.LMNB1	chr5	126695255	127516258	821004	4	2	2	1	2	0	PP	5.3905P.LMNB1
5.3960P.HINT1	chr5	131162102	131465734	303633	19	4	4	4	15	6	both	5.3960P.HINT1
5.4001P.RAPGEF6	chr5	131567716	132026882	459167	16	5	4	4	11	4	both	5.3960P.HINT1
5.4030P.P4HA2	chr5	132208726	134918456	2709731	166	58	55	111	108	66	both	5.3960P.HINT1
5.4354P.TRPC7-AS1	chr5	135890124	136213317	323194	5	4	4	3	1	0	PP	5.4324P.IL9
5.4379P.MIR874	chr5	137293809	141556675	4262867	224	85	84	187	139	79	both	5.4379P.MIR874
5.459P.DNAH5	chr5	13956975	14998615	1041641	78	17	17	22	61	44	both	5.459P.DNAH5
5.4775P.RELL2	chr5	141605717	142707067	1101351	72	21	20	31	51	23	both	5.4379P.MIR874
5.4882P.ENSG00000287203	chr5	142727573	142865725	138153	5	3	3	2	2	1	both	5.4379P.MIR874
5.4924P.ARHGAP26-IT1	chr5	142919389	144186860	1267472	80	12	6	5	68	32	both	5.4379P.MIR874
5.5112P.DPYSL3	chr5	147225867	147843855	617989	16	4	3	3	12	10	both	5.5050P.ENSG00000277568
5.5129P.JAKMIP2-AS1	chr5	147625044	147801855	176812	14	2	2	1	12	3	both	5.5050P.ENSG00000277568
5.5203P.GRPEL2	chr5	149150289	150034727	884439	42	14	14	18	28	10	both	5.5050P.ENSG00000277568
5.5294P.RPS14	chr5	150448015	151177887	729873	42	17	13	15	25	15	both	5.5050P.ENSG00000277568
5.5369P.ATOX1	chr5	151657735	152507817	850083	50	8	6	4	42	20	both	5.5050P.ENSG00000277568
5.5488P.LARP1	chr5	154460726	154856342	395617	18	7	7	14	11	8	both	5.5479P.SAP30L-AS1
5.5529P.ENSG00000271477	chr5	155126829	155726515	599687	19	2	0	0	17	17	shared_E	5.5529P.ENSG00000271477
5.5549P.ENSG00000253653	chr5	157265051	157754643	489593	20	11	11	10	9	2	both	5.5547P.MED7
5.5595P.RNF145	chr5	159155072	160415099	1260028	33	13	7	7	20	13	both	5.5547P.MED7
5.5662P.MAT2B	chr5	163458219	163513089	54871	5	4	4	3	1	0	PP	5.5654P.ENSG00000254186
5.583P.ENSG00000289112	chr5	16463882	16662560	198679	14	3	0	0	11	8	shared_E	5.578P.MARCHF11-DT
5.5844P.NPM1	chr5	171385995	172280603	894609	26	5	5	4	21	4	both	5.5819P.ENSG00000253858
5.5947P.ENSG00000213386	chr5	172692731	173326694	633964	40	17	16	21	23	13	both	5.5819P.ENSG00000253858
5.6025P.BOD1	chr5	173598169	174302429	704261	34	12	10	28	22	20	both	5.5819P.ENSG00000253858
5.6091P.NIFKP2	chr5	174417911	174923264	505354	3	2	0	0	1	1	shared_E	5.6091P.NIFKP2
5.6106P.DRD1	chr5	174940675	179515406	4574732	141	51	49	75	90	42	both	5.6153P.ENSG00000283235
5.6148P.ENSG00000251458	chr5	176130369	176161184	30816	3	2	0	0	1	1	shared_E	5.6148P.ENSG00000251458
5.6306P.ENSG00000250101	chr5	176199841	177937199	1737359	3	2	2	1	1	0	PP	5.6153P.ENSG00000283235
5.6323P.HNRNPAB	chr5	178203602	180286031	2082430	92	34	33	67	58	46	both	5.6153P.ENSG00000283235
5.6500P.MGAT1	chr5	180784517	181269265	484749	18	11	11	23	7	4	both	5.6153P.ENSG00000283235
5.671P.CDH18	chr5	19874197	20569991	695795	12	3	2	1	9	7	both	5.671P.CDH18
5.712P.C5orf22	chr5	31499598	34947617	3448020	98	37	31	42	61	32	both	5.709P.Y_RNA
5.91P.MIR6075	chr5	1159267	1591890	432624	5	3	2	1	2	1	both	5.5P.SDHA
5.964P.LMBRD2	chr5	36149683	37014898	865216	20	6	4	3	14	7	both	5.964P.LMBRD2
6.1016P.RBM24	chr6	17143601	18205943	1062343	53	11	11	10	42	21	both	6.732P.MCUR1
6.1165P.LNC-LBCS	chr6	18993728	19833394	839667	25	6	6	7	19	11	both	6.732P.MCUR1
6.1215P.CDKAL1	chr6	20291294	21592266	1300973	26	6	2	1	20	14	both	6.732P.MCUR1
6.1329P.DCDC2	chr6	24275933	24401651	125719	10	2	0	0	8	1	shared_E	6.732P.MCUR1
6.1343P.KIAA0319	chr6	24415825	24773302	357478	25	10	8	11	15	8	both	6.732P.MCUR1
6.1379P.ENSG00000286633	chr6	24854804	25050082	195279	6	3	3	2	3	0	PP	6.732P.MCUR1
6.1387P.ENSG00000219681	chr6	25219507	28405563	3186057	116	63	58	106	53	18	both	6.732P.MCUR1
6.1486P.BTN2A1	chr6	26456098	26481797	25700	4	2	2	1	2	0	PP	6.732P.MCUR1
6.1606P.HCG14	chr6	28442198	29630891	1188694	13	8	7	6	5	1	both	6.732P.MCUR1
6.1650P.MICD	chr6	29839767	30003357	163591	11	10	10	22	1	0	PP	6.732P.MCUR1
6.1673P.TRIM26	chr6	30212467	30343914	131448	6	4	4	5	2	1	both	6.732P.MCUR1
6.168P.WRNIP1	chr6	2764151	4133002	1368852	55	27	27	43	28	14	both	6.91P.FOXC1
6.1699P.ENSG00000288805	chr6	30444990	37207003	6762014	379	190	182	509	189	99	both	6.732P.MCUR1
6.2407P.ENSG00000275550	chr6	37280637	37293832	13196	3	2	2	1	1	1	both	6.732P.MCUR1
6.2414P.RNF8	chr6	37353006	38700339	1347334	60	11	9	8	49	13	both	6.732P.MCUR1
6.2557P.ENSG00000220556	chr6	38858517	44452964	5594448	298	111	108	227	187	121	both	6.2557P.ENSG00000220556
6.3053P.SUPT3H	chr6	44469088	45915955	1446868	10	2	2	1	8	0	PP	6.2557P.ENSG00000220556
6.3096P.RCAN2	chr6	46067444	46650915	583472	27	4	3	2	23	6	both	6.3084P.ACTG1P9
6.3129P.ADGRF5-AS1	chr6	46892528	46903203	10676	3	2	0	0	1	1	shared_E	6.3129P.ADGRF5-AS1
6.3168P.TNFRSF21	chr6	47040423	47318273	277851	21	2	2	1	19	0	PP	6.3138P.ADGRF1
6.3195P.MMUT	chr6	49461720	49549294	87575	3	2	2	1	1	0	PP	6.3195P.MMUT
6.3236P.MCM3	chr6	52281745	53962650	1680906	69	24	23	28	45	20	both	6.3318P.GCM1
6.3318P.GCM1	chr6	53149363	53452147	302785	3	2	0	0	1	1	shared_E	6.3318P.GCM1
6.3337P.ELOVL5	chr6	53270201	53429606	159406	9	4	4	3	5	0	PP	6.3318P.GCM1
6.3406P.MLIP	chr6	53992517	54252888	260372	3	2	2	1	1	0	PP	6.3318P.GCM1
6.340P.LYRM4	chr6	5139649	5291525	151877	7	2	2	1	5	0	PP	6.340P.LYRM4
6.3462P.HMGCLL1	chr6	55417731	55959076	541346	40	3	3	3	37	13	both	6.3462P.HMGCLL1
6.3516P.DST	chr6	56310094	57325404	1015311	49	13	11	14	36	11	both	6.3507P.DST
6.35P.ENSG00000219712	chr6	577553	1442727	865175	35	9	8	8	26	18	both	6.34P.HUS1B
6.3602P.PTP4A1	chr6	63570552	63752733	182182	13	3	2	1	10	4	both	6.3592P.EEF1B2P5
6.3656P.FAM135A	chr6	70393783	70885844	492062	8	5	3	3	3	2	both	6.3639P.LMBRD1
6.3680P.LINC00472	chr6	71402480	71417821	15342	3	2	2	1	1	0	PP	6.3676P.ENSG00000279289
6.3703P.EEF1A1	chr6	73460682	75654189	2193508	27	10	10	11	17	1	both	6.3703P.EEF1A1
6.3762P.MYO6	chr6	75723728	75862706	138979	8	3	3	2	5	0	PP	6.3703P.EEF1A1
6.3774P.Y_RNA	chr6	75931146	77462894	1531749	3	2	2	1	1	0	PP	6.3774P.Y_RNA
6.3793P.ENSG00000217512	chr6	79021970	79752676	730707	22	8	8	8	14	6	both	6.3793P.ENSG00000217512
6.385P.ENSG00000261211	chr6	6658872	8062614	1403743	54	19	19	28	35	14	both	6.385P.ENSG00000261211
6.3903P.ENSG00000232031	chr6	80105166	83558314	3453149	77	15	14	20	62	15	both	6.3866P.ENSG00000260645
6.4003P.SNAP91	chr6	83706814	84226496	519683	19	5	3	2	14	7	both	6.4003P.SNAP91
6.4046P.SNX14	chr6	85584853	85684355	99503	9	4	4	5	5	0	PP	6.4035P.LINC02535
6.4071P.ENSG00000272008	chr6	87073996	87795561	721566	27	7	7	9	20	2	both	6.4035P.LINC02535
6.4126P.ENSG00000289931	chr6	88956694	89686376	729683	36	11	11	11	25	16	both	6.4035P.LINC02535
6.4205P.GJA10	chr6	89892084	90496687	604604	29	7	4	3	22	16	both	6.4035P.LINC02535
6.4270P.UFL1-AS1	chr6	96519230	97060181	540952	8	3	2	1	5	1	both	6.4270P.UFL1-AS1
6.4293P.FAXC	chr6	99322997	100862311	1539315	39	13	12	10	26	13	both	6.4288P.FBXL4
6.4428P.RNU6-527P	chr6	106328957	106992166	663210	24	8	7	7	16	7	both	6.4409P.CRYBG1
6.4474P.MTRES1	chr6	107027381	107710727	683347	23	6	0	0	17	13	shared_E	6.4409P.CRYBG1
6.4518P.ENSG00000272476	chr6	107745982	110980807	3234826	99	35	34	43	64	28	both	6.4409P.CRYBG1
6.4774P.MFSD4B	chr6	111009431	112041509	1032079	49	17	13	17	32	17	both	6.4409P.CRYBG1
6.4988P.MARCKS	chr6	112228948	113868778	1639831	54	11	11	10	43	0	PP	6.4409P.CRYBG1
6.5014P.FRK	chr6	115953253	116099915	146663	8	3	3	3	5	1	both	6.5011P.ENSG00000287933
6.5023P.TSPYL4	chr6	116216483	117599630	1383148	43	10	10	13	33	17	both	6.5011P.ENSG00000287933
6.510P.PAK1IP1	chr6	10504260	10757942	253683	8	4	4	4	4	0	PP	6.503P.LINC02522
6.5115P.FAM184A	chr6	118887290	122836978	3949689	75	15	15	18	60	18	both	6.5108P.ASF1A
6.526P.SMIM13	chr6	11092559	12144998	1052440	46	14	14	13	32	5	both	6.523P.ELOVL2
6.5274P.NCOA7	chr6	125299953	125955912	655960	5	4	4	4	1	1	both	6.5244P.RNF217-AS1
6.5294P.TRMT11	chr6	125985218	127550084	1564867	43	8	8	7	35	22	both	6.5244P.RNF217-AS1
6.5446P.L3MBTL3	chr6	130017847	130857297	839451	41	7	5	4	34	6	both	6.5354P.PTPRK-AS1
6.5521P.MED23	chr6	130886969	131626753	739785	4	2	2	1	2	0	PP	6.5505P.EPB41L2
6.5559P.SLC18B1	chr6	132497931	133551562	1053632	5	3	2	1	2	1	both	6.5534P.LINC01013
6.5575P.TBPL1	chr6	133951157	134976385	1025229	42	11	9	7	31	16	both	6.5534P.LINC01013
6.5697P.HBS1L	chr6	135052373	137215950	2163578	81	26	24	40	55	33	both	6.5697P.HBS1L
6.5865P.ENSG00000220412	chr6	137699316	138588682	889367	35	7	4	4	28	14	both	6.5697P.HBS1L
6.5921P.HEBP2	chr6	138114061	138483206	369146	8	4	3	2	4	1	both	6.5697P.HBS1L
6.5947P.ACKR4P1	chr6	138795410	139357684	562275	18	6	6	7	12	5	both	6.5947P.ACKR4P1
6.5975P.CITED2	chr6	139228477	141559067	2330591	40	8	7	7	32	9	both	6.5947P.ACKR4P1
6.6132P.HIVEP2	chr6	142146260	144482705	2336446	121	31	30	42	90	35	both	6.6077P.VTA1
6.6315P.SHPRH	chr6	145952086	146726493	774408	6	2	2	1	4	0	PP	6.6306P.ENSG00000270638
6.6316P.GRM1	chr6	146026880	146668460	641581	5	3	2	1	2	1	both	6.6306P.ENSG00000270638
6.6327P.ENSG00000227748	chr6	146838707	147321525	482819	41	8	8	10	33	10	both	6.6327P.ENSG00000227748
6.6379P.SAMD5	chr6	147506511	148473316	966806	17	5	4	3	12	4	both	6.6379P.SAMD5
6.6455P.UST-AS2	chr6	149014378	149924092	909715	51	22	21	27	29	7	both	6.6454P.UST-AS2
6.6552P.ULBP3	chr6	150065692	150823090	757399	25	6	5	4	19	9	both	6.6454P.UST-AS2
6.6616P.ENSG00000232290	chr6	150902830	153129067	2226238	88	17	10	9	71	51	both	6.6598P.MTHFD1L
6.6730P.MTRF1L	chr6	153001176	153135790	134615	8	2	0	0	6	5	shared_E	6.6598P.MTHFD1L
6.6777P.CNKSR3	chr6	154144699	155253010	1108312	36	9	9	7	27	3	both	6.6598P.MTHFD1L
6.6853P.TFB1M	chr6	155313198	157263647	1950450	55	12	8	6	43	26	both	6.6598P.MTHFD1L
6.6956P.TMEM242-DT	chr6	157312307	158098454	786148	52	11	10	10	41	27	both	6.6598P.MTHFD1L
6.696P.TBC1D7	chr6	13326414	13579963	253550	11	5	5	5	6	2	both	6.696P.TBC1D7
6.7063P.SRP72P2	chr6	158218394	158670558	452165	26	7	6	6	19	8	both	6.6598P.MTHFD1L
6.7111P.AMZ2P2	chr6	158697387	159005717	308331	6	3	2	1	3	1	both	6.6598P.MTHFD1L
6.7122P.EZR-AS1	chr6	158748100	158937962	189863	17	7	7	8	10	1	both	6.6598P.MTHFD1L
6.7158P.SOD2	chr6	159676201	160519528	843328	15	9	9	15	6	2	both	6.6598P.MTHFD1L
6.7194P.CHP1P2	chr6	160083919	160454076	370158	3	2	0	0	1	1	shared_E	6.6598P.MTHFD1L
6.7211P.ENSG00000224371	chr6	160729996	161370543	640548	8	4	2	1	4	4	both	6.7211P.ENSG00000224371
6.724P.ENSG00000261071	chr6	13608537	13707636	99100	3	2	2	1	1	0	PP	6.696P.TBC1D7
6.7267P.QKI	chr6	162852223	164167166	1314944	12	3	3	2	9	0	PP	6.7243P.ENSG00000286805
6.7313P.LINC00602	chr6	165878722	166109841	231120	14	3	2	1	11	3	both	6.7313P.LINC00602
6.7334P.MPC1	chr6	166273940	166404420	130481	11	6	6	5	5	0	PP	6.7338P.RPS6KA2-IT1
6.7367P.ENSG00000285730	chr6	166955057	167037044	81988	6	3	2	1	3	1	both	6.7338P.RPS6KA2-IT1
6.7408P.LINC01558	chr6	167494876	167895849	400974	14	4	4	3	10	0	PP	6.7396P.ENSG00000287297
6.7444P.ENSG00000234647	chr6	168193416	168307477	114062	6	3	3	2	3	2	both	6.7396P.ENSG00000287297
6.7486P.PHF10	chr6	168964438	170569267	1604830	37	14	12	21	23	17	both	6.7396P.ENSG00000287297
6.756P.ENSG00000285639	chr6	13903492	16214614	2311123	74	13	10	9	61	12	both	6.732P.MCUR1
6.904P.ATXN1	chr6	16235291	17086149	850859	55	5	5	5	50	14	both	6.732P.MCUR1
7.1090P.TRA2A	chr7	23268347	23693910	425564	10	4	3	2	6	3	both	7.1087P.MALSU1
7.1108P.NPY	chr7	24283136	24715954	432819	35	7	3	3	28	20	both	7.1087P.MALSU1
7.1166P.U3	chr7	25217566	25845934	628369	15	3	0	0	12	8	shared_E	7.1166P.U3
7.11P.LINC03014	chr7	126689	2360837	2234149	79	37	34	62	42	23	both	7.3P.ENSG00000242611
7.1222P.HNRNPA2B1	chr7	25886266	26668729	782464	31	7	7	5	24	7	both	7.1166P.U3
7.1264P.ENSG00000286323	chr7	27209565	28185389	975825	17	4	2	1	13	2	both	7.1166P.U3
7.1330P.CREB5	chr7	28287925	28862395	574471	24	5	2	1	19	16	both	7.1166P.U3
7.1435P.FKBP14-AS1	chr7	29941974	30738557	796584	52	23	22	53	29	16	both	7.1424P.WIPF3
7.1513P.CRHR2	chr7	30679524	30709611	30088	3	2	2	1	1	0	PP	7.1513P.CRHR2
7.1596P.ENSG00000250756	chr7	32690538	33128383	437846	16	9	7	10	7	2	both	7.1593P.DPY19L1P1
7.161P.KIF19BP	chr7	2363671	2398833	35163	3	2	2	1	1	0	PP	7.3P.ENSG00000242611
7.1651P.NCAPD2P1	chr7	34723221	35627666	904446	7	4	4	3	3	0	PP	7.1646P.RPL7P31
7.1692P.ENSG00000232930	chr7	35913294	36332044	418751	18	8	2	1	10	8	both	7.1646P.RPL7P31
7.1756P.ENSG00000229424	chr7	36437363	37192289	754927	40	7	3	2	33	25	both	7.1646P.RPL7P31
7.176P.BRAT1	chr7	2444417	4780717	2336301	76	17	16	23	59	27	both	7.3P.ENSG00000242611
7.1805P.EPDR1	chr7	37895749	38339534	443786	16	5	4	3	11	7	both	7.1646P.RPL7P31
7.1835P.RN7SL83P	chr7	38397920	38749198	351279	17	3	2	1	14	7	both	7.1835P.RN7SL83P
7.1930P.YAE1	chr7	39564516	39752719	188204	14	6	5	5	8	6	both	7.1835P.RN7SL83P
7.1990P.LINC01450	chr7	40329154	41724425	1395272	30	5	4	3	25	14	both	7.1989P.LINC01450
7.2064P.ENSG00000290065	chr7	41934526	43843802	1909277	14	3	0	0	11	2	shared_E	7.2054P.GLI3
7.2094P.URGCP	chr7	43876393	43923220	46828	6	2	2	1	4	0	PP	7.2054P.GLI3
7.2105P.POLM	chr7	44014158	45135602	1121445	72	36	35	83	36	22	both	7.2054P.GLI3
7.2224P.IGFBP1	chr7	45889297	48087326	2198030	46	11	9	6	35	16	both	7.2224P.IGFBP1
7.2348P.ZPBP	chr7	50092136	51168064	1075929	31	9	4	3	22	11	both	7.2348P.ZPBP
7.2427P.RPL7L1P2	chr7	51221085	51313560	92476	11	3	3	2	8	5	both	7.2348P.ZPBP
7.2443P.SEC61G	chr7	54757811	56103917	1346107	31	17	15	14	14	9	both	7.2443P.SEC61G
7.2530P.ZNF727	chr7	64043666	64793375	749710	5	4	2	1	1	1	both	7.2530P.ZNF727
7.2552P.CCT6P1	chr7	65744998	65978723	233726	5	2	2	1	3	0	PP	7.2541P.ERV3-1
7.2577P.ENSG00000290090	chr7	66026911	67307942	1281032	51	29	22	37	22	10	both	7.2541P.ERV3-1
7.2704P.MTND4P3	chr7	68235277	68690679	455403	5	2	2	1	3	0	PP	7.2704P.MTND4P3
7.2707P.AUTS2	chr7	68243296	69911570	1668275	3	2	2	1	1	0	PP	7.2704P.MTND4P3
7.2760P.SBDSP1	chr7	72827184	73447051	619868	11	6	5	6	5	3	both	7.2760P.SBDSP1
7.2793P.RNU6-1198P	chr7	73467609	74724872	1257264	75	31	26	57	44	25	both	7.2760P.SBDSP1
7.2972P.HIP1	chr7	75484459	75737584	253126	7	2	2	1	5	0	PP	7.2760P.SBDSP1
7.2975P.RHBDD2	chr7	75876838	76391210	514373	41	16	15	25	25	16	both	7.2760P.SBDSP1
7.3058P.ENSG00000273341	chr7	77402323	77535595	133273	4	2	2	1	2	0	PP	7.3058P.ENSG00000273341
7.3076P.RSBN1L	chr7	77661635	78016887	355253	24	4	4	3	20	7	both	7.3058P.ENSG00000273341
7.3141P.ENSG00000286855	chr7	79202535	80411974	1209440	35	9	9	7	26	8	both	7.3058P.ENSG00000273341
7.3224P.CACNA2D1-AS1	chr7	81497661	82599094	1101434	41	3	0	0	38	18	shared_E	7.3224P.CACNA2D1-AS1
7.3281P.PCLO	chr7	82789656	83286891	497236	28	3	2	1	25	1	both	7.3281P.PCLO
7.3309P.DMTF1	chr7	86940487	87216063	275577	8	5	3	2	3	2	both	7.3309P.DMTF1
7.3337P.SLC25A40	chr7	87283003	88114525	831523	10	2	2	1	8	0	PP	7.3309P.DMTF1
7.3351P.STEAP2	chr7	90146555	93092226	2945672	111	30	30	43	81	29	both	7.3351P.STEAP2
7.3542P.HEPACAM2	chr7	93174480	95698630	2524151	96	19	17	25	77	37	both	7.3351P.STEAP2
7.3672P.DYNC1I1	chr7	95720145	96707802	987658	27	5	5	4	22	1	both	7.3351P.STEAP2
7.3725P.LMTK2	chr7	98020044	101327076	3307033	212	92	87	236	120	64	both	7.3725P.LMTK2
7.381P.WIPI2	chr7	5188966	5745516	556551	40	11	11	15	29	14	both	7.3P.ENSG00000242611
7.4142P.CUX1	chr7	101532385	102470869	938485	56	19	16	22	37	12	both	7.3725P.LMTK2
7.4226P.FAM185A	chr7	102747148	103278782	531635	10	5	5	4	5	1	both	7.4226P.FAM185A
7.4264P.PMPCB	chr7	103295956	105599115	2303160	72	27	25	40	45	25	both	7.4226P.FAM185A
7.4456P.NAMPT	chr7	106166245	106477885	311641	11	2	2	1	9	0	PP	7.4226P.FAM185A
7.4502P.ENSG00000228341	chr7	107166784	107870144	703361	10	4	4	3	6	1	both	7.4226P.FAM185A
7.4577P.NRCAM	chr7	108153920	108568269	414350	35	4	2	1	31	17	both	7.4226P.FAM185A
7.458P.AIMP2	chr7	6003070	8321757	2318688	128	33	33	54	95	40	both	7.3P.ENSG00000242611
7.4600P.LRRN3	chr7	110756383	112489898	1733516	58	10	10	10	48	9	both	7.4600P.LRRN3
7.4727P.FOXP2	chr7	113790805	114929344	1138540	48	6	6	7	42	10	both	7.4727P.FOXP2
7.4858P.ST7-OT4	chr7	116952285	117112917	160633	5	2	2	1	3	0	PP	7.4794P.ENSG00000279086
7.4954P.TSPAN12	chr7	120802702	120949582	146881	6	2	2	1	4	2	both	7.4954P.TSPAN12
7.4978P.NDUFA5	chr7	123532463	123752428	219966	12	4	3	2	8	1	both	7.4974P.IQUB
7.5013P.ARF5	chr7	127584477	128320168	735692	44	8	8	12	36	28	both	7.5010P.ZNF800
7.5088P.METTL2B	chr7	128475689	128875561	399873	19	7	7	8	12	2	both	7.5010P.ZNF800
7.5120P.IRF5	chr7	128936652	129053101	116450	4	3	0	0	1	1	shared_E	7.5120P.IRF5
7.5131P.AHCYL2	chr7	129223410	130019767	796358	48	13	10	7	35	13	both	7.5129P.RNY1P11
7.5225P.KLHDC10	chr7	130068466	131517351	1448886	94	28	24	30	66	29	both	7.5129P.RNY1P11
7.5450P.ENSG00000287733	chr7	134963712	135163924	200213	5	3	3	3	2	0	PP	7.5438P.CALD1
7.5469P.NUP205	chr7	135281066	135566977	285912	5	3	3	2	2	0	PP	7.5438P.CALD1
7.5473P.ENSG00000271414	chr7	135639642	136021286	381645	20	5	4	3	15	10	both	7.5473P.ENSG00000271414
7.5493P.RNU6-223P	chr7	135922932	135975331	52400	3	2	0	0	1	1	shared_E	7.5493P.RNU6-223P
7.5515P.CREB3L2	chr7	137608873	137998091	389219	18	3	3	3	15	5	both	7.5515P.CREB3L2
7.5556P.ZC3HAV1	chr7	139106389	139357755	251367	9	5	5	4	4	0	PP	7.5515P.CREB3L2
7.5593P.HIPK2	chr7	139562474	140334005	771532	56	9	6	4	47	36	both	7.5515P.CREB3L2
7.5663P.MKRN1	chr7	140477696	141759736	1282041	65	22	21	31	43	21	both	7.5515P.CREB3L2
7.5865P.GSTK1	chr7	143262651	143273723	11073	3	2	2	1	1	1	both	7.5791P.TRBV6-7
7.5878P.ZYX	chr7	143010196	143973078	962883	14	6	6	5	8	0	PP	7.5791P.TRBV6-7
7.5924P.RNY1	chr7	148696927	149143875	446949	5	4	3	2	1	1	both	7.5922P.ENSG00000286180
7.5949P.ZNF783	chr7	149252014	149612474	360461	9	3	3	2	6	0	PP	7.5922P.ENSG00000286180
7.5980P.ATP6V0E2	chr7	149836643	151772896	1936254	94	40	38	79	54	27	both	7.5922P.ENSG00000286180
7.6120P.PRKAG2-AS1	chr7	151792537	152073966	281430	10	5	5	3	5	1	both	7.5922P.ENSG00000286180
7.6167P.Y_RNA	chr7	152149960	152758761	608802	23	6	6	7	17	5	both	7.5922P.ENSG00000286180
7.6217P.ENSG00000285524	chr7	152894116	154791462	1897347	75	7	2	1	68	58	both	7.6217P.ENSG00000285524
7.6323P.PAXIP1-AS2	chr7	154914953	155760115	845163	14	5	5	4	9	1	both	7.6323P.PAXIP1-AS2
7.6403P.RNF32	chr7	156632762	156702734	69973	3	2	2	1	1	0	PP	7.6402P.ENSG00000234450
7.6424P.NOM1	chr7	156930607	157366824	436218	37	13	13	23	24	17	both	7.6402P.ENSG00000234450
7.6503P.ENSG00000272839	chr7	157823798	158579780	755983	29	7	4	3	22	8	both	7.6478P.MIR153-2
7.6582P.ESYT2	chr7	158815797	158872942	57146	6	2	2	1	4	1	both	7.6478P.MIR153-2
7.669P.ENSG00000271185	chr7	10929647	11343685	414039	11	4	4	3	7	1	both	7.669P.ENSG00000271185
7.719P.TMEM106B	chr7	11403248	12487448	1084201	29	5	5	6	24	4	both	7.669P.ENSG00000271185
7.750P.ENSG00000271253	chr7	12680221	13194731	514511	3	2	2	1	1	0	PP	7.750P.ENSG00000271253
7.782P.ENSG00000224330	chr7	13520849	14689409	1168561	17	3	0	0	14	3	shared_E	7.750P.ENSG00000271253
7.816P.ENSG00000287799	chr7	16601911	16795156	193246	11	5	4	3	6	2	both	7.816P.ENSG00000287799
7.873P.SNX13	chr7	17769618	18672711	903094	59	7	5	4	52	29	both	7.816P.ENSG00000287799
7.930P.POLR1F	chr7	19700717	20596795	896079	56	9	9	9	47	18	both	7.816P.ENSG00000287799
8.1023P.ADAM7-AS1	chr8	24505679	24910161	404483	3	2	2	1	1	0	PP	8.1009P.ADAM7-AS2
8.1042P.RNA5SP258	chr8	26129438	26652641	523204	33	9	8	10	24	14	both	8.1026P.DOCK5
8.1097P.PTK2B	chr8	27306562	31179633	3873072	161	55	48	75	106	55	both	8.1026P.DOCK5
8.1113P.EPHX2	chr8	27484924	27564208	79285	9	3	2	1	6	4	both	8.1026P.DOCK5
8.1452P.RNA5SP261	chr8	31595405	32547165	951761	33	6	6	4	27	5	both	8.1452P.RNA5SP261
8.1491P.FUT10	chr8	33426209	33637283	211075	15	8	8	11	7	2	both	8.1491P.FUT10
8.1511P.ENSG00000253642	chr8	33795804	34038579	242776	8	2	0	0	6	6	shared_E	8.1511P.ENSG00000253642
8.1519P.UNC5D	chr8	35234019	35879346	645328	15	3	2	1	12	3	both	8.1519P.UNC5D
8.1550P.ENSG00000243503	chr8	36857709	37735050	877342	40	10	8	6	30	13	both	8.1542P.TPT1P8
8.1640P.PLPBP	chr8	37744885	39026852	1281968	63	33	30	63	30	19	both	8.1542P.TPT1P8
8.1747P.C8orf86	chr8	38501773	38551887	50115	5	2	0	0	3	1	shared_E	8.1542P.TPT1P8
8.180P.ENSG00000286910	chr8	8240943	8719936	478994	5	3	2	1	2	1	both	8.92P.MCPH1
8.1822P.TCIM	chr8	40151085	40171086	20002	3	2	0	0	1	1	shared_E	8.1542P.TPT1P8
8.1843P.ENSG00000253174	chr8	41526223	43700505	2174283	87	29	27	36	58	28	both	8.1542P.TPT1P8
8.204P.MFHAS1	chr8	8771769	9001184	229416	14	3	3	2	11	2	both	8.92P.MCPH1
8.2058P.SPIDR	chr8	47256587	47800901	544315	26	7	6	7	19	10	both	8.2037P.ENSG00000290028
8.2088P.ENSG00000289275	chr8	48312723	48933166	620444	4	2	2	1	2	0	PP	8.2088P.ENSG00000289275
8.2177P.PCMTD1	chr8	51664098	51913852	249755	5	2	2	1	3	0	PP	8.2176P.ENSG00000253475
8.2202P.ENSG00000254314	chr8	52106077	52495232	389156	26	5	5	6	21	12	both	8.2176P.ENSG00000253475
8.2252P.RB1CC1	chr8	52635519	54163363	1527845	20	9	7	8	11	7	both	8.2176P.ENSG00000253475
8.2340P.ENSG00000253821	chr8	57424067	58700517	1276451	29	8	7	5	21	10	both	8.2340P.ENSG00000253821
8.2449P.RNU4-50P	chr8	58714854	61601736	2886883	148	21	18	19	127	64	both	8.2340P.ENSG00000253821
8.246P.ENSG00000272267	chr8	9510898	9670112	159215	9	3	3	2	6	0	PP	8.92P.MCPH1
8.2645P.ASPH	chr8	61613239	63191758	1578520	16	5	5	5	11	0	PP	8.2340P.ENSG00000253821
8.2721P.VCPIP1	chr8	66664628	67070994	406367	11	7	7	7	4	0	PP	8.2681P.MTFR1
8.2786P.SLCO5A1-AS1	chr8	69664999	69854041	189043	21	2	2	1	19	0	PP	8.2786P.SLCO5A1-AS1
8.2807P.BTF3P12	chr8	70126010	70663101	537092	41	8	4	3	33	28	both	8.2807P.BTF3P12
8.2869P.KCNB2	chr8	72307287	73001026	693740	53	6	6	7	47	31	both	8.2869P.KCNB2
8.2924P.RDH10	chr8	73292103	74845527	1553425	50	19	9	8	31	24	both	8.2924P.RDH10
8.3028P.PKIA	chr8	78507078	78663762	156685	11	6	6	8	5	1	both	8.3028P.PKIA
8.303P.PINX1-DT	chr8	10545651	11287502	741852	16	6	3	2	10	4	both	8.301P.MIR1322
8.3064P.ENSG00000287052	chr8	79670295	80572361	902067	45	14	14	23	31	15	both	8.3064P.ENSG00000287052
8.3213P.SNX16	chr8	81730651	81854182	123532	6	3	3	2	3	0	PP	8.3064P.ENSG00000287052
8.3226P.ENSG00000258256	chr8	85196465	85244401	47937	4	2	2	1	2	0	PP	8.3219P.E2F5
8.331P.FAM167A	chr8	11406842	11960751	553910	22	11	10	14	11	6	both	8.301P.MIR1322
8.3322P.NBN	chr8	89755310	91076821	1321512	30	15	13	15	15	7	both	8.3298P.RIPK2-DT
8.3371P.RUNX1T1	chr8	92078673	93494285	1415613	10	3	0	0	7	4	shared_E	8.3366P.RUNX1T1
8.3406P.ENSG00000253722	chr8	93697551	94434413	736863	42	14	12	10	28	18	both	8.3404P.ENSG00000271971
8.3479P.ESRP1	chr8	94611593	94718854	107262	4	2	2	1	2	0	PP	8.3473P.VIRMA
8.3489P.INTS8	chr8	94550048	96260144	1710097	45	17	16	21	28	9	both	8.3473P.VIRMA
8.3568P.SDC2	chr8	96301754	98091001	1789248	58	12	6	8	46	24	both	8.3473P.VIRMA
8.3725P.POLR2K	chr8	100144883	102835598	2690716	142	43	41	63	99	58	both	8.3725P.POLR2K
8.398P.LONRF1	chr8	12698149	13333845	635697	14	4	4	3	10	4	both	8.398P.LONRF1
8.3P.ENSG00000288985	chr8	264606	946501	681896	24	7	6	5	17	7	both	8.2P.ZNF596
8.4037P.ENSG00000254236	chr8	102843465	103515542	672078	30	13	13	14	17	8	both	8.3725P.POLR2K
8.4093P.ZFPM2-AS1	chr8	106007895	106615559	607665	6	2	0	0	4	4	shared_E	8.4093P.ZFPM2-AS1
8.4109P.EIF3E	chr8	108218039	108467645	249607	7	3	3	2	4	0	PP	8.4109P.EIF3E
8.4129P.EBAG9	chr8	109332576	109689932	357357	12	9	9	19	3	2	both	8.4123P.NUDCD1
8.4146P.TRPS1	chr8	115561945	117324795	1762851	48	14	10	12	34	27	both	8.4146P.TRPS1
8.4216P.MED30	chr8	117519174	118412145	892972	6	2	2	1	4	0	PP	8.4146P.TRPS1
8.4289P.ENSG00000254278	chr8	118744131	119414839	670709	8	2	2	1	6	0	PP	8.4146P.TRPS1
8.4313P.ENPP2	chr8	119452836	119765396	312561	18	5	2	1	13	10	both	8.4146P.TRPS1
8.431P.DLC1	chr8	13092377	13274126	181750	4	2	2	1	2	0	PP	8.398P.LONRF1
8.4336P.DSCC1	chr8	119854123	120081736	227614	3	2	0	0	1	1	shared_E	8.4334P.TAF2
8.4339P.DEPTOR-AS1	chr8	119871650	120449159	577510	5	2	2	1	3	0	PP	8.4334P.TAF2
8.4431P.ZHX2	chr8	122671317	126815991	4144675	228	63	59	93	165	83	both	8.4418P.LINC01151
8.46P.ENSG00000282021	chr8	1744514	1773703	29190	5	2	0	0	3	1	shared_E	8.42P.ENSG00000254265
8.477P.ENSG00000289225	chr8	15414195	18020745	2606551	84	21	19	37	63	26	both	8.444P.SGCZ
8.4938P.CYRIB	chr8	129824175	132047565	2223391	78	11	11	8	67	38	both	8.4934P.ENSG00000254317
8.5085P.NDRG1	chr8	133215543	136706302	3490760	52	16	12	16	36	8	both	8.5068P.TG
8.5233P.FAM135B	chr8	138150462	138724718	574257	39	2	0	0	37	2	shared_E	8.5233P.FAM135B
8.5343P.KCNK9	chr8	138737783	141334732	2596950	119	33	26	31	86	55	both	8.5233P.FAM135B
8.5581P.LNCOC1	chr8	142724514	143046800	322287	5	3	3	2	2	1	both	8.5575P.ENSG00000261044
8.5606P.GLI4	chr8	143245982	144999323	1753342	95	58	57	118	37	19	both	8.5606P.GLI4
8.592P.ASAH1	chr8	18082369	18870324	787956	14	5	3	2	9	5	both	8.444P.SGCZ
8.636P.SNORA62	chr8	18883524	19310081	426558	18	7	6	6	11	3	both	8.444P.SGCZ
8.723P.INTS10	chr8	19369646	20209608	839963	5	3	3	2	2	0	PP	8.444P.SGCZ
8.808P.XPO7	chr8	21917289	23012644	1095356	80	40	40	92	40	25	both	8.444P.SGCZ
8.923P.ENSG00000253616	chr8	23063853	23073457	9605	3	2	2	1	1	0	PP	8.444P.SGCZ
8.92P.MCPH1	chr8	6390929	6817943	427015	27	7	7	7	20	12	both	8.92P.MCPH1
8.941P.ENSG00000253837	chr8	23286856	23355420	68565	4	2	2	1	2	0	PP	8.444P.SGCZ
9.1014P.UBE2R2	chr9	33798475	34069308	270834	6	2	2	1	4	0	PP	9.899P.ACO1
9.1047P.DCAF12	chr9	34082237	35948546	1866310	117	63	63	143	54	30	both	9.899P.ACO1
9.1257P.GLIPR2	chr9	36097279	36529192	431914	21	4	3	2	17	3	both	9.899P.ACO1
9.1328P.CHCHD4P3	chr9	37420919	38419360	998442	34	13	11	13	21	6	both	9.899P.ACO1
9.1460P.PABIR1	chr9	68772552	68786050	13499	3	2	2	1	1	0	PP	9.1460P.PABIR1
9.1505P.PTAR1	chr9	69757488	69841030	83543	6	2	0	0	4	3	shared_E	9.1472P.FXN
9.1525P.MAMDC2	chr9	69953579	70104246	150668	17	2	2	1	15	7	both	9.1472P.FXN
9.1543P.SMC5-DT	chr9	70253823	70606312	352490	23	5	4	5	18	12	both	9.1472P.FXN
9.1598P.TRPM3	chr9	70634655	71762965	1128311	37	5	2	1	32	10	both	9.1472P.FXN
9.1657P.GDA	chr9	72036325	73184095	1147771	31	7	4	4	24	12	both	9.1472P.FXN
9.1752P.TRPM6	chr9	74754862	75092523	337662	19	6	6	9	13	4	both	9.1752P.TRPM6
9.1793P.RFK	chr9	76368500	76982101	613602	44	9	8	9	35	24	both	9.1752P.TRPM6
9.1894P.GNAQ	chr9	77417186	78027236	610051	24	2	2	1	22	0	PP	9.1894P.GNAQ
9.1915P.MTND2P8	chr9	78603014	79118069	515056	22	2	0	0	20	12	shared_E	9.1915P.MTND2P8
9.2032P.UBQLN1	chr9	83188683	84314504	1125822	30	11	11	16	19	8	both	9.1953P.TLE1
9.2138P.AGTPBP1	chr9	85628953	86352655	723703	25	8	8	8	17	2	both	9.1953P.TLE1
9.2185P.ENSG00000235819	chr9	86403381	89004350	2600970	45	11	7	6	34	19	both	9.1953P.TLE1
9.2323P.HNRNPA1P14	chr9	88395825	88421847	26023	4	2	0	0	2	1	shared_E	9.1953P.TLE1
9.2358P.CKS2	chr9	89172929	89573951	401023	24	10	7	5	14	8	both	9.1953P.TLE1
9.2390P.GADD45G	chr9	89591372	91730181	2138810	108	20	19	26	88	42	both	9.1953P.TLE1
9.2590P.SPTLC1	chr9	92114219	92808118	693900	42	19	17	34	23	19	both	9.2590P.SPTLC1
9.2656P.CARD19	chr9	93093049	93654081	561033	32	8	8	13	24	8	both	9.2644P.FGD3
9.2742P.AOPEP	chr9	94636256	96215249	1578994	69	19	16	25	50	21	both	9.2728P.FBP2
9.2900P.SLC35D2	chr9	96318780	96671107	352328	31	8	8	12	23	7	both	9.2728P.FBP2
9.2940P.ZNF782	chr9	96850135	97292586	442452	8	5	2	1	3	2	both	9.2728P.FBP2
9.2959P.ENSG00000228957	chr9	97394430	98279151	884722	58	21	21	35	37	23	both	9.2728P.FBP2
9.3064P.ANKS6	chr9	98315329	98813561	498233	8	3	0	0	5	4	shared_E	9.2728P.FBP2
9.3094P.ENSG00000227269	chr9	99161869	101532357	2370489	88	23	22	41	65	35	both	9.2728P.FBP2
9.3334P.SLC44A1	chr9	104775738	105456178	680441	21	3	0	0	18	9	shared_E	9.3316P.ENSG00000226334
9.3359P.ENSG00000225002	chr9	105958690	107137961	1179272	20	4	2	1	16	12	both	9.3359P.ENSG00000225002
9.3460P.ELP1	chr9	108885254	111296756	2411503	87	17	10	10	70	40	both	9.3359P.ENSG00000225002
9.3639P.RNA5SP294	chr9	111379420	112818468	1439049	72	16	13	15	56	40	both	9.3639P.RNA5SP294
9.3804P.PRPF4	chr9	113264090	113669367	405278	20	11	11	19	9	3	both	9.3804P.PRPF4
9.385P.RANBP6	chr9	5883569	6013120	129552	3	2	2	1	1	0	PP	9.64P.ENSG00000224092
9.3892P.AMBP	chr9	113805633	114300281	494649	14	4	3	2	10	7	both	9.3804P.PRPF4
9.3915P.AKNA	chr9	114382494	114666272	283779	23	9	7	9	14	9	both	9.3915P.AKNA
9.4031P.MEGF9	chr9	120578218	121366998	788781	47	19	18	35	28	16	both	9.4031P.MEGF9
9.406P.UHRF2	chr9	6411618	6828385	416768	11	5	3	2	6	1	both	9.64P.ENSG00000224092
9.4115P.DAB2IP	chr9	121544912	122826173	1281262	11	3	2	1	8	3	both	9.4031P.MEGF9
9.4148P.NDUFA8	chr9	122147465	122262823	115359	5	3	3	2	2	0	PP	9.4031P.MEGF9
9.4176P.SNORD90	chr9	122858983	122999015	140033	10	4	3	3	6	3	both	9.4031P.MEGF9
9.4194P.MIR600	chr9	123071783	123354647	282865	11	3	3	2	8	5	both	9.4194P.MIR600
9.4267P.ENSG00000236643	chr9	124766745	125376661	609917	21	11	10	13	10	6	both	9.4206P.MIR7150
9.4338P.PBX3	chr9	125703548	125926868	223321	11	2	2	1	9	0	PP	9.4206P.MIR7150
9.4390P.ZBTB43	chr9	126787591	128147308	1359718	108	41	37	84	67	48	both	9.4206P.MIR7150
9.4555P.CIZ1	chr9	128167191	129034625	867435	65	35	33	56	30	9	both	9.4206P.MIR7150
9.4675P.PTPA	chr9	129105143	129810322	705180	49	22	22	38	27	11	both	9.4206P.MIR7150
9.4762P.USP20	chr9	129838105	130242279	404175	15	5	3	2	10	3	both	9.4206P.MIR7150
9.4802P.ASS1	chr9	130441456	131047984	606529	40	8	5	6	32	10	both	9.4206P.MIR7150
9.4878P.ENSG00000289000	chr9	131360376	134749186	3388811	174	60	54	93	114	72	both	9.4206P.MIR7150
9.497P.LURAP1L	chr9	12761029	12857821	96793	8	3	3	3	5	4	both	9.497P.LURAP1L
9.5133P.ENSG00000286502	chr9	134776807	135505556	728750	31	6	4	2	25	19	both	9.4206P.MIR7150
9.5188P.CAMSAP1	chr9	135831123	137527368	1696246	94	54	53	140	40	23	both	9.5188P.CAMSAP1
9.5340P.NSMF	chr9	137444838	137505139	60302	5	2	2	1	3	0	PP	9.5188P.CAMSAP1
9.5349P.PNPLA7	chr9	137532388	138028261	495874	27	10	9	9	17	12	both	9.5188P.CAMSAP1
9.572P.TTC39B	chr9	15290853	15551451	260599	7	5	5	3	2	1	both	9.572P.TTC39B
9.595P.SH3GL2	chr9	17517865	19457302	1939438	63	14	10	10	49	21	both	9.595P.SH3GL2
9.68P.SMARCA2	chr9	1945262	5611206	3665945	175	33	32	45	142	87	both	9.64P.ENSG00000224092
9.693P.ENSG00000261402	chr9	19464185	20950000	1485816	18	4	4	3	14	2	both	9.595P.SH3GL2
9.755P.MTAP	chr9	21320948	22453841	1132894	15	6	6	9	9	3	both	9.755P.MTAP
9.817P.IFT74	chr9	26878077	26970673	92597	8	4	4	4	4	0	PP	9.817P.IFT74
9.848P.ENSG00000285103	chr9	27325680	27687729	362050	11	2	0	0	9	2	shared_E	9.817P.IFT74
9.891P.LINGO2	chr9	28537214	29210340	673127	15	2	2	1	13	0	PP	9.891P.LINGO2
9.899P.ACO1	chr9	32373107	33467644	1094538	47	20	18	29	27	15	both	9.899P.ACO1
9.991P.AQP3	chr9	33413638	33472749	59112	5	2	0	0	3	1	shared_E	9.899P.ACO1
X.1010P.RN7SL262P	chrX	49140243	49268176	127934	4	3	3	2	1	1	both	X.870P.ZNF674-AS1
X.1041P.TSPYL2	chrX	53071213	54042112	970900	28	11	11	10	17	8	both	X.1041P.TSPYL2
X.1060P.HSD17B10	chrX	53420300	53439034	18735	3	2	2	1	1	0	PP	X.1041P.TSPYL2
X.1090P.MAGED2	chrX	54528781	55716604	1187824	9	6	6	5	3	1	both	X.1041P.TSPYL2
X.1107P.UBQLN2	chrX	56231153	56728438	497286	5	3	3	2	2	0	PP	X.1041P.TSPYL2
X.1116P.ENSG00000224799	chrX	56976261	56993496	17236	3	2	0	0	1	1	shared_E	X.1041P.TSPYL2
X.1121P.FAAH2	chrX	56751925	57908701	1156777	5	3	3	3	2	0	PP	X.1041P.TSPYL2
X.1138P.ARHGEF9	chrX	63712990	63846321	133332	10	2	2	1	8	1	both	X.1138P.ARHGEF9
X.1171P.LINC00269	chrX	68826189	69187260	361072	5	3	3	2	2	0	PP	X.1158P.OPHN1
X.1211P.ZMYM3	chrX	71170959	71364513	193555	9	6	6	7	3	2	both	X.1186P.IGBP1
X.1239P.NHSL2	chrX	72122259	72189116	66858	5	2	2	1	3	0	PP	X.1239P.NHSL2
X.1265P.ENSG00000278421	chrX	74259012	74289345	30334	5	4	4	4	1	0	PP	X.1265P.ENSG00000278421
X.1269P.SLC16A2	chrX	73213431	75520944	2307514	11	6	5	5	5	1	both	X.1269P.SLC16A2
X.1292P.PGK1	chrX	77907501	78122353	214853	4	2	2	1	2	0	PP	X.1282P.PBDC1
X.1311P.Y_RNA	chrX	85920856	86044971	124116	8	2	2	1	6	4	both	X.1311P.Y_RNA
X.1330P.HNRNPH2	chrX	101394512	101655581	261070	8	4	0	0	4	2	shared_E	X.1328P.RPL36A
X.1345P.ARMCX5	chrX	102598251	102844825	246575	16	9	9	19	7	3	both	X.1345P.ARMCX5
X.1377P.TCEAL3	chrX	103553442	104165471	612030	20	12	12	12	8	3	both	X.1377P.TCEAL3
X.140P.SHROOM2	chrX	9783525	10123647	340123	21	5	3	3	16	5	both	X.140P.SHROOM2
X.1428P.ENSG00000289923	chrX	107640744	108090311	449568	12	6	5	7	6	4	both	X.1423P.PRPS1
X.1456P.TMEM164	chrX	110000268	110080822	80555	6	3	2	1	3	1	both	X.1456P.TMEM164
X.1475P.AMMECR1	chrX	110142217	110407955	265739	5	2	0	0	3	1	shared_E	X.1456P.TMEM164
X.1490P.PAK3	chrX	110994104	111465825	471722	13	2	2	1	11	0	PP	X.1456P.TMEM164
X.1565P.NKAPP1	chrX	120243232	120308108	64877	5	3	2	1	2	2	both	X.1565P.NKAPP1
X.1576P.CUL4B	chrX	120536089	120628676	92588	6	3	3	2	3	1	both	X.1537P.RNU1-67P
X.1622P.THOC2	chrX	123687316	124095165	407850	26	6	5	6	20	2	both	X.1622P.THOC2
X.1716P.RAP2C-AS1	chrX	132164876	132690860	525985	16	3	3	2	13	1	both	X.1716P.RAP2C-AS1
X.1755P.RTL8A	chrX	135031128	135050114	18987	3	2	2	1	1	0	PP	X.1755P.RTL8A
X.176P.CLCN4	chrX	10153055	11136343	983289	14	4	2	1	10	8	both	X.140P.SHROOM2
X.1772P.FHL1	chrX	135983843	136272018	288176	6	5	5	4	1	0	PP	X.1764P.SLC9A6
X.1789P.FMR1	chrX	147910562	149530495	1619934	7	4	3	3	3	3	both	X.1789P.FMR1
X.1802P.EOLA2-DT	chrX	149934662	150712482	777821	4	2	2	1	2	2	both	X.1789P.FMR1
X.1919P.SSR4	chrX	153554059	154546111	992053	46	25	25	57	21	11	both	X.1892P.ZNF185
X.1984P.SNORA56	chrX	154760708	154802046	41339	6	4	4	3	2	1	both	X.1984P.SNORA56
X.1994P.F8	chrX	154977452	155816574	839123	7	3	3	2	4	2	both	X.1994P.F8
X.23P.SLC25A6	chrX	1363127	2766377	1403251	25	8	7	8	17	10	both	X.1P.ENSG00000228572
X.256P.TRAPPC2	chrX	13651615	14025691	374077	11	6	6	10	5	2	both	X.217P.ENSG00000288817
X.277P.ASB9	chrX	15258315	15333632	75318	6	2	2	1	4	3	both	X.217P.ENSG00000288817
X.296P.CA5BP1	chrX	15464661	16722479	1257819	20	11	11	14	9	1	both	X.217P.ENSG00000288817
X.375P.CDKL5	chrX	18413808	18918413	504606	11	5	5	4	6	0	PP	X.217P.ENSG00000288817
X.413P.MAP3K15	chrX	19370635	19511772	141138	6	2	2	1	4	0	PP	X.406P.Y_RNA
X.456P.RPS6KA3	chrX	20229080	21726487	1497408	11	2	2	1	9	0	PP	X.444P.EIF1AX
X.4P.PLCXD1	chrX	274079	385857	111779	10	4	3	2	6	3	both	X.1P.ENSG00000228572
X.511P.Y_RNA	chrX	23688566	24071939	383374	11	4	4	6	7	1	both	X.444P.EIF1AX
X.532P.ZFX	chrX	24143722	24183999	40278	3	2	0	0	1	1	shared_E	X.444P.EIF1AX
X.571P.NR0B1	chrX	30282117	30486765	204649	10	2	0	0	8	5	shared_E	X.571P.NR0B1
X.622P.RPGR	chrX	37845517	38625698	780182	4	2	2	1	2	0	PP	X.617P.DYNLT3
X.634P.MID1IP1	chrX	38795441	40489600	1694160	27	7	6	6	20	12	both	X.634P.MID1IP1
X.743P.CXorf38	chrX	40543450	41441249	897800	37	7	7	6	30	9	both	X.634P.MID1IP1
X.832P.LINC01204	chrX	45511751	46374317	862567	9	2	0	0	7	5	shared_E	X.831P.LINC01204
X.895P.UBA1	chrX	47178200	48019867	841668	29	14	13	15	15	10	both	X.870P.ZNF674-AS1
X.944P.ZNF630	chrX	48070096	48538017	467922	7	5	5	6	2	1	both	X.870P.ZNF674-AS1
X.960P.WDR13	chrX	48588589	49189561	600973	35	24	24	42	11	4	both	X.870P.ZNF674-AS1
Y.22P.ENSG00000290853	chrY	13434513	13701442	266930	3	2	2	1	1	0	PP	Y.20P.UTY
Y.3P.ZFY	chrY	2933699	3000484	66786	3	2	2	1	1	0	PP	Y.3P.ZFY
Y.8P.DUX4L17	chrY	10915706	11329304	413599	6	4	4	3	2	0	PP	Y.7P.DUX4L16

## Sheet: beta_tree_list
forest_id	tree_id	number_of_nodes_per_tree	coresponding.consensus.forest
1.3P.ENSG00000290784	1.3P.ENSG00000290784	9	1.1P.LINC01409
1.3P.ENSG00000290784	1.9P.ENSG00000288531	9	1.1P.LINC01409
1.3P.ENSG00000290784	1.10P.FAM41C	6	1.1P.LINC01409
1.3P.ENSG00000290784	1.14P.ENSG00000272438	5	1.1P.LINC01409
1.3P.ENSG00000290784	1.15P.ENSG00000230699	5	1.1P.LINC01409
1.3P.ENSG00000290784	1.16P.ENSG00000241180	5	1.1P.LINC01409
1.3P.ENSG00000290784	1.17P.SAMD11	5	1.1P.LINC01409
1.3P.ENSG00000290784	1.20P.NOC2L	5	1.1P.LINC01409
1.3P.ENSG00000290784	1.21P.PLEKHN1	5	1.1P.LINC01409
1.3P.ENSG00000290784	1.22P.PERM1	5	1.1P.LINC01409
1.3P.ENSG00000290784	1.29P.AGRN	5	1.1P.LINC01409
1.3P.ENSG00000290784	1.53P.ACAP3	8	1.1P.LINC01409
1.3P.ENSG00000290784	1.1P.LINC01409	1	1.1P.LINC01409
1.3P.ENSG00000290784	1.2P.LINC01409	1	1.1P.LINC01409
1.3P.ENSG00000290784	1.4P.LINC00115	1	1.1P.LINC01409
1.3P.ENSG00000290784	1.28P.ISG15	1	1.1P.LINC01409
1.3P.ENSG00000290784	1.32P.ENSG00000273443	1	1.1P.LINC01409
1.3P.ENSG00000290784	1.51P.UBE2J2	1	1.1P.LINC01409
1.3P.ENSG00000290784	1.40P.MIR200B	3	1.1P.LINC01409
1.3P.ENSG00000290784	1.37P.LINC01342	1	1.1P.LINC01409
1.3P.ENSG00000290784	1.41P.TTLL10-AS1	1	1.1P.LINC01409
1.3P.ENSG00000290784	1.43P.TNFRSF18	2	1.1P.LINC01409
1.3P.ENSG00000290784	1.44P.TNFRSF4	2	1.1P.LINC01409
1.3P.ENSG00000290784	1.45P.SDF4	2	1.1P.LINC01409
1.3P.ENSG00000290784	1.48P.ENSG00000260179	1	1.1P.LINC01409
1.3P.ENSG00000290784	1.26P.HES4	1	1.1P.LINC01409
1.3P.ENSG00000290784	1.31P.ENSG00000242590	1	1.1P.LINC01409
1.3P.ENSG00000290784	1.33P.RNF223	1	1.1P.LINC01409
1.3P.ENSG00000290784	1.35P.C1orf159	1	1.1P.LINC01409
1.3P.ENSG00000290784	1.54P.MIR6808	1	1.1P.LINC01409
1.3P.ENSG00000290784	1.55P.AURKAIP1	1	1.1P.LINC01409
1.3P.ENSG00000290784	1.65P.ENSG00000284740	2	1.1P.LINC01409
1.3P.ENSG00000290784	1.67P.TMEM240	2	1.1P.LINC01409
1.3P.ENSG00000290784	1.72P.SSU72	7	1.1P.LINC01409
1.3P.ENSG00000290784	1.57P.CCNL2	2	1.1P.LINC01409
1.3P.ENSG00000290784	1.56P.NDUFB4P8	1	1.1P.LINC01409
1.3P.ENSG00000290784	1.58P.MRPL20-AS1	2	1.1P.LINC01409
1.3P.ENSG00000290784	1.60P.TMEM88B	2	1.1P.LINC01409
1.3P.ENSG00000290784	1.64P.ATAD3B	2	1.1P.LINC01409
1.3P.ENSG00000290784	1.59P.MRPL20	1	1.1P.LINC01409
1.3P.ENSG00000290784	1.82P.ENSG00000272004	5	1.1P.LINC01409
1.3P.ENSG00000290784	1.86P.SLC35E2B	6	1.1P.LINC01409
1.3P.ENSG00000290784	1.88P.ENSG00000227775	5	1.1P.LINC01409
1.3P.ENSG00000290784	1.89P.ENSG00000290854	5	1.1P.LINC01409
1.3P.ENSG00000290784	1.94P.NADK	9	1.1P.LINC01409
1.3P.ENSG00000290784	1.73P.ENSG00000274481	1	1.1P.LINC01409
1.3P.ENSG00000290784	1.75P.FNDC10	2	1.1P.LINC01409
1.3P.ENSG00000290784	1.77P.MIB2	3	1.1P.LINC01409
1.3P.ENSG00000290784	1.81P.CDK11B	1	1.1P.LINC01409
1.3P.ENSG00000290784	1.103P.GNB1	6	1.1P.LINC01409
1.3P.ENSG00000290784	1.106P.GNB1	5	1.1P.LINC01409
1.3P.ENSG00000290784	1.101P.GNB1	5	1.1P.LINC01409
1.116P.FAAP20	1.116P.FAAP20	10	1.114P.ENSG00000271806
1.116P.FAAP20	1.119P.SKI	6	1.114P.ENSG00000271806
1.116P.FAAP20	1.125P.ENSG00000287356	1	1.114P.ENSG00000271806
1.116P.FAAP20	1.126P.ENSG00000272161	1	1.114P.ENSG00000271806
1.116P.FAAP20	1.129P.ENSG00000272420	1	1.114P.ENSG00000271806
1.116P.FAAP20	1.132P.RER1	2	1.114P.ENSG00000271806
1.116P.FAAP20	1.137P.PLCH2	8	1.114P.ENSG00000271806
1.116P.FAAP20	1.149P.ENSG00000289610	4	1.114P.ENSG00000271806
1.116P.FAAP20	1.118P.ENSG00000234396	2	1.114P.ENSG00000271806
1.116P.FAAP20	1.143P.PANK4	5	1.114P.ENSG00000271806
1.116P.FAAP20	1.145P.TNFRSF14-AS1	8	1.114P.ENSG00000271806
1.116P.FAAP20	1.146P.TNFRSF14-AS1	1	1.114P.ENSG00000271806
1.116P.FAAP20	1.148P.ENSG00000228037	1	1.114P.ENSG00000271806
1.116P.FAAP20	1.140P.ENSG00000229393	7	1.114P.ENSG00000271806
1.116P.FAAP20	1.139P.ENSG00000224387	2	1.114P.ENSG00000271806
1.116P.FAAP20	1.144P.HES5	1	1.114P.ENSG00000271806
1.116P.FAAP20	1.147P.ENSG00000225931	1	1.114P.ENSG00000271806
1.171P.PRDM16	1.171P.PRDM16	4	1.114P.ENSG00000271806
1.171P.PRDM16	1.193P.ENSG00000287828	7	1.114P.ENSG00000271806
1.171P.PRDM16	1.184P.ENSG00000279839	2	1.114P.ENSG00000271806
1.171P.PRDM16	1.170P.PRDM16-DT	1	1.114P.ENSG00000271806
1.171P.PRDM16	1.192P.ENSG00000272235	1	1.114P.ENSG00000271806
1.171P.PRDM16	1.197P.ENSG00000286518	1	1.114P.ENSG00000271806
1.207P.ARHGEF16	1.207P.ARHGEF16	2	1.114P.ENSG00000271806
1.207P.ARHGEF16	1.205P.ARHGEF16	1	1.114P.ENSG00000271806
1.269P.ENSG00000284616	1.269P.ENSG00000284616	2	1.229P.LINC01346
1.269P.ENSG00000284616	1.270P.ENSG00000284616	2	1.229P.LINC01346
1.323P.RPL22	1.323P.RPL22	2	1.314P.KCNAB2
1.323P.RPL22	1.324P.RNF207	1	1.314P.KCNAB2
1.323P.RPL22	1.327P.ICMT-DT	1	1.314P.KCNAB2
1.340P.PLEKHG5	1.340P.PLEKHG5	2	1.314P.KCNAB2
1.340P.PLEKHG5	1.341P.PLEKHG5	2	1.314P.KCNAB2
1.340P.PLEKHG5	1.348P.NOL9	3	1.314P.KCNAB2
1.340P.PLEKHG5	1.342P.PLEKHG5	1	1.314P.KCNAB2
1.340P.PLEKHG5	1.343P.PLEKHG5	1	1.314P.KCNAB2
1.340P.PLEKHG5	1.352P.ZBTB48	1	1.314P.KCNAB2
1.340P.PLEKHG5	1.353P.KLHL21	1	1.314P.KCNAB2
1.340P.PLEKHG5	1.354P.PHF13	2	1.314P.KCNAB2
1.340P.PLEKHG5	1.356P.THAP3	1	1.314P.KCNAB2
1.365P.CAMTA1	1.365P.CAMTA1	22	1.314P.KCNAB2
1.365P.CAMTA1	1.387P.RNU1-8P	25	1.314P.KCNAB2
1.365P.CAMTA1	1.402P.CAMTA1-AS2	17	1.314P.KCNAB2
1.365P.CAMTA1	1.400P.CAMTA1-IT1	13	1.314P.KCNAB2
1.429P.VAMP3	1.429P.VAMP3	2	1.314P.KCNAB2
1.429P.VAMP3	1.430P.PER3	3	1.314P.KCNAB2
1.429P.VAMP3	1.431P.PER3	3	1.314P.KCNAB2
1.438P.PARK7	1.438P.PARK7	7	1.314P.KCNAB2
1.438P.PARK7	1.480P.RNU6-991P	15	1.314P.KCNAB2
1.438P.PARK7	1.482P.SLC45A1	17	1.314P.KCNAB2
1.438P.PARK7	1.483P.SLC45A1	7	1.314P.KCNAB2
1.438P.PARK7	1.550P.ENO1	36	1.314P.KCNAB2
1.438P.PARK7	1.441P.Y_RNA	26	1.314P.KCNAB2
1.438P.PARK7	1.444P.ENSG00000284716	22	1.314P.KCNAB2
1.438P.PARK7	1.445P.ERRFI1	19	1.314P.KCNAB2
1.438P.PARK7	1.447P.RPL7AP18	12	1.314P.KCNAB2
1.438P.PARK7	1.466P.ENSG00000229305	13	1.314P.KCNAB2
1.438P.PARK7	1.467P.ENSG00000288816	15	1.314P.KCNAB2
1.438P.PARK7	1.468P.LINC01714	12	1.314P.KCNAB2
1.438P.PARK7	1.469P.ENSG00000233645	12	1.314P.KCNAB2
1.438P.PARK7	1.484P.Y_RNA	6	1.314P.KCNAB2
1.438P.PARK7	1.501P.ENSG00000270282	9	1.314P.KCNAB2
1.438P.PARK7	1.502P.RERE	14	1.314P.KCNAB2
1.438P.PARK7	1.538P.RERE	41	1.314P.KCNAB2
1.438P.PARK7	1.492P.RERE	14	1.314P.KCNAB2
1.438P.PARK7	1.516P.RERE	13	1.314P.KCNAB2
1.438P.PARK7	1.541P.RPL23AP19	12	1.314P.KCNAB2
1.438P.PARK7	1.546P.MIR6728	9	1.314P.KCNAB2
1.438P.PARK7	1.547P.MIR6728	8	1.314P.KCNAB2
1.438P.PARK7	1.529P.RPL7P11	8	1.314P.KCNAB2
1.438P.PARK7	1.533P.Y_RNA	2	1.314P.KCNAB2
1.438P.PARK7	1.443P.ENSG00000284747	1	1.314P.KCNAB2
1.438P.PARK7	1.532P.RPL7P7	1	1.314P.KCNAB2
1.438P.PARK7	1.535P.ENSG00000228423	1	1.314P.KCNAB2
1.438P.PARK7	1.500P.ENSG00000221083	1	1.314P.KCNAB2
1.438P.PARK7	1.551P.RNU6-304P	1	1.314P.KCNAB2
1.594P.SPSB1	1.594P.SPSB1	5	1.314P.KCNAB2
1.594P.SPSB1	1.602P.SPSB1	6	1.314P.KCNAB2
1.594P.SPSB1	1.613P.LINC02606	4	1.314P.KCNAB2
1.594P.SPSB1	1.614P.LINC02606	4	1.314P.KCNAB2
1.594P.SPSB1	1.636P.TMEM201	1	1.314P.KCNAB2
1.594P.SPSB1	1.585P.H6PD	1	1.314P.KCNAB2
1.594P.SPSB1	1.659P.ENSG00000223989	3	1.314P.KCNAB2
1.594P.SPSB1	1.641P.PIK3CD	1	1.314P.KCNAB2
1.594P.SPSB1	1.655P.CLSTN1	1	1.314P.KCNAB2
1.594P.SPSB1	1.660P.CTNNBIP1	4	1.314P.KCNAB2
1.594P.SPSB1	1.664P.CTNNBIP1	1	1.314P.KCNAB2
1.594P.SPSB1	1.666P.LZIC	1	1.314P.KCNAB2
1.594P.SPSB1	1.676P.UBE4B	8	1.314P.KCNAB2
1.594P.SPSB1	1.678P.PGAM1P11	12	1.314P.KCNAB2
1.594P.SPSB1	1.661P.CTNNBIP1	3	1.314P.KCNAB2
1.594P.SPSB1	1.662P.ENSG00000285701	1	1.314P.KCNAB2
1.594P.SPSB1	1.667P.RN7SKP269	3	1.314P.KCNAB2
1.594P.SPSB1	1.671P.MIR5697	1	1.314P.KCNAB2
1.594P.SPSB1	1.673P.RBP7	1	1.314P.KCNAB2
1.594P.SPSB1	1.693P.KIF1B	9	1.314P.KCNAB2
1.594P.SPSB1	1.695P.KIF1B	1	1.314P.KCNAB2
1.594P.SPSB1	1.715P.PGD	1	1.314P.KCNAB2
1.594P.SPSB1	1.703P.RNU6-37P	1	1.314P.KCNAB2
1.594P.SPSB1	1.694P.ENSG00000264881	5	1.314P.KCNAB2
1.721P.PEX14	1.719P.CORT	1	1.314P.KCNAB2
1.721P.PEX14	1.720P.ENSG00000203469	1	1.314P.KCNAB2
1.721P.PEX14	1.721P.PEX14	7	1.314P.KCNAB2
1.721P.PEX14	1.740P.ENSG00000287727	18	1.314P.KCNAB2
1.721P.PEX14	1.741P.RN7SL614P	19	1.314P.KCNAB2
1.721P.PEX14	1.743P.ENSG00000272078	22	1.314P.KCNAB2
1.721P.PEX14	1.754P.CASZ1	37	1.314P.KCNAB2
1.721P.PEX14	1.768P.HSPE1P24	21	1.314P.KCNAB2
1.721P.PEX14	1.779P.C1orf127	24	1.314P.KCNAB2
1.721P.PEX14	1.781P.CFL1P6	8	1.314P.KCNAB2
1.721P.PEX14	1.783P.TARDBP	30	1.314P.KCNAB2
1.721P.PEX14	1.787P.SRM	6	1.314P.KCNAB2
1.721P.PEX14	1.788P.SRM	15	1.314P.KCNAB2
1.721P.PEX14	1.790P.ENSG00000226849	1	1.314P.KCNAB2
1.721P.PEX14	1.800P.RNU6-537P	5	1.314P.KCNAB2
1.721P.PEX14	1.804P.RNU6-291P	2	1.314P.KCNAB2
1.721P.PEX14	1.805P.RPL39P6	8	1.314P.KCNAB2
1.721P.PEX14	1.809P.MTOR	3	1.314P.KCNAB2
1.721P.PEX14	1.811P.UBIAD1	3	1.314P.KCNAB2
1.721P.PEX14	1.812P.UBE2V2P3	3	1.314P.KCNAB2
1.721P.PEX14	1.815P.ENSG00000284646	5	1.314P.KCNAB2
1.721P.PEX14	1.819P.DISP3	7	1.314P.KCNAB2
1.721P.PEX14	1.823P.ENSG00000285833	7	1.314P.KCNAB2
1.721P.PEX14	1.829P.LINC01647	7	1.314P.KCNAB2
1.721P.PEX14	1.831P.ENSG00000284708	1	1.314P.KCNAB2
1.721P.PEX14	1.834P.FBXO44	9	1.314P.KCNAB2
1.721P.PEX14	1.836P.FBXO6	2	1.314P.KCNAB2
1.721P.PEX14	1.837P.MAD2L2	1	1.314P.KCNAB2
1.721P.PEX14	1.838P.MAD2L2	1	1.314P.KCNAB2
1.721P.PEX14	1.845P.AGTRAP	3	1.314P.KCNAB2
1.721P.PEX14	1.849P.C1orf167-AS1	1	1.314P.KCNAB2
1.721P.PEX14	1.850P.MTHFR	1	1.314P.KCNAB2
1.721P.PEX14	1.852P.MTHFR	1	1.314P.KCNAB2
1.721P.PEX14	1.853P.CLCN6	5	1.314P.KCNAB2
1.721P.PEX14	1.855P.ENSG00000276470	1	1.314P.KCNAB2
1.721P.PEX14	1.858P.SBF1P2	1	1.314P.KCNAB2
1.721P.PEX14	1.863P.RNU5E-1	1	1.314P.KCNAB2
1.721P.PEX14	1.864P.KIAA2013	1	1.314P.KCNAB2
1.721P.PEX14	1.874P.ENSG00000270914	1	1.314P.KCNAB2
1.721P.PEX14	1.880P.VPS13D	2	1.314P.KCNAB2
1.721P.PEX14	1.909P.VPS13D	1	1.314P.KCNAB2
1.721P.PEX14	1.931P.ENSG00000272482	15	1.314P.KCNAB2
1.995P.TMEM51	1.995P.TMEM51	8	1.944P.PRDM2
1.995P.TMEM51	1.1006P.FHAD1	4	1.944P.PRDM2
1.995P.TMEM51	1.1003P.ZBTB2P1	3	1.944P.PRDM2
1.995P.TMEM51	1.1007P.FHAD1	3	1.944P.PRDM2
1.995P.TMEM51	1.1014P.FHAD1	6	1.944P.PRDM2
1.995P.TMEM51	1.1046P.CASP9	11	1.944P.PRDM2
1.995P.TMEM51	1.1030P.EFHD2	2	1.944P.PRDM2
1.995P.TMEM51	1.999P.MFFP1	2	1.944P.PRDM2
1.995P.TMEM51	1.1005P.FHAD1	1	1.944P.PRDM2
1.995P.TMEM51	1.1018P.FHAD1-AS1	1	1.944P.PRDM2
1.995P.TMEM51	1.1057P.ENSG00000237301	4	1.944P.PRDM2
1.995P.TMEM51	1.1058P.RNU7-179P	2	1.944P.PRDM2
1.995P.TMEM51	1.1059P.DDI2	2	1.944P.PRDM2
1.995P.TMEM51	1.1064P.ENSG00000271742	7	1.944P.PRDM2
1.995P.TMEM51	1.1069P.SLC25A34	9	1.944P.PRDM2
1.995P.TMEM51	1.1072P.FBLIM1	1	1.944P.PRDM2
1.995P.TMEM51	1.1073P.FBLIM1	1	1.944P.PRDM2
1.995P.TMEM51	1.1110P.FAM131C	8	1.944P.PRDM2
1.995P.TMEM51	1.1096P.ENSG00000234607	10	1.944P.PRDM2
1.995P.TMEM51	1.1051P.ENSG00000272510	2	1.944P.PRDM2
1.995P.TMEM51	1.1101P.ENSG00000233078	2	1.944P.PRDM2
1.995P.TMEM51	1.1077P.RPL12P14	3	1.944P.PRDM2
1.995P.TMEM51	1.1082P.SPEN-AS1	9	1.944P.PRDM2
1.995P.TMEM51	1.1049P.SCARNA21B	1	1.944P.PRDM2
1.995P.TMEM51	1.1053P.AGMAT	1	1.944P.PRDM2
1.995P.TMEM51	1.1091P.ENSG00000270620	2	1.944P.PRDM2
1.995P.TMEM51	1.1098P.ENSG00000231353	3	1.944P.PRDM2
1.995P.TMEM51	1.1104P.HSPB7	3	1.944P.PRDM2
1.995P.TMEM51	1.1103P.HSPB7	1	1.944P.PRDM2
1.995P.TMEM51	1.1111P.FAM131C	2	1.944P.PRDM2
1.995P.TMEM51	1.1143P.SZRD1	3	1.944P.PRDM2
1.995P.TMEM51	1.1102P.HSPB7	1	1.944P.PRDM2
1.995P.TMEM51	1.1107P.FAM131C2P	2	1.944P.PRDM2
1.995P.TMEM51	1.1121P.EPHA2-AS1	1	1.944P.PRDM2
1.995P.TMEM51	1.1124P.ARHGEF19-AS1	1	1.944P.PRDM2
1.995P.TMEM51	1.1125P.ARHGEF19	1	1.944P.PRDM2
1.995P.TMEM51	1.1126P.ENSG00000291077	1	1.944P.PRDM2
1.995P.TMEM51	1.1129P.CPLANE2	2	1.944P.PRDM2
1.995P.TMEM51	1.1130P.MT1XP1	2	1.944P.PRDM2
1.995P.TMEM51	1.1142P.FBXO42	1	1.944P.PRDM2
1.1153P.CROCCP3	1.1153P.CROCCP3	2	1.944P.PRDM2
1.1153P.CROCCP3	1.1156P.RNU1-1	1	1.944P.PRDM2
1.1153P.CROCCP3	1.1159P.ENSG00000271732	8	1.944P.PRDM2
1.1153P.CROCCP3	1.1160P.CROCCP2	2	1.944P.PRDM2
1.1153P.CROCCP3	1.1161P.ENSG00000283773	3	1.944P.PRDM2
1.1153P.CROCCP3	1.1162P.CROCCP2	3	1.944P.PRDM2
1.1153P.CROCCP3	1.1164P.ESPNP	2	1.944P.PRDM2
1.1153P.CROCCP3	1.1166P.ENSG00000290851	1	1.944P.PRDM2
1.1153P.CROCCP3	1.1170P.ENSG00000238142	2	1.944P.PRDM2
1.1153P.CROCCP3	1.1171P.RNU1-2	3	1.944P.PRDM2
1.1153P.CROCCP3	1.1172P.ENSG00000290122	2	1.944P.PRDM2
1.1153P.CROCCP3	1.1174P.CROCC	3	1.944P.PRDM2
1.1153P.CROCCP3	1.1181P.MFAP2	6	1.944P.PRDM2
1.1153P.CROCCP3	1.1183P.ENSG00000288636	6	1.944P.PRDM2
1.1153P.CROCCP3	1.1189P.SDHB	4	1.944P.PRDM2
1.1225P.ARHGEF10L	1.1225P.ARHGEF10L	5	1.944P.PRDM2
1.1225P.ARHGEF10L	1.1231P.ARHGEF10L	5	1.944P.PRDM2
1.1225P.ARHGEF10L	1.1235P.ARHGEF10L	3	1.944P.PRDM2
1.1241P.ACTL8	1.1241P.ACTL8	5	1.944P.PRDM2
1.1241P.ACTL8	1.1252P.ENSG00000280222	26	1.944P.PRDM2
1.1291P.MIR1290	1.1291P.MIR1290	3	1.944P.PRDM2
1.1291P.MIR1290	1.1293P.ALDH4A1	4	1.944P.PRDM2
1.1291P.MIR1290	1.1311P.UBR4	2	1.944P.PRDM2
1.1291P.MIR1290	1.1324P.UBR4	5	1.944P.PRDM2
1.1291P.MIR1290	1.1338P.SLC66A1	17	1.944P.PRDM2
1.1291P.MIR1290	1.1374P.NBL1	13	1.944P.PRDM2
1.1291P.MIR1290	1.1375P.NBL1	14	1.944P.PRDM2
1.1291P.MIR1290	1.1313P.UBR4	3	1.944P.PRDM2
1.1291P.MIR1290	1.1289P.MIR4695	1	1.944P.PRDM2
1.1291P.MIR1290	1.1368P.MICOS10-DT	18	1.944P.PRDM2
1.1291P.MIR1290	1.1369P.ENSG00000226396	12	1.944P.PRDM2
1.1291P.MIR1290	1.1354P.CAPZB	18	1.944P.PRDM2
1.1291P.MIR1290	1.1332P.MRTO4	1	1.944P.PRDM2
1.1291P.MIR1290	1.1333P.ENSG00000286064	1	1.944P.PRDM2
1.1291P.MIR1290	1.1405P.OTUD3	12	1.944P.PRDM2
1.1291P.MIR1290	1.1347P.RN7SL277P	5	1.944P.PRDM2
1.1291P.MIR1290	1.1377P.HTR6	8	1.944P.PRDM2
1.1291P.MIR1290	1.1393P.TMCO4	8	1.944P.PRDM2
1.1291P.MIR1290	1.1395P.RNF186-AS1	8	1.944P.PRDM2
1.1291P.MIR1290	1.1396P.RNF186	9	1.944P.PRDM2
1.1291P.MIR1290	1.1428P.PLA2G2C	24	1.944P.PRDM2
1.1291P.MIR1290	1.1335P.AKR7A3	1	1.944P.PRDM2
1.1291P.MIR1290	1.1466P.CAMK2N1	31	1.944P.PRDM2
1.1291P.MIR1290	1.1427P.PLA2G2C	2	1.944P.PRDM2
1.1291P.MIR1290	1.1486P.ENSG00000233069	18	1.944P.PRDM2
1.1291P.MIR1290	1.1408P.PLA2G2E	2	1.944P.PRDM2
1.1291P.MIR1290	1.1460P.LINC01141	2	1.944P.PRDM2
1.1291P.MIR1290	1.1425P.ENSG00000227066	2	1.944P.PRDM2
1.1291P.MIR1290	1.1459P.ENSG00000226487	1	1.944P.PRDM2
1.1291P.MIR1290	1.1465P.ENSG00000284641	2	1.944P.PRDM2
1.1291P.MIR1290	1.1468P.MUL1	1	1.944P.PRDM2
1.1291P.MIR1290	1.1472P.RPS4XP4	1	1.944P.PRDM2
1.1291P.MIR1290	1.1476P.MIR6084	1	1.944P.PRDM2
1.1291P.MIR1290	1.1477P.DDOST	4	1.944P.PRDM2
1.1291P.MIR1290	1.1478P.DDOST	4	1.944P.PRDM2
1.1291P.MIR1290	1.1422P.PLA2G2D	1	1.944P.PRDM2
1.1291P.MIR1290	1.1437P.LINC01757	1	1.944P.PRDM2
1.1291P.MIR1290	1.1440P.ENSG00000284710	1	1.944P.PRDM2
1.1291P.MIR1290	1.1441P.ENSG00000284710	1	1.944P.PRDM2
1.1291P.MIR1290	1.1443P.VWA5B1	1	1.944P.PRDM2
1.1291P.MIR1290	1.1447P.ENSG00000226664	1	1.944P.PRDM2
1.1291P.MIR1290	1.1458P.ENSG00000226487	1	1.944P.PRDM2
1.1291P.MIR1290	1.1482P.ENSG00000235432	11	1.944P.PRDM2
1.1291P.MIR1290	1.1494P.HP1BP3	6	1.944P.PRDM2
1.1291P.MIR1290	1.1514P.MIR1256	14	1.944P.PRDM2
1.1291P.MIR1290	1.1515P.RPS15AP6	13	1.944P.PRDM2
1.1291P.MIR1290	1.1521P.EIF4G3	11	1.944P.PRDM2
1.1291P.MIR1290	1.1524P.ENSG00000236073	11	1.944P.PRDM2
1.1291P.MIR1290	1.1533P.HSPE1P27	15	1.944P.PRDM2
1.1291P.MIR1290	1.1534P.EIF4G3	11	1.944P.PRDM2
1.1291P.MIR1290	1.1535P.EIF4G3	14	1.944P.PRDM2
1.1291P.MIR1290	1.1536P.EIF4G3	27	1.944P.PRDM2
1.1291P.MIR1290	1.1481P.ENSG00000235432	9	1.944P.PRDM2
1.1291P.MIR1290	1.1491P.HP1BP3	4	1.944P.PRDM2
1.1291P.MIR1290	1.1492P.HP1BP3	4	1.944P.PRDM2
1.1291P.MIR1290	1.1551P.ECE1-AS1	12	1.944P.PRDM2
1.1291P.MIR1290	1.1555P.ECE1	9	1.944P.PRDM2
1.1291P.MIR1290	1.1559P.PPP1R11P1	6	1.944P.PRDM2
1.1291P.MIR1290	1.1560P.PPP1R11P1	6	1.944P.PRDM2
1.1291P.MIR1290	1.1577P.RAP1GAP	8	1.944P.PRDM2
1.1291P.MIR1290	1.1581P.RAP1GAP	11	1.944P.PRDM2
1.1291P.MIR1290	1.1588P.USP48	7	1.944P.PRDM2
1.1291P.MIR1290	1.1623P.CDC42	21	1.944P.PRDM2
1.1291P.MIR1290	1.1549P.ENSG00000236936	9	1.944P.PRDM2
1.1291P.MIR1290	1.1550P.ECE1	4	1.944P.PRDM2
1.1291P.MIR1290	1.1520P.EIF4G3	2	1.944P.PRDM2
1.1291P.MIR1290	1.1498P.RNU7-200P	1	1.944P.PRDM2
1.1291P.MIR1290	1.1582P.RAP1GAP	3	1.944P.PRDM2
1.1291P.MIR1290	1.1612P.ENSG00000283234	13	1.944P.PRDM2
1.1291P.MIR1290	1.1619P.LINC00339	13	1.944P.PRDM2
1.1291P.MIR1290	1.1666P.ZBTB40	14	1.944P.PRDM2
1.1291P.MIR1290	1.1562P.NBPF3	1	1.944P.PRDM2
1.1291P.MIR1290	1.1561P.PDE4DIPP10	1	1.944P.PRDM2
1.1291P.MIR1290	1.1594P.ENSG00000231978	10	1.944P.PRDM2
1.1291P.MIR1290	1.1624P.MPHOSPH6P1	11	1.944P.PRDM2
1.1291P.MIR1290	1.1625P.CDC42	10	1.944P.PRDM2
1.1291P.MIR1290	1.1629P.ENSG00000285873	29	1.944P.PRDM2
1.1291P.MIR1290	1.1641P.MIR4418	16	1.944P.PRDM2
1.1291P.MIR1290	1.1646P.PPIAP34	20	1.944P.PRDM2
1.1291P.MIR1290	1.1647P.PPIAP34	14	1.944P.PRDM2
1.1291P.MIR1290	1.1652P.ENSG00000279625	10	1.944P.PRDM2
1.1291P.MIR1290	1.1682P.MIR6127	12	1.944P.PRDM2
1.1291P.MIR1290	1.1683P.C1QC	14	1.944P.PRDM2
1.1291P.MIR1290	1.1684P.C1QB	10	1.944P.PRDM2
1.1291P.MIR1290	1.1596P.USP48	2	1.944P.PRDM2
1.1291P.MIR1290	1.1611P.ENSG00000283234	2	1.944P.PRDM2
1.1291P.MIR1290	1.1604P.ENSG00000232037	1	1.944P.PRDM2
1.1291P.MIR1290	1.1651P.ENSG00000279625	1	1.944P.PRDM2
1.1291P.MIR1290	1.1672P.ZBTB40-IT1	1	1.944P.PRDM2
1.1739P.HNRNPR	1.1739P.HNRNPR	3	1.1722P.LUZP1
1.1739P.HNRNPR	1.1729P.ENSG00000284726	1	1.1722P.LUZP1
1.1739P.HNRNPR	1.1743P.ZNF436-AS1	3	1.1722P.LUZP1
1.1739P.HNRNPR	1.1751P.TCEA3	1	1.1722P.LUZP1
1.1739P.HNRNPR	1.1752P.TCEA3	1	1.1722P.LUZP1
1.1739P.HNRNPR	1.1753P.ASAP3	1	1.1722P.LUZP1
1.1739P.HNRNPR	1.1780P.RPL11	3	1.1722P.LUZP1
1.1739P.HNRNPR	1.1744P.Y_RNA	1	1.1722P.LUZP1
1.1739P.HNRNPR	1.1745P.ENSG00000271420	1	1.1722P.LUZP1
1.1739P.HNRNPR	1.1785P.ELOA	1	1.1722P.LUZP1
1.1792P.GALE	1.1792P.GALE	2	1.1722P.LUZP1
1.1792P.GALE	1.1791P.ENSG00000289835	1	1.1722P.LUZP1
1.1792P.GALE	1.1809P.H3P1	4	1.1722P.LUZP1
1.1792P.GALE	1.1810P.PNRC2	4	1.1722P.LUZP1
1.1792P.GALE	1.1789P.PITHD1	1	1.1722P.LUZP1
1.1792P.GALE	1.1796P.HMGCL	1	1.1722P.LUZP1
1.1792P.GALE	1.1797P.HMGCL	1	1.1722P.LUZP1
1.1792P.GALE	1.1803P.FUCA1	1	1.1722P.LUZP1
1.1792P.GALE	1.1804P.ENSG00000232557	1	1.1722P.LUZP1
1.1792P.GALE	1.1805P.CNR2	1	1.1722P.LUZP1
1.1792P.GALE	1.1808P.MIR378F	1	1.1722P.LUZP1
1.1792P.GALE	1.1811P.SRSF10	1	1.1722P.LUZP1
1.1865P.NIPAL3	1.1865P.NIPAL3	2	1.1722P.LUZP1
1.1865P.NIPAL3	1.1840P.IFNLR1	1	1.1722P.LUZP1
1.1865P.NIPAL3	1.1875P.RCAN3	9	1.1722P.LUZP1
1.1865P.NIPAL3	1.1880P.RCAN3AS	1	1.1722P.LUZP1
1.1865P.NIPAL3	1.1886P.ENSG00000227312	1	1.1722P.LUZP1
1.1865P.NIPAL3	1.1898P.SRRM1	8	1.1722P.LUZP1
1.1865P.NIPAL3	1.1864P.STPG1	1	1.1722P.LUZP1
1.1865P.NIPAL3	1.1871P.ENSG00000288982	1	1.1722P.LUZP1
1.1865P.NIPAL3	1.1877P.RCAN3	1	1.1722P.LUZP1
1.1865P.NIPAL3	1.1884P.NCMAP	1	1.1722P.LUZP1
1.1865P.NIPAL3	1.1885P.ENSG00000227312	1	1.1722P.LUZP1
1.1865P.NIPAL3	1.1833P.IL22RA1	1	1.1722P.LUZP1
1.1865P.NIPAL3	1.1841P.IFNLR1	1	1.1722P.LUZP1
1.1865P.NIPAL3	1.1843P.GRHL3	1	1.1722P.LUZP1
1.1865P.NIPAL3	1.1844P.LINC02800	1	1.1722P.LUZP1
1.1865P.NIPAL3	1.1917P.ENSG00000284657	8	1.1722P.LUZP1
1.1865P.NIPAL3	1.1916P.ENSG00000284602	2	1.1722P.LUZP1
1.1865P.NIPAL3	1.1923P.TMEM50A	1	1.1722P.LUZP1
1.1865P.NIPAL3	1.1967P.SELENON	29	1.1722P.LUZP1
1.1865P.NIPAL3	1.1968P.MTFR1L	24	1.1722P.LUZP1
1.1865P.NIPAL3	1.1929P.MACO1	13	1.1722P.LUZP1
1.1865P.NIPAL3	1.1940P.LDLRAP1	7	1.1722P.LUZP1
1.1865P.NIPAL3	1.1941P.LDLRAP1	12	1.1722P.LUZP1
1.1865P.NIPAL3	1.1950P.MAN1C1	13	1.1722P.LUZP1
1.1865P.NIPAL3	1.1955P.ENSG00000233478	12	1.1722P.LUZP1
1.1865P.NIPAL3	1.1927P.ENSG00000238084	5	1.1722P.LUZP1
1.1865P.NIPAL3	1.1954P.ENSG00000233478	8	1.1722P.LUZP1
1.1865P.NIPAL3	1.1960P.MAN1C1	10	1.1722P.LUZP1
1.1865P.NIPAL3	1.1918P.RSRP1	4	1.1722P.LUZP1
1.1865P.NIPAL3	1.1985P.PAFAH2	2	1.1722P.LUZP1
1.1865P.NIPAL3	1.1975P.ENSG00000223624	1	1.1722P.LUZP1
1.1865P.NIPAL3	1.1976P.STMN1	1	1.1722P.LUZP1
1.1865P.NIPAL3	1.2002P.PDIK1L	6	1.1722P.LUZP1
1.1865P.NIPAL3	1.1990P.SLC30A2	1	1.1722P.LUZP1
1.1865P.NIPAL3	1.2008P.FAM110D	1	1.1722P.LUZP1
1.1865P.NIPAL3	1.2009P.FAM110D	1	1.1722P.LUZP1
1.1865P.NIPAL3	1.2011P.ZNF593	2	1.1722P.LUZP1
1.1865P.NIPAL3	1.2019P.CEP85	3	1.1722P.LUZP1
1.1865P.NIPAL3	1.2026P.SH3BGRL3	2	1.1722P.LUZP1
1.1865P.NIPAL3	1.2032P.UBXN11	1	1.1722P.LUZP1
1.1865P.NIPAL3	1.2046P.DHDDS	1	1.1722P.LUZP1
1.1865P.NIPAL3	1.2018P.ZPLD2P	1	1.1722P.LUZP1
1.2057P.RPS6KA1	1.2057P.RPS6KA1	2	1.1722P.LUZP1
1.2057P.RPS6KA1	1.2091P.PIGV	2	1.1722P.LUZP1
1.2057P.RPS6KA1	1.2072P.ENSG00000289452	7	1.1722P.LUZP1
1.2057P.RPS6KA1	1.2080P.ARID1A	9	1.1722P.LUZP1
1.2057P.RPS6KA1	1.2083P.ARID1A	5	1.1722P.LUZP1
1.2057P.RPS6KA1	1.2094P.ZDHHC18	3	1.1722P.LUZP1
1.2057P.RPS6KA1	1.2098P.SFN	3	1.1722P.LUZP1
1.2102P.GPATCH3	1.2102P.GPATCH3	2	1.1722P.LUZP1
1.2102P.GPATCH3	1.2104P.NR0B2	2	1.1722P.LUZP1
1.2102P.GPATCH3	1.2115P.TRNP1	13	1.1722P.LUZP1
1.2102P.GPATCH3	1.2105P.NUDC	2	1.1722P.LUZP1
1.2102P.GPATCH3	1.2110P.KDF1	3	1.1722P.LUZP1
1.2102P.GPATCH3	1.2114P.OSTCP2	4	1.1722P.LUZP1
1.2102P.GPATCH3	1.2154P.GPR3	10	1.1722P.LUZP1
1.2102P.GPATCH3	1.2176P.AHDC1	13	1.1722P.LUZP1
1.2102P.GPATCH3	1.2143P.TMEM222	2	1.1722P.LUZP1
1.2102P.GPATCH3	1.2144P.ACTG1P20	1	1.1722P.LUZP1
1.2102P.GPATCH3	1.2179P.ENSG00000235912	7	1.1722P.LUZP1
1.2102P.GPATCH3	1.2182P.IFI6	11	1.1722P.LUZP1
1.2102P.GPATCH3	1.2162P.ENSG00000241169	6	1.1722P.LUZP1
1.2102P.GPATCH3	1.2168P.WASF2	9	1.1722P.LUZP1
1.2102P.GPATCH3	1.2148P.SYTL1	4	1.1722P.LUZP1
1.2102P.GPATCH3	1.2146P.SYTL1	1	1.1722P.LUZP1
1.2102P.GPATCH3	1.2181P.LINC02574	6	1.1722P.LUZP1
1.2102P.GPATCH3	1.2152P.CD164L2	2	1.1722P.LUZP1
1.2102P.GPATCH3	1.2180P.LINC02574	4	1.1722P.LUZP1
1.2102P.GPATCH3	1.2172P.ENSG00000237429	13	1.1722P.LUZP1
1.2102P.GPATCH3	1.2163P.ENSG00000241169	4	1.1722P.LUZP1
1.2102P.GPATCH3	1.2188P.FAM76A	4	1.1722P.LUZP1
1.2102P.GPATCH3	1.2150P.MAP3K6	1	1.1722P.LUZP1
1.2102P.GPATCH3	1.2142P.ENSG00000243659	1	1.1722P.LUZP1
1.2102P.GPATCH3	1.2151P.FCN3	1	1.1722P.LUZP1
1.2102P.GPATCH3	1.2191P.STX12	1	1.1722P.LUZP1
1.2102P.GPATCH3	1.2210P.ENSG00000227050	3	1.1722P.LUZP1
1.2102P.GPATCH3	1.2189P.RPEP3	3	1.1722P.LUZP1
1.2102P.GPATCH3	1.2196P.RNU6-1245P	3	1.1722P.LUZP1
1.2102P.GPATCH3	1.2197P.SCARNA1	3	1.1722P.LUZP1
1.2102P.GPATCH3	1.2202P.THEMIS2	10	1.1722P.LUZP1
1.2102P.GPATCH3	1.2205P.RPA2	3	1.1722P.LUZP1
1.2102P.GPATCH3	1.2207P.SMPDL3B	3	1.1722P.LUZP1
1.2102P.GPATCH3	1.2195P.ENSG00000270031	1	1.1722P.LUZP1
1.2102P.GPATCH3	1.2218P.EYA3	2	1.1722P.LUZP1
1.2102P.GPATCH3	1.2219P.EYA3	1	1.1722P.LUZP1
1.2102P.GPATCH3	1.2231P.DNAJC8	4	1.1722P.LUZP1
1.2102P.GPATCH3	1.2232P.ENSG00000290123	1	1.1722P.LUZP1
1.2102P.GPATCH3	1.2234P.SESN2	2	1.1722P.LUZP1
1.2102P.GPATCH3	1.2227P.PTAFR	2	1.1722P.LUZP1
1.2102P.GPATCH3	1.2233P.ENSG00000271398	1	1.1722P.LUZP1
1.2102P.GPATCH3	1.2244P.MED18	3	1.1722P.LUZP1
1.2102P.GPATCH3	1.2271P.TRNAU1AP	1	1.1722P.LUZP1
1.2102P.GPATCH3	1.2337P.SRSF4	13	1.1722P.LUZP1
1.2102P.GPATCH3	1.2272P.SNORA44	1	1.1722P.LUZP1
1.2102P.GPATCH3	1.2256P.Y_RNA	2	1.1722P.LUZP1
1.2102P.GPATCH3	1.2267P.SNORA73B	6	1.1722P.LUZP1
1.2102P.GPATCH3	1.2263P.RNU6ATAC27P	2	1.1722P.LUZP1
1.2102P.GPATCH3	1.2281P.RNU11	1	1.1722P.LUZP1
1.2102P.GPATCH3	1.2307P.ENSG00000233427	16	1.1722P.LUZP1
1.2102P.GPATCH3	1.2268P.RCC1	2	1.1722P.LUZP1
1.2102P.GPATCH3	1.2280P.TAF12	3	1.1722P.LUZP1
1.2102P.GPATCH3	1.2287P.YTHDF2	2	1.1722P.LUZP1
1.2102P.GPATCH3	1.2308P.EPB41	20	1.1722P.LUZP1
1.2102P.GPATCH3	1.2297P.OPRD1	6	1.1722P.LUZP1
1.2102P.GPATCH3	1.2325P.Metazoa_SRP	3	1.1722P.LUZP1
1.2102P.GPATCH3	1.2335P.ENSG00000277916	1	1.1722P.LUZP1
1.2102P.GPATCH3	1.2336P.ENSG00000277916	1	1.1722P.LUZP1
1.2102P.GPATCH3	1.2346P.MECR	13	1.1722P.LUZP1
1.2102P.GPATCH3	1.2347P.PTPRU	11	1.1722P.LUZP1
1.2102P.GPATCH3	1.2310P.EPB41	1	1.1722P.LUZP1
1.2102P.GPATCH3	1.2313P.EPB41	1	1.1722P.LUZP1
1.2102P.GPATCH3	1.2333P.ENSG00000225750	1	1.1722P.LUZP1
1.2102P.GPATCH3	1.2409P.MATN1-AS1	3	1.1722P.LUZP1
1.2102P.GPATCH3	1.2362P.ENSG00000228176	24	1.1722P.LUZP1
1.2102P.GPATCH3	1.2366P.ENSG00000284676	12	1.1722P.LUZP1
1.2439P.ENSG00000237329	1.2439P.ENSG00000237329	2	1.1722P.LUZP1
1.2439P.ENSG00000237329	1.2441P.ENSG00000232768	11	1.1722P.LUZP1
1.2439P.ENSG00000237329	1.2443P.PUM1	7	1.1722P.LUZP1
1.2472P.LINC01226	1.2472P.LINC01226	3	1.1722P.LUZP1
1.2472P.LINC01226	1.2467P.EEF1A1P46	1	1.1722P.LUZP1
1.2472P.LINC01226	1.2470P.RNU6-40P	1	1.1722P.LUZP1
1.2472P.LINC01226	1.2471P.Y_RNA	1	1.1722P.LUZP1
1.2472P.LINC01226	1.2473P.LINC01226	1	1.1722P.LUZP1
1.2497P.MIR4254	1.2497P.MIR4254	3	1.1722P.LUZP1
1.2497P.MIR4254	1.2501P.SPOCD1	2	1.1722P.LUZP1
1.2497P.MIR4254	1.2533P.KHDRBS1	3	1.1722P.LUZP1
1.2497P.MIR4254	1.2525P.PTP4A2	3	1.1722P.LUZP1
1.2497P.MIR4254	1.2486P.PEF1-AS1	1	1.1722P.LUZP1
1.2544P.KPNA6	1.2541P.TMEM39B	1	1.1722P.LUZP1
1.2544P.KPNA6	1.2544P.KPNA6	4	1.1722P.LUZP1
1.2544P.KPNA6	1.2551P.ENSG00000250135	4	1.1722P.LUZP1
1.2544P.KPNA6	1.2552P.TXLNA	7	1.1722P.LUZP1
1.2544P.KPNA6	1.2554P.CCDC28B	4	1.1722P.LUZP1
1.2544P.KPNA6	1.2555P.IQCC	4	1.1722P.LUZP1
1.2544P.KPNA6	1.2556P.DCDC2B	1	1.1722P.LUZP1
1.2544P.KPNA6	1.2558P.EIF3I	5	1.1722P.LUZP1
1.2544P.KPNA6	1.2561P.ENSG00000290045	2	1.1722P.LUZP1
1.2544P.KPNA6	1.2565P.LCK	1	1.1722P.LUZP1
1.2544P.KPNA6	1.2566P.HDAC1	1	1.1722P.LUZP1
1.2544P.KPNA6	1.2572P.ENSG00000233775	2	1.1722P.LUZP1
1.2544P.KPNA6	1.2573P.FAM229A	1	1.1722P.LUZP1
1.2544P.KPNA6	1.2574P.TSSK3	1	1.1722P.LUZP1
1.2544P.KPNA6	1.2576P.BSDC1	6	1.1722P.LUZP1
1.2544P.KPNA6	1.2580P.LRRC37A12P	1	1.1722P.LUZP1
1.2544P.KPNA6	1.2592P.ZBTB8A	1	1.1722P.LUZP1
1.2544P.KPNA6	1.2602P.ZBTB8OS	6	1.1722P.LUZP1
1.2544P.KPNA6	1.2603P.RBBP4	2	1.1722P.LUZP1
1.2544P.KPNA6	1.2615P.KIAA1522	4	1.1722P.LUZP1
1.2544P.KPNA6	1.2617P.KIAA1522	3	1.1722P.LUZP1
1.2544P.KPNA6	1.2619P.KIAA1522	1	1.1722P.LUZP1
1.2544P.KPNA6	1.2626P.YARS1	4	1.1722P.LUZP1
1.2544P.KPNA6	1.2635P.TMEM54	1	1.1722P.LUZP1
1.2544P.KPNA6	1.2644P.RNF19B	3	1.1722P.LUZP1
1.2544P.KPNA6	1.2646P.ENSG00000217644	3	1.1722P.LUZP1
1.2544P.KPNA6	1.2647P.ENSG00000239670	1	1.1722P.LUZP1
1.2544P.KPNA6	1.2648P.ENSG00000236065	1	1.1722P.LUZP1
1.2544P.KPNA6	1.2652P.Metazoa_SRP	10	1.1722P.LUZP1
1.2544P.KPNA6	1.2653P.AK2	3	1.1722P.LUZP1
1.2544P.KPNA6	1.2656P.AZIN2	2	1.1722P.LUZP1
1.2544P.KPNA6	1.2662P.ENSG00000278997	2	1.1722P.LUZP1
1.2544P.KPNA6	1.2664P.TRIM62	1	1.1722P.LUZP1
1.2544P.KPNA6	1.2667P.ZNF362	3	1.1722P.LUZP1
1.2544P.KPNA6	1.2669P.ZNF362	2	1.1722P.LUZP1
1.2544P.KPNA6	1.2670P.ENSG00000225313	3	1.1722P.LUZP1
1.2544P.KPNA6	1.2671P.A3GALT2	2	1.1722P.LUZP1
1.2544P.KPNA6	1.2672P.MIR3605	2	1.1722P.LUZP1
1.2544P.KPNA6	1.2673P.PHC2	2	1.1722P.LUZP1
1.2544P.KPNA6	1.2676P.PHC2	2	1.1722P.LUZP1
1.2544P.KPNA6	1.2681P.PHC2	1	1.1722P.LUZP1
1.2544P.KPNA6	1.2685P.ZSCAN20	5	1.1722P.LUZP1
1.2720P.ENSG00000284773	1.2720P.ENSG00000284773	2	1.1722P.LUZP1
1.2720P.ENSG00000284773	1.2736P.SFPQ	10	1.1722P.LUZP1
1.2720P.ENSG00000284773	1.2719P.GPR199P	1	1.1722P.LUZP1
1.2720P.ENSG00000284773	1.2710P.ENSG00000230163	1	1.1722P.LUZP1
1.2720P.ENSG00000284773	1.2712P.SMIM12	1	1.1722P.LUZP1
1.2720P.ENSG00000284773	1.2743P.ZMYM4	1	1.1722P.LUZP1
1.2720P.ENSG00000284773	1.2746P.RN7SL503P	1	1.1722P.LUZP1
1.2720P.ENSG00000284773	1.2752P.ZMYM4-AS1	1	1.1722P.LUZP1
1.2720P.ENSG00000284773	1.2764P.NCDN	4	1.1722P.LUZP1
1.2720P.ENSG00000284773	1.2775P.PSMB2	5	1.1722P.LUZP1
1.2720P.ENSG00000284773	1.2788P.C1orf216	1	1.1722P.LUZP1
1.2720P.ENSG00000284773	1.2766P.TFAP2E	1	1.1722P.LUZP1
1.2720P.ENSG00000284773	1.2773P.PSMB2	1	1.1722P.LUZP1
1.2720P.ENSG00000284773	1.2774P.PSMB2	1	1.1722P.LUZP1
1.2720P.ENSG00000284773	1.2796P.AGO4	2	1.1722P.LUZP1
1.2807P.ENSG00000271914	1.2801P.AGO1	1	1.1722P.LUZP1
1.2807P.ENSG00000271914	1.2805P.ENSG00000286899	1	1.1722P.LUZP1
1.2807P.ENSG00000271914	1.2807P.ENSG00000271914	4	1.1722P.LUZP1
1.2807P.ENSG00000271914	1.2815P.ENSG00000271554	1	1.1722P.LUZP1
1.2807P.ENSG00000271914	1.2822P.TEKT2	19	1.1722P.LUZP1
1.2807P.ENSG00000271914	1.2823P.ADPRS	11	1.1722P.LUZP1
1.2807P.ENSG00000271914	1.2824P.COL8A2	2	1.1722P.LUZP1
1.2807P.ENSG00000271914	1.2826P.COL8A2	5	1.1722P.LUZP1
1.2807P.ENSG00000271914	1.2827P.TRAPPC3	7	1.1722P.LUZP1
1.2807P.ENSG00000271914	1.2828P.MAP7D1	6	1.1722P.LUZP1
1.2807P.ENSG00000271914	1.2833P.RN7SL131P	6	1.1722P.LUZP1
1.2807P.ENSG00000271914	1.2839P.THRAP3	7	1.1722P.LUZP1
1.2807P.ENSG00000271914	1.2840P.UBE2V2P4	3	1.1722P.LUZP1
1.2807P.ENSG00000271914	1.2841P.UBE2V2P4	7	1.1722P.LUZP1
1.2807P.ENSG00000271914	1.2849P.SH3D21	1	1.1722P.LUZP1
1.2807P.ENSG00000271914	1.2852P.EVA1B	1	1.1722P.LUZP1
1.2807P.ENSG00000271914	1.2859P.STK40	1	1.1722P.LUZP1
1.2807P.ENSG00000271914	1.2863P.STK40	20	1.1722P.LUZP1
1.2807P.ENSG00000271914	1.2864P.LSM10	2	1.1722P.LUZP1
1.2807P.ENSG00000271914	1.2866P.SNORA63C	4	1.1722P.LUZP1
1.2807P.ENSG00000271914	1.2867P.SNORA63C	5	1.1722P.LUZP1
1.2807P.ENSG00000271914	1.2871P.OSCP1	1	1.1722P.LUZP1
1.2807P.ENSG00000271914	1.2873P.MRPS15	3	1.1722P.LUZP1
1.2807P.ENSG00000271914	1.2898P.ENSG00000284650	2	1.1722P.LUZP1
1.2807P.ENSG00000271914	1.2901P.MIR4255	5	1.1722P.LUZP1
1.2807P.ENSG00000271914	1.2913P.ZC3H12A	4	1.1722P.LUZP1
1.2807P.ENSG00000271914	1.2918P.MEAF6	4	1.1722P.LUZP1
1.2807P.ENSG00000271914	1.2925P.ENSG00000237749	3	1.1722P.LUZP1
1.2807P.ENSG00000271914	1.2926P.DNALI1	1	1.1722P.LUZP1
1.2807P.ENSG00000271914	1.2933P.ENSG00000284748	1	1.1722P.LUZP1
1.2807P.ENSG00000271914	1.2945P.YRDC	1	1.1722P.LUZP1
1.2807P.ENSG00000271914	1.2948P.ENSG00000235673	2	1.1722P.LUZP1
1.2807P.ENSG00000271914	1.2951P.MTF1	4	1.1722P.LUZP1
1.2807P.ENSG00000271914	1.2954P.RNU6-584P	2	1.1722P.LUZP1
1.2807P.ENSG00000271914	1.2959P.INPP5B	5	1.1722P.LUZP1
1.2807P.ENSG00000271914	1.2963P.RNU6-510P	4	1.1722P.LUZP1
1.2807P.ENSG00000271914	1.2965P.UTP11	3	1.1722P.LUZP1
1.2807P.ENSG00000271914	1.2977P.ENSG00000284632	6	1.1722P.LUZP1
1.2807P.ENSG00000271914	1.2983P.RRAGC	9	1.1722P.LUZP1
1.2807P.ENSG00000271914	1.2984P.RRAGC-DT	1	1.1722P.LUZP1
1.2807P.ENSG00000271914	1.2985P.MYCBP	9	1.1722P.LUZP1
1.2807P.ENSG00000271914	1.2987P.AKIRIN1	1	1.1722P.LUZP1
1.2807P.ENSG00000271914	1.2992P.NDUFS5	8	1.1722P.LUZP1
1.2807P.ENSG00000271914	1.2996P.MACF1	5	1.1722P.LUZP1
1.2807P.ENSG00000271914	1.3000P.RNU6-608P	16	1.1722P.LUZP1
1.2807P.ENSG00000271914	1.3001P.RNU6-608P	3	1.1722P.LUZP1
1.2807P.ENSG00000271914	1.3006P.RNA5SP44	16	1.1722P.LUZP1
1.2807P.ENSG00000271914	1.3013P.MACF1	1	1.1722P.LUZP1
1.2807P.ENSG00000271914	1.3014P.MACF1	10	1.1722P.LUZP1
1.2807P.ENSG00000271914	1.3015P.MACF1	1	1.1722P.LUZP1
1.2807P.ENSG00000271914	1.3016P.ENSG00000287422	16	1.1722P.LUZP1
1.2807P.ENSG00000271914	1.3018P.ENSG00000226438	20	1.1722P.LUZP1
1.2807P.ENSG00000271914	1.3021P.HSPE1P8	14	1.1722P.LUZP1
1.2807P.ENSG00000271914	1.3048P.PPIEL	15	1.1722P.LUZP1
1.2807P.ENSG00000271914	1.3050P.PABPC4	1	1.1722P.LUZP1
1.2807P.ENSG00000271914	1.3064P.HPCAL4	1	1.1722P.LUZP1
1.2807P.ENSG00000271914	1.3067P.ENSG00000225333	3	1.1722P.LUZP1
1.2807P.ENSG00000271914	1.3069P.PPIE	5	1.1722P.LUZP1
1.2807P.ENSG00000271914	1.3073P.BMP8B-AS1	5	1.1722P.LUZP1
1.2807P.ENSG00000271914	1.3074P.ENSG00000261798	5	1.1722P.LUZP1
1.2807P.ENSG00000271914	1.3075P.ENSG00000229213	3	1.1722P.LUZP1
1.2807P.ENSG00000271914	1.3076P.ENSG00000284719	12	1.1722P.LUZP1
1.2807P.ENSG00000271914	1.3078P.LINC02811	1	1.1722P.LUZP1
1.2807P.ENSG00000271914	1.3101P.CAP1	2	1.1722P.LUZP1
1.2807P.ENSG00000271914	1.3108P.PPT1	3	1.1722P.LUZP1
1.2807P.ENSG00000271914	1.3114P.RLF	14	1.1722P.LUZP1
1.2807P.ENSG00000271914	1.3126P.TMCO2	2	1.1722P.LUZP1
1.2807P.ENSG00000271914	1.3128P.ZMPSTE24-DT	3	1.1722P.LUZP1
1.2807P.ENSG00000271914	1.3129P.ENSG00000231296	1	1.1722P.LUZP1
1.2807P.ENSG00000271914	1.3136P.COL9A2	1	1.1722P.LUZP1
1.2807P.ENSG00000271914	1.3138P.ENSG00000227311	1	1.1722P.LUZP1
1.2807P.ENSG00000271914	1.3143P.SMAP2	4	1.1722P.LUZP1
1.2807P.ENSG00000271914	1.3144P.SMAP2	2	1.1722P.LUZP1
1.2807P.ENSG00000271914	1.3145P.SMAP2	1	1.1722P.LUZP1
1.2807P.ENSG00000271914	1.3165P.NFYC-AS1	2	1.1722P.LUZP1
1.3085P.Y_RNA	1.3085P.Y_RNA	2	1.1722P.LUZP1
1.3085P.Y_RNA	1.3086P.TRIT1	5	1.1722P.LUZP1
1.3085P.Y_RNA	1.3088P.MYCL-AS1	2	1.1722P.LUZP1
1.3096P.MFSD2A	1.3096P.MFSD2A	2	1.1722P.LUZP1
1.3096P.MFSD2A	1.3093P.Y_RNA	1	1.1722P.LUZP1
1.3219P.RPL36AP9	1.3219P.RPL36AP9	3	1.1722P.LUZP1
1.3219P.RPL36AP9	1.3226P.FOXO6	5	1.1722P.LUZP1
1.3219P.RPL36AP9	1.3227P.FOXO6	1	1.1722P.LUZP1
1.3219P.RPL36AP9	1.3228P.FOXO6-AS1	2	1.1722P.LUZP1
1.3219P.RPL36AP9	1.3246P.HIVEP3	9	1.1722P.LUZP1
1.3219P.RPL36AP9	1.3269P.HIVEP3	17	1.1722P.LUZP1
1.3219P.RPL36AP9	1.3282P.ENSG00000287587	11	1.1722P.LUZP1
1.3219P.RPL36AP9	1.3283P.HNRNPFP1	7	1.1722P.LUZP1
1.3219P.RPL36AP9	1.3285P.GUCA2B	6	1.1722P.LUZP1
1.3219P.RPL36AP9	1.3286P.GUCA2A	4	1.1722P.LUZP1
1.3219P.RPL36AP9	1.3287P.FOXJ3	1	1.1722P.LUZP1
1.3219P.RPL36AP9	1.3299P.FOXJ3	1	1.1722P.LUZP1
1.3219P.RPL36AP9	1.3302P.FOXJ3	5	1.1722P.LUZP1
1.3219P.RPL36AP9	1.3303P.ENSG00000227527	7	1.1722P.LUZP1
1.3219P.RPL36AP9	1.3306P.RIMKLA	1	1.1722P.LUZP1
1.3219P.RPL36AP9	1.3308P.ENSG00000235002	1	1.1722P.LUZP1
1.3219P.RPL36AP9	1.3315P.PPCS	19	1.1722P.LUZP1
1.3219P.RPL36AP9	1.3316P.CCDC30	2	1.1722P.LUZP1
1.3219P.RPL36AP9	1.3320P.RNU6-536P	2	1.1722P.LUZP1
1.3219P.RPL36AP9	1.3323P.PPIH	1	1.1722P.LUZP1
1.3219P.RPL36AP9	1.3326P.YBX1	4	1.1722P.LUZP1
1.3219P.RPL36AP9	1.3332P.CLDN19	1	1.1722P.LUZP1
1.3219P.RPL36AP9	1.3336P.ENSG00000283580	1	1.1722P.LUZP1
1.3340P.ENSG00000288955	1.3340P.ENSG00000288955	8	1.1722P.LUZP1
1.3340P.ENSG00000288955	1.3344P.SLC2A1-DT	9	1.1722P.LUZP1
1.3340P.ENSG00000288955	1.3348P.RNU6-880P	9	1.1722P.LUZP1
1.3340P.ENSG00000288955	1.3359P.EBNA1BP2	10	1.1722P.LUZP1
1.3340P.ENSG00000288955	1.3356P.FAM183A	9	1.1722P.LUZP1
1.3340P.ENSG00000288955	1.3343P.ATP6V0CP4	3	1.1722P.LUZP1
1.3340P.ENSG00000288955	1.3388P.ENSG00000287113	10	1.1722P.LUZP1
1.3340P.ENSG00000288955	1.3401P.SZT2-AS1	13	1.1722P.LUZP1
1.3340P.ENSG00000288955	1.3376P.TMEM125	2	1.1722P.LUZP1
1.3340P.ENSG00000288955	1.3378P.C1orf210	1	1.1722P.LUZP1
1.3340P.ENSG00000288955	1.3393P.MED8	5	1.1722P.LUZP1
1.3340P.ENSG00000288955	1.3386P.MPL	1	1.1722P.LUZP1
1.3340P.ENSG00000288955	1.3389P.CDC20-DT	1	1.1722P.LUZP1
1.3340P.ENSG00000288955	1.3453P.SLC6A9	18	1.1722P.LUZP1
1.3340P.ENSG00000288955	1.3422P.ENSG00000284989	7	1.1722P.LUZP1
1.3340P.ENSG00000288955	1.3444P.IPO13	14	1.1722P.LUZP1
1.3340P.ENSG00000288955	1.3459P.ENSG00000230615	4	1.1722P.LUZP1
1.3340P.ENSG00000288955	1.3408P.PTPRF	8	1.1722P.LUZP1
1.3340P.ENSG00000288955	1.3429P.ST3GAL3	4	1.1722P.LUZP1
1.3340P.ENSG00000288955	1.3451P.CCDC24	8	1.1722P.LUZP1
1.3340P.ENSG00000288955	1.3456P.ENSG00000230615	6	1.1722P.LUZP1
1.3340P.ENSG00000288955	1.3457P.SLC6A9	2	1.1722P.LUZP1
1.3340P.ENSG00000288955	1.3447P.IPO13	1	1.1722P.LUZP1
1.3340P.ENSG00000288955	1.3448P.ENSG00000285649	1	1.1722P.LUZP1
1.3340P.ENSG00000288955	1.3449P.B4GALT2	1	1.1722P.LUZP1
1.3340P.ENSG00000288955	1.3468P.DMAP1	16	1.1722P.LUZP1
1.3340P.ENSG00000288955	1.3479P.ERI3	6	1.1722P.LUZP1
1.3340P.ENSG00000288955	1.3483P.ERI3	6	1.1722P.LUZP1
1.3340P.ENSG00000288955	1.3484P.ERI3	7	1.1722P.LUZP1
1.3340P.ENSG00000288955	1.3430P.ST3GAL3-AS1	1	1.1722P.LUZP1
1.3340P.ENSG00000288955	1.3432P.ENSG00000233674	1	1.1722P.LUZP1
1.3340P.ENSG00000288955	1.3501P.TMEM53	4	1.1722P.LUZP1
1.3340P.ENSG00000288955	1.3502P.ARMH1	9	1.1722P.LUZP1
1.3340P.ENSG00000288955	1.3471P.ERI3-IT1	1	1.1722P.LUZP1
1.3507P.RNU5D-1	1.3506P.RNU5F-1	1	1.1722P.LUZP1
1.3507P.RNU5D-1	1.3507P.RNU5D-1	2	1.1722P.LUZP1
1.3507P.RNU5D-1	1.3508P.KIF2C	1	1.1722P.LUZP1
1.3507P.RNU5D-1	1.3509P.KIF2C	1	1.1722P.LUZP1
1.3507P.RNU5D-1	1.3513P.SNORD55	2	1.1722P.LUZP1
1.3507P.RNU5D-1	1.3515P.BEST4	1	1.1722P.LUZP1
1.3507P.RNU5D-1	1.3516P.BEST4	1	1.1722P.LUZP1
1.3507P.RNU5D-1	1.3517P.PLK3	2	1.1722P.LUZP1
1.3507P.RNU5D-1	1.3518P.ENSG00000290041	12	1.1722P.LUZP1
1.3507P.RNU5D-1	1.3520P.RNU5E-6P	2	1.1722P.LUZP1
1.3507P.RNU5D-1	1.3525P.ENSG00000226499	3	1.1722P.LUZP1
1.3507P.RNU5D-1	1.3536P.RNA5SP47	2	1.1722P.LUZP1
1.3507P.RNU5D-1	1.3539P.CCNB1IP1P1	1	1.1722P.LUZP1
1.3507P.RNU5D-1	1.3543P.EIF2B3	2	1.1722P.LUZP1
1.3507P.RNU5D-1	1.3545P.MRPS17P1	1	1.1722P.LUZP1
1.3507P.RNU5D-1	1.3548P.HECTD3	2	1.1722P.LUZP1
1.3507P.RNU5D-1	1.3549P.UROD	16	1.1722P.LUZP1
1.3507P.RNU5D-1	1.3566P.ZSWIM5	13	1.1722P.LUZP1
1.3507P.RNU5D-1	1.3581P.LINC01144	11	1.1722P.LUZP1
1.3507P.RNU5D-1	1.3584P.HPDL	1	1.1722P.LUZP1
1.3507P.RNU5D-1	1.3586P.MUTYH	1	1.1722P.LUZP1
1.3507P.RNU5D-1	1.3602P.ENSG00000288208	3	1.1722P.LUZP1
1.3507P.RNU5D-1	1.3604P.CCDC163	3	1.1722P.LUZP1
1.3507P.RNU5D-1	1.3607P.PRDX1	3	1.1722P.LUZP1
1.3507P.RNU5D-1	1.3608P.PRDX1	1	1.1722P.LUZP1
1.3507P.RNU5D-1	1.3609P.PRDX1	1	1.1722P.LUZP1
1.3507P.RNU5D-1	1.3610P.AKR1A1	12	1.1722P.LUZP1
1.3507P.RNU5D-1	1.3616P.NASP	3	1.1722P.LUZP1
1.3507P.RNU5D-1	1.3629P.RPL7AP16	2	1.1722P.LUZP1
1.3507P.RNU5D-1	1.3632P.GPBP1L1	12	1.1722P.LUZP1
1.3507P.RNU5D-1	1.3633P.ENSG00000230896	1	1.1722P.LUZP1
1.3507P.RNU5D-1	1.3638P.IPP	15	1.1722P.LUZP1
1.3507P.RNU5D-1	1.3646P.MAST2	9	1.1722P.LUZP1
1.3507P.RNU5D-1	1.3657P.MAST2	9	1.1722P.LUZP1
1.3507P.RNU5D-1	1.3668P.ENSG00000226957	13	1.1722P.LUZP1
1.3507P.RNU5D-1	1.3669P.ENSG00000226957	9	1.1722P.LUZP1
1.3507P.RNU5D-1	1.3674P.ENSG00000233114	9	1.1722P.LUZP1
1.3507P.RNU5D-1	1.3675P.ENSG00000233114	12	1.1722P.LUZP1
1.3507P.RNU5D-1	1.3677P.PIK3R3	15	1.1722P.LUZP1
1.3507P.RNU5D-1	1.3683P.TSPAN1	4	1.1722P.LUZP1
1.3507P.RNU5D-1	1.3686P.POMGNT1	12	1.1722P.LUZP1
1.3507P.RNU5D-1	1.3687P.LURAP1	1	1.1722P.LUZP1
1.3507P.RNU5D-1	1.3693P.RAD54L	1	1.1722P.LUZP1
1.3507P.RNU5D-1	1.3699P.LRRC41	17	1.1722P.LUZP1
1.3507P.RNU5D-1	1.3707P.NSUN4	9	1.1722P.LUZP1
1.3507P.RNU5D-1	1.3711P.ENSG00000225779	1	1.1722P.LUZP1
1.3507P.RNU5D-1	1.3717P.ENSG00000291138	1	1.1722P.LUZP1
1.3507P.RNU5D-1	1.3718P.LINC01398	1	1.1722P.LUZP1
1.3507P.RNU5D-1	1.3729P.MKNK1	3	1.1722P.LUZP1
1.3507P.RNU5D-1	1.3732P.MOB3C	3	1.1722P.LUZP1
1.3507P.RNU5D-1	1.3737P.ATPAF1	7	1.1722P.LUZP1
1.3507P.RNU5D-1	1.3742P.EFCAB14	4	1.1722P.LUZP1
1.3768P.CMPK1	1.3768P.CMPK1	3	1.1722P.LUZP1
1.3768P.CMPK1	1.3765P.STIL	1	1.1722P.LUZP1
1.3837P.ENSG00000286597	1.3837P.ENSG00000286597	6	1.3837P.ENSG00000286597
1.3837P.ENSG00000286597	1.3882P.AGBL4	68	1.3837P.ENSG00000286597
1.3837P.ENSG00000286597	1.3884P.ELAVL4	20	1.3837P.ENSG00000286597
1.3837P.ENSG00000286597	1.3892P.ELAVL4	24	1.3837P.ENSG00000286597
1.3837P.ENSG00000286597	1.3910P.ENSG00000284645	15	1.3837P.ENSG00000286597
1.3837P.ENSG00000286597	1.3913P.LINC02808	26	1.3837P.ENSG00000286597
1.3837P.ENSG00000286597	1.3920P.ENSG00000234080	28	1.3837P.ENSG00000286597
1.3837P.ENSG00000286597	1.3893P.ENSG00000230828	20	1.3837P.ENSG00000286597
1.3837P.ENSG00000286597	1.3918P.LINC02808	10	1.3837P.ENSG00000286597
1.3837P.ENSG00000286597	1.3919P.LINC02808	10	1.3837P.ENSG00000286597
1.3837P.ENSG00000286597	1.3903P.ELAVL4-AS1	7	1.3837P.ENSG00000286597
1.3953P.CDKN2C	1.3937P.PHB1P12	1	1.3952P.CDKN2C
1.3953P.CDKN2C	1.3942P.MRPS6P2	1	1.3952P.CDKN2C
1.3953P.CDKN2C	1.3952P.CDKN2C	1	1.3952P.CDKN2C
1.3953P.CDKN2C	1.3953P.CDKN2C	3	1.3952P.CDKN2C
1.3953P.CDKN2C	1.3965P.RNF11	33	1.3952P.CDKN2C
1.3953P.CDKN2C	1.3968P.ENSG00000233406	1	1.3952P.CDKN2C
1.3953P.CDKN2C	1.3969P.ENSG00000236434	1	1.3952P.CDKN2C
1.3953P.CDKN2C	1.3972P.TTC39A	1	1.3952P.CDKN2C
1.3953P.CDKN2C	1.3974P.TTC39A	1	1.3952P.CDKN2C
1.3953P.CDKN2C	1.3975P.TTC39A	1	1.3952P.CDKN2C
1.3953P.CDKN2C	1.3977P.TTC39A	8	1.3952P.CDKN2C
1.3953P.CDKN2C	1.3981P.TTC39A	1	1.3952P.CDKN2C
1.3953P.CDKN2C	1.3998P.EPS15-AS1	2	1.3952P.CDKN2C
1.3953P.CDKN2C	1.4001P.RNU6-1281P	1	1.3952P.CDKN2C
1.3953P.CDKN2C	1.4006P.OSBPL9	13	1.3952P.CDKN2C
1.3953P.CDKN2C	1.4023P.OSBPL9	15	1.3952P.CDKN2C
1.3953P.CDKN2C	1.4033P.MIR761	1	1.3952P.CDKN2C
1.3953P.CDKN2C	1.4035P.NRDC	2	1.3952P.CDKN2C
1.3953P.CDKN2C	1.4044P.RNA5SP48	8	1.3952P.CDKN2C
1.3953P.CDKN2C	1.4045P.ENSG00000229032	5	1.3952P.CDKN2C
1.3953P.CDKN2C	1.4047P.RAB3B	7	1.3952P.CDKN2C
1.3953P.CDKN2C	1.4048P.RN7SL290P	8	1.3952P.CDKN2C
1.3953P.CDKN2C	1.4050P.ENSG00000285839	5	1.3952P.CDKN2C
1.3953P.CDKN2C	1.4051P.TXNDC12	7	1.3952P.CDKN2C
1.3953P.CDKN2C	1.4059P.ZFYVE9	29	1.3952P.CDKN2C
1.3953P.CDKN2C	1.4063P.ENSG00000228407	1	1.3952P.CDKN2C
1.3953P.CDKN2C	1.4066P.PDCL3P6	1	1.3952P.CDKN2C
1.3953P.CDKN2C	1.4067P.PDCL3P6	1	1.3952P.CDKN2C
1.3953P.CDKN2C	1.4074P.ANAPC10P1	1	1.3952P.CDKN2C
1.3953P.CDKN2C	1.4085P.ENSG00000272100	2	1.3952P.CDKN2C
1.3953P.CDKN2C	1.4086P.CC2D1B	4	1.3952P.CDKN2C
1.3953P.CDKN2C	1.4093P.ORC1	7	1.3952P.CDKN2C
1.3953P.CDKN2C	1.4103P.GPX7	3	1.3952P.CDKN2C
1.3953P.CDKN2C	1.4110P.COA7	1	1.3952P.CDKN2C
1.3953P.CDKN2C	1.4112P.NDUFS5P3	4	1.3952P.CDKN2C
1.3953P.CDKN2C	1.4114P.ZYG11B	4	1.3952P.CDKN2C
1.3953P.CDKN2C	1.4116P.RNU2-30P	3	1.3952P.CDKN2C
1.3953P.CDKN2C	1.4117P.RNU2-30P	1	1.3952P.CDKN2C
1.3953P.CDKN2C	1.4119P.RPS13P2	4	1.3952P.CDKN2C
1.3953P.CDKN2C	1.4123P.RNU6-969P	1	1.3952P.CDKN2C
1.3953P.CDKN2C	1.4125P.ENSG00000230953	1	1.3952P.CDKN2C
1.3953P.CDKN2C	1.4126P.ECHDC2	1	1.3952P.CDKN2C
1.3953P.CDKN2C	1.4127P.SCP2	2	1.3952P.CDKN2C
1.3953P.CDKN2C	1.4128P.ENSG00000265815	1	1.3952P.CDKN2C
1.3953P.CDKN2C	1.4147P.ENSG00000277397	1	1.3952P.CDKN2C
1.3953P.CDKN2C	1.4150P.CPT2	5	1.3952P.CDKN2C
1.3953P.CDKN2C	1.4152P.ENSG00000236723	1	1.3952P.CDKN2C
1.3953P.CDKN2C	1.4153P.CZIB-DT	4	1.3952P.CDKN2C
1.3988P.EPS15	1.3988P.EPS15	3	1.3952P.CDKN2C
1.3988P.EPS15	1.4030P.ENSG00000266993	1	1.3952P.CDKN2C
1.4174P.YIPF1	1.4174P.YIPF1	9	1.4174P.YIPF1
1.4174P.YIPF1	1.4265P.TTC22	21	1.4174P.YIPF1
1.4174P.YIPF1	1.4181P.LRRC42	2	1.4174P.YIPF1
1.4174P.YIPF1	1.4244P.ACOT11	18	1.4174P.YIPF1
1.4174P.YIPF1	1.4194P.TMEM59	4	1.4174P.YIPF1
1.4174P.YIPF1	1.4191P.ENSG00000280378	2	1.4174P.YIPF1
1.4174P.YIPF1	1.4199P.ENSG00000225183	3	1.4174P.YIPF1
1.4174P.YIPF1	1.4200P.ENSG00000279049	3	1.4174P.YIPF1
1.4174P.YIPF1	1.4201P.TCEANC2	3	1.4174P.YIPF1
1.4174P.YIPF1	1.4202P.TCEANC2	3	1.4174P.YIPF1
1.4174P.YIPF1	1.4206P.ENSG00000280425	3	1.4174P.YIPF1
1.4174P.YIPF1	1.4213P.CYB5RL	3	1.4174P.YIPF1
1.4174P.YIPF1	1.4214P.MRPL37	5	1.4174P.YIPF1
1.4174P.YIPF1	1.4221P.ENSG00000225632	17	1.4174P.YIPF1
1.4174P.YIPF1	1.4222P.ENSG00000225632	5	1.4174P.YIPF1
1.4174P.YIPF1	1.4229P.SSBP3	11	1.4174P.YIPF1
1.4174P.YIPF1	1.4257P.TTC4	4	1.4174P.YIPF1
1.4174P.YIPF1	1.4208P.CDCP2	2	1.4174P.YIPF1
1.4174P.YIPF1	1.4230P.ENSG00000232245	2	1.4174P.YIPF1
1.4174P.YIPF1	1.4261P.PARS2	2	1.4174P.YIPF1
1.4174P.YIPF1	1.4231P.ENSG00000232245	1	1.4174P.YIPF1
1.4174P.YIPF1	1.4238P.ENSG00000287582	1	1.4174P.YIPF1
1.4174P.YIPF1	1.4239P.ENSG00000287582	1	1.4174P.YIPF1
1.4174P.YIPF1	1.4240P.LINC02784	1	1.4174P.YIPF1
1.4174P.YIPF1	1.4241P.ENSG00000237173	1	1.4174P.YIPF1
1.4174P.YIPF1	1.4193P.TMEM59	1	1.4174P.YIPF1
1.4174P.YIPF1	1.4251P.MROH7	1	1.4174P.YIPF1
1.4174P.YIPF1	1.4184P.HNRNPA3P12	1	1.4174P.YIPF1
1.4280P.ENSG00000233271	1.4280P.ENSG00000233271	5	1.4174P.YIPF1
1.4280P.ENSG00000233271	1.4281P.BSND	1	1.4174P.YIPF1
1.4300P.USP24	1.4300P.USP24	5	1.4174P.YIPF1
1.4300P.USP24	1.4347P.PLPP3	3	1.4174P.YIPF1
1.4300P.USP24	1.4351P.PRKAA2	4	1.4174P.YIPF1
1.4300P.USP24	1.4372P.FYB2	15	1.4174P.YIPF1
1.4300P.USP24	1.4373P.ENSG00000229913	1	1.4174P.YIPF1
1.4300P.USP24	1.4393P.DAB1	3	1.4174P.YIPF1
1.4300P.USP24	1.4419P.ENSG00000286918	25	1.4174P.YIPF1
1.4300P.USP24	1.4444P.MYSM1	4	1.4174P.YIPF1
1.4300P.USP24	1.4445P.MYSM1	9	1.4174P.YIPF1
1.4300P.USP24	1.4447P.ENSG00000283445	2	1.4174P.YIPF1
1.4300P.USP24	1.4457P.ENSG00000290013	26	1.4174P.YIPF1
1.4300P.USP24	1.4461P.LINC01135	3	1.4174P.YIPF1
1.4300P.USP24	1.4465P.ENSG00000231740	1	1.4174P.YIPF1
1.4300P.USP24	1.4473P.LINC02777	19	1.4174P.YIPF1
1.4300P.USP24	1.4489P.LINC01358	1	1.4174P.YIPF1
1.4300P.USP24	1.4494P.LINC01358	9	1.4174P.YIPF1
1.4300P.USP24	1.4497P.ENSG00000235215	14	1.4174P.YIPF1
1.4300P.USP24	1.4509P.FGGY-DT	4	1.4174P.YIPF1
1.4300P.USP24	1.4525P.ENSG00000270457	1	1.4174P.YIPF1
1.4300P.USP24	1.4526P.FGGY	32	1.4174P.YIPF1
1.4300P.USP24	1.4527P.FGGY	1	1.4174P.YIPF1
1.4300P.USP24	1.4556P.FGGY	1	1.4174P.YIPF1
1.4300P.USP24	1.4575P.MIR4711	23	1.4174P.YIPF1
1.4300P.USP24	1.4584P.ENSG00000226883	1	1.4174P.YIPF1
1.4300P.USP24	1.4589P.HOOK1	15	1.4174P.YIPF1
1.4329P.LINC01767	1.4329P.LINC01767	2	1.4174P.YIPF1
1.4329P.LINC01767	1.4343P.RPL21P23	1	1.4174P.YIPF1
1.4599P.RN7SL475P	1.4599P.RN7SL475P	18	1.4174P.YIPF1
1.4599P.RN7SL475P	1.4603P.LINC02778	1	1.4174P.YIPF1
1.4599P.RN7SL475P	1.4633P.NFIA	6	1.4174P.YIPF1
1.4599P.RN7SL475P	1.4634P.NFIA	2	1.4174P.YIPF1
1.4599P.RN7SL475P	1.4688P.RNU6-1177P	1	1.4174P.YIPF1
1.4599P.RN7SL475P	1.4689P.RNU6-1177P	1	1.4174P.YIPF1
1.4599P.RN7SL475P	1.4677P.PATJ	4	1.4174P.YIPF1
1.4599P.RN7SL475P	1.4675P.TM2D1	1	1.4174P.YIPF1
1.4599P.RN7SL475P	1.4686P.RNU6-414P	1	1.4174P.YIPF1
1.4701P.RN7SL180P	1.4701P.RN7SL180P	8	1.4697P.LAMTOR5P1
1.4701P.RN7SL180P	1.4692P.PATJ	1	1.4697P.LAMTOR5P1
1.4742P.ITGB3BP	1.4742P.ITGB3BP	2	1.4722P.ENSG00000270549
1.4742P.ITGB3BP	1.4743P.RNU7-123P	1	1.4722P.ENSG00000270549
1.4742P.ITGB3BP	1.4830P.RAVER2	4	1.4722P.ENSG00000270549
1.4742P.ITGB3BP	1.4843P.ENSG00000234784	7	1.4722P.ENSG00000270549
1.4742P.ITGB3BP	1.4844P.ENSG00000233877	2	1.4722P.ENSG00000270549
1.4742P.ITGB3BP	1.4849P.JAK1	6	1.4722P.ENSG00000270549
1.4742P.ITGB3BP	1.4851P.SLC2A3P2	3	1.4722P.ENSG00000270549
1.4742P.ITGB3BP	1.4853P.LINC01359	13	1.4722P.ENSG00000270549
1.4742P.ITGB3BP	1.4855P.RNU6-1176P	4	1.4722P.ENSG00000270549
1.4742P.ITGB3BP	1.4860P.MIR101-1	2	1.4722P.ENSG00000270549
1.4742P.ITGB3BP	1.4861P.JAK1	9	1.4722P.ENSG00000270549
1.4742P.ITGB3BP	1.4863P.AK4	1	1.4722P.ENSG00000270549
1.4742P.ITGB3BP	1.4864P.RPS29P7	1	1.4722P.ENSG00000270549
1.4742P.ITGB3BP	1.4868P.DNAJC6	1	1.4722P.ENSG00000270549
1.4742P.ITGB3BP	1.4869P.DNAJC6	2	1.4722P.ENSG00000270549
1.4742P.ITGB3BP	1.4876P.LEPROT	3	1.4722P.ENSG00000270549
1.4746P.PGM1	1.4746P.PGM1	2	1.4722P.ENSG00000270549
1.4746P.PGM1	1.4749P.PGM1	2	1.4722P.ENSG00000270549
1.4746P.PGM1	1.4751P.RN7SL130P	2	1.4722P.ENSG00000270549
1.4746P.PGM1	1.4763P.ROR1	31	1.4722P.ENSG00000270549
1.4746P.PGM1	1.4764P.ENSG00000177452	27	1.4722P.ENSG00000270549
1.4746P.PGM1	1.4771P.CFL1P3	18	1.4722P.ENSG00000270549
1.4746P.PGM1	1.4811P.ROR1-AS1	23	1.4722P.ENSG00000270549
1.4746P.PGM1	1.4792P.RNU6-809P	1	1.4722P.ENSG00000270549
1.4746P.PGM1	1.4796P.Y_RNA	1	1.4722P.ENSG00000270549
1.4746P.PGM1	1.4801P.ROR1-AS1	1	1.4722P.ENSG00000270549
1.4746P.PGM1	1.4797P.Y_RNA	1	1.4722P.ENSG00000270549
1.4746P.PGM1	1.4813P.ENSG00000284928	1	1.4722P.ENSG00000270549
1.4900P.PDE4B	1.4900P.PDE4B	6	1.4900P.PDE4B
1.4900P.PDE4B	1.4901P.PDE4B	5	1.4900P.PDE4B
1.4905P.SGIP1	1.4905P.SGIP1	2	1.4905P.SGIP1
1.4905P.SGIP1	1.4911P.MIR3117	6	1.4905P.SGIP1
1.4912P.DYNLT5	1.4912P.DYNLT5	6	1.4912P.DYNLT5
1.4912P.DYNLT5	1.4915P.MIER1	7	1.4912P.DYNLT5
1.4912P.DYNLT5	1.4934P.IL23R	8	1.4912P.DYNLT5
[truncated: 18,644 more rows]

## Sheet: acinar_stats
forest_id	chr	start	end	span (bp)	number_of_nodes	number_of_trees	number_of_trees_with_PPLoops	number_of_PPLoops	number_of_Enodes	number_of_shared.Enodes	category_of_tree.connection	corresponding.consensus.forest
[truncated: 1,622 more rows]

[truncated: 4 more sheets: acinar_tree_list, duct_stats, duct_tree_list, consensus.forest]
