# Supplementary material for: Predictive prioritization of enhancers associated with pancreatic disease risk
Source: Cell Genom. 2025 Oct 16;6(1):101040. doi: 10.1016/j.xgen.2025.101040 (PMC12926207; doi:10.1016/j.xgen.2025.101040)
Supplement: Table S8. Lists of EPIC effect sizes of each enhancer node in the PCSK1, PCSK2, and XBP1 trees, related to Figures 5 and 6 [file mmc8.xlsx]

## Sheet: Legend
	This table contains EPIC parameters for each enhancer node for trees of PCSK1, PCSK2, and XBP1; one gene per tab
	FIELDS
	Enhancer.node.id	the id of each enhancer belonging to the corresponding tree
	EPIC.mean.probability_xxx*	EPIC model accuracy score for each enhancer perturbation (M\{'Enhancer.node.id'})
	EPIC.score_xxx*	Effect size of the enhancer ('Enhancer.node.id')
		* xxx indicates the cell type to which the enhancer perturbation has the most impact (cell type specificity)

## Sheet: PCSK1
Enhancer.node.id	EPIC.mean.probability_beta	EPIC.score_beta
5.3108E	0.634136	0.098261
5.3132E	0.577013	0.0411376
5.3120E	0.573187	0.0373115
5.3099E	0.568053	0.0321781
5.3115E	0.567151	0.0312754
5.3113E	0.564587	0.0287123
5.3114E	0.564494	0.0286191
5.3088E	0.56408	0.0282048	x
5.3111E	0.564036	0.0281613
5.3133E	0.56387	0.0279946
5.3046E	0.562273	0.0263981
5.3077E	0.562047	0.0261721
5.3091E	0.560985	0.02511	x
5.3082E	0.560605	0.0247302	x
5.3032E	0.560603	0.0247281
5.3106E	0.559869	0.0239935
5.3112E	0.559234	0.0233589
5.3129E	0.558418	0.0225428
5.3057E	0.557838	0.0219626
5.3100E	0.557339	0.0214636
5.3058E	0.556819	0.0209435
5.3109E	0.556469	0.020594
5.3097E	0.556301	0.0204257
5.3055E	0.556083	0.0202079	x
5.3117E	0.554131	0.0182562
5.3135E	0.553218	0.017343
5.3059E	0.552955	0.0170797	x
5.3094E	0.552541	0.0166657	x
5.3128E	0.551027	0.0151516
5.3110E	0.550499	0.0146239
5.3061E	0.548926	0.0130513	x
5.3134E	0.547795	0.01192
5.3079E	0.547025	0.0111499

## Sheet: PCSK2
Enhancer.node.id	EPIC.mean.probability_alpha	EPIC.score_alpha	reviewer
20.973E	0.551157	0.101081
20.1019E	0.545524	0.0954482	x
20.1029E	0.542868	0.092792	x
20.1013E	0.534195	0.0841197	x
20.1031E	0.525463	0.0753872	x
20.1000E	0.520382	0.0703063
20.1014E	0.519106	0.06903	x
20.986E	0.51323	0.0631539
20.1030E	0.511754	0.0616779	x
20.1035E	0.510585	0.0605094	x
20.1023E	0.51035	0.0602747	x
20.1020E	0.507714	0.0576379	x
20.999E	0.507114	0.0570385
20.979E	0.505681	0.0556051
20.1022E	0.505501	0.0554255	x
20.1001E	0.505373	0.0552969
20.982E	0.505034	0.0549584
20.991E	0.504543	0.0544677
20.1016E	0.504216	0.0541405	x
20.1015E	0.50412	0.0540445	x
20.1034E	0.503384	0.0533082	x
20.985E	0.502725	0.0526491
20.1018E	0.502508	0.0524323	x
20.1033E	0.502384	0.0523085	x
20.1021E	0.502271	0.0521955	x
20.990E	0.501965	0.0518889
20.998E	0.501943	0.0518669
20.1009E	0.501116	0.0510404
20.1002E	0.501083	0.051007
20.1027E	0.501079	0.0510031	x
20.1010E	0.500883	0.0508073
20.1028E	0.500756	0.0506807	x
20.984E	0.500485	0.0504092
20.1026E	0.500474	0.0503984	x
20.1017E	0.50005	0.049974	x
20.978E	0.499652	0.0495766
20.995E	0.49932	0.0492443
20.1025E	0.49901	0.0489343	x
20.1032E	0.498939	0.048863	x
20.1024E	0.498768	0.0486923	x
20.989E	0.498755	0.0486795
20.1004E	0.498161	0.0480847
20.1036E	0.498089	0.0480128	x
20.994E	0.497733	0.047657
20.983E	0.497675	0.0475994
20.981E	0.497662	0.0475867
20.976E	0.497539	0.0474637
20.975E	0.497408	0.0473325
20.1005E	0.497312	0.0472362
20.997E	0.495782	0.045706
20.1007E	0.495749	0.0456732
20.996E	0.495472	0.0453961
20.972E	0.495087	0.0450112
20.1006E	0.494796	0.04472
20.974E	0.494063	0.0439875
20.992E	0.491368	0.0412919
20.1003E	0.490591	0.0405149
20.993E	0.489607	0.0395309
20.980E	0.484763	0.0346874
20.1037E	0.483823	0.0337476	x
20.987E	0.483167	0.0330913

## Sheet: XBP1
Enhancer.node.id	EPIC.mean.probability_acinar	EPIC.score_acinar
22.1008E	0.154528	0.426967
22.1013E	0.659966	0.0784711
22.940E	0.509831	0.0716635
22.980E	0.517324	0.0641709
22.1023E	0.519396	0.062099
22.977E	0.521446	0.0600489
22.979E	0.522458	0.0590373
22.954E	0.522937	0.0585578
22.1068E	0.522951	0.0585438
22.948E	0.523087	0.0584076
22.1075E	0.523546	0.0579486
22.990E	0.525572	0.0559232
22.1066E	0.528257	0.0532376
22.1004E	0.529873	0.0516217
22.965E	0.530804	0.0506913
22.1020E	0.530932	0.0505632
22.1028E	0.530995	0.0505002
22.1022E	0.53131	0.0501845
22.1018E	0.531861	0.049634
22.1005E	0.532025	0.04947
22.930E	0.532636	0.0488587
22.1001E	0.533589	0.0479055
22.1055E	0.533919	0.0475762
22.1002E	0.534802	0.0466929
22.950E	0.534846	0.0466486
22.1017E	0.535567	0.0459282
22.981E	0.535581	0.0459135
22.958E	0.535891	0.0456039
22.1015E	0.536246	0.0452491
22.991E	0.536259	0.0452362
22.975E	0.537352	0.0441428
22.957E	0.537559	0.0439361
22.956E	0.538041	0.0434538
22.942E	0.539423	0.0420715
22.936E	0.5398	0.0416945
22.939E	0.540156	0.041339
22.992E	0.540526	0.0409687
22.973E	0.541121	0.0403738
22.1048E	0.543004	0.038491
22.1086E	0.543425	0.03807
22.1047E	0.543704	0.0377908
22.1007E	0.618029	0.0365341
22.1070E	0.545131	0.0363638
22.937E	0.545471	0.0360236
22.1014E	0.545513	0.0359817
22.1043E	0.546238	0.0352565
22.952E	0.547308	0.0341868
22.1037E	0.547567	0.0339278
22.961E	0.547588	0.0339074
22.966E	0.547893	0.0336018
22.959E	0.547918	0.0335774
22.969E	0.548034	0.0334608
22.1042E	0.548754	0.0327406
22.1036E	0.54975	0.0317449
22.1089E	0.549811	0.0316838
22.1051E	0.550017	0.0314777
22.997E	0.550851	0.0306444
22.1049E	0.551379	0.0301161
22.1061E	0.553679	0.0278155
22.993E	0.553823	0.0276723
22.1003E	0.554204	0.0272908
22.976E	0.554604	0.026891
22.1010E	0.554724	0.0267714
22.1029E	0.554771	0.0267238
22.1041E	0.55505	0.026445
22.1060E	0.555097	0.0263981
22.970E	0.555133	0.0263616
22.988E	0.555944	0.0255508
22.978E	0.556511	0.0249835
22.996E	0.556892	0.0246029
22.932E	0.559823	0.0216718
22.1038E	0.560643	0.0208521
22.994E	0.560919	0.0205761
22.967E	0.561248	0.0202469
22.968E	0.56311	0.0183845
22.971E	0.563146	0.0183487
22.1087E	0.599678	0.0181833
22.953E	0.563398	0.0180972
22.946E	0.564256	0.0172392
22.955E	0.564309	0.0171855
22.949E	0.564642	0.0168532
22.947E	0.565124	0.0163712
22.986E	0.597592	0.0160967
22.982E	0.565402	0.0160929
22.1034E	0.565769	0.0157257
22.1069E	0.566087	0.0154078
22.960E	0.567112	0.0143834
22.929E	0.567919	0.0135764
22.1059E	0.568408	0.0130871
22.963E	0.571767	0.00972758
22.1050E	0.589954	0.00845919
22.1019E	0.573104	0.00839091
22.1040E	0.575732	0.00576284
22.938E	0.577118	0.00437738
22.1058E	0.577659	0.00383597
22.1067E	0.579299	0.00219577
