# Supplementary material for: Predictive prioritization of enhancers associated with pancreatic disease risk
Source: Cell Genom. 2025 Oct 16;6(1):101040. doi: 10.1016/j.xgen.2025.101040 (PMC12926207; doi:10.1016/j.xgen.2025.101040)
Supplement: Table S9. Single-cell HCR measurements from CRISPRa/i experiments to validate EPIC-prioritized enhancers, related to Figures 5 and 6 [file mmc9.xlsx]

## Sheet: Description
	This table contains single-cell HCR measurements from CRISPRa/i experiments to validate EPIC-prioritized enhancers. Each row represents the mean probe intensity measured in an individual mCherry⁺ cell.
	FIELDS
	Gene	Gene name whose transcript was quantified by HCR in CRISPR enhancer perturbation experiments
	Donor	Indicates the organ donor ID whose primary cells were used in the assay
	cell_type	The cell type that the effect of CRISPR enhancer perturbations was quantified
	condition	Indicates which guide RNA was used in the CRISPR experiment. gRNA names correspond to the targeted enhancer or promoter (e.g., 22.1008E); “no guide” indicates cells were transduced with dCas9 only
	HCR measurement	Mean probe intensity (far-red channel) of the indicated target gene transcript per cell

## Sheet: HCR measurements
Gene	Donor	cell_type	condition	HCR measurement
PCSK1	R439	alpha	no guide	67.3031
PCSK1	R439	alpha	no guide	41.5405
PCSK1	R439	alpha	no guide	62.7212
PCSK1	R439	alpha	no guide	70.8437
PCSK1	R439	alpha	no guide	56.9901
PCSK1	R439	alpha	no guide	60.4554
PCSK1	R439	alpha	no guide	60.7181
PCSK1	R439	alpha	no guide	69.1802
PCSK1	R439	alpha	no guide	123.039
PCSK1	R439	alpha	no guide	116.539
PCSK1	R439	alpha	no guide	43.2414
PCSK1	R439	alpha	no guide	39.7315
PCSK1	R439	alpha	no guide	66.9688
PCSK1	R439	alpha	no guide	51.5841
PCSK1	R439	alpha	no guide	53.6389
PCSK1	R439	alpha	no guide	53.0733
PCSK1	R439	alpha	no guide	76.4364
PCSK1	R439	alpha	no guide	56.5373
PCSK1	R439	alpha	no guide	46.2551
PCSK1	R439	alpha	no guide	68.7123
PCSK1	R439	alpha	no guide	49.6526
PCSK1	R439	alpha	no guide	80.3856
PCSK1	R439	alpha	no guide	53.0297
PCSK1	R439	alpha	no guide	79.9413
PCSK1	R439	alpha	no guide	74.4649
PCSK1	R439	alpha	no guide	64.3412
PCSK1	R439	alpha	no guide	40.1344
PCSK1	R439	alpha	no guide	51.7926
PCSK1	R439	alpha	no guide	26.472
PCSK1	R439	alpha	no guide	70.0636
PCSK1	R439	alpha	no guide	19.7386
PCSK1	R439	alpha	no guide	28.1675
PCSK1	R439	alpha	no guide	242.905
PCSK1	R439	alpha	no guide	50.3698
PCSK1	R439	alpha	no guide	57.3664
PCSK1	R439	alpha	no guide	69.2794
PCSK1	R439	alpha	no guide	59.6254
PCSK1	R439	alpha	no guide	38.7281
PCSK1	R439	alpha	no guide	56.8974
PCSK1	R439	alpha	no guide	60.6744
PCSK1	R439	alpha	no guide	52.814
PCSK1	R439	alpha	no guide	62.2247
PCSK1	R439	alpha	no guide	47.8408
PCSK1	R439	alpha	no guide	41.6869
PCSK1	R439	alpha	no guide	38.2379
PCSK1	R439	alpha	no guide	45.0782
PCSK1	R439	alpha	no guide	51.7304
PCSK1	R439	alpha	no guide	32.7215
PCSK1	R439	alpha	no guide	26.6587
PCSK1	R439	alpha	no guide	41.4589
PCSK1	R439	alpha	no guide	68.6643
PCSK1	R439	alpha	no guide	47.4418
PCSK1	R439	alpha	no guide	73.0182
PCSK1	R439	alpha	no guide	49.3666
PCSK1	R439	alpha	no guide	74.6809
PCSK1	R439	alpha	no guide	40.4987
PCSK1	R439	alpha	no guide	39.56
PCSK1	R439	alpha	no guide	50.3775
PCSK1	R439	alpha	no guide	42.2376
PCSK1	R439	alpha	no guide	36.4919
PCSK1	R439	alpha	no guide	30.759
PCSK1	R439	alpha	no guide	51.1475
PCSK1	R439	alpha	no guide	36.8107
PCSK1	R439	alpha	no guide	196.492
PCSK1	R439	alpha	no guide	62.0979
PCSK1	R439	alpha	no guide	45.2279
PCSK1	R439	alpha	no guide	54.8442
PCSK1	R439	alpha	no guide	40.3301
PCSK1	R439	alpha	no guide	55.6179
PCSK1	R439	alpha	no guide	55.0465
PCSK1	R439	alpha	no guide	132.332
PCSK1	R439	alpha	no guide	38.6693
PCSK1	R439	alpha	no guide	33.8702
PCSK1	R439	alpha	no guide	62.4326
PCSK1	R439	alpha	no guide	45.1638
PCSK1	R439	alpha	no guide	70.6688
PCSK1	R439	alpha	no guide	59.9301
PCSK1	R439	alpha	no guide	91.7807
PCSK1	R439	alpha	no guide	35.2932
PCSK1	R439	alpha	no guide	36.7709
PCSK1	R439	alpha	no guide	61.3835
PCSK1	R439	alpha	no guide	55.2528
PCSK1	R439	alpha	no guide	57.2113
PCSK1	R439	alpha	no guide	34.6966
PCSK1	R439	alpha	no guide	43.1302
PCSK1	R439	alpha	no guide	46.5928
PCSK1	R439	alpha	no guide	87.9097
PCSK1	R439	alpha	no guide	63.2531
PCSK1	R439	alpha	no guide	38.2968
PCSK1	R439	alpha	no guide	44.9886
PCSK1	R439	alpha	no guide	83.7656
PCSK1	R439	alpha	no guide	42.036
PCSK1	R439	alpha	no guide	57.9443
PCSK1	R439	alpha	no guide	63.4419
PCSK1	R439	alpha	no guide	134.628
PCSK1	R439	alpha	no guide	90.7735
PCSK1	R439	alpha	no guide	50.3527
PCSK1	R439	alpha	no guide	76.3234
PCSK1	R439	alpha	no guide	89.7313
PCSK1	R439	alpha	no guide	77.7815
PCSK1	R439	alpha	no guide	44.6916
PCSK1	R439	alpha	no guide	65.7227
PCSK1	R439	alpha	no guide	43.9753
PCSK1	R439	alpha	no guide	52.5784
PCSK1	R439	alpha	no guide	40.1836
PCSK1	R439	alpha	no guide	71.7299
PCSK1	R439	alpha	no guide	39.9309
PCSK1	R439	alpha	no guide	41.6628
PCSK1	R439	alpha	no guide	50.2055
PCSK1	R439	alpha	no guide	82.252
PCSK1	R439	alpha	no guide	55.7508
PCSK1	R439	alpha	no guide	49.0621
PCSK1	R439	alpha	no guide	42.623
PCSK1	R439	alpha	no guide	71.8116
PCSK1	R439	alpha	no guide	76.805
PCSK1	R439	alpha	no guide	62.8558
PCSK1	R439	alpha	no guide	56.4266
PCSK1	R439	alpha	no guide	44.7787
PCSK1	R439	alpha	no guide	27.9542
PCSK1	R439	alpha	no guide	52.7413
PCSK1	R439	alpha	no guide	53.2276
PCSK1	R439	alpha	no guide	41.0624
PCSK1	R439	alpha	no guide	79.8683
PCSK1	R439	alpha	no guide	45.0844
PCSK1	R439	alpha	no guide	55.7012
PCSK1	R439	alpha	no guide	47.2165
PCSK1	R439	alpha	no guide	54.8025
PCSK1	R439	alpha	no guide	74.7328
PCSK1	R439	alpha	no guide	43.7302
PCSK1	R439	alpha	no guide	57.5975
PCSK1	R439	alpha	no guide	62.5041
PCSK1	R439	alpha	no guide	38.7697
PCSK1	R439	alpha	no guide	48.8311
PCSK1	R439	alpha	no guide	55.8336
PCSK1	R439	alpha	no guide	30.5393
PCSK1	R439	alpha	no guide	74.2778
PCSK1	R439	alpha	no guide	49.5857
PCSK1	R439	alpha	no guide	38.8172
PCSK1	R439	alpha	no guide	48.1069
PCSK1	R439	alpha	no guide	38.8046
PCSK1	R439	alpha	no guide	37.7006
PCSK1	R439	alpha	no guide	59.7394
PCSK1	R439	alpha	no guide	38.2096
PCSK1	R439	alpha	no guide	42.6775
PCSK1	R439	alpha	no guide	103.944
PCSK1	R439	alpha	no guide	63.1967
PCSK1	R439	alpha	no guide	51.8338
PCSK1	R439	alpha	no guide	59.1343
PCSK1	R439	alpha	no guide	66.6746
PCSK1	R439	alpha	no guide	46.8674
PCSK1	R439	alpha	no guide	57.4481
PCSK1	R439	alpha	no guide	41.435
PCSK1	R439	alpha	no guide	60.8088
PCSK1	R439	alpha	no guide	49.0395
PCSK1	R439	alpha	no guide	38.9348
PCSK1	R439	alpha	no guide	192.649
PCSK1	R439	alpha	no guide	196.622
PCSK1	R439	alpha	no guide	38.291
PCSK1	R439	alpha	no guide	55.6443
PCSK1	R439	alpha	no guide	50.595
PCSK1	R439	alpha	no guide	64.0367
PCSK1	R439	alpha	no guide	46.8795
PCSK1	R439	alpha	no guide	43.4551
PCSK1	R439	alpha	no guide	118.893
PCSK1	R439	alpha	no guide	41.1389
PCSK1	R439	alpha	no guide	35.9927
PCSK1	R439	alpha	no guide	65.9771
PCSK1	R439	alpha	no guide	62.7217
PCSK1	R439	alpha	no guide	45.6661
PCSK1	R439	alpha	no guide	82.6316
PCSK1	R439	alpha	no guide	47.7931
PCSK1	R439	alpha	no guide	73.6536
PCSK1	R439	alpha	no guide	71.5138
PCSK1	R439	alpha	no guide	34.3541
PCSK1	R439	alpha	no guide	60.9995
PCSK1	R439	alpha	no guide	66.9421
PCSK1	R439	alpha	no guide	63.5
PCSK1	R439	alpha	no guide	59.1466
PCSK1	R439	alpha	no guide	53.4264
PCSK1	R439	alpha	no guide	24.0361
PCSK1	R439	alpha	no guide	221.29
PCSK1	R439	alpha	no guide	88.9534
PCSK1	R439	alpha	no guide	34.4405
PCSK1	R439	alpha	no guide	84.5327
PCSK1	R439	alpha	no guide	46.0235
PCSK1	R439	alpha	no guide	43.316
PCSK1	R439	alpha	no guide	70.6574
PCSK1	R439	alpha	no guide	63.3163
PCSK1	R439	alpha	no guide	168.064
PCSK1	R439	alpha	no guide	66.6835
PCSK1	R439	alpha	no guide	62.4111
PCSK1	R439	alpha	no guide	59.6817
PCSK1	R439	alpha	no guide	61.0931
PCSK1	R439	alpha	no guide	43.2449
PCSK1	R439	alpha	no guide	53.3653
PCSK1	R439	alpha	no guide	52.2702
PCSK1	R439	alpha	no guide	80.3518
PCSK1	R439	alpha	no guide	84.8419
PCSK1	R439	alpha	no guide	65.6815
PCSK1	R439	alpha	no guide	55.1666
PCSK1	R439	alpha	no guide	81.5776
PCSK1	R439	alpha	no guide	64.9138
PCSK1	R439	alpha	no guide	43.9578
PCSK1	R439	alpha	no guide	40.7116
PCSK1	R439	alpha	no guide	66.2102
PCSK1	R439	alpha	Promoter(PCSK1)	120.911
PCSK1	R439	alpha	Promoter(PCSK1)	139.132
PCSK1	R439	alpha	Promoter(PCSK1)	68.1466
PCSK1	R439	alpha	Promoter(PCSK1)	126.234
PCSK1	R439	alpha	Promoter(PCSK1)	74.9022
PCSK1	R439	alpha	Promoter(PCSK1)	49.1935
PCSK1	R439	alpha	Promoter(PCSK1)	71.4396
PCSK1	R439	alpha	Promoter(PCSK1)	74.5564
PCSK1	R439	alpha	Promoter(PCSK1)	95.5712
PCSK1	R439	alpha	Promoter(PCSK1)	71.9167
PCSK1	R439	alpha	Promoter(PCSK1)	75.6216
PCSK1	R439	alpha	Promoter(PCSK1)	68.4559
PCSK1	R439	alpha	Promoter(PCSK1)	39.4627
PCSK1	R439	alpha	Promoter(PCSK1)	465.682
PCSK1	R439	alpha	Promoter(PCSK1)	38.1041
PCSK1	R439	alpha	Promoter(PCSK1)	94.2128
PCSK1	R439	alpha	Promoter(PCSK1)	53.6846
PCSK1	R439	alpha	Promoter(PCSK1)	67.7584
PCSK1	R439	alpha	Promoter(PCSK1)	102.548
PCSK1	R439	alpha	Promoter(PCSK1)	170.898
PCSK1	R439	alpha	Promoter(PCSK1)	70.7716
PCSK1	R439	alpha	Promoter(PCSK1)	75.7034
PCSK1	R439	alpha	Promoter(PCSK1)	75.1539
PCSK1	R439	alpha	Promoter(PCSK1)	123.388
PCSK1	R439	alpha	Promoter(PCSK1)	73.6102
PCSK1	R439	alpha	Promoter(PCSK1)	92.6251
PCSK1	R439	alpha	Promoter(PCSK1)	82.7854
PCSK1	R439	alpha	Promoter(PCSK1)	65.2056
PCSK1	R439	alpha	Promoter(PCSK1)	81.6958
PCSK1	R439	alpha	Promoter(PCSK1)	58.4489
PCSK1	R439	alpha	Promoter(PCSK1)	143.393
PCSK1	R439	alpha	Promoter(PCSK1)	77.8449
PCSK1	R439	alpha	Promoter(PCSK1)	80.9648
PCSK1	R439	alpha	Promoter(PCSK1)	85.4506
PCSK1	R439	alpha	Promoter(PCSK1)	147.146
PCSK1	R439	alpha	Promoter(PCSK1)	37.4127
PCSK1	R439	alpha	Promoter(PCSK1)	70.4421
PCSK1	R439	alpha	Promoter(PCSK1)	59.6635
PCSK1	R439	alpha	Promoter(PCSK1)	79.0508
PCSK1	R439	alpha	Promoter(PCSK1)	61.8294
PCSK1	R439	alpha	Promoter(PCSK1)	79.5878
PCSK1	R439	alpha	Promoter(PCSK1)	37.4608
PCSK1	R439	alpha	Promoter(PCSK1)	54.0418
PCSK1	R439	alpha	Promoter(PCSK1)	87.4408
PCSK1	R439	alpha	Promoter(PCSK1)	82.9765
PCSK1	R439	alpha	Promoter(PCSK1)	94.4248
PCSK1	R439	alpha	Promoter(PCSK1)	99.3094
PCSK1	R439	alpha	Promoter(PCSK1)	74.861
PCSK1	R439	alpha	Promoter(PCSK1)	39.8833
PCSK1	R439	alpha	Promoter(PCSK1)	101.844
PCSK1	R439	alpha	Promoter(PCSK1)	57.1389
PCSK1	R439	alpha	Promoter(PCSK1)	64.9153
PCSK1	R439	alpha	Promoter(PCSK1)	82.5245
PCSK1	R439	alpha	Promoter(PCSK1)	87.1841
PCSK1	R439	alpha	Promoter(PCSK1)	172.918
PCSK1	R439	alpha	Promoter(PCSK1)	38.141
PCSK1	R439	alpha	Promoter(PCSK1)	45.0563
PCSK1	R439	alpha	Promoter(PCSK1)	93.473
PCSK1	R439	alpha	Promoter(PCSK1)	99.8401
PCSK1	R439	alpha	Promoter(PCSK1)	41.4716
PCSK1	R439	alpha	Promoter(PCSK1)	95.5681
PCSK1	R439	alpha	Promoter(PCSK1)	48.6618
PCSK1	R439	alpha	Promoter(PCSK1)	107.104
PCSK1	R439	alpha	Promoter(PCSK1)	96.0436
PCSK1	R439	alpha	Promoter(PCSK1)	34.4089
PCSK1	R439	alpha	Promoter(PCSK1)	88.0551
PCSK1	R439	alpha	Promoter(PCSK1)	90.6662
PCSK1	R439	alpha	Promoter(PCSK1)	119.219
PCSK1	R439	alpha	Promoter(PCSK1)	95.0095
PCSK1	R439	alpha	Promoter(PCSK1)	53.7764
PCSK1	R439	alpha	Promoter(PCSK1)	137.166
PCSK1	R439	alpha	Promoter(PCSK1)	60.2188
PCSK1	R439	alpha	Promoter(PCSK1)	60.8903
PCSK1	R439	alpha	Promoter(PCSK1)	44.3532
PCSK1	R439	alpha	Promoter(PCSK1)	102.188
PCSK1	R439	alpha	Promoter(PCSK1)	41.4412
PCSK1	R439	alpha	Promoter(PCSK1)	69.2247
PCSK1	R439	alpha	Promoter(PCSK1)	117.891
PCSK1	R439	alpha	Promoter(PCSK1)	108.157
PCSK1	R439	alpha	Promoter(PCSK1)	88.0574
PCSK1	R439	alpha	Promoter(PCSK1)	70.4404
PCSK1	R439	alpha	Promoter(PCSK1)	75.6692
PCSK1	R439	alpha	Promoter(PCSK1)	155.115
PCSK1	R439	alpha	Promoter(PCSK1)	43.3338
PCSK1	R439	alpha	Promoter(PCSK1)	156.544
PCSK1	R439	alpha	Promoter(PCSK1)	106.032
PCSK1	R439	alpha	Promoter(PCSK1)	80.091
PCSK1	R439	alpha	Promoter(PCSK1)	67.1839
PCSK1	R439	alpha	Promoter(PCSK1)	47.1716
PCSK1	R439	alpha	Promoter(PCSK1)	57.1142
PCSK1	R439	alpha	Promoter(PCSK1)	42.8947
PCSK1	R439	alpha	Promoter(PCSK1)	94.7633
PCSK1	R439	alpha	Promoter(PCSK1)	149.119
PCSK1	R439	alpha	Promoter(PCSK1)	109.586
PCSK1	R439	alpha	Promoter(PCSK1)	42.4547
PCSK1	R439	alpha	Promoter(PCSK1)	247.246
PCSK1	R439	alpha	Promoter(PCSK1)	87.2657
PCSK1	R439	alpha	Promoter(PCSK1)	45.6012
PCSK1	R439	alpha	Promoter(PCSK1)	42.4583
PCSK1	R439	alpha	Promoter(PCSK1)	63.6069
PCSK1	R439	alpha	Promoter(PCSK1)	119.96
PCSK1	R439	alpha	Promoter(PCSK1)	84.4553
PCSK1	R439	alpha	Promoter(PCSK1)	169.294
PCSK1	R439	alpha	Promoter(PCSK1)	40.1047
PCSK1	R439	alpha	Promoter(PCSK1)	130.996
PCSK1	R439	alpha	Promoter(PCSK1)	92.9775
PCSK1	R439	alpha	Promoter(PCSK1)	75.8009
PCSK1	R439	alpha	Promoter(PCSK1)	47.484
PCSK1	R439	alpha	Promoter(PCSK1)	127.135
PCSK1	R439	alpha	Promoter(PCSK1)	97.8596
PCSK1	R439	alpha	Promoter(PCSK1)	101.392
PCSK1	R439	alpha	Promoter(PCSK1)	67.9354
PCSK1	R439	alpha	Promoter(PCSK1)	109.348
PCSK1	R439	alpha	Promoter(PCSK1)	74.2906
PCSK1	R439	alpha	Promoter(PCSK1)	124.804
PCSK1	R439	alpha	Promoter(PCSK1)	65.6236
PCSK1	R439	alpha	Promoter(PCSK1)	48.1703
PCSK1	R439	alpha	Promoter(PCSK1)	83.9011
PCSK1	R439	alpha	Promoter(PCSK1)	82.2268
PCSK1	R439	alpha	Promoter(PCSK1)	80.7461
PCSK1	R439	alpha	Promoter(PCSK1)	106.157
PCSK1	R439	alpha	Promoter(PCSK1)	77.807
PCSK1	R439	alpha	Promoter(PCSK1)	49.806
PCSK1	R439	alpha	Promoter(PCSK1)	139.676
PCSK1	R439	alpha	Promoter(PCSK1)	98.4936
PCSK1	R439	alpha	Promoter(PCSK1)	77.1596
PCSK1	R439	alpha	Promoter(PCSK1)	65.828
PCSK1	R439	alpha	Promoter(PCSK1)	114.321
PCSK1	R439	alpha	Promoter(PCSK1)	54.2216
PCSK1	R439	alpha	5.3108E	275.841
PCSK1	R439	alpha	5.3108E	122.452
PCSK1	R439	alpha	5.3108E	102.094
PCSK1	R439	alpha	5.3108E	84.4104
PCSK1	R439	alpha	5.3108E	69.0393
PCSK1	R439	alpha	5.3108E	45.9433
PCSK1	R439	alpha	5.3108E	57.6607
PCSK1	R439	alpha	5.3108E	92.9288
PCSK1	R439	alpha	5.3108E	133.247
PCSK1	R439	alpha	5.3108E	69.9141
PCSK1	R439	alpha	5.3108E	236.435
PCSK1	R439	alpha	5.3108E	217.948
PCSK1	R439	alpha	5.3108E	52.6654
PCSK1	R439	alpha	5.3108E	120.038
PCSK1	R439	alpha	5.3108E	83.6881
PCSK1	R439	alpha	5.3108E	106.579
PCSK1	R439	alpha	5.3108E	177.62
PCSK1	R439	alpha	5.3108E	56.6309
PCSK1	R439	alpha	5.3108E	134.889
PCSK1	R439	alpha	5.3108E	40.5273
PCSK1	R439	alpha	5.3108E	59.0688
PCSK1	R439	alpha	5.3108E	139.599
PCSK1	R439	alpha	5.3108E	172.846
PCSK1	R439	alpha	5.3108E	97.2354
PCSK1	R439	alpha	5.3108E	127.502
PCSK1	R439	alpha	5.3108E	97.4132
PCSK1	R439	alpha	5.3108E	123.232
PCSK1	R439	alpha	5.3108E	54.2385
PCSK1	R439	alpha	5.3108E	94.4702
PCSK1	R439	alpha	5.3108E	79.6859
PCSK1	R439	alpha	5.3108E	56.4114
PCSK1	R439	alpha	5.3108E	61.4573
PCSK1	R439	alpha	5.3108E	58.6938
PCSK1	R439	alpha	5.3108E	51.5485
PCSK1	R439	alpha	5.3108E	72.9551
PCSK1	R439	alpha	5.3108E	153.938
PCSK1	R439	alpha	5.3108E	68.3644
PCSK1	R439	alpha	5.3108E	119.058
PCSK1	R439	alpha	5.3108E	128.711
PCSK1	R439	alpha	5.3108E	84.1001
PCSK1	R439	alpha	5.3108E	66.266
PCSK1	R439	alpha	5.3108E	177.254
PCSK1	R439	alpha	5.3108E	46.0505
PCSK1	R439	alpha	5.3108E	311.633
PCSK1	R439	alpha	5.3108E	103.639
PCSK1	R439	alpha	5.3108E	104.865
PCSK1	R439	alpha	5.3108E	146.39
PCSK1	R439	alpha	5.3108E	93.0347
PCSK1	R439	alpha	5.3108E	77.9431
PCSK1	R439	alpha	5.3108E	61.9571
PCSK1	R439	alpha	5.3108E	81.9219
PCSK1	R439	alpha	5.3108E	78.0177
PCSK1	R439	alpha	5.3108E	34.7545
PCSK1	R439	alpha	5.3108E	49.5528
PCSK1	R439	alpha	5.3108E	37.3223
PCSK1	R439	alpha	5.3108E	63.881
PCSK1	R439	alpha	5.3108E	112.59
PCSK1	R439	alpha	5.3108E	68.9365
PCSK1	R439	alpha	5.3108E	127.861
PCSK1	R439	alpha	5.3108E	87.9489
PCSK1	R439	alpha	5.3108E	108.286
PCSK1	R439	alpha	5.3108E	252.112
PCSK1	R439	alpha	5.3108E	113.308
PCSK1	R439	alpha	5.3108E	182.473
PCSK1	R439	alpha	5.3108E	93.2832
PCSK1	R439	alpha	5.3108E	159.703
PCSK1	R439	alpha	5.3108E	121.209
PCSK1	R439	alpha	5.3108E	64.8864
PCSK1	R439	alpha	5.3108E	81.0069
PCSK1	R439	alpha	5.3108E	96.917
PCSK1	R439	alpha	5.3108E	196.828
PCSK1	R439	alpha	5.3108E	42.861
PCSK1	R439	alpha	5.3108E	113.833
PCSK1	R439	alpha	5.3108E	68.3059
PCSK1	R439	alpha	5.3108E	116.402
PCSK1	R439	alpha	5.3108E	92.9872
PCSK1	R439	alpha	5.3108E	67.6251
PCSK1	R439	alpha	5.3108E	100.169
PCSK1	R439	alpha	5.3108E	144.634
PCSK1	R439	alpha	5.3108E	160.125
PCSK1	R439	alpha	5.3108E	55.5708
PCSK1	R439	alpha	5.3108E	146.41
PCSK1	R439	alpha	5.3108E	78.5661
PCSK1	R439	alpha	5.3108E	128.056
PCSK1	R439	alpha	5.3108E	126.418
PCSK1	R439	alpha	5.3108E	108.073
PCSK1	R439	alpha	5.3108E	42.5459
PCSK1	R439	alpha	5.3108E	46.2271
PCSK1	R439	alpha	5.3108E	74.1256
PCSK1	R439	alpha	5.3108E	98.818
PCSK1	R439	alpha	5.3108E	53.3592
PCSK1	R439	alpha	5.3108E	126.089
PCSK1	R439	alpha	5.3108E	94.3614
PCSK1	R439	alpha	5.3108E	180.27
PCSK1	R439	alpha	5.3108E	82.9462
PCSK1	R439	alpha	5.3108E	105.978
PCSK1	R439	alpha	5.3108E	115.986
PCSK1	R439	alpha	5.3108E	48.0782
PCSK1	R439	alpha	5.3108E	136.091
PCSK1	R439	alpha	5.3108E	130.736
PCSK1	R439	alpha	5.3108E	98.5146
PCSK1	R439	alpha	5.3108E	51.9188
PCSK1	R439	alpha	5.3108E	71.8799
PCSK1	R439	alpha	5.3108E	43.7982
PCSK1	R439	alpha	5.3108E	142.348
PCSK1	R439	alpha	5.3108E	166.444
PCSK1	R439	alpha	5.3108E	66.0076
PCSK1	R439	alpha	5.3108E	69.5244
PCSK1	R439	alpha	5.3108E	128.972
PCSK1	R439	alpha	5.3108E	124.026
PCSK1	R439	alpha	5.3108E	67.1608
PCSK1	R439	alpha	5.3108E	52.0108
PCSK1	R439	alpha	5.3108E	151.53
PCSK1	R439	alpha	5.3108E	73.3082
PCSK1	R439	alpha	5.3108E	75.9152
PCSK1	R439	alpha	5.3108E	35.2831
PCSK1	R439	alpha	5.3108E	43.5785
PCSK1	R439	alpha	5.3108E	114.741
PCSK1	R439	alpha	5.3108E	170.897
PCSK1	R439	alpha	5.3108E	77.5314
PCSK1	R439	alpha	5.3108E	126.361
PCSK1	R439	alpha	5.3108E	124.343
PCSK1	R439	alpha	5.3108E	131.904
PCSK1	R439	alpha	5.3120E	43.4084
PCSK1	R439	alpha	5.3120E	48.8832
PCSK1	R439	alpha	5.3120E	43.5765
PCSK1	R439	alpha	5.3120E	100.437
PCSK1	R439	alpha	5.3120E	51.6301
PCSK1	R439	alpha	5.3120E	63.3812
PCSK1	R439	alpha	5.3120E	40.4679
PCSK1	R439	alpha	5.3120E	58.8834
PCSK1	R439	alpha	5.3120E	40.2678
PCSK1	R439	alpha	5.3120E	45.0756
PCSK1	R439	alpha	5.3120E	76.4053
PCSK1	R439	alpha	5.3120E	46.6884
PCSK1	R439	alpha	5.3120E	75.3726
PCSK1	R439	alpha	5.3120E	45.4532
PCSK1	R439	alpha	5.3120E	84.0387
PCSK1	R439	alpha	5.3120E	222.889
PCSK1	R439	alpha	5.3120E	45.5611
PCSK1	R439	alpha	5.3120E	43.3628
PCSK1	R439	alpha	5.3120E	52.4525
PCSK1	R439	alpha	5.3120E	48.5515
PCSK1	R439	alpha	5.3120E	55.6256
PCSK1	R439	alpha	5.3120E	25.9406
PCSK1	R439	alpha	5.3120E	48.7246
PCSK1	R439	alpha	5.3120E	48.7296
PCSK1	R439	alpha	5.3120E	69.1997
PCSK1	R439	alpha	5.3120E	52.1171
PCSK1	R439	alpha	5.3120E	55.6576
PCSK1	R439	alpha	5.3120E	29.6852
PCSK1	R439	alpha	5.3120E	40.2643
PCSK1	R439	alpha	5.3120E	47.0577
PCSK1	R439	alpha	5.3120E	32.1096
PCSK1	R439	alpha	5.3120E	31.3874
PCSK1	R439	alpha	5.3120E	54.5986
PCSK1	R439	alpha	5.3120E	50.4375
PCSK1	R439	alpha	5.3120E	38.6038
PCSK1	R439	alpha	5.3120E	44.8944
PCSK1	R439	alpha	5.3120E	65.0552
PCSK1	R439	alpha	5.3120E	30.4634
PCSK1	R439	alpha	5.3120E	203.389
PCSK1	R439	alpha	5.3120E	77.7033
PCSK1	R439	alpha	5.3120E	63.4726
PCSK1	R439	alpha	5.3120E	48.3316
PCSK1	R439	alpha	5.3120E	118.013
PCSK1	R439	alpha	5.3120E	48.3859
PCSK1	R439	alpha	5.3120E	59.5204
PCSK1	R439	alpha	5.3120E	66.2836
PCSK1	R439	alpha	5.3120E	42.0062
PCSK1	R439	alpha	5.3120E	72.8237
PCSK1	R439	alpha	5.3120E	65.6709
PCSK1	R439	alpha	5.3120E	52.6069
PCSK1	R439	alpha	5.3120E	39.7921
PCSK1	R439	alpha	5.3120E	41.8572
PCSK1	R439	alpha	5.3120E	34.2465
PCSK1	R439	alpha	5.3120E	63.7195
PCSK1	R439	alpha	5.3120E	44.738
PCSK1	R439	alpha	5.3120E	96.7451
PCSK1	R439	alpha	5.3120E	68.9374
PCSK1	R439	alpha	5.3120E	42.4992
PCSK1	R439	alpha	5.3120E	34.7138
PCSK1	R439	alpha	5.3120E	35.0054
PCSK1	R439	alpha	5.3120E	50.646
PCSK1	R439	alpha	5.3120E	42.6288
PCSK1	R439	alpha	5.3120E	30.4573
PCSK1	R439	alpha	5.3120E	44.3811
PCSK1	R439	alpha	5.3120E	81.3481
PCSK1	R439	alpha	5.3120E	55.1372
PCSK1	R439	alpha	5.3120E	48.7843
PCSK1	R439	alpha	5.3120E	61.5889
PCSK1	R439	alpha	5.3120E	56.5207
PCSK1	R439	alpha	5.3120E	38.6829
PCSK1	R439	alpha	5.3120E	26.4214
PCSK1	R439	alpha	5.3120E	58.3496
PCSK1	R439	alpha	5.3120E	53.7578
PCSK1	R439	alpha	5.3120E	43.8322
PCSK1	R439	alpha	5.3120E	33.9013
PCSK1	R439	alpha	5.3120E	36.704
PCSK1	R439	alpha	5.3120E	59.7576
PCSK1	R439	alpha	5.3120E	32.5581
PCSK1	R439	alpha	5.3120E	58.1943
PCSK1	R439	alpha	5.3120E	172.09
PCSK1	R439	alpha	5.3120E	35.4937
PCSK1	R439	alpha	5.3120E	102.815
PCSK1	R439	alpha	5.3120E	50.385
PCSK1	R439	alpha	5.3120E	56.1785
PCSK1	R439	alpha	5.3120E	53.975
PCSK1	R439	alpha	5.3120E	50.5018
PCSK1	R439	alpha	5.3120E	34.1697
PCSK1	R439	alpha	5.3120E	54.0551
PCSK1	R439	alpha	5.3120E	91.6989
PCSK1	R439	alpha	5.3120E	73.2934
PCSK1	R439	alpha	5.3120E	84.7735
PCSK1	R439	alpha	5.3120E	51.2802
PCSK1	R439	alpha	5.3120E	61.8419
PCSK1	R439	alpha	5.3120E	50.4697
PCSK1	R439	alpha	5.3120E	76.5345
PCSK1	R439	alpha	5.3120E	64.9062
PCSK1	R439	alpha	5.3120E	52.4058
PCSK1	R439	alpha	5.3120E	38.8601
PCSK1	R439	alpha	5.3120E	59.7071
PCSK1	R439	alpha	5.3120E	63.8835
PCSK1	R439	alpha	5.3120E	45.1431
PCSK1	R439	alpha	5.3120E	77.0508
PCSK1	R439	alpha	5.3120E	56.3598
PCSK1	R439	alpha	5.3120E	46.5068
PCSK1	R439	alpha	5.3120E	27.7547
PCSK1	R439	alpha	5.3120E	47.765
PCSK1	R439	alpha	5.3120E	61.2804
PCSK1	R439	alpha	Neg	139.688
PCSK1	R439	alpha	Neg	45.0823
PCSK1	R439	alpha	Neg	37.5851
PCSK1	R439	alpha	Neg	40.1946
PCSK1	R439	alpha	Neg	51.9387
PCSK1	R439	alpha	Neg	132.308
PCSK1	R439	alpha	Neg	49.9482
PCSK1	R439	alpha	Neg	53.5119
PCSK1	R439	alpha	Neg	52.3851
PCSK1	R439	alpha	Neg	63.1704
PCSK1	R439	alpha	Neg	45.8437
PCSK1	R439	alpha	Neg	58.4102
PCSK1	R439	alpha	Neg	42.5303
PCSK1	R439	alpha	Neg	32.6868
PCSK1	R439	alpha	Neg	65.5685
PCSK1	R439	alpha	Neg	70.9201
PCSK1	R439	alpha	Neg	35.2179
PCSK1	R439	alpha	Neg	67.2619
PCSK1	R439	alpha	Neg	54.9574
PCSK1	R439	alpha	Neg	64.1448
PCSK1	R439	alpha	Neg	42.5101
PCSK1	R439	alpha	Neg	104.394
PCSK1	R439	alpha	Neg	67.5717
PCSK1	R439	alpha	Neg	65.7817
PCSK1	R439	alpha	Neg	55.0251
PCSK1	R439	alpha	Neg	125.153
PCSK1	R439	alpha	Neg	36.2332
PCSK1	R439	alpha	Neg	34.1514
PCSK1	R439	alpha	Neg	49.4915
PCSK1	R439	alpha	Neg	42.9147
PCSK1	R439	alpha	Neg	53.9037
PCSK1	R439	alpha	Neg	37.7414
PCSK1	R439	alpha	Neg	98.697
PCSK1	R439	alpha	Neg	36.7042
PCSK1	R439	alpha	Neg	46.1689
PCSK1	R439	alpha	Neg	44.9932
PCSK1	R439	alpha	Neg	57.7004
PCSK1	R439	alpha	Neg	50.6635
PCSK1	R439	alpha	Neg	32.3303
PCSK1	R439	alpha	Neg	62.8853
PCSK1	R439	alpha	Neg	50.7864
PCSK1	R439	alpha	Neg	96.4704
PCSK1	R439	alpha	Neg	51.1059
PCSK1	R439	alpha	Neg	58.2566
PCSK1	R439	alpha	Neg	52.5019
PCSK1	R439	alpha	Neg	52.4918
PCSK1	R439	alpha	Neg	65.4484
PCSK1	R439	alpha	Neg	52.0654
PCSK1	R439	alpha	Neg	83.5962
PCSK1	R439	alpha	Neg	34.0416
PCSK1	R439	alpha	Neg	55.0972
PCSK1	R439	alpha	Neg	60.9366
PCSK1	R439	alpha	Neg	43.3694
PCSK1	R439	alpha	Neg	47.0537
PCSK1	R439	alpha	Neg	41.7526
PCSK1	R439	alpha	Neg	52.4638
PCSK1	R439	alpha	Neg	74.0624
PCSK1	R439	alpha	Neg	95.3781
PCSK1	R439	alpha	Neg	47.1166
PCSK1	R439	alpha	Neg	127.395
PCSK1	R439	alpha	Neg	57.9486
PCSK1	R439	alpha	Neg	45.782
PCSK1	R439	alpha	Neg	71.8004
PCSK1	R439	alpha	Neg	63.2015
PCSK1	R439	alpha	Neg	62.5289
PCSK1	R439	alpha	Neg	57.6
PCSK1	R439	alpha	Neg	53.5058
PCSK1	R439	alpha	Neg	59.1601
PCSK1	R439	alpha	Neg	40.6632
PCSK1	R439	alpha	Neg	73.1678
PCSK1	R439	alpha	Neg	65.3914
PCSK1	R439	alpha	Neg	38.5203
PCSK1	R439	alpha	Neg	61.8687
PCSK1	R439	alpha	Neg	42.0828
PCSK1	R439	alpha	Neg	40.1089
PCSK1	R439	alpha	Neg	54.8425
PCSK1	R439	alpha	Neg	143.786
PCSK1	R439	alpha	Neg	73.294
PCSK1	R439	alpha	Neg	70.0373
PCSK1	R439	alpha	Neg	75.6689
PCSK1	R439	alpha	Neg	116.621
PCSK1	R439	alpha	Neg	37.2849
PCSK1	R439	alpha	Neg	58.0125
PCSK1	R439	alpha	Neg	58.9392
PCSK1	R439	alpha	Neg	50.1832
PCSK1	R439	alpha	Neg	29.2093
PCSK1	R439	alpha	Neg	47.8338
PCSK1	R439	alpha	Neg	53.9463
PCSK1	R439	alpha	Neg	81.2712
PCSK1	R439	alpha	Neg	53.7491
PCSK1	R439	alpha	Neg	57.1662
PCSK1	R439	alpha	Neg	39.1136
PCSK1	R439	alpha	Neg	87.8868
PCSK1	R439	alpha	Neg	26.5617
PCSK1	R439	alpha	Neg	110.603
PCSK1	R439	alpha	Neg	74.746
PCSK1	R439	alpha	Neg	53.2426
PCSK1	R439	alpha	Neg	58.5545
PCSK1	R439	alpha	Neg	49.5674
PCSK1	R439	alpha	Neg	43.369
PCSK1	R439	alpha	Neg	55.5357
PCSK1	R439	alpha	Neg	49.4272
PCSK1	R439	alpha	Neg	41.702
PCSK1	R439	alpha	Neg	262.926
PCSK1	R439	alpha	Neg	56.8611
PCSK1	R439	alpha	Neg	53.5949
PCSK1	R439	alpha	Neg	63.5818
PCSK1	R439	alpha	Neg	46.8973
PCSK1	R439	alpha	Neg	58.976
PCSK1	R439	alpha	Neg	63.0204
PCSK1	R439	alpha	Neg	51.1549
PCSK1	R439	beta	no guide	151.044
PCSK1	R439	beta	no guide	173.335
PCSK1	R439	beta	no guide	114.597
PCSK1	R439	beta	no guide	167
PCSK1	R439	beta	no guide	176.394
PCSK1	R439	beta	no guide	152.367
PCSK1	R439	beta	no guide	151.248
PCSK1	R439	beta	no guide	76.3065
PCSK1	R439	beta	no guide	148.296
PCSK1	R439	beta	no guide	128.072
PCSK1	R439	beta	no guide	107.513
PCSK1	R439	beta	no guide	184.607
PCSK1	R439	beta	no guide	129.871
PCSK1	R439	beta	no guide	122.802
PCSK1	R439	beta	no guide	117.524
PCSK1	R439	beta	no guide	86.5727
PCSK1	R439	beta	no guide	121.615
PCSK1	R439	beta	no guide	108.951
PCSK1	R439	beta	no guide	167.183
PCSK1	R439	beta	no guide	145.356
PCSK1	R439	beta	no guide	152.065
PCSK1	R439	beta	no guide	113.896
PCSK1	R439	beta	no guide	94.8753
PCSK1	R439	beta	no guide	82.1434
PCSK1	R439	beta	no guide	67.268
PCSK1	R439	beta	no guide	63.8794
PCSK1	R439	beta	no guide	82.9086
PCSK1	R439	beta	no guide	72.9628
PCSK1	R439	beta	no guide	88.1138
PCSK1	R439	beta	no guide	174.726
PCSK1	R439	beta	no guide	120.861
PCSK1	R439	beta	no guide	180.446
PCSK1	R439	beta	no guide	78.0999
PCSK1	R439	beta	no guide	120.649
PCSK1	R439	beta	no guide	101.262
PCSK1	R439	beta	no guide	130.501
PCSK1	R439	beta	no guide	65.3431
PCSK1	R439	beta	no guide	192.805
PCSK1	R439	beta	no guide	29.7108
PCSK1	R439	beta	no guide	45.2294
PCSK1	R439	beta	no guide	61.7285
PCSK1	R439	beta	no guide	19.8435
PCSK1	R439	beta	no guide	69.9273
PCSK1	R439	beta	no guide	50.2033
PCSK1	R439	beta	no guide	42.5254
PCSK1	R439	beta	no guide	34.296
PCSK1	R439	beta	no guide	99.9143
PCSK1	R439	beta	no guide	174.773
PCSK1	R439	beta	no guide	121.921
PCSK1	R439	beta	no guide	92.2406
PCSK1	R439	beta	no guide	95.3091
PCSK1	R439	beta	no guide	102.737
PCSK1	R439	beta	no guide	74.6587
PCSK1	R439	beta	no guide	139.888
PCSK1	R439	beta	no guide	76.0103
PCSK1	R439	beta	no guide	136.126
PCSK1	R439	beta	no guide	158.414
PCSK1	R439	beta	no guide	160.529
PCSK1	R439	beta	no guide	79.3141
PCSK1	R439	beta	no guide	193.112
PCSK1	R439	beta	no guide	69.4572
PCSK1	R439	beta	no guide	104.74
PCSK1	R439	beta	no guide	63.7298
PCSK1	R439	beta	no guide	199.132
PCSK1	R439	beta	no guide	133.089
PCSK1	R439	beta	no guide	98.6999
PCSK1	R439	beta	no guide	155.145
PCSK1	R439	beta	no guide	64.8621
PCSK1	R439	beta	no guide	134.598
PCSK1	R439	beta	no guide	135.676
PCSK1	R439	beta	no guide	76.5452
PCSK1	R439	beta	no guide	135.81
PCSK1	R439	beta	no guide	88.3915
PCSK1	R439	beta	no guide	182.6
PCSK1	R439	beta	no guide	106.839
PCSK1	R439	beta	no guide	185.479
PCSK1	R439	beta	no guide	124.773
PCSK1	R439	beta	no guide	84.6709
PCSK1	R439	beta	no guide	109.04
PCSK1	R439	beta	no guide	185.415
PCSK1	R439	beta	no guide	142.411
PCSK1	R439	beta	no guide	252.592
PCSK1	R439	beta	no guide	188.018
PCSK1	R439	beta	no guide	124.182
PCSK1	R439	beta	no guide	161.545
PCSK1	R439	beta	no guide	183.96
PCSK1	R439	beta	no guide	199.273
PCSK1	R439	beta	no guide	117.134
PCSK1	R439	beta	no guide	73.8316
PCSK1	R439	beta	no guide	110.941
PCSK1	R439	beta	no guide	200.082
PCSK1	R439	beta	no guide	81.414
PCSK1	R439	beta	no guide	84.1378
PCSK1	R439	beta	no guide	83.9885
PCSK1	R439	beta	no guide	134.323
PCSK1	R439	beta	no guide	118.837
PCSK1	R439	beta	no guide	78.8305
PCSK1	R439	beta	no guide	210.444
PCSK1	R439	beta	no guide	105.974
PCSK1	R439	beta	no guide	98.2798
PCSK1	R439	beta	no guide	197.769
PCSK1	R439	beta	no guide	120.758
PCSK1	R439	beta	no guide	207.487
PCSK1	R439	beta	no guide	146.664
PCSK1	R439	beta	no guide	64.0573
PCSK1	R439	beta	no guide	183.545
PCSK1	R439	beta	no guide	143.655
PCSK1	R439	beta	no guide	61.5129
PCSK1	R439	beta	no guide	117.228
PCSK1	R439	beta	no guide	95.7511
PCSK1	R439	beta	no guide	43.8996
PCSK1	R439	beta	no guide	139.123
PCSK1	R439	beta	no guide	116.253
PCSK1	R439	beta	no guide	186.553
PCSK1	R439	beta	no guide	168.627
PCSK1	R439	beta	no guide	223.638
PCSK1	R439	beta	no guide	112.555
PCSK1	R439	beta	no guide	147.617
PCSK1	R439	beta	no guide	74.2113
PCSK1	R439	beta	no guide	179.589
PCSK1	R439	beta	no guide	80.158
PCSK1	R439	beta	no guide	157.186
PCSK1	R439	beta	no guide	177.983
PCSK1	R439	beta	no guide	108.445
PCSK1	R439	beta	no guide	170.468
PCSK1	R439	beta	no guide	265.089
PCSK1	R439	beta	no guide	145.894
PCSK1	R439	beta	no guide	117.291
PCSK1	R439	beta	no guide	98.5455
PCSK1	R439	beta	no guide	154.087
PCSK1	R439	beta	no guide	169.852
PCSK1	R439	beta	no guide	150.148
PCSK1	R439	beta	no guide	115.754
PCSK1	R439	beta	no guide	121.13
PCSK1	R439	beta	no guide	173.397
PCSK1	R439	beta	no guide	164.348
PCSK1	R439	beta	no guide	101.646
PCSK1	R439	beta	no guide	139.062
PCSK1	R439	beta	no guide	72.9908
PCSK1	R439	beta	no guide	178.988
PCSK1	R439	beta	no guide	129.013
PCSK1	R439	beta	no guide	108.289
PCSK1	R439	beta	no guide	187.417
PCSK1	R439	beta	no guide	74.0997
PCSK1	R439	beta	no guide	172.812
PCSK1	R439	beta	no guide	106.838
PCSK1	R439	beta	no guide	97.365
PCSK1	R439	beta	no guide	141.329
PCSK1	R439	beta	no guide	132.55
PCSK1	R439	beta	no guide	96.7176
PCSK1	R439	beta	no guide	198.308
PCSK1	R439	beta	no guide	141.67
PCSK1	R439	beta	no guide	71.2635
PCSK1	R439	beta	no guide	90.1138
PCSK1	R439	beta	no guide	87.2982
PCSK1	R439	beta	no guide	82.8741
PCSK1	R439	beta	no guide	149.201
PCSK1	R439	beta	no guide	143.153
PCSK1	R439	beta	no guide	229.454
PCSK1	R439	beta	no guide	68.7109
PCSK1	R439	beta	no guide	189.548
PCSK1	R439	beta	no guide	95.0948
PCSK1	R439	beta	no guide	47.8111
PCSK1	R439	beta	no guide	120.153
PCSK1	R439	beta	no guide	114.106
PCSK1	R439	beta	no guide	246.826
PCSK1	R439	beta	no guide	148.754
PCSK1	R439	beta	no guide	78.2266
PCSK1	R439	beta	no guide	125.637
PCSK1	R439	beta	no guide	183.523
PCSK1	R439	beta	no guide	116.992
PCSK1	R439	beta	no guide	107.37
PCSK1	R439	beta	no guide	166.716
PCSK1	R439	beta	no guide	125.339
PCSK1	R439	beta	no guide	93.0918
PCSK1	R439	beta	no guide	65.1391
PCSK1	R439	beta	no guide	145.389
PCSK1	R439	beta	no guide	138.054
PCSK1	R439	beta	no guide	102.711
PCSK1	R439	beta	no guide	107.038
PCSK1	R439	beta	no guide	111.549
PCSK1	R439	beta	no guide	98.6152
PCSK1	R439	beta	no guide	117.78
PCSK1	R439	beta	no guide	137.46
PCSK1	R439	beta	no guide	200.564
PCSK1	R439	beta	no guide	141.895
PCSK1	R439	beta	no guide	72.2899
PCSK1	R439	beta	no guide	85.5611
PCSK1	R439	beta	no guide	188.319
PCSK1	R439	beta	no guide	101.546
PCSK1	R439	beta	no guide	113.264
PCSK1	R439	beta	no guide	173.362
PCSK1	R439	beta	no guide	111.676
PCSK1	R439	beta	no guide	74.4567
PCSK1	R439	beta	no guide	138.377
PCSK1	R439	beta	no guide	168.105
PCSK1	R439	beta	no guide	97.6948
PCSK1	R439	beta	no guide	73.9581
PCSK1	R439	beta	no guide	161.049
PCSK1	R439	beta	no guide	154.245
PCSK1	R439	beta	no guide	142.079
PCSK1	R439	beta	no guide	205.025
PCSK1	R439	beta	no guide	117.618
PCSK1	R439	beta	no guide	168.888
PCSK1	R439	beta	no guide	126.844
PCSK1	R439	beta	no guide	76.044
PCSK1	R439	beta	no guide	125.269
PCSK1	R439	beta	no guide	149.818
PCSK1	R439	beta	no guide	132.024
PCSK1	R439	beta	no guide	44.799
PCSK1	R439	beta	no guide	151.844
PCSK1	R439	beta	no guide	133.349
PCSK1	R439	beta	no guide	139.094
PCSK1	R439	beta	no guide	166.214
PCSK1	R439	beta	no guide	131.53
PCSK1	R439	beta	no guide	147.562
PCSK1	R439	beta	no guide	71.8172
PCSK1	R439	beta	no guide	140.897
PCSK1	R439	beta	no guide	123.939
PCSK1	R439	beta	no guide	92.2926
PCSK1	R439	beta	no guide	97.722
PCSK1	R439	beta	no guide	114.557
PCSK1	R439	beta	no guide	107.653
PCSK1	R439	beta	no guide	76.239
PCSK1	R439	beta	no guide	103.227
PCSK1	R439	beta	no guide	72.7552
PCSK1	R439	beta	no guide	166.812
PCSK1	R439	beta	no guide	149.57
PCSK1	R439	beta	no guide	141.353
PCSK1	R439	beta	no guide	148.787
PCSK1	R439	beta	no guide	108.419
PCSK1	R439	beta	no guide	135.602
PCSK1	R439	beta	no guide	145.779
PCSK1	R439	beta	no guide	124.872
PCSK1	R439	beta	no guide	113.404
PCSK1	R439	beta	no guide	138.299
PCSK1	R439	beta	no guide	108.966
PCSK1	R439	beta	no guide	270.932
PCSK1	R439	beta	no guide	126.411
PCSK1	R439	beta	no guide	168.38
PCSK1	R439	beta	no guide	128.489
PCSK1	R439	beta	no guide	161.716
PCSK1	R439	beta	no guide	94.4136
PCSK1	R439	beta	no guide	86.215
PCSK1	R439	beta	no guide	106.661
PCSK1	R439	beta	no guide	100.991
PCSK1	R439	beta	no guide	64.8039
PCSK1	R439	beta	no guide	161.156
PCSK1	R439	beta	no guide	171.548
PCSK1	R439	beta	no guide	87.5629
PCSK1	R439	beta	no guide	129.102
PCSK1	R439	beta	no guide	103.646
PCSK1	R439	beta	no guide	163.069
PCSK1	R439	beta	no guide	123.156
PCSK1	R439	beta	no guide	211.259
PCSK1	R439	beta	no guide	109.846
PCSK1	R439	beta	no guide	87.9093
PCSK1	R439	beta	no guide	162.909
PCSK1	R439	beta	no guide	157.14
PCSK1	R439	beta	no guide	99.8327
PCSK1	R439	beta	no guide	146.69
PCSK1	R439	beta	no guide	86.7124
PCSK1	R439	beta	no guide	63.4691
PCSK1	R439	beta	no guide	92.7412
PCSK1	R439	beta	no guide	123.444
PCSK1	R439	beta	no guide	97.3828
PCSK1	R439	beta	no guide	214.855
PCSK1	R439	beta	no guide	97.306
PCSK1	R439	beta	no guide	78.8127
PCSK1	R439	beta	no guide	236.546
PCSK1	R439	beta	no guide	126.662
PCSK1	R439	beta	no guide	91.2189
PCSK1	R439	beta	no guide	214.107
PCSK1	R439	beta	no guide	199.35
PCSK1	R439	beta	no guide	164.19
PCSK1	R439	beta	no guide	141.061
PCSK1	R439	beta	no guide	125.77
PCSK1	R439	beta	no guide	123.509
PCSK1	R439	beta	no guide	112.347
PCSK1	R439	beta	no guide	185.757
PCSK1	R439	beta	no guide	111.534
PCSK1	R439	beta	no guide	100.175
PCSK1	R439	beta	no guide	183.534
PCSK1	R439	beta	no guide	104.182
PCSK1	R439	beta	no guide	166.973
PCSK1	R439	beta	no guide	126.612
PCSK1	R439	beta	no guide	133.979
PCSK1	R439	beta	no guide	119.569
PCSK1	R439	beta	no guide	124.906
PCSK1	R439	beta	no guide	159.497
PCSK1	R439	beta	no guide	170.878
PCSK1	R439	beta	no guide	158.421
PCSK1	R439	beta	no guide	137.729
PCSK1	R439	beta	no guide	105.691
PCSK1	R439	beta	no guide	139.809
PCSK1	R439	beta	no guide	202.976
PCSK1	R439	beta	no guide	74.001
PCSK1	R439	beta	no guide	192.972
PCSK1	R439	beta	no guide	151.271
PCSK1	R439	beta	no guide	150.84
PCSK1	R439	beta	no guide	191.129
PCSK1	R439	beta	no guide	158.126
PCSK1	R439	beta	no guide	191.316
PCSK1	R439	beta	no guide	140.52
PCSK1	R439	beta	no guide	142.555
PCSK1	R439	beta	no guide	213.025
PCSK1	R439	beta	no guide	137.713
PCSK1	R439	beta	no guide	103.578
PCSK1	R439	beta	no guide	122.444
PCSK1	R439	beta	no guide	114.386
PCSK1	R439	beta	no guide	149.59
PCSK1	R439	beta	no guide	115.482
PCSK1	R439	beta	no guide	125.268
PCSK1	R439	beta	no guide	165.828
PCSK1	R439	beta	no guide	109.685
PCSK1	R439	beta	no guide	153.578
PCSK1	R439	beta	no guide	85.053
PCSK1	R439	beta	no guide	203.841
PCSK1	R439	beta	no guide	144.581
PCSK1	R439	beta	no guide	89.0013
PCSK1	R439	beta	no guide	128.508
PCSK1	R439	beta	no guide	79.7189
PCSK1	R439	beta	no guide	60.8336
PCSK1	R439	beta	Promoter(PCSK1)	172.172
PCSK1	R439	beta	Promoter(PCSK1)	97.7181
PCSK1	R439	beta	Promoter(PCSK1)	168.619
PCSK1	R439	beta	Promoter(PCSK1)	211.173
PCSK1	R439	beta	Promoter(PCSK1)	147.969
PCSK1	R439	beta	Promoter(PCSK1)	192.536
PCSK1	R439	beta	Promoter(PCSK1)	196.846
PCSK1	R439	beta	Promoter(PCSK1)	180.492
PCSK1	R439	beta	Promoter(PCSK1)	129.635
PCSK1	R439	beta	Promoter(PCSK1)	149.6
PCSK1	R439	beta	Promoter(PCSK1)	186.45
PCSK1	R439	beta	Promoter(PCSK1)	132.522
PCSK1	R439	beta	Promoter(PCSK1)	167.559
PCSK1	R439	beta	Promoter(PCSK1)	172.445
PCSK1	R439	beta	Promoter(PCSK1)	152.721
PCSK1	R439	beta	Promoter(PCSK1)	127.228
PCSK1	R439	beta	Promoter(PCSK1)	238.602
PCSK1	R439	beta	Promoter(PCSK1)	216.428
PCSK1	R439	beta	Promoter(PCSK1)	103.679
PCSK1	R439	beta	Promoter(PCSK1)	142.492
PCSK1	R439	beta	Promoter(PCSK1)	145.159
PCSK1	R439	beta	Promoter(PCSK1)	142.99
PCSK1	R439	beta	Promoter(PCSK1)	106.328
PCSK1	R439	beta	Promoter(PCSK1)	161.334
PCSK1	R439	beta	Promoter(PCSK1)	83.6581
PCSK1	R439	beta	Promoter(PCSK1)	134.83
PCSK1	R439	beta	Promoter(PCSK1)	95.606
PCSK1	R439	beta	Promoter(PCSK1)	130.006
PCSK1	R439	beta	Promoter(PCSK1)	148.607
PCSK1	R439	beta	Promoter(PCSK1)	102.87
PCSK1	R439	beta	Promoter(PCSK1)	140.898
PCSK1	R439	beta	Promoter(PCSK1)	136.935
PCSK1	R439	beta	Promoter(PCSK1)	167.701
PCSK1	R439	beta	Promoter(PCSK1)	230.966
PCSK1	R439	beta	Promoter(PCSK1)	186.348
PCSK1	R439	beta	Promoter(PCSK1)	143.829
PCSK1	R439	beta	Promoter(PCSK1)	244.119
PCSK1	R439	beta	Promoter(PCSK1)	112.188
PCSK1	R439	beta	Promoter(PCSK1)	199.111
PCSK1	R439	beta	Promoter(PCSK1)	152.43
PCSK1	R439	beta	Promoter(PCSK1)	191.019
PCSK1	R439	beta	Promoter(PCSK1)	190.211
PCSK1	R439	beta	Promoter(PCSK1)	128.784
PCSK1	R439	beta	Promoter(PCSK1)	117.269
PCSK1	R439	beta	Promoter(PCSK1)	210.858
PCSK1	R439	beta	Promoter(PCSK1)	267.813
PCSK1	R439	beta	Promoter(PCSK1)	122.293
PCSK1	R439	beta	Promoter(PCSK1)	186.698
PCSK1	R439	beta	Promoter(PCSK1)	195.868
PCSK1	R439	beta	Promoter(PCSK1)	187.196
PCSK1	R439	beta	Promoter(PCSK1)	235.665
PCSK1	R439	beta	Promoter(PCSK1)	122.989
PCSK1	R439	beta	Promoter(PCSK1)	90.0278
PCSK1	R439	beta	Promoter(PCSK1)	126.811
PCSK1	R439	beta	Promoter(PCSK1)	133.531
PCSK1	R439	beta	Promoter(PCSK1)	263.344
PCSK1	R439	beta	Promoter(PCSK1)	137.729
PCSK1	R439	beta	Promoter(PCSK1)	123.445
PCSK1	R439	beta	Promoter(PCSK1)	120.131
PCSK1	R439	beta	Promoter(PCSK1)	135.969
PCSK1	R439	beta	Promoter(PCSK1)	138.607
PCSK1	R439	beta	Promoter(PCSK1)	167.486
PCSK1	R439	beta	Promoter(PCSK1)	140.345
PCSK1	R439	beta	Promoter(PCSK1)	441.411
PCSK1	R439	beta	Promoter(PCSK1)	131.175
PCSK1	R439	beta	Promoter(PCSK1)	227.28
PCSK1	R439	beta	Promoter(PCSK1)	181.708
PCSK1	R439	beta	Promoter(PCSK1)	134.955
PCSK1	R439	beta	Promoter(PCSK1)	195.27
PCSK1	R439	beta	Promoter(PCSK1)	119.199
PCSK1	R439	beta	Promoter(PCSK1)	253.796
PCSK1	R439	beta	Promoter(PCSK1)	181.404
PCSK1	R439	beta	Promoter(PCSK1)	311.587
PCSK1	R439	beta	Promoter(PCSK1)	96.3872
PCSK1	R439	beta	Promoter(PCSK1)	169.576
PCSK1	R439	beta	Promoter(PCSK1)	111.814
PCSK1	R439	beta	Promoter(PCSK1)	171.331
PCSK1	R439	beta	Promoter(PCSK1)	78.1042
PCSK1	R439	beta	Promoter(PCSK1)	206.396
PCSK1	R439	beta	Promoter(PCSK1)	164.472
PCSK1	R439	beta	Promoter(PCSK1)	169.751
PCSK1	R439	beta	Promoter(PCSK1)	114.934
PCSK1	R439	beta	Promoter(PCSK1)	135.31
PCSK1	R439	beta	Promoter(PCSK1)	162.906
PCSK1	R439	beta	Promoter(PCSK1)	193.649
PCSK1	R439	beta	Promoter(PCSK1)	74.465
PCSK1	R439	beta	Promoter(PCSK1)	130.977
PCSK1	R439	beta	Promoter(PCSK1)	182.657
PCSK1	R439	beta	Promoter(PCSK1)	138.738
PCSK1	R439	beta	Promoter(PCSK1)	353.268
PCSK1	R439	beta	Promoter(PCSK1)	154.503
PCSK1	R439	beta	Promoter(PCSK1)	258.343
PCSK1	R439	beta	Promoter(PCSK1)	170.056
PCSK1	R439	beta	Promoter(PCSK1)	192.291
PCSK1	R439	beta	Promoter(PCSK1)	160.732
PCSK1	R439	beta	Promoter(PCSK1)	142.344
PCSK1	R439	beta	Promoter(PCSK1)	154.916
PCSK1	R439	beta	Promoter(PCSK1)	170.769
PCSK1	R439	beta	Promoter(PCSK1)	160.338
PCSK1	R439	beta	Promoter(PCSK1)	214.238
PCSK1	R439	beta	Promoter(PCSK1)	139.313
PCSK1	R439	beta	Promoter(PCSK1)	95.616
PCSK1	R439	beta	Promoter(PCSK1)	168.287
PCSK1	R439	beta	Promoter(PCSK1)	118.141
PCSK1	R439	beta	Promoter(PCSK1)	131.445
PCSK1	R439	beta	Promoter(PCSK1)	181.247
PCSK1	R439	beta	Promoter(PCSK1)	104.242
PCSK1	R439	beta	Promoter(PCSK1)	178.294
PCSK1	R439	beta	Promoter(PCSK1)	161.235
PCSK1	R439	beta	Promoter(PCSK1)	114.476
PCSK1	R439	beta	Promoter(PCSK1)	183.723
PCSK1	R439	beta	Promoter(PCSK1)	240.399
PCSK1	R439	beta	Promoter(PCSK1)	112.182
PCSK1	R439	beta	Promoter(PCSK1)	107.461
PCSK1	R439	beta	Promoter(PCSK1)	178.216
PCSK1	R439	beta	Promoter(PCSK1)	164.739
PCSK1	R439	beta	Promoter(PCSK1)	140.553
PCSK1	R439	beta	Promoter(PCSK1)	149.494
PCSK1	R439	beta	Promoter(PCSK1)	215.815
PCSK1	R439	beta	Promoter(PCSK1)	145.193
PCSK1	R439	beta	Promoter(PCSK1)	205.063
PCSK1	R439	beta	Promoter(PCSK1)	102.715
PCSK1	R439	beta	Promoter(PCSK1)	217.243
PCSK1	R439	beta	Promoter(PCSK1)	155.689
PCSK1	R439	beta	Promoter(PCSK1)	175.753
PCSK1	R439	beta	Promoter(PCSK1)	175.06
PCSK1	R439	beta	Promoter(PCSK1)	97.0282
PCSK1	R439	beta	Promoter(PCSK1)	196.78
PCSK1	R439	beta	Promoter(PCSK1)	243.393
PCSK1	R439	beta	Promoter(PCSK1)	172.354
PCSK1	R439	beta	Promoter(PCSK1)	217.049
PCSK1	R439	beta	Promoter(PCSK1)	218.871
PCSK1	R439	beta	Promoter(PCSK1)	122.168
PCSK1	R439	beta	Promoter(PCSK1)	180.767
PCSK1	R439	beta	Promoter(PCSK1)	98.8463
PCSK1	R439	beta	Promoter(PCSK1)	237.597
PCSK1	R439	beta	Promoter(PCSK1)	292.815
PCSK1	R439	beta	Promoter(PCSK1)	175.018
PCSK1	R439	beta	Promoter(PCSK1)	183.129
PCSK1	R439	beta	Promoter(PCSK1)	192.744
PCSK1	R439	beta	Promoter(PCSK1)	198.661
PCSK1	R439	beta	Promoter(PCSK1)	159.243
PCSK1	R439	beta	Promoter(PCSK1)	186.527
PCSK1	R439	beta	Promoter(PCSK1)	113.55
PCSK1	R439	beta	Promoter(PCSK1)	134.324
PCSK1	R439	beta	Promoter(PCSK1)	199.761
PCSK1	R439	beta	Promoter(PCSK1)	194.631
PCSK1	R439	beta	Promoter(PCSK1)	243.405
PCSK1	R439	beta	Promoter(PCSK1)	168.394
PCSK1	R439	beta	Promoter(PCSK1)	145.658
PCSK1	R439	beta	Promoter(PCSK1)	217.04
PCSK1	R439	beta	Promoter(PCSK1)	158.765
PCSK1	R439	beta	Promoter(PCSK1)	184.649
PCSK1	R439	beta	Promoter(PCSK1)	213.354
PCSK1	R439	beta	Promoter(PCSK1)	93.2658
PCSK1	R439	beta	Promoter(PCSK1)	158.14
PCSK1	R439	beta	Promoter(PCSK1)	150.558
PCSK1	R439	beta	Promoter(PCSK1)	184.139
PCSK1	R439	beta	Promoter(PCSK1)	118.878
PCSK1	R439	beta	Promoter(PCSK1)	233.653
PCSK1	R439	beta	Promoter(PCSK1)	240.749
PCSK1	R439	beta	Promoter(PCSK1)	229.989
PCSK1	R439	beta	Promoter(PCSK1)	319.994
PCSK1	R439	beta	Promoter(PCSK1)	151.759
PCSK1	R439	beta	Promoter(PCSK1)	101.672
PCSK1	R439	beta	Promoter(PCSK1)	129.839
PCSK1	R439	beta	Promoter(PCSK1)	183.627
PCSK1	R439	beta	Promoter(PCSK1)	203.869
PCSK1	R439	beta	Promoter(PCSK1)	270.814
PCSK1	R439	beta	Promoter(PCSK1)	148.576
PCSK1	R439	beta	Promoter(PCSK1)	171.683
PCSK1	R439	beta	Promoter(PCSK1)	111.205
PCSK1	R439	beta	Promoter(PCSK1)	175.053
PCSK1	R439	beta	Promoter(PCSK1)	135.365
PCSK1	R439	beta	Promoter(PCSK1)	72.5423
PCSK1	R439	beta	Promoter(PCSK1)	137.646
PCSK1	R439	beta	Promoter(PCSK1)	226.196
PCSK1	R439	beta	Promoter(PCSK1)	155.634
PCSK1	R439	beta	Promoter(PCSK1)	190.41
PCSK1	R439	beta	Promoter(PCSK1)	88.3852
PCSK1	R439	beta	Promoter(PCSK1)	167.182
PCSK1	R439	beta	Promoter(PCSK1)	161.17
PCSK1	R439	beta	Promoter(PCSK1)	174.654
PCSK1	R439	beta	Promoter(PCSK1)	101.469
PCSK1	R439	beta	Promoter(PCSK1)	112.012
PCSK1	R439	beta	Promoter(PCSK1)	101.194
PCSK1	R439	beta	Promoter(PCSK1)	198.619
PCSK1	R439	beta	Promoter(PCSK1)	248.435
PCSK1	R439	beta	Promoter(PCSK1)	150.251
PCSK1	R439	beta	Promoter(PCSK1)	280.027
PCSK1	R439	beta	Promoter(PCSK1)	207.837
PCSK1	R439	beta	Promoter(PCSK1)	241.499
PCSK1	R439	beta	Promoter(PCSK1)	40.8485
PCSK1	R439	beta	Promoter(PCSK1)	45.452
PCSK1	R439	beta	Promoter(PCSK1)	75.2162
PCSK1	R439	beta	Promoter(PCSK1)	91.5045
PCSK1	R439	beta	Promoter(PCSK1)	67.0916
PCSK1	R439	beta	Promoter(PCSK1)	66.8036
PCSK1	R439	beta	Promoter(PCSK1)	95.1387
PCSK1	R439	beta	Promoter(PCSK1)	29.4295
PCSK1	R439	beta	Promoter(PCSK1)	76.9145
PCSK1	R439	beta	Promoter(PCSK1)	33.8584
PCSK1	R439	beta	Promoter(PCSK1)	116.188
PCSK1	R439	beta	Promoter(PCSK1)	53.4466
PCSK1	R439	beta	Promoter(PCSK1)	99.4203
PCSK1	R439	beta	Promoter(PCSK1)	113.629
PCSK1	R439	beta	Promoter(PCSK1)	175.673
PCSK1	R439	beta	Promoter(PCSK1)	232.838
PCSK1	R439	beta	Promoter(PCSK1)	208.336
PCSK1	R439	beta	Promoter(PCSK1)	177.663
PCSK1	R439	beta	Promoter(PCSK1)	116.943
PCSK1	R439	beta	Promoter(PCSK1)	162.441
PCSK1	R439	beta	Promoter(PCSK1)	115.566
PCSK1	R439	beta	Promoter(PCSK1)	135.365
PCSK1	R439	beta	Promoter(PCSK1)	144.675
PCSK1	R439	beta	Promoter(PCSK1)	198.821
PCSK1	R439	beta	Promoter(PCSK1)	162.517
PCSK1	R439	beta	Promoter(PCSK1)	142.303
PCSK1	R439	beta	Promoter(PCSK1)	188.345
PCSK1	R439	beta	Promoter(PCSK1)	170.893
PCSK1	R439	beta	Promoter(PCSK1)	137.01
PCSK1	R439	beta	Promoter(PCSK1)	198.277
PCSK1	R439	beta	Promoter(PCSK1)	224.171
PCSK1	R439	beta	Promoter(PCSK1)	165.736
PCSK1	R439	beta	Promoter(PCSK1)	151.219
PCSK1	R439	beta	Promoter(PCSK1)	206.164
PCSK1	R439	beta	Promoter(PCSK1)	206.29
PCSK1	R439	beta	Promoter(PCSK1)	205.068
PCSK1	R439	beta	Promoter(PCSK1)	156.887
PCSK1	R439	beta	Promoter(PCSK1)	273.831
PCSK1	R439	beta	Promoter(PCSK1)	334.276
PCSK1	R439	beta	Promoter(PCSK1)	154.688
PCSK1	R439	beta	Promoter(PCSK1)	173.925
PCSK1	R439	beta	Promoter(PCSK1)	158.96
PCSK1	R439	beta	Promoter(PCSK1)	236.177
PCSK1	R439	beta	Promoter(PCSK1)	223.034
PCSK1	R439	beta	Promoter(PCSK1)	278.507
PCSK1	R439	beta	Promoter(PCSK1)	121.98
PCSK1	R439	beta	Promoter(PCSK1)	143.528
PCSK1	R439	beta	Promoter(PCSK1)	151.245
PCSK1	R439	beta	Promoter(PCSK1)	511.009
PCSK1	R439	beta	Promoter(PCSK1)	199.545
PCSK1	R439	beta	Promoter(PCSK1)	162.392
PCSK1	R439	beta	Promoter(PCSK1)	135.871
PCSK1	R439	beta	Promoter(PCSK1)	140.596
PCSK1	R439	beta	Promoter(PCSK1)	121.593
PCSK1	R439	beta	Promoter(PCSK1)	182.588
PCSK1	R439	beta	Promoter(PCSK1)	215.349
PCSK1	R439	beta	Promoter(PCSK1)	196.869
PCSK1	R439	beta	Promoter(PCSK1)	260.506
PCSK1	R439	beta	Promoter(PCSK1)	94.7758
PCSK1	R439	beta	Promoter(PCSK1)	129.984
PCSK1	R439	beta	Promoter(PCSK1)	125.408
PCSK1	R439	beta	Promoter(PCSK1)	97.8039
PCSK1	R439	beta	Promoter(PCSK1)	143.501
PCSK1	R439	beta	Promoter(PCSK1)	146.121
PCSK1	R439	beta	Promoter(PCSK1)	204.723
PCSK1	R439	beta	Promoter(PCSK1)	116.353
PCSK1	R439	beta	Promoter(PCSK1)	138.038
PCSK1	R439	beta	Promoter(PCSK1)	88.8922
PCSK1	R439	beta	Promoter(PCSK1)	163.705
PCSK1	R439	beta	Promoter(PCSK1)	85.3587
PCSK1	R439	beta	Promoter(PCSK1)	253.564
PCSK1	R439	beta	Promoter(PCSK1)	136.125
PCSK1	R439	beta	Promoter(PCSK1)	171.601
PCSK1	R439	beta	Promoter(PCSK1)	187.507
PCSK1	R439	beta	Promoter(PCSK1)	161.38
PCSK1	R439	beta	Promoter(PCSK1)	252.924
PCSK1	R439	beta	Promoter(PCSK1)	226.315
PCSK1	R439	beta	Promoter(PCSK1)	106.464
PCSK1	R439	beta	Promoter(PCSK1)	211.967
PCSK1	R439	beta	Promoter(PCSK1)	140.691
PCSK1	R439	beta	Promoter(PCSK1)	179.766
PCSK1	R439	beta	Promoter(PCSK1)	153.678
PCSK1	R439	beta	Promoter(PCSK1)	173.562
PCSK1	R439	beta	5.3108E	264.625
PCSK1	R439	beta	5.3108E	298.69
PCSK1	R439	beta	5.3108E	269.934
PCSK1	R439	beta	5.3108E	266.307
PCSK1	R439	beta	5.3108E	364.221
PCSK1	R439	beta	5.3108E	261.13
PCSK1	R439	beta	5.3108E	386.837
PCSK1	R439	beta	5.3108E	298.779
PCSK1	R439	beta	5.3108E	506.11
PCSK1	R439	beta	5.3108E	252.443
PCSK1	R439	beta	5.3108E	255.392
PCSK1	R439	beta	5.3108E	200.38
PCSK1	R439	beta	5.3108E	210.24
PCSK1	R439	beta	5.3108E	311.3
PCSK1	R439	beta	5.3108E	418.582
PCSK1	R439	beta	5.3108E	217.46
PCSK1	R439	beta	5.3108E	262.266
PCSK1	R439	beta	5.3108E	266.192
PCSK1	R439	beta	5.3108E	283.099
PCSK1	R439	beta	5.3108E	235.888
PCSK1	R439	beta	5.3108E	450.414
PCSK1	R439	beta	5.3108E	438.184
PCSK1	R439	beta	5.3108E	434.15
PCSK1	R439	beta	5.3108E	234.119
PCSK1	R439	beta	5.3108E	145.755
PCSK1	R439	beta	5.3108E	243.992
PCSK1	R439	beta	5.3108E	196.461
PCSK1	R439	beta	5.3108E	218.92
PCSK1	R439	beta	5.3108E	300.39
PCSK1	R439	beta	5.3108E	303.161
PCSK1	R439	beta	5.3108E	291.904
PCSK1	R439	beta	5.3108E	423.115
PCSK1	R439	beta	5.3108E	280.563
PCSK1	R439	beta	5.3108E	149.355
PCSK1	R439	beta	5.3108E	196.226
PCSK1	R439	beta	5.3108E	274.306
PCSK1	R439	beta	5.3108E	260.393
PCSK1	R439	beta	5.3108E	440.759
PCSK1	R439	beta	5.3108E	184.363
PCSK1	R439	beta	5.3108E	350.451
PCSK1	R439	beta	5.3108E	175.421
PCSK1	R439	beta	5.3108E	87.0259
PCSK1	R439	beta	5.3108E	102.358
PCSK1	R439	beta	5.3108E	76.8169
PCSK1	R439	beta	5.3108E	304.901
PCSK1	R439	beta	5.3108E	98.3984
PCSK1	R439	beta	5.3108E	67.0559
PCSK1	R439	beta	5.3108E	109.577
PCSK1	R439	beta	5.3108E	75.545
PCSK1	R439	beta	5.3108E	101.36
PCSK1	R439	beta	5.3108E	138.393
PCSK1	R439	beta	5.3108E	90.8522
PCSK1	R439	beta	5.3108E	78.903
PCSK1	R439	beta	5.3108E	319.471
PCSK1	R439	beta	5.3108E	169.573
PCSK1	R439	beta	5.3108E	217.361
PCSK1	R439	beta	5.3108E	83.3188
PCSK1	R439	beta	5.3108E	361.433
PCSK1	R439	beta	5.3108E	468.888
PCSK1	R439	beta	5.3108E	313.478
PCSK1	R439	beta	5.3108E	400.583
PCSK1	R439	beta	5.3108E	282.721
PCSK1	R439	beta	5.3108E	264.426
PCSK1	R439	beta	5.3108E	121.043
PCSK1	R439	beta	5.3108E	207.311
PCSK1	R439	beta	5.3108E	246.968
PCSK1	R439	beta	5.3108E	305.585
PCSK1	R439	beta	5.3108E	118.125
PCSK1	R439	beta	5.3108E	249.255
PCSK1	R439	beta	5.3108E	221.261
PCSK1	R439	beta	5.3108E	235.972
PCSK1	R439	beta	5.3108E	174.55
PCSK1	R439	beta	5.3108E	325.992
PCSK1	R439	beta	5.3108E	283.304
PCSK1	R439	beta	5.3108E	265.512
PCSK1	R439	beta	5.3108E	493.35
PCSK1	R439	beta	5.3108E	233.714
PCSK1	R439	beta	5.3108E	364.462
PCSK1	R439	beta	5.3108E	209.53
PCSK1	R439	beta	5.3108E	205.745
PCSK1	R439	beta	5.3108E	155.554
PCSK1	R439	beta	5.3108E	308.883
PCSK1	R439	beta	5.3108E	382.157
PCSK1	R439	beta	5.3108E	271.402
PCSK1	R439	beta	5.3108E	219.609
PCSK1	R439	beta	5.3108E	333.626
PCSK1	R439	beta	5.3108E	262.255
PCSK1	R439	beta	5.3108E	396.558
PCSK1	R439	beta	5.3108E	116.944
PCSK1	R439	beta	5.3108E	257.955
PCSK1	R439	beta	5.3108E	404.338
PCSK1	R439	beta	5.3108E	280.563
PCSK1	R439	beta	5.3108E	208.026
PCSK1	R439	beta	5.3108E	187.43
PCSK1	R439	beta	5.3108E	354.649
PCSK1	R439	beta	5.3108E	130.724
PCSK1	R439	beta	5.3108E	317.994
PCSK1	R439	beta	5.3108E	289.887
PCSK1	R439	beta	5.3108E	158.903
PCSK1	R439	beta	5.3108E	183.13
PCSK1	R439	beta	5.3108E	452.238
PCSK1	R439	beta	5.3108E	294.087
PCSK1	R439	beta	5.3108E	239.047
PCSK1	R439	beta	5.3108E	187.414
PCSK1	R439	beta	5.3108E	190.77
PCSK1	R439	beta	5.3108E	409.164
PCSK1	R439	beta	5.3108E	113.954
PCSK1	R439	beta	5.3108E	285.516
PCSK1	R439	beta	5.3108E	211.336
PCSK1	R439	beta	5.3108E	167.493
PCSK1	R439	beta	5.3108E	245.79
PCSK1	R439	beta	5.3108E	152.771
PCSK1	R439	beta	5.3108E	297.496
PCSK1	R439	beta	5.3108E	353.157
PCSK1	R439	beta	5.3108E	168.659
PCSK1	R439	beta	5.3108E	329.43
PCSK1	R439	beta	5.3108E	221.964
PCSK1	R439	beta	5.3108E	223.016
PCSK1	R439	beta	5.3108E	188.015
PCSK1	R439	beta	5.3108E	226.745
PCSK1	R439	beta	5.3108E	378.452
PCSK1	R439	beta	5.3108E	454.589
PCSK1	R439	beta	5.3108E	230.648
PCSK1	R439	beta	5.3108E	240.391
PCSK1	R439	beta	5.3108E	330.617
PCSK1	R439	beta	5.3108E	284.877
PCSK1	R439	beta	5.3108E	121.324
PCSK1	R439	beta	5.3108E	214.498
PCSK1	R439	beta	5.3108E	188.866
PCSK1	R439	beta	5.3108E	281.413
PCSK1	R439	beta	5.3108E	185.449
PCSK1	R439	beta	5.3108E	286.888
PCSK1	R439	beta	5.3108E	166.632
PCSK1	R439	beta	5.3108E	431.825
PCSK1	R439	beta	5.3108E	217.703
PCSK1	R439	beta	5.3108E	175.784
PCSK1	R439	beta	5.3108E	400.779
PCSK1	R439	beta	5.3108E	293.34
PCSK1	R439	beta	5.3108E	218.888
PCSK1	R439	beta	5.3108E	286.06
PCSK1	R439	beta	5.3108E	161.431
PCSK1	R439	beta	5.3108E	300.317
PCSK1	R439	beta	5.3108E	426.799
PCSK1	R439	beta	5.3108E	66.019
PCSK1	R439	beta	5.3108E	355.371
PCSK1	R439	beta	5.3108E	259.938
PCSK1	R439	beta	5.3108E	315.75
PCSK1	R439	beta	5.3108E	215.225
PCSK1	R439	beta	5.3108E	362.547
PCSK1	R439	beta	5.3108E	223.927
PCSK1	R439	beta	5.3108E	287.964
PCSK1	R439	beta	5.3108E	265.494
PCSK1	R439	beta	5.3108E	345.613
PCSK1	R439	beta	5.3108E	394.426
PCSK1	R439	beta	5.3108E	277.979
PCSK1	R439	beta	5.3108E	163.506
PCSK1	R439	beta	5.3108E	376.844
PCSK1	R439	beta	5.3108E	335.849
PCSK1	R439	beta	5.3108E	455.639
PCSK1	R439	beta	5.3108E	358.658
PCSK1	R439	beta	5.3108E	378.97
PCSK1	R439	beta	5.3108E	253.855
PCSK1	R439	beta	5.3108E	308.433
PCSK1	R439	beta	5.3108E	394.096
PCSK1	R439	beta	5.3108E	353.013
PCSK1	R439	beta	5.3108E	317.99
PCSK1	R439	beta	5.3108E	221.823
PCSK1	R439	beta	5.3108E	139.473
PCSK1	R439	beta	5.3108E	305.423
PCSK1	R439	beta	5.3108E	169.953
PCSK1	R439	beta	5.3108E	202.862
PCSK1	R439	beta	5.3108E	193.004
PCSK1	R439	beta	5.3108E	127.053
PCSK1	R439	beta	5.3108E	292.324
PCSK1	R439	beta	5.3108E	293.193
PCSK1	R439	beta	5.3108E	157.772
PCSK1	R439	beta	5.3108E	290.645
PCSK1	R439	beta	5.3108E	267.397
PCSK1	R439	beta	5.3108E	311.448
PCSK1	R439	beta	5.3108E	257.298
PCSK1	R439	beta	5.3108E	303.331
PCSK1	R439	beta	5.3108E	278.248
PCSK1	R439	beta	5.3108E	161.541
PCSK1	R439	beta	5.3108E	232.023
PCSK1	R439	beta	5.3108E	263.957
PCSK1	R439	beta	5.3108E	219.376
PCSK1	R439	beta	5.3108E	238.66
PCSK1	R439	beta	5.3108E	173.892
PCSK1	R439	beta	5.3108E	226.321
PCSK1	R439	beta	5.3108E	280.978
PCSK1	R439	beta	5.3108E	224.573
PCSK1	R439	beta	5.3108E	412.258
PCSK1	R439	beta	5.3108E	231.228
PCSK1	R439	beta	5.3108E	103.719
PCSK1	R439	beta	5.3108E	268.526
PCSK1	R439	beta	5.3108E	232.412
PCSK1	R439	beta	5.3108E	284.751
PCSK1	R439	beta	5.3108E	326.788
PCSK1	R439	beta	5.3108E	93.7091
PCSK1	R439	beta	5.3108E	220.991
PCSK1	R439	beta	5.3108E	205.655
PCSK1	R439	beta	5.3108E	285.254
PCSK1	R439	beta	5.3108E	277.254
PCSK1	R439	beta	5.3108E	164.375
PCSK1	R439	beta	5.3108E	243.65
PCSK1	R439	beta	5.3108E	145.256
PCSK1	R439	beta	5.3108E	238.082
PCSK1	R439	beta	5.3108E	426.351
PCSK1	R439	beta	5.3108E	384.857
PCSK1	R439	beta	5.3108E	339.046
PCSK1	R439	beta	5.3108E	352.398
PCSK1	R439	beta	5.3108E	294.989
PCSK1	R439	beta	5.3108E	230.696
PCSK1	R439	beta	5.3108E	301.209
PCSK1	R439	beta	5.3108E	395.119
PCSK1	R439	beta	5.3108E	273.654
PCSK1	R439	beta	5.3108E	307.281
PCSK1	R439	beta	5.3108E	404.5
PCSK1	R439	beta	5.3108E	210.778
PCSK1	R439	beta	5.3108E	197.363
PCSK1	R439	beta	5.3108E	243.775
PCSK1	R439	beta	5.3108E	139.011
PCSK1	R439	beta	5.3108E	222.841
PCSK1	R439	beta	5.3108E	377.58
PCSK1	R439	beta	5.3108E	214.596
PCSK1	R439	beta	5.3108E	320.423
PCSK1	R439	beta	5.3108E	376.204
PCSK1	R439	beta	5.3108E	250.116
PCSK1	R439	beta	5.3108E	259.772
PCSK1	R439	beta	5.3108E	265.042
PCSK1	R439	beta	5.3108E	267.858
PCSK1	R439	beta	5.3108E	304.291
PCSK1	R439	beta	5.3108E	312.462
PCSK1	R439	beta	5.3108E	237.866
PCSK1	R439	beta	5.3108E	191.186
PCSK1	R439	beta	5.3108E	268.606
PCSK1	R439	beta	5.3108E	194.131
PCSK1	R439	beta	5.3108E	196.778
PCSK1	R439	beta	5.3108E	157.142
PCSK1	R439	beta	5.3108E	295.139
PCSK1	R439	beta	5.3108E	199.902
PCSK1	R439	beta	5.3108E	535.746
PCSK1	R439	beta	5.3108E	129.893
PCSK1	R439	beta	5.3108E	294.621
PCSK1	R439	beta	5.3108E	365.737
PCSK1	R439	beta	5.3108E	277.609
PCSK1	R439	beta	5.3108E	144.413
PCSK1	R439	beta	5.3108E	248.948
PCSK1	R439	beta	5.3108E	313.554
PCSK1	R439	beta	5.3108E	319.43
PCSK1	R439	beta	5.3108E	240.451
PCSK1	R439	beta	5.3108E	185.402
PCSK1	R439	beta	5.3108E	240.738
PCSK1	R439	beta	5.3108E	265.476
PCSK1	R439	beta	5.3108E	428.814
PCSK1	R439	beta	5.3108E	342.469
PCSK1	R439	beta	5.3108E	237.545
PCSK1	R439	beta	5.3108E	322.502
PCSK1	R439	beta	5.3108E	232.559
PCSK1	R439	beta	5.3108E	220.019
PCSK1	R439	beta	5.3108E	433.137
PCSK1	R439	beta	5.3108E	296.953
PCSK1	R439	beta	5.3108E	305.217
PCSK1	R439	beta	5.3108E	194.733
PCSK1	R439	beta	5.3108E	403.473
PCSK1	R439	beta	5.3108E	259.095
PCSK1	R439	beta	5.3108E	234.766
PCSK1	R439	beta	5.3108E	233.328
PCSK1	R439	beta	5.3108E	193.519
PCSK1	R439	beta	5.3108E	327.175
PCSK1	R439	beta	5.3108E	212.686
PCSK1	R439	beta	5.3108E	207.649
PCSK1	R439	beta	5.3108E	313.964
PCSK1	R439	beta	5.3108E	354.938
PCSK1	R439	beta	5.3108E	238.585
PCSK1	R439	beta	5.3108E	413.61
PCSK1	R439	beta	5.3108E	246.831
PCSK1	R439	beta	5.3108E	258.757
PCSK1	R439	beta	5.3108E	203.294
PCSK1	R439	beta	5.3108E	400.936
PCSK1	R439	beta	5.3108E	320.705
PCSK1	R439	beta	5.3108E	254.402
PCSK1	R439	beta	5.3108E	286.909
PCSK1	R439	beta	5.3108E	93.6861
PCSK1	R439	beta	5.3108E	218.698
PCSK1	R439	beta	5.3108E	158.42
PCSK1	R439	beta	5.3108E	232.213
PCSK1	R439	beta	5.3108E	300.744
PCSK1	R439	beta	5.3108E	227.345
PCSK1	R439	beta	5.3108E	331.273
PCSK1	R439	beta	5.3108E	284.845
PCSK1	R439	beta	5.3108E	323.518
PCSK1	R439	beta	5.3108E	258.078
PCSK1	R439	beta	5.3108E	164.547
PCSK1	R439	beta	5.3108E	312.653
PCSK1	R439	beta	5.3108E	311.359
PCSK1	R439	beta	5.3108E	335.658
PCSK1	R439	beta	5.3108E	224.813
PCSK1	R439	beta	5.3108E	269.502
PCSK1	R439	beta	5.3108E	174.302
PCSK1	R439	beta	5.3108E	213.849
PCSK1	R439	beta	5.3108E	311.766
PCSK1	R439	beta	5.3108E	288.649
PCSK1	R439	beta	5.3108E	144.432
PCSK1	R439	beta	5.3108E	454.323
PCSK1	R439	beta	5.3108E	280.78
PCSK1	R439	beta	5.3108E	245.287
PCSK1	R439	beta	5.3108E	186.17
PCSK1	R439	beta	5.3108E	628.946
PCSK1	R439	beta	5.3108E	279.425
PCSK1	R439	beta	5.3108E	283.477
PCSK1	R439	beta	5.3108E	238.145
PCSK1	R439	beta	5.3108E	238.803
PCSK1	R439	beta	5.3108E	214.11
PCSK1	R439	beta	5.3108E	286.844
PCSK1	R439	beta	5.3108E	289.905
PCSK1	R439	beta	5.3108E	183.915
PCSK1	R439	beta	5.3108E	323.35
PCSK1	R439	beta	5.3108E	198.019
PCSK1	R439	beta	5.3108E	325.614
PCSK1	R439	beta	5.3108E	368.822
PCSK1	R439	beta	5.3108E	193.75
PCSK1	R439	beta	5.3108E	360.939
PCSK1	R439	beta	5.3108E	261.148
PCSK1	R439	beta	5.3108E	367.139
PCSK1	R439	beta	5.3108E	69.6362
PCSK1	R439	beta	5.3108E	207.844
PCSK1	R439	beta	5.3108E	476.109
PCSK1	R439	beta	5.3108E	424.14
PCSK1	R439	beta	5.3108E	301.579
PCSK1	R439	beta	5.3108E	363.65
PCSK1	R439	beta	5.3108E	331.826
PCSK1	R439	beta	5.3108E	313.927
PCSK1	R439	beta	5.3108E	285.942
PCSK1	R439	beta	5.3108E	173.984
PCSK1	R439	beta	5.3108E	53.0439
PCSK1	R439	beta	5.3108E	348.524
PCSK1	R439	beta	5.3108E	202.094
PCSK1	R439	beta	5.3108E	264.059
PCSK1	R439	beta	5.3108E	269.629
PCSK1	R439	beta	5.3108E	355.407
PCSK1	R439	beta	5.3120E	95.8087
PCSK1	R439	beta	5.3120E	185.814
PCSK1	R439	beta	5.3120E	110.098
PCSK1	R439	beta	5.3120E	147.944
PCSK1	R439	beta	5.3120E	165.47
PCSK1	R439	beta	5.3120E	164.814
PCSK1	R439	beta	5.3120E	188.464
PCSK1	R439	beta	5.3120E	205.266
PCSK1	R439	beta	5.3120E	152.989
PCSK1	R439	beta	5.3120E	132.275
PCSK1	R439	beta	5.3120E	170.035
PCSK1	R439	beta	5.3120E	133.645
PCSK1	R439	beta	5.3120E	136.404
PCSK1	R439	beta	5.3120E	118.725
PCSK1	R439	beta	5.3120E	195.48
PCSK1	R439	beta	5.3120E	140.185
PCSK1	R439	beta	5.3120E	149.892
PCSK1	R439	beta	5.3120E	170.156
PCSK1	R439	beta	5.3120E	151.594
PCSK1	R439	beta	5.3120E	92.6922
PCSK1	R439	beta	5.3120E	258.051
PCSK1	R439	beta	5.3120E	70.9795
PCSK1	R439	beta	5.3120E	254.215
PCSK1	R439	beta	5.3120E	212.63
PCSK1	R439	beta	5.3120E	160.402
PCSK1	R439	beta	5.3120E	59.2201
PCSK1	R439	beta	5.3120E	100.752
PCSK1	R439	beta	5.3120E	119.561
PCSK1	R439	beta	5.3120E	154.091
PCSK1	R439	beta	5.3120E	166.568
PCSK1	R439	beta	5.3120E	101.229
PCSK1	R439	beta	5.3120E	98.8384
PCSK1	R439	beta	5.3120E	110.661
PCSK1	R439	beta	5.3120E	103.563
PCSK1	R439	beta	5.3120E	128.497
PCSK1	R439	beta	5.3120E	109.343
PCSK1	R439	beta	5.3120E	209.902
PCSK1	R439	beta	5.3120E	163.418
PCSK1	R439	beta	5.3120E	165.258
PCSK1	R439	beta	5.3120E	127.607
PCSK1	R439	beta	5.3120E	144.281
PCSK1	R439	beta	5.3120E	126.569
PCSK1	R439	beta	5.3120E	125.49
PCSK1	R439	beta	5.3120E	103.182
PCSK1	R439	beta	5.3120E	195.763
PCSK1	R439	beta	5.3120E	177.16
PCSK1	R439	beta	5.3120E	127.965
PCSK1	R439	beta	5.3120E	129.416
PCSK1	R439	beta	5.3120E	183.38
PCSK1	R439	beta	5.3120E	109.432
PCSK1	R439	beta	5.3120E	214.814
PCSK1	R439	beta	5.3120E	66.4919
PCSK1	R439	beta	5.3120E	93.7266
PCSK1	R439	beta	5.3120E	131.254
PCSK1	R439	beta	5.3120E	116.221
PCSK1	R439	beta	5.3120E	196.275
PCSK1	R439	beta	5.3120E	151.059
PCSK1	R439	beta	5.3120E	121.901
PCSK1	R439	beta	5.3120E	224.664
PCSK1	R439	beta	5.3120E	160.542
PCSK1	R439	beta	5.3120E	178.846
PCSK1	R439	beta	5.3120E	193.934
PCSK1	R439	beta	5.3120E	153.931
PCSK1	R439	beta	5.3120E	135.699
PCSK1	R439	beta	5.3120E	167.342
PCSK1	R439	beta	5.3120E	137.758
PCSK1	R439	beta	5.3120E	203.048
PCSK1	R439	beta	5.3120E	80.5151
PCSK1	R439	beta	5.3120E	233.757
PCSK1	R439	beta	5.3120E	58.0868
PCSK1	R439	beta	5.3120E	156.127
PCSK1	R439	beta	5.3120E	100.333
PCSK1	R439	beta	5.3120E	86.0663
PCSK1	R439	beta	5.3120E	179.934
PCSK1	R439	beta	5.3120E	117.286
PCSK1	R439	beta	5.3120E	154.003
PCSK1	R439	beta	5.3120E	144.812
PCSK1	R439	beta	5.3120E	119.871
PCSK1	R439	beta	5.3120E	153.472
PCSK1	R439	beta	5.3120E	171.02
PCSK1	R439	beta	5.3120E	146.424
PCSK1	R439	beta	5.3120E	144.501
PCSK1	R439	beta	5.3120E	130.993
PCSK1	R439	beta	5.3120E	105.868
PCSK1	R439	beta	5.3120E	154.233
PCSK1	R439	beta	5.3120E	224.618
PCSK1	R439	beta	5.3120E	189.821
PCSK1	R439	beta	5.3120E	185.914
PCSK1	R439	beta	5.3120E	123.483
PCSK1	R439	beta	5.3120E	178.29
PCSK1	R439	beta	5.3120E	140.211
PCSK1	R439	beta	5.3120E	98.4624
PCSK1	R439	beta	5.3120E	170.907
PCSK1	R439	beta	5.3120E	108.33
PCSK1	R439	beta	5.3120E	169.882
PCSK1	R439	beta	5.3120E	211.671
PCSK1	R439	beta	5.3120E	164.588
PCSK1	R439	beta	5.3120E	150.74
PCSK1	R439	beta	5.3120E	147.026
PCSK1	R439	beta	5.3120E	105.273
PCSK1	R439	beta	5.3120E	209.358
PCSK1	R439	beta	5.3120E	230.722
PCSK1	R439	beta	5.3120E	161.154
PCSK1	R439	beta	5.3120E	151.873
PCSK1	R439	beta	5.3120E	169.132
PCSK1	R439	beta	5.3120E	153.585
PCSK1	R439	beta	5.3120E	128.432
PCSK1	R439	beta	5.3120E	148.369
PCSK1	R439	beta	5.3120E	201.187
PCSK1	R439	beta	5.3120E	197.342
PCSK1	R439	beta	5.3120E	162.633
PCSK1	R439	beta	5.3120E	117.218
PCSK1	R439	beta	5.3120E	154.186
PCSK1	R439	beta	5.3120E	167.933
PCSK1	R439	beta	5.3120E	168.712
PCSK1	R439	beta	5.3120E	126.294
PCSK1	R439	beta	5.3120E	93.8386
PCSK1	R439	beta	5.3120E	210.596
PCSK1	R439	beta	5.3120E	88.9052
PCSK1	R439	beta	5.3120E	140.75
PCSK1	R439	beta	5.3120E	136.908
PCSK1	R439	beta	5.3120E	212.921
PCSK1	R439	beta	5.3120E	153.418
PCSK1	R439	beta	5.3120E	212.178
PCSK1	R439	beta	5.3120E	110.736
PCSK1	R439	beta	5.3120E	117.29
PCSK1	R439	beta	5.3120E	163.048
PCSK1	R439	beta	5.3120E	122.9
PCSK1	R439	beta	5.3120E	98.4152
PCSK1	R439	beta	5.3120E	168.767
PCSK1	R439	beta	5.3120E	68.3374
PCSK1	R439	beta	5.3120E	160.949
PCSK1	R439	beta	5.3120E	80.8943
PCSK1	R439	beta	5.3120E	111.249
PCSK1	R439	beta	5.3120E	143.4
PCSK1	R439	beta	5.3120E	90.5008
PCSK1	R439	beta	5.3120E	250.138
PCSK1	R439	beta	5.3120E	181.468
PCSK1	R439	beta	5.3120E	97.1875
PCSK1	R439	beta	5.3120E	146.159
PCSK1	R439	beta	5.3120E	229.314
PCSK1	R439	beta	5.3120E	154.491
PCSK1	R439	beta	5.3120E	112.951
PCSK1	R439	beta	5.3120E	207.555
PCSK1	R439	beta	5.3120E	113.602
PCSK1	R439	beta	5.3120E	127.191
PCSK1	R439	beta	5.3120E	107.033
PCSK1	R439	beta	5.3120E	253.509
PCSK1	R439	beta	5.3120E	260.228
PCSK1	R439	beta	5.3120E	154.886
PCSK1	R439	beta	5.3120E	190.664
PCSK1	R439	beta	5.3120E	128.954
PCSK1	R439	beta	5.3120E	111.327
PCSK1	R439	beta	5.3120E	219.808
PCSK1	R439	beta	5.3120E	154.028
PCSK1	R439	beta	5.3120E	138.583
PCSK1	R439	beta	5.3120E	106.938
PCSK1	R439	beta	5.3120E	103.21
PCSK1	R439	beta	5.3120E	179.262
PCSK1	R439	beta	5.3120E	199.685
PCSK1	R439	beta	5.3120E	159.162
PCSK1	R439	beta	5.3120E	132.503
PCSK1	R439	beta	5.3120E	227.545
PCSK1	R439	beta	5.3120E	168.935
PCSK1	R439	beta	5.3120E	164.238
PCSK1	R439	beta	5.3120E	103.295
PCSK1	R439	beta	5.3120E	130.897
PCSK1	R439	beta	5.3120E	147.435
PCSK1	R439	beta	5.3120E	181.093
PCSK1	R439	beta	5.3120E	163.071
PCSK1	R439	beta	5.3120E	135.686
PCSK1	R439	beta	5.3120E	252.604
PCSK1	R439	beta	5.3120E	145.997
PCSK1	R439	beta	5.3120E	238.873
PCSK1	R439	beta	5.3120E	56.0173
PCSK1	R439	beta	5.3120E	141.097
PCSK1	R439	beta	5.3120E	96.1784
PCSK1	R439	beta	5.3120E	248.981
PCSK1	R439	beta	5.3120E	169.042
PCSK1	R439	beta	5.3120E	144.227
PCSK1	R439	beta	5.3120E	222.727
PCSK1	R439	beta	5.3120E	181.544
PCSK1	R439	beta	5.3120E	110.875
PCSK1	R439	beta	5.3120E	105.537
PCSK1	R439	beta	5.3120E	90.3002
PCSK1	R439	beta	5.3120E	132.888
PCSK1	R439	beta	5.3120E	130.207
PCSK1	R439	beta	5.3120E	146.516
PCSK1	R439	beta	5.3120E	84.8675
PCSK1	R439	beta	5.3120E	73.4284
PCSK1	R439	beta	5.3120E	185.649
PCSK1	R439	beta	5.3120E	135.347
PCSK1	R439	beta	5.3120E	117.925
PCSK1	R439	beta	5.3120E	187.338
PCSK1	R439	beta	5.3120E	134.382
PCSK1	R439	beta	5.3120E	168.725
PCSK1	R439	beta	5.3120E	125.134
PCSK1	R439	beta	5.3120E	134.317
PCSK1	R439	beta	5.3120E	167.199
PCSK1	R439	beta	5.3120E	133.903
PCSK1	R439	beta	5.3120E	144.5
PCSK1	R439	beta	5.3120E	148.788
PCSK1	R439	beta	5.3120E	137.614
PCSK1	R439	beta	5.3120E	88.9603
PCSK1	R439	beta	5.3120E	140.58
PCSK1	R439	beta	5.3120E	124.069
PCSK1	R439	beta	5.3120E	189.076
PCSK1	R439	beta	5.3120E	137.105
PCSK1	R439	beta	5.3120E	161.471
PCSK1	R439	beta	5.3120E	181.858
PCSK1	R439	beta	5.3120E	159.401
PCSK1	R439	beta	5.3120E	233.316
PCSK1	R439	beta	5.3120E	147.035
PCSK1	R439	beta	5.3120E	212.655
PCSK1	R439	beta	5.3120E	115.614
PCSK1	R439	beta	5.3120E	182.444
PCSK1	R439	beta	5.3120E	125.246
PCSK1	R439	beta	5.3120E	186.394
PCSK1	R439	beta	5.3120E	91.133
PCSK1	R439	beta	5.3120E	182.758
PCSK1	R439	beta	5.3120E	141.533
PCSK1	R439	beta	5.3120E	139.5
PCSK1	R439	beta	5.3120E	146.415
PCSK1	R439	beta	5.3120E	147.562
PCSK1	R439	beta	5.3120E	133.291
PCSK1	R439	beta	5.3120E	87.4745
PCSK1	R439	beta	5.3120E	117.379
PCSK1	R439	beta	5.3120E	231.845
PCSK1	R439	beta	5.3120E	104.908
PCSK1	R439	beta	5.3120E	90.8612
PCSK1	R439	beta	5.3120E	145.518
PCSK1	R439	beta	5.3120E	110.73
PCSK1	R439	beta	5.3120E	112.243
PCSK1	R439	beta	5.3120E	149.532
PCSK1	R439	beta	5.3120E	142.64
PCSK1	R439	beta	5.3120E	133.025
PCSK1	R439	beta	5.3120E	154.906
PCSK1	R439	beta	5.3120E	138.496
PCSK1	R439	beta	5.3120E	229.513
PCSK1	R439	beta	5.3120E	102.841
PCSK1	R439	beta	5.3120E	76.8103
PCSK1	R439	beta	5.3120E	236.166
PCSK1	R439	beta	5.3120E	117.127
PCSK1	R439	beta	5.3120E	149.168
PCSK1	R439	beta	5.3120E	128.193
PCSK1	R439	beta	5.3120E	126.924
PCSK1	R439	beta	5.3120E	140.206
PCSK1	R439	beta	5.3120E	94.4618
PCSK1	R439	beta	5.3120E	148.275
PCSK1	R439	beta	5.3120E	166.124
PCSK1	R439	beta	5.3120E	140.635
PCSK1	R439	beta	5.3120E	63.6103
PCSK1	R439	beta	5.3120E	117.523
PCSK1	R439	beta	5.3120E	143.581
PCSK1	R439	beta	5.3120E	139.57
PCSK1	R439	beta	5.3120E	160.874
PCSK1	R439	beta	5.3120E	100.649
PCSK1	R439	beta	5.3120E	212.516
PCSK1	R439	beta	5.3120E	130.375
PCSK1	R439	beta	5.3120E	172.948
PCSK1	R439	beta	5.3120E	157.272
PCSK1	R439	beta	5.3120E	131.771
PCSK1	R439	beta	5.3120E	70.1984
PCSK1	R439	beta	5.3120E	78.6515
PCSK1	R439	beta	5.3120E	143.142
PCSK1	R439	beta	5.3120E	97.3002
PCSK1	R439	beta	5.3120E	165.388
PCSK1	R439	beta	5.3120E	120.02
PCSK1	R439	beta	5.3120E	161.159
PCSK1	R439	beta	5.3120E	151.747
PCSK1	R439	beta	5.3120E	144.503
PCSK1	R439	beta	5.3120E	146.73
PCSK1	R439	beta	5.3120E	104.28
PCSK1	R439	beta	5.3120E	48.4358
PCSK1	R439	beta	5.3120E	79.9866
PCSK1	R439	beta	5.3120E	133.256
PCSK1	R439	beta	5.3120E	127.883
PCSK1	R439	beta	5.3120E	294.577
PCSK1	R439	beta	5.3120E	228.189
PCSK1	R439	beta	5.3120E	116.236
PCSK1	R439	beta	5.3120E	165.456
PCSK1	R439	beta	5.3120E	202.172
PCSK1	R439	beta	5.3120E	168.297
PCSK1	R439	beta	Neg	128.222
PCSK1	R439	beta	Neg	100.806
PCSK1	R439	beta	Neg	140.518
PCSK1	R439	beta	Neg	95.5857
PCSK1	R439	beta	Neg	116.928
PCSK1	R439	beta	Neg	135.494
PCSK1	R439	beta	Neg	115.22
PCSK1	R439	beta	Neg	165.442
PCSK1	R439	beta	Neg	57.7609
PCSK1	R439	beta	Neg	115.065
PCSK1	R439	beta	Neg	136.907
PCSK1	R439	beta	Neg	225.168
PCSK1	R439	beta	Neg	243.774
PCSK1	R439	beta	Neg	100.907
PCSK1	R439	beta	Neg	310.652
PCSK1	R439	beta	Neg	142.768
PCSK1	R439	beta	Neg	147.029
PCSK1	R439	beta	Neg	149.471
PCSK1	R439	beta	Neg	120.017
PCSK1	R439	beta	Neg	264.987
PCSK1	R439	beta	Neg	196.913
PCSK1	R439	beta	Neg	111.086
PCSK1	R439	beta	Neg	254.722
PCSK1	R439	beta	Neg	91.951
PCSK1	R439	beta	Neg	134.247
PCSK1	R439	beta	Neg	172.517
PCSK1	R439	beta	Neg	145.814
PCSK1	R439	beta	Neg	160.126
PCSK1	R439	beta	Neg	97.041
PCSK1	R439	beta	Neg	101.353
PCSK1	R439	beta	Neg	104.101
PCSK1	R439	beta	Neg	79.4928
PCSK1	R439	beta	Neg	154.51
PCSK1	R439	beta	Neg	214.698
PCSK1	R439	beta	Neg	91.6767
PCSK1	R439	beta	Neg	145.653
PCSK1	R439	beta	Neg	151.585
PCSK1	R439	beta	Neg	120.279
PCSK1	R439	beta	Neg	194.242
PCSK1	R439	beta	Neg	141.738
PCSK1	R439	beta	Neg	150.198
PCSK1	R439	beta	Neg	160.461
PCSK1	R439	beta	Neg	254.662
PCSK1	R439	beta	Neg	165.857
PCSK1	R439	beta	Neg	142.872
PCSK1	R439	beta	Neg	83.8307
PCSK1	R439	beta	Neg	158.864
PCSK1	R439	beta	Neg	117.451
PCSK1	R439	beta	Neg	81.235
PCSK1	R439	beta	Neg	102.255
PCSK1	R439	beta	Neg	241.644
PCSK1	R439	beta	Neg	158.196
PCSK1	R439	beta	Neg	165.305
PCSK1	R439	beta	Neg	143.955
PCSK1	R439	beta	Neg	95.214
PCSK1	R439	beta	Neg	92.0865
PCSK1	R439	beta	Neg	182.662
PCSK1	R439	beta	Neg	171.761
PCSK1	R439	beta	Neg	102.958
PCSK1	R439	beta	Neg	84.7186
PCSK1	R439	beta	Neg	132.956
PCSK1	R439	beta	Neg	116.129
PCSK1	R439	beta	Neg	171.698
PCSK1	R439	beta	Neg	65.8598
PCSK1	R439	beta	Neg	60.0078
PCSK1	R439	beta	Neg	208.047
PCSK1	R439	beta	Neg	183.109
PCSK1	R439	beta	Neg	119.924
PCSK1	R439	beta	Neg	138.244
PCSK1	R439	beta	Neg	151.089
PCSK1	R439	beta	Neg	70.1533
PCSK1	R439	beta	Neg	106.141
PCSK1	R439	beta	Neg	59.732
PCSK1	R439	beta	Neg	151.192
PCSK1	R439	beta	Neg	107.566
PCSK1	R439	beta	Neg	220.599
PCSK1	R439	beta	Neg	165.686
PCSK1	R439	beta	Neg	115.261
PCSK1	R439	beta	Neg	256.837
PCSK1	R439	beta	Neg	146.191
PCSK1	R439	beta	Neg	134.631
PCSK1	R439	beta	Neg	100.427
PCSK1	R439	beta	Neg	210.725
PCSK1	R439	beta	Neg	94.4294
PCSK1	R439	beta	Neg	131.333
PCSK1	R439	beta	Neg	114.608
PCSK1	R439	beta	Neg	161.444
PCSK1	R439	beta	Neg	158.299
PCSK1	R439	beta	Neg	93.7315
PCSK1	R439	beta	Neg	108.665
PCSK1	R439	beta	Neg	184.428
PCSK1	R439	beta	Neg	222.644
PCSK1	R439	beta	Neg	123.199
PCSK1	R439	beta	Neg	119.249
PCSK1	R439	beta	Neg	227.857
PCSK1	R439	beta	Neg	102.983
PCSK1	R439	beta	Neg	188.592
PCSK1	R439	beta	Neg	121.719
PCSK1	R439	beta	Neg	157.324
PCSK1	R439	beta	Neg	151.714
PCSK1	R439	beta	Neg	101.433
PCSK1	R439	beta	Neg	133.514
[truncated: 79,291 more rows]
