# Supplementary material for: Predictive prioritization of enhancers associated with pancreatic disease risk
Source: Cell Genom. 2025 Oct 16;6(1):101040. doi: 10.1016/j.xgen.2025.101040 (PMC12926207; doi:10.1016/j.xgen.2025.101040)
Supplement: Table S10. Lists of linkages between SNPs, SNP-overlapping enhancers, and their putative target genes identified for pancreatic disease traits, including T2D, T1D, and PDAC, related to Figure 6 [file mmc10.xlsx]

## Sheet: Legend
	TABS
	T2D.SNP-E-G.beta	Information of T2D SNP enriched trees in beta cell
	T2D.SNP-E-G.alpha	Information of T2D SNP enriched trees in alpha cell
	T2D.SNP-E-G.acinar	Information of T2D SNP enriched trees in acinar cell
	T2D.SNP-E-G.duct	Information of T2D SNP enriched trees in duct cell
	PDAC.SNP-E-G.acinar	Information of PDAC SNP enriched trees in acinar cell
	PDAC.SNP-E-G.duct	Information of PDAC SNP enriched trees in duct cell
	T1D.SNP-E-G.acinar	Information of T1D SNP enriched trees in acinar cell
	T1D.SNP-E-G.duct	Information of T1D SNP enriched trees in duct cell
	FIELDS
	SNP.E.Gene_link	unique identifier of a linkage between a SNP and its associated enhancer and target promoter/gene. Formated as [rsID]_[tree node id]_[tree promoter/gene]
	SNP_rsID	reference SNP ID (rsID) for the SNP, which is a unique identifier in the dbSNP database.
	SNP_coords(hg19)	the chromosomal position of the SNP on the human genome hg19 build
	GWAS_Pvalue	p-value from the GWAS study indicating the significance of the association between the SNP and the indicated trait
	GARFIELD_Evaluation	results of the GARFIELD analysis. overlap - the SNP overlaps a node; enriched - the SNP overlaps a node, and is enriched according to GARFIELD analysis
	tree_id	id of the tree in which the SNP is located.
	tree_cell.specificity	the cell type specificity of the trees where the SNPs of indicated trait was enriched in as determined by GARFIELD
	tree_promoter	the promoter of the SNP associated tree
	overlapping_node_id	id of the node which the SNP is overlapping
	overlapping_node_coords	the genomic coordinates of the SNP overlapping node
	overlapping_ATACpeak_id	id of the ATAC peak that contains the SNP, and is located within the 'overlapping_node_id'
	overlapping_ATACpeak_coords	the genomic coordinates of the SNP overlapping ATAC peak
	overlapping_ATACpeak_cell.specificity	the cell type specificity of the SNP overlapping ATAC peak

## Sheet: T2D.SNP-E-G.alpha
SNP.E.Gene_link	SNP_rsID	SNP_coords(hg19)	GWAS_Pvalue	GARFIELD_Evaluation	tree_id	tree_cell.specificity	tree_promoter	overlapping_node_id	overlapping_node_coords	overlapping_ATACpeak_id	overlapping_ATACpeak_coords	overlapping_ATACpeak_cell.specificity
rs1975283_1.6723E_VPS25P1	rs1975283	chr1:118142558-118142559	1.751e-07	Enriched node	1.6717P.VPS25P1	alpha	VPS25P1	1.6723E	chr1:117596975-117601664	17351	chr1:117598687-117600293	endocrine
rs1975283_1.6723E_VDAC2P3	rs1975283	chr1:118142558-118142559	1.751e-07	Enriched node	1.6727P.VDAC2P3	alpha	VDAC2P3	1.6723E	chr1:117596975-117601664	17351	chr1:117598687-117600293	endocrine
rs1975283_1.6723E_TENT5C	rs1975283	chr1:118142558-118142559	1.751e-07	Enriched node	1.6724P.TENT5C	alpha	TENT5C	1.6723E	chr1:117596975-117601664	17351	chr1:117598687-117600293	endocrine
rs1975283_1.6723E_ENSG00000270719	rs1975283	chr1:118142558-118142559	1.751e-07	Enriched node	1.6733P.ENSG00000270719	alpha	ENSG00000270719	1.6723E	chr1:117596975-117601664	17351	chr1:117598687-117600293	endocrine
rs1975283_1.6723E_ENSG00000212266	rs1975283	chr1:118142558-118142559	1.751e-07	Enriched node	1.6731P.ENSG00000212266	alpha	ENSG00000212266	1.6723E	chr1:117596975-117601664	17351	chr1:117598687-117600293	endocrine
rs1975283_1.6723E_PNRC2P1	rs1975283	chr1:118142558-118142559	1.751e-07	Enriched node	1.6742P.PNRC2P1	alpha	PNRC2P1	1.6723E	chr1:117596975-117601664	17351	chr1:117598687-117600293	endocrine
rs12406858_1.6723E_VPS25P1	rs12406858	chr1:118141492-118141493	6.395e-05		1.6717P.VPS25P1	alpha	VPS25P1	1.6723E	chr1:117596975-117601664	17351	chr1:117598687-117600293	endocrine
rs12406858_1.6723E_VDAC2P3	rs12406858	chr1:118141492-118141493	6.395e-05		1.6727P.VDAC2P3	alpha	VDAC2P3	1.6723E	chr1:117596975-117601664	17351	chr1:117598687-117600293	endocrine
rs12406858_1.6723E_TENT5C	rs12406858	chr1:118141492-118141493	6.395e-05		1.6724P.TENT5C	alpha	TENT5C	1.6723E	chr1:117596975-117601664	17351	chr1:117598687-117600293	endocrine
rs12406858_1.6723E_ENSG00000270719	rs12406858	chr1:118141492-118141493	6.395e-05		1.6733P.ENSG00000270719	alpha	ENSG00000270719	1.6723E	chr1:117596975-117601664	17351	chr1:117598687-117600293	endocrine
rs12406858_1.6723E_ENSG00000212266	rs12406858	chr1:118141492-118141493	6.395e-05		1.6731P.ENSG00000212266	alpha	ENSG00000212266	1.6723E	chr1:117596975-117601664	17351	chr1:117598687-117600293	endocrine
rs12406858_1.6723E_PNRC2P1	rs12406858	chr1:118141492-118141493	6.395e-05		1.6742P.PNRC2P1	alpha	PNRC2P1	1.6723E	chr1:117596975-117601664	17351	chr1:117598687-117600293	endocrine
rs2298069_1.6786P.REG4_REG4	rs2298069	chr1:120354019-120354020	8.968e-05		1.6786P.REG4	alpha	REG4	1.6786P.REG4	chr1:119810038-119813184	17608	chr1:119811245-119811775	alpha
rs77826295_1.6905P.ENSG00000288626_ENSG00000288626	rs77826295	chr1:147084493-147084494	1.739e-05	Enriched node	1.6905P.ENSG00000288626	alpha	ENSG00000288626	1.6905P.ENSG00000288626	chr1:147610227-147630601	18069	chr1:147612130-147613114	endocrine
rs112851681_1.6947P.SV2A_SV2A	rs112851681	chr1:149889489-149889490	3.885e-05	Enriched node	1.6947P.SV2A	alpha	SV2A	1.6947P.SV2A	chr1:149912349-149919963	18256	chr1:149916771-149918425	endocrine
rs72692803_1.6947P.SV2A_SV2A	rs72692803	chr1:149888384-149888385	3.792e-05	Enriched node	1.6947P.SV2A	alpha	SV2A	1.6947P.SV2A	chr1:149912349-149919963	18256	chr1:149916771-149918425	endocrine
rs7524938_1.8187E_ATP1B1	rs7524938	chr1:168812739-168812740	9.234e-05		1.8215P.ATP1B1	alpha	ATP1B1	1.8187E	chr1:168842852-168851892	20937	chr1:168842360-168843678	alpha
rs7524938_1.8187E_LINC00970	rs7524938	chr1:168812739-168812740	9.234e-05		1.8213P.LINC00970	alpha	LINC00970	1.8187E	chr1:168842852-168851892	20937	chr1:168842360-168843678	alpha
rs5029890_1.8336E_SUCO	rs5029890	chr1:172451753-172451754	6.762e-05		1.8344P.SUCO	alpha	SUCO	1.8336E	chr1:172478830-172485909	21369	chr1:172481987-172482839	endocrine
rs6425453_1.8555E_BRINP2	rs6425453	chr1:177819166-177819167	1.272e-07		1.8540P.BRINP2	alpha	BRINP2	1.8555E	chr1:177846872-177854790	22149	chr1:177848501-177850577	endocrine
rs6425453_1.8555E_ASTN1	rs6425453	chr1:177819166-177819167	1.272e-07		1.8539P.ASTN1	alpha	ASTN1	1.8555E	chr1:177846872-177854790	22149	chr1:177848501-177850577	endocrine
rs10798575_1.8555E_BRINP2	rs10798575	chr1:177817678-177817679	6.056e-08		1.8540P.BRINP2	alpha	BRINP2	1.8555E	chr1:177846872-177854790	22149	chr1:177848501-177850577	endocrine
rs10798575_1.8555E_ASTN1	rs10798575	chr1:177817678-177817679	6.056e-08		1.8539P.ASTN1	alpha	ASTN1	1.8555E	chr1:177846872-177854790	22149	chr1:177848501-177850577	endocrine
rs6689521_1.8555E_BRINP2	rs6689521	chr1:177818786-177818787	2.564e-08		1.8540P.BRINP2	alpha	BRINP2	1.8555E	chr1:177846872-177854790	22149	chr1:177848501-177850577	endocrine
rs6689521_1.8555E_ASTN1	rs6689521	chr1:177818786-177818787	2.564e-08		1.8539P.ASTN1	alpha	ASTN1	1.8555E	chr1:177846872-177854790	22149	chr1:177848501-177850577	endocrine
rs6670873_1.8558E_ASTN1	rs6670873	chr1:177841685-177841686	3.525e-11	Enriched node	1.8539P.ASTN1	alpha	ASTN1	1.8558E	chr1:177869507-177874658	22154	chr1:177871968-177873904	endocrine
rs6670873_1.8558E_BRINP2	rs6670873	chr1:177841685-177841686	3.525e-11	Enriched node	1.8540P.BRINP2	alpha	BRINP2	1.8558E	chr1:177869507-177874658	22154	chr1:177871968-177873904	endocrine
rs504988_1.9405E_NAV1	rs504988	chr1:201761301-201761302	4.215e-07	Enriched node	1.9398P.NAV1	alpha	NAV1	1.9405E	chr1:201786031-201795601	24996	chr1:201791432-201792280	endocrine
rs504988_1.9405E_CSRP1	rs504988	chr1:201761301-201761302	4.215e-07	Enriched node	1.9370P.CSRP1	alpha	CSRP1	1.9405E	chr1:201786031-201795601	24996	chr1:201791432-201792280	endocrine
rs504988_1.9405E_MIR5191	rs504988	chr1:201761301-201761302	4.215e-07	Enriched node	1.9395P.MIR5191	alpha	MIR5191	1.9405E	chr1:201786031-201795601	24996	chr1:201791432-201792280	endocrine
rs504988_1.9405E_NAV1	rs504988	chr1:201761301-201761302	4.215e-07	Enriched node	1.9389P.NAV1	alpha	NAV1	1.9405E	chr1:201786031-201795601	24996	chr1:201791432-201792280	endocrine
rs504988_1.9405E_ENSG00000235121	rs504988	chr1:201761301-201761302	4.215e-07	Enriched node	1.9397P.ENSG00000235121	alpha	ENSG00000235121	1.9405E	chr1:201786031-201795601	24996	chr1:201791432-201792280	endocrine
rs504988_1.9405E_ENSG00000236390	rs504988	chr1:201761301-201761302	4.215e-07	Enriched node	1.9392P.ENSG00000236390	alpha	ENSG00000236390	1.9405E	chr1:201786031-201795601	24996	chr1:201791432-201792280	endocrine
rs504988_1.9405E_CSRP1	rs504988	chr1:201761301-201761302	4.215e-07	Enriched node	1.9369P.CSRP1	alpha	CSRP1	1.9405E	chr1:201786031-201795601	24996	chr1:201791432-201792280	endocrine
rs504988_1.9405E_RNU6-501P	rs504988	chr1:201761301-201761302	4.215e-07	Enriched node	1.9396P.RNU6-501P	alpha	RNU6-501P	1.9405E	chr1:201786031-201795601	24996	chr1:201791432-201792280	endocrine
rs504988_1.9405E_ENSG00000224818	rs504988	chr1:201761301-201761302	4.215e-07	Enriched node	1.9364P.ENSG00000224818	alpha	ENSG00000224818	1.9405E	chr1:201786031-201795601	24996	chr1:201791432-201792280	endocrine
rs504988_1.9405E_NAV1	rs504988	chr1:201761301-201761302	4.215e-07	Enriched node	1.9374P.NAV1	alpha	NAV1	1.9405E	chr1:201786031-201795601	24996	chr1:201791432-201792280	endocrine
rs704633_1.9405E_NAV1	rs704633	chr1:201760981-201760982	2.843e-07	Enriched node	1.9398P.NAV1	alpha	NAV1	1.9405E	chr1:201786031-201795601	24996	chr1:201791432-201792280	endocrine
rs704633_1.9405E_CSRP1	rs704633	chr1:201760981-201760982	2.843e-07	Enriched node	1.9370P.CSRP1	alpha	CSRP1	1.9405E	chr1:201786031-201795601	24996	chr1:201791432-201792280	endocrine
rs704633_1.9405E_MIR5191	rs704633	chr1:201760981-201760982	2.843e-07	Enriched node	1.9395P.MIR5191	alpha	MIR5191	1.9405E	chr1:201786031-201795601	24996	chr1:201791432-201792280	endocrine
rs704633_1.9405E_NAV1	rs704633	chr1:201760981-201760982	2.843e-07	Enriched node	1.9389P.NAV1	alpha	NAV1	1.9405E	chr1:201786031-201795601	24996	chr1:201791432-201792280	endocrine
rs704633_1.9405E_ENSG00000235121	rs704633	chr1:201760981-201760982	2.843e-07	Enriched node	1.9397P.ENSG00000235121	alpha	ENSG00000235121	1.9405E	chr1:201786031-201795601	24996	chr1:201791432-201792280	endocrine
rs704633_1.9405E_ENSG00000236390	rs704633	chr1:201760981-201760982	2.843e-07	Enriched node	1.9392P.ENSG00000236390	alpha	ENSG00000236390	1.9405E	chr1:201786031-201795601	24996	chr1:201791432-201792280	endocrine
rs704633_1.9405E_CSRP1	rs704633	chr1:201760981-201760982	2.843e-07	Enriched node	1.9369P.CSRP1	alpha	CSRP1	1.9405E	chr1:201786031-201795601	24996	chr1:201791432-201792280	endocrine
rs704633_1.9405E_RNU6-501P	rs704633	chr1:201760981-201760982	2.843e-07	Enriched node	1.9396P.RNU6-501P	alpha	RNU6-501P	1.9405E	chr1:201786031-201795601	24996	chr1:201791432-201792280	endocrine
rs704633_1.9405E_ENSG00000224818	rs704633	chr1:201760981-201760982	2.843e-07	Enriched node	1.9364P.ENSG00000224818	alpha	ENSG00000224818	1.9405E	chr1:201786031-201795601	24996	chr1:201791432-201792280	endocrine
rs704633_1.9405E_NAV1	rs704633	chr1:201760981-201760982	2.843e-07	Enriched node	1.9374P.NAV1	alpha	NAV1	1.9405E	chr1:201786031-201795601	24996	chr1:201791432-201792280	endocrine
rs10920270_1.9418P.SHISA4_SHISA4	rs10920270	chr1:201856521-201856522	5.895e-05		1.9418P.SHISA4	alpha	SHISA4	1.9418P.SHISA4	chr1:201884598-201890010	25008	chr1:201887186-201887464	endocrine
rs2821232_1.9530E_ATP2B4	rs2821232	chr1:203528994-203528995	4.109e-05		1.9537P.ATP2B4	alpha	ATP2B4	1.9530E	chr1:203555942-203562148	25319	chr1:203559484-203559898	endocrine
rs2802776_1.9530E_ATP2B4	rs2802776	chr1:203528810-203528811	3.867e-05		1.9537P.ATP2B4	alpha	ATP2B4	1.9530E	chr1:203555942-203562148	25319	chr1:203559484-203559898	endocrine
rs2821233_1.9530E_ATP2B4	rs2821233	chr1:203527111-203527112	6.326e-05		1.9537P.ATP2B4	alpha	ATP2B4	1.9530E	chr1:203555942-203562148	25318	chr1:203557979-203558829	endocrine
rs10916784_1.1457E_CAMK2N1	rs10916784	chr1:20729451-20729452	7.619e-07	Enriched node	1.1466P.CAMK2N1	alpha	CAMK2N1	1.1457E	chr1:20399181-20406588	3584	chr1:20402703-20403347	endocrine
rs879484_1.1457E_CAMK2N1	rs879484	chr1:20729212-20729213	6.603e-05		1.1466P.CAMK2N1	alpha	CAMK2N1	1.1457E	chr1:20399181-20406588	3584	chr1:20402703-20403347	endocrine
rs12117411_1.10319E_PROX1	rs12117411	chr1:213952992-213952993	1.052e-05		1.10326P.PROX1	alpha	PROX1	1.10319E	chr1:213777015-213780800	27317	chr1:213779096-213779738	endocrine
rs17712208_1.10325P.PROX1-AS1_PROX1-AS1	rs17712208	chr1:214150445-214150446	1.462e-23	Enriched node	1.10325P.PROX1-AS1	alpha	PROX1-AS1	1.10325P.PROX1-AS1	chr1:213975586-213981272	27349	chr1:213976678-213977848	endocrine
rs79687284_1.10325P.PROX1-AS1_PROX1-AS1	rs79687284	chr1:214150821-214150822	8.248e-24	Enriched node	1.10325P.PROX1-AS1	alpha	PROX1-AS1	1.10325P.PROX1-AS1	chr1:213975586-213981272	27349	chr1:213976678-213977848	endocrine
rs17021749_1.10325P.PROX1-AS1_PROX1-AS1	rs17021749	chr1:214150482-214150483	7.609e-06		1.10325P.PROX1-AS1	alpha	PROX1-AS1	1.10325P.PROX1-AS1	chr1:213975586-213981272	27349	chr1:213976678-213977848	endocrine
rs56052522_1.10326P.PROX1_PROX1	rs56052522	chr1:214167968-214167969	9.584e-05		1.10326P.PROX1	alpha	PROX1	1.10326P.PROX1	chr1:213982241-213996998	27354	chr1:213994024-213995276	endocrine
rs4655314_1.10326P.PROX1_PROX1	rs4655314	chr1:214167508-214167509	8.712e-05		1.10326P.PROX1	alpha	PROX1	1.10326P.PROX1	chr1:213982241-213996998	27354	chr1:213994024-213995276	endocrine
rs72753597_1.10327E_PROX1-AS1	rs72753597	chr1:214175873-214175874	5.429e-08	Enriched node	1.10325P.PROX1-AS1	alpha	PROX1-AS1	1.10327E	chr1:213998709-214015931	27355	chr1:214001923-214003208	endocrine
rs72753597_1.10327E_PROX1	rs72753597	chr1:214175873-214175874	5.429e-08	Enriched node	1.10326P.PROX1	alpha	PROX1	1.10327E	chr1:213998709-214015931	27355	chr1:214001923-214003208	endocrine
rs3754140_1.10327E_PROX1-AS1	rs3754140	chr1:214176380-214176381	8.326e-11		1.10325P.PROX1-AS1	alpha	PROX1-AS1	1.10327E	chr1:213998709-214015931	27355	chr1:214001923-214003208	endocrine
rs3754140_1.10327E_PROX1	rs3754140	chr1:214176380-214176381	8.326e-11		1.10326P.PROX1	alpha	PROX1	1.10327E	chr1:213998709-214015931	27355	chr1:214001923-214003208	endocrine
rs2884890_1.10327E_PROX1-AS1	rs2884890	chr1:214176483-214176484	7.604e-11		1.10325P.PROX1-AS1	alpha	PROX1-AS1	1.10327E	chr1:213998709-214015931	27355	chr1:214001923-214003208	endocrine
rs2884890_1.10327E_PROX1	rs2884890	chr1:214176483-214176484	7.604e-11		1.10326P.PROX1	alpha	PROX1	1.10327E	chr1:213998709-214015931	27355	chr1:214001923-214003208	endocrine
rs117321495_1.10334E_PROX1	rs117321495	chr1:214241841-214241842	7.086e-06		1.10326P.PROX1	alpha	PROX1	1.10334E	chr1:214061044-214069052	27379	chr1:214068196-214068852	endocrine
rs117321495_1.10334E_PROX1-AS1	rs117321495	chr1:214241841-214241842	7.086e-06		1.10325P.PROX1-AS1	alpha	PROX1-AS1	1.10334E	chr1:214061044-214069052	27379	chr1:214068196-214068852	endocrine
rs348330_1.11232P.RNU4-21P_RNU4-21P	rs348330	chr1:229672955-229672956	2.1e-13	Enriched node	1.11232P.RNU4-21P	alpha	RNU4-21P	1.11232P.RNU4-21P	chr1:229535577-229540595	29563	chr1:229536688-229537478	endocrine
rs17184898_1.2004E_PDIK1L	rs17184898	chr1:26447870-26447871	4.762e-06	Enriched node	1.2002P.PDIK1L	alpha	PDIK1L	1.2004E	chr1:26119810-26128891	4750	chr1:26121288-26122773	endocrine
rs17184898_1.2004E_CEP85	rs17184898	chr1:26447870-26447871	4.762e-06	Enriched node	1.2019P.CEP85	alpha	CEP85	1.2004E	chr1:26119810-26128891	4750	chr1:26121288-26122773	endocrine
rs17257107_1.2004E_PDIK1L	rs17257107	chr1:26448447-26448448	5.26e-06	Enriched node	1.2002P.PDIK1L	alpha	PDIK1L	1.2004E	chr1:26119810-26128891	4750	chr1:26121288-26122773	endocrine
rs17257107_1.2004E_CEP85	rs17257107	chr1:26448447-26448448	5.26e-06	Enriched node	1.2019P.CEP85	alpha	CEP85	1.2004E	chr1:26119810-26128891	4750	chr1:26121288-26122773	endocrine
rs17356867_1.2004E_PDIK1L	rs17356867	chr1:26448849-26448850	4.762e-06	Enriched node	1.2002P.PDIK1L	alpha	PDIK1L	1.2004E	chr1:26119810-26128891	4750	chr1:26121288-26122773	endocrine
rs17356867_1.2004E_CEP85	rs17356867	chr1:26448849-26448850	4.762e-06	Enriched node	1.2019P.CEP85	alpha	CEP85	1.2004E	chr1:26119810-26128891	4750	chr1:26121288-26122773	endocrine
rs17163588_1.2004E_PDIK1L	rs17163588	chr1:26450009-26450010	5.329e-06	Enriched node	1.2002P.PDIK1L	alpha	PDIK1L	1.2004E	chr1:26119810-26128891	4751	chr1:26123145-26123855	endocrine
rs17163588_1.2004E_CEP85	rs17163588	chr1:26450009-26450010	5.329e-06	Enriched node	1.2019P.CEP85	alpha	CEP85	1.2004E	chr1:26119810-26128891	4751	chr1:26123145-26123855	endocrine
rs17257120_1.2004E_PDIK1L	rs17257120	chr1:26450101-26450102	5.559e-06	Enriched node	1.2002P.PDIK1L	alpha	PDIK1L	1.2004E	chr1:26119810-26128891	4751	chr1:26123145-26123855	endocrine
rs17257120_1.2004E_CEP85	rs17257120	chr1:26450101-26450102	5.559e-06	Enriched node	1.2019P.CEP85	alpha	CEP85	1.2004E	chr1:26119810-26128891	4751	chr1:26123145-26123855	endocrine
rs4949334_1.2439P.ENSG00000237329_ENSG00000237329	rs4949334	chr1:31511383-31511384	1.215e-05	Enriched node	1.2439P.ENSG00000237329	alpha	ENSG00000237329	1.2439P.ENSG00000237329	chr1:31033268-31039282	5654	chr1:31038271-31038912	endocrine
rs2282231_1.2998E_ENSG00000287422	rs2282231	chr1:39569571-39569572	1.299e-19		1.3016P.ENSG00000287422	alpha	ENSG00000287422	1.2998E	chr1:39103776-39109333	6794	chr1:39103308-39104034	endocrine
rs2282231_1.2998E_PPIEL	rs2282231	chr1:39569571-39569572	1.299e-19		1.3048P.PPIEL	alpha	PPIEL	1.2998E	chr1:39103776-39109333	6794	chr1:39103308-39104034	endocrine
rs2282231_1.2998E_ENSG00000226438	rs2282231	chr1:39569571-39569572	1.299e-19		1.3018P.ENSG00000226438	alpha	ENSG00000226438	1.2998E	chr1:39103776-39109333	6794	chr1:39103308-39104034	endocrine
rs2282231_1.2998E_RNA5SP44	rs2282231	chr1:39569571-39569572	1.299e-19		1.3006P.RNA5SP44	alpha	RNA5SP44	1.2998E	chr1:39103776-39109333	6794	chr1:39103308-39104034	endocrine
rs2282231_1.2998E_RNU6-608P	rs2282231	chr1:39569571-39569572	1.299e-19		1.3000P.RNU6-608P	alpha	RNU6-608P	1.2998E	chr1:39103776-39109333	6794	chr1:39103308-39104034	endocrine
rs2282231_1.2998E_HSPE1P8	rs2282231	chr1:39569571-39569572	1.299e-19		1.3021P.HSPE1P8	alpha	HSPE1P8	1.2998E	chr1:39103776-39109333	6794	chr1:39103308-39104034	endocrine
rs6660622_1.3009E_RNU6-608P	rs6660622	chr1:39636901-39636902	4.812e-15		1.3000P.RNU6-608P	alpha	RNU6-608P	1.3009E	chr1:39170019-39174770	6813	chr1:39170423-39171734	endocrine
rs6660622_1.3009E_ENSG00000226438	rs6660622	chr1:39636901-39636902	4.812e-15		1.3018P.ENSG00000226438	alpha	ENSG00000226438	1.3009E	chr1:39170019-39174770	6813	chr1:39170423-39171734	endocrine
rs10888688_1.3009E_RNU6-608P	rs10888688	chr1:39637305-39637306	3.912e-18		1.3000P.RNU6-608P	alpha	RNU6-608P	1.3009E	chr1:39170019-39174770	6813	chr1:39170423-39171734	endocrine
rs10888688_1.3009E_ENSG00000226438	rs10888688	chr1:39637305-39637306	3.912e-18		1.3018P.ENSG00000226438	alpha	ENSG00000226438	1.3009E	chr1:39170019-39174770	6813	chr1:39170423-39171734	endocrine
rs2484751_1.3020E_RNU6-608P	rs2484751	chr1:39748539-39748540	6.305e-21		1.3000P.RNU6-608P	alpha	RNU6-608P	1.3020E	chr1:39282207-39288702	6849	chr1:39282578-39282972	endocrine
rs2484751_1.3020E_RNA5SP44	rs2484751	chr1:39748539-39748540	6.305e-21		1.3006P.RNA5SP44	alpha	RNA5SP44	1.3020E	chr1:39282207-39288702	6849	chr1:39282578-39282972	endocrine
rs3818806_1.3020E_RNU6-608P	rs3818806	chr1:39748271-39748272	2.464e-24		1.3000P.RNU6-608P	alpha	RNU6-608P	1.3020E	chr1:39282207-39288702	6849	chr1:39282578-39282972	endocrine
rs3818806_1.3020E_RNA5SP44	rs3818806	chr1:39748271-39748272	2.464e-24		1.3006P.RNA5SP44	alpha	RNA5SP44	1.3020E	chr1:39282207-39288702	6849	chr1:39282578-39282972	endocrine
rs61779285_1.3034E_MACF1	rs61779285	chr1:39867055-39867056	4.23e-25		1.2996P.MACF1	alpha	MACF1	1.3034E	chr1:39390900-39403337	6884	chr1:39400946-39401741	endocrine
rs61779285_1.3034E_NDUFS5	rs61779285	chr1:39867055-39867056	4.23e-25		1.2992P.NDUFS5	alpha	NDUFS5	1.3034E	chr1:39390900-39403337	6884	chr1:39400946-39401741	endocrine
rs61779285_1.3034E_PABPC4	rs61779285	chr1:39867055-39867056	4.23e-25		1.3050P.PABPC4	alpha	PABPC4	1.3034E	chr1:39390900-39403337	6884	chr1:39400946-39401741	endocrine
rs61779285_1.3034E_HSPE1P8	rs61779285	chr1:39867055-39867056	4.23e-25		1.3021P.HSPE1P8	alpha	HSPE1P8	1.3034E	chr1:39390900-39403337	6884	chr1:39400946-39401741	endocrine
rs61779285_1.3034E_PPIEL	rs61779285	chr1:39867055-39867056	4.23e-25		1.3048P.PPIEL	alpha	PPIEL	1.3034E	chr1:39390900-39403337	6884	chr1:39400946-39401741	endocrine
rs6429580_1.3647E_IPP	rs6429580	chr1:46275648-46275649	6.568e-05		1.3638P.IPP	alpha	IPP	1.3647E	chr1:45806815-45811230	7961	chr1:45809784-45810277	endocrine
rs79967457_1.4664E_RN7SL475P	rs79967457	chr1:61904721-61904722	6.393e-05		1.4599P.RN7SL475P	alpha	RN7SL475P	1.4664E	chr1:61435243-61441610	10441	chr1:61438872-61439839	endocrine
rs79967457_1.4664E_NFIA	rs79967457	chr1:61904721-61904722	6.393e-05		1.4633P.NFIA	alpha	NFIA	1.4664E	chr1:61435243-61441610	10441	chr1:61438872-61439839	endocrine
rs7092340_10.5016P.WBP1L_WBP1L	rs7092340	chr10:104529668-104529669	8.723e-05		10.5016P.WBP1L	alpha	WBP1L	10.5016P.WBP1L	chr10:102768302-102775490	46450	chr10:102769283-102770066	endocrine
rs35955194_10.5394E_ENSG00000233547	rs35955194	chr10:114564129-114564130	1.485e-05		10.5407P.ENSG00000233547	alpha	ENSG00000233547	10.5394E	chr10:112800551-112805797	47858	chr10:112803816-112805083	endocrine
rs35955194_10.5394E_ZDHHC6	rs35955194	chr10:114564129-114564130	1.485e-05		10.5375P.ZDHHC6	alpha	ZDHHC6	10.5394E	chr10:112800551-112805797	47858	chr10:112803816-112805083	endocrine
rs11196191_10.5414E_ENSG00000233547	rs11196191	chr10:114780633-114780634	2.55e-143		10.5407P.ENSG00000233547	alpha	ENSG00000233547	10.5414E	chr10:113016428-113022753	47902	chr10:113020677-113021447	endocrine
rs11196229_10.5423E_ZDHHC6	rs11196229	chr10:114866172-114866173	1.816e-34		10.5375P.ZDHHC6	alpha	ZDHHC6	10.5423E	chr10:113103457-113108196	47930	chr10:113106251-113106894	endocrine
rs11196229_10.5423E_ENSG00000233547	rs11196229	chr10:114866172-114866173	1.816e-34		10.5407P.ENSG00000233547	alpha	ENSG00000233547	10.5423E	chr10:113103457-113108196	47930	chr10:113106251-113106894	endocrine
rs16909866_10.2446E_ENSG00000229711	rs16909866	chr10:52593770-52593771	3.993e-05		10.2445P.ENSG00000229711	alpha	ENSG00000229711	10.2446E	chr10:50831505-50835185	39014	chr10:50833552-50834053	endocrine
rs16909866_10.2446E_A1CF	rs16909866	chr10:52593770-52593771	3.993e-05		10.2451P.A1CF	alpha	A1CF	10.2446E	chr10:50831505-50835185	39014	chr10:50833552-50834053	endocrine
rs16918491_10.2805E_REEP3	rs16918491	chr10:65234553-65234554	9.18e-05		10.2811P.REEP3	alpha	REEP3	10.2805E	chr10:63470594-63479691	40490	chr10:63474637-63475128	endocrine
rs9919429_10.2816E_JMJD1C	rs9919429	chr10:65313819-65313820	2.909e-05		10.2804P.JMJD1C	alpha	JMJD1C	10.2816E	chr10:63552197-63565948	40510	chr10:63553078-63554557	endocrine
rs9919429_10.2816E_JMJD1C	rs9919429	chr10:65313819-65313820	2.909e-05		10.2780P.JMJD1C	alpha	JMJD1C	10.2816E	chr10:63552197-63565948	40510	chr10:63553078-63554557	endocrine
rs9919429_10.2816E_REEP3	rs9919429	chr10:65313819-65313820	2.909e-05		10.2811P.REEP3	alpha	REEP3	10.2816E	chr10:63552197-63565948	40510	chr10:63553078-63554557	endocrine
rs117813164_10.3324P.ENSG00000229990_ENSG00000229990	rs117813164	chr10:75603281-75603282	1.782e-05		10.3324P.ENSG00000229990	alpha	ENSG00000229990	10.3324P.ENSG00000229990	chr10:73834156-73844647	41831	chr10:73843271-73843625	endocrine
rs117678050_10.3327P.CAMK2G_CAMK2G	rs117678050	chr10:75636802-75636803	1.031e-05		10.3327P.CAMK2G	alpha	CAMK2G	10.3327P.CAMK2G	chr10:73863303-73882828	41838	chr10:73876944-73877357	endocrine
rs3889719_10.3793E_LINC00595	rs3889719	chr10:80449355-80449356	5.887e-05		10.3750P.LINC00595	alpha	LINC00595	10.3793E	chr10:78684428-78693391	42873	chr10:78688627-78689731	endocrine
rs3889719_10.3793E_ZMIZ1	rs3889719	chr10:80449355-80449356	5.887e-05		10.3832P.ZMIZ1	alpha	ZMIZ1	10.3793E	chr10:78684428-78693391	42873	chr10:78688627-78689731	endocrine
rs3889719_10.3793E_RPS24	rs3889719	chr10:80449355-80449356	5.887e-05		10.3723P.RPS24	alpha	RPS24	10.3793E	chr10:78684428-78693391	42873	chr10:78688627-78689731	endocrine
rs3889719_10.3793E_ENSG00000228683	rs3889719	chr10:80449355-80449356	5.887e-05		10.3794P.ENSG00000228683	alpha	ENSG00000228683	10.3793E	chr10:78684428-78693391	42873	chr10:78688627-78689731	endocrine
rs35476558_10.3840E_ENSG00000283096	rs35476558	chr10:80925469-80925470	2.414e-10		10.3734P.ENSG00000283096	alpha	ENSG00000283096	10.3840E	chr10:79146315-79169529	43013	chr10:79165178-79165802	endocrine
rs35476558_10.3840E_GNAI2P2	rs35476558	chr10:80925469-80925470	2.414e-10		10.3727P.GNAI2P2	alpha	GNAI2P2	10.3840E	chr10:79146315-79169529	43013	chr10:79165178-79165802	endocrine
rs35476558_10.3840E_RN7SL284P	rs35476558	chr10:80925469-80925470	2.414e-10		10.3707P.RN7SL284P	alpha	RN7SL284P	10.3840E	chr10:79146315-79169529	43013	chr10:79165178-79165802	endocrine
rs35476558_10.3840E_ENSG00000204049	rs35476558	chr10:80925469-80925470	2.414e-10		10.3701P.ENSG00000204049	alpha	ENSG00000204049	10.3840E	chr10:79146315-79169529	43013	chr10:79165178-79165802	endocrine
rs35476558_10.3840E_LINC00595	rs35476558	chr10:80925469-80925470	2.414e-10		10.3750P.LINC00595	alpha	LINC00595	10.3840E	chr10:79146315-79169529	43013	chr10:79165178-79165802	endocrine
rs35476558_10.3840E_LINC00595	rs35476558	chr10:80925469-80925470	2.414e-10		10.3745P.LINC00595	alpha	LINC00595	10.3840E	chr10:79146315-79169529	43013	chr10:79165178-79165802	endocrine
rs35476558_10.3840E_ENSG00000288090	rs35476558	chr10:80925469-80925470	2.414e-10		10.3749P.ENSG00000288090	alpha	ENSG00000288090	10.3840E	chr10:79146315-79169529	43013	chr10:79165178-79165802	endocrine
rs35476558_10.3840E_ENSG00000228683	rs35476558	chr10:80925469-80925470	2.414e-10		10.3794P.ENSG00000228683	alpha	ENSG00000228683	10.3840E	chr10:79146315-79169529	43013	chr10:79165178-79165802	endocrine
rs35476558_10.3840E_POLR3A	rs35476558	chr10:80925469-80925470	2.414e-10		10.3722P.POLR3A	alpha	POLR3A	10.3840E	chr10:79146315-79169529	43013	chr10:79165178-79165802	endocrine
rs35476558_10.3840E_LINC00595	rs35476558	chr10:80925469-80925470	2.414e-10		10.3743P.LINC00595	alpha	LINC00595	10.3840E	chr10:79146315-79169529	43013	chr10:79165178-79165802	endocrine
rs35476558_10.3840E_ENSG00000282863	rs35476558	chr10:80925469-80925470	2.414e-10		10.3742P.ENSG00000282863	alpha	ENSG00000282863	10.3840E	chr10:79146315-79169529	43013	chr10:79165178-79165802	endocrine
rs35476558_10.3840E_ENSG00000288090	rs35476558	chr10:80925469-80925470	2.414e-10		10.3748P.ENSG00000288090	alpha	ENSG00000288090	10.3840E	chr10:79146315-79169529	43013	chr10:79165178-79165802	endocrine
rs35476558_10.3840E_ZMIZ1	rs35476558	chr10:80925469-80925470	2.414e-10		10.3832P.ZMIZ1	alpha	ZMIZ1	10.3840E	chr10:79146315-79169529	43013	chr10:79165178-79165802	endocrine
rs35476558_10.3840E_RPS24	rs35476558	chr10:80925469-80925470	2.414e-10		10.3723P.RPS24	alpha	RPS24	10.3840E	chr10:79146315-79169529	43013	chr10:79165178-79165802	endocrine
rs72816263_10.3840E_ENSG00000283096	rs72816263	chr10:80925325-80925326	2.86e-10		10.3734P.ENSG00000283096	alpha	ENSG00000283096	10.3840E	chr10:79146315-79169529	43013	chr10:79165178-79165802	endocrine
rs72816263_10.3840E_GNAI2P2	rs72816263	chr10:80925325-80925326	2.86e-10		10.3727P.GNAI2P2	alpha	GNAI2P2	10.3840E	chr10:79146315-79169529	43013	chr10:79165178-79165802	endocrine
rs72816263_10.3840E_RN7SL284P	rs72816263	chr10:80925325-80925326	2.86e-10		10.3707P.RN7SL284P	alpha	RN7SL284P	10.3840E	chr10:79146315-79169529	43013	chr10:79165178-79165802	endocrine
rs72816263_10.3840E_ENSG00000204049	rs72816263	chr10:80925325-80925326	2.86e-10		10.3701P.ENSG00000204049	alpha	ENSG00000204049	10.3840E	chr10:79146315-79169529	43013	chr10:79165178-79165802	endocrine
rs72816263_10.3840E_LINC00595	rs72816263	chr10:80925325-80925326	2.86e-10		10.3750P.LINC00595	alpha	LINC00595	10.3840E	chr10:79146315-79169529	43013	chr10:79165178-79165802	endocrine
rs72816263_10.3840E_LINC00595	rs72816263	chr10:80925325-80925326	2.86e-10		10.3745P.LINC00595	alpha	LINC00595	10.3840E	chr10:79146315-79169529	43013	chr10:79165178-79165802	endocrine
rs72816263_10.3840E_ENSG00000288090	rs72816263	chr10:80925325-80925326	2.86e-10		10.3749P.ENSG00000288090	alpha	ENSG00000288090	10.3840E	chr10:79146315-79169529	43013	chr10:79165178-79165802	endocrine
rs72816263_10.3840E_ENSG00000228683	rs72816263	chr10:80925325-80925326	2.86e-10		10.3794P.ENSG00000228683	alpha	ENSG00000228683	10.3840E	chr10:79146315-79169529	43013	chr10:79165178-79165802	endocrine
rs72816263_10.3840E_POLR3A	rs72816263	chr10:80925325-80925326	2.86e-10		10.3722P.POLR3A	alpha	POLR3A	10.3840E	chr10:79146315-79169529	43013	chr10:79165178-79165802	endocrine
rs72816263_10.3840E_LINC00595	rs72816263	chr10:80925325-80925326	2.86e-10		10.3743P.LINC00595	alpha	LINC00595	10.3840E	chr10:79146315-79169529	43013	chr10:79165178-79165802	endocrine
rs72816263_10.3840E_ENSG00000282863	rs72816263	chr10:80925325-80925326	2.86e-10		10.3742P.ENSG00000282863	alpha	ENSG00000282863	10.3840E	chr10:79146315-79169529	43013	chr10:79165178-79165802	endocrine
rs72816263_10.3840E_ENSG00000288090	rs72816263	chr10:80925325-80925326	2.86e-10		10.3748P.ENSG00000288090	alpha	ENSG00000288090	10.3840E	chr10:79146315-79169529	43013	chr10:79165178-79165802	endocrine
rs72816263_10.3840E_ZMIZ1	rs72816263	chr10:80925325-80925326	2.86e-10		10.3832P.ZMIZ1	alpha	ZMIZ1	10.3840E	chr10:79146315-79169529	43013	chr10:79165178-79165802	endocrine
rs72816263_10.3840E_RPS24	rs72816263	chr10:80925325-80925326	2.86e-10		10.3723P.RPS24	alpha	RPS24	10.3840E	chr10:79146315-79169529	43013	chr10:79165178-79165802	endocrine
rs703987_10.3841E_ENSG00000288090	rs703987	chr10:80939219-80939220	2.086e-25		10.3748P.ENSG00000288090	alpha	ENSG00000288090	10.3841E	chr10:79170083-79201259	43020	chr10:79178624-79179971	endocrine
rs703987_10.3841E_ZMIZ1	rs703987	chr10:80939219-80939220	2.086e-25		10.3832P.ZMIZ1	alpha	ZMIZ1	10.3841E	chr10:79170083-79201259	43020	chr10:79178624-79179971	endocrine
rs703987_10.3841E_LINC00595	rs703987	chr10:80939219-80939220	2.086e-25		10.3735P.LINC00595	alpha	LINC00595	10.3841E	chr10:79170083-79201259	43020	chr10:79178624-79179971	endocrine
rs703987_10.3841E_POLR3A	rs703987	chr10:80939219-80939220	2.086e-25		10.3722P.POLR3A	alpha	POLR3A	10.3841E	chr10:79170083-79201259	43020	chr10:79178624-79179971	endocrine
rs703987_10.3841E_GNAI2P2	rs703987	chr10:80939219-80939220	2.086e-25		10.3727P.GNAI2P2	alpha	GNAI2P2	10.3841E	chr10:79170083-79201259	43020	chr10:79178624-79179971	endocrine
rs703987_10.3841E_DLG5	rs703987	chr10:80939219-80939220	2.086e-25		10.3710P.DLG5	alpha	DLG5	10.3841E	chr10:79170083-79201259	43020	chr10:79178624-79179971	endocrine
rs703987_10.3841E_ENSG00000228683	rs703987	chr10:80939219-80939220	2.086e-25		10.3794P.ENSG00000228683	alpha	ENSG00000228683	10.3841E	chr10:79170083-79201259	43020	chr10:79178624-79179971	endocrine
rs703987_10.3841E_ENSG00000283096	rs703987	chr10:80939219-80939220	2.086e-25		10.3734P.ENSG00000283096	alpha	ENSG00000283096	10.3841E	chr10:79170083-79201259	43020	chr10:79178624-79179971	endocrine
rs703987_10.3841E_ENSG00000288090	rs703987	chr10:80939219-80939220	2.086e-25		10.3749P.ENSG00000288090	alpha	ENSG00000288090	10.3841E	chr10:79170083-79201259	43020	chr10:79178624-79179971	endocrine
rs703987_10.3841E_Metazoa_SRP	rs703987	chr10:80939219-80939220	2.086e-25		10.3715P.Metazoa_SRP	alpha	Metazoa_SRP	10.3841E	chr10:79170083-79201259	43020	chr10:79178624-79179971	endocrine
rs703987_10.3841E_LINC00595	rs703987	chr10:80939219-80939220	2.086e-25		10.3743P.LINC00595	alpha	LINC00595	10.3841E	chr10:79170083-79201259	43020	chr10:79178624-79179971	endocrine
rs703987_10.3841E_RPS24	rs703987	chr10:80939219-80939220	2.086e-25		10.3723P.RPS24	alpha	RPS24	10.3841E	chr10:79170083-79201259	43020	chr10:79178624-79179971	endocrine
rs703987_10.3841E_ENSG00000282863	rs703987	chr10:80939219-80939220	2.086e-25		10.3742P.ENSG00000282863	alpha	ENSG00000282863	10.3841E	chr10:79170083-79201259	43020	chr10:79178624-79179971	endocrine
rs703987_10.3841E_LINC00595	rs703987	chr10:80939219-80939220	2.086e-25		10.3750P.LINC00595	alpha	LINC00595	10.3841E	chr10:79170083-79201259	43020	chr10:79178624-79179971	endocrine
rs703987_10.3841E_LINC00595	rs703987	chr10:80939219-80939220	2.086e-25		10.3745P.LINC00595	alpha	LINC00595	10.3841E	chr10:79170083-79201259	43020	chr10:79178624-79179971	endocrine
rs703987_10.3841E_RN7SL284P	rs703987	chr10:80939219-80939220	2.086e-25		10.3707P.RN7SL284P	alpha	RN7SL284P	10.3841E	chr10:79170083-79201259	43020	chr10:79178624-79179971	endocrine
rs748179_10.3841E_ENSG00000288090	rs748179	chr10:80949874-80949875	1.302e-25		10.3748P.ENSG00000288090	alpha	ENSG00000288090	10.3841E	chr10:79170083-79201259	43026	chr10:79189314-79190287	endocrine
rs748179_10.3841E_ZMIZ1	rs748179	chr10:80949874-80949875	1.302e-25		10.3832P.ZMIZ1	alpha	ZMIZ1	10.3841E	chr10:79170083-79201259	43026	chr10:79189314-79190287	endocrine
rs748179_10.3841E_LINC00595	rs748179	chr10:80949874-80949875	1.302e-25		10.3735P.LINC00595	alpha	LINC00595	10.3841E	chr10:79170083-79201259	43026	chr10:79189314-79190287	endocrine
rs748179_10.3841E_POLR3A	rs748179	chr10:80949874-80949875	1.302e-25		10.3722P.POLR3A	alpha	POLR3A	10.3841E	chr10:79170083-79201259	43026	chr10:79189314-79190287	endocrine
rs748179_10.3841E_GNAI2P2	rs748179	chr10:80949874-80949875	1.302e-25		10.3727P.GNAI2P2	alpha	GNAI2P2	10.3841E	chr10:79170083-79201259	43026	chr10:79189314-79190287	endocrine
rs748179_10.3841E_DLG5	rs748179	chr10:80949874-80949875	1.302e-25		10.3710P.DLG5	alpha	DLG5	10.3841E	chr10:79170083-79201259	43026	chr10:79189314-79190287	endocrine
rs748179_10.3841E_ENSG00000228683	rs748179	chr10:80949874-80949875	1.302e-25		10.3794P.ENSG00000228683	alpha	ENSG00000228683	10.3841E	chr10:79170083-79201259	43026	chr10:79189314-79190287	endocrine
rs748179_10.3841E_ENSG00000283096	rs748179	chr10:80949874-80949875	1.302e-25		10.3734P.ENSG00000283096	alpha	ENSG00000283096	10.3841E	chr10:79170083-79201259	43026	chr10:79189314-79190287	endocrine
rs748179_10.3841E_ENSG00000288090	rs748179	chr10:80949874-80949875	1.302e-25		10.3749P.ENSG00000288090	alpha	ENSG00000288090	10.3841E	chr10:79170083-79201259	43026	chr10:79189314-79190287	endocrine
rs748179_10.3841E_Metazoa_SRP	rs748179	chr10:80949874-80949875	1.302e-25		10.3715P.Metazoa_SRP	alpha	Metazoa_SRP	10.3841E	chr10:79170083-79201259	43026	chr10:79189314-79190287	endocrine
rs748179_10.3841E_LINC00595	rs748179	chr10:80949874-80949875	1.302e-25		10.3743P.LINC00595	alpha	LINC00595	10.3841E	chr10:79170083-79201259	43026	chr10:79189314-79190287	endocrine
rs748179_10.3841E_RPS24	rs748179	chr10:80949874-80949875	1.302e-25		10.3723P.RPS24	alpha	RPS24	10.3841E	chr10:79170083-79201259	43026	chr10:79189314-79190287	endocrine
rs748179_10.3841E_ENSG00000282863	rs748179	chr10:80949874-80949875	1.302e-25		10.3742P.ENSG00000282863	alpha	ENSG00000282863	10.3841E	chr10:79170083-79201259	43026	chr10:79189314-79190287	endocrine
rs748179_10.3841E_LINC00595	rs748179	chr10:80949874-80949875	1.302e-25		10.3750P.LINC00595	alpha	LINC00595	10.3841E	chr10:79170083-79201259	43026	chr10:79189314-79190287	endocrine
rs748179_10.3841E_LINC00595	rs748179	chr10:80949874-80949875	1.302e-25		10.3745P.LINC00595	alpha	LINC00595	10.3841E	chr10:79170083-79201259	43026	chr10:79189314-79190287	endocrine
rs748179_10.3841E_RN7SL284P	rs748179	chr10:80949874-80949875	1.302e-25		10.3707P.RN7SL284P	alpha	RN7SL284P	10.3841E	chr10:79170083-79201259	43026	chr10:79189314-79190287	endocrine
rs810517_10.3841E_ENSG00000288090	rs810517	chr10:80942620-80942621	8.057e-27	Enriched node	10.3748P.ENSG00000288090	alpha	ENSG00000288090	10.3841E	chr10:79170083-79201259	43022	chr10:79182685-79183243	endocrine
rs810517_10.3841E_ZMIZ1	rs810517	chr10:80942620-80942621	8.057e-27	Enriched node	10.3832P.ZMIZ1	alpha	ZMIZ1	10.3841E	chr10:79170083-79201259	43022	chr10:79182685-79183243	endocrine
rs810517_10.3841E_LINC00595	rs810517	chr10:80942620-80942621	8.057e-27	Enriched node	10.3735P.LINC00595	alpha	LINC00595	10.3841E	chr10:79170083-79201259	43022	chr10:79182685-79183243	endocrine
rs810517_10.3841E_POLR3A	rs810517	chr10:80942620-80942621	8.057e-27	Enriched node	10.3722P.POLR3A	alpha	POLR3A	10.3841E	chr10:79170083-79201259	43022	chr10:79182685-79183243	endocrine
rs810517_10.3841E_GNAI2P2	rs810517	chr10:80942620-80942621	8.057e-27	Enriched node	10.3727P.GNAI2P2	alpha	GNAI2P2	10.3841E	chr10:79170083-79201259	43022	chr10:79182685-79183243	endocrine
rs810517_10.3841E_DLG5	rs810517	chr10:80942620-80942621	8.057e-27	Enriched node	10.3710P.DLG5	alpha	DLG5	10.3841E	chr10:79170083-79201259	43022	chr10:79182685-79183243	endocrine
rs810517_10.3841E_ENSG00000228683	rs810517	chr10:80942620-80942621	8.057e-27	Enriched node	10.3794P.ENSG00000228683	alpha	ENSG00000228683	10.3841E	chr10:79170083-79201259	43022	chr10:79182685-79183243	endocrine
rs810517_10.3841E_ENSG00000283096	rs810517	chr10:80942620-80942621	8.057e-27	Enriched node	10.3734P.ENSG00000283096	alpha	ENSG00000283096	10.3841E	chr10:79170083-79201259	43022	chr10:79182685-79183243	endocrine
rs810517_10.3841E_ENSG00000288090	rs810517	chr10:80942620-80942621	8.057e-27	Enriched node	10.3749P.ENSG00000288090	alpha	ENSG00000288090	10.3841E	chr10:79170083-79201259	43022	chr10:79182685-79183243	endocrine
rs810517_10.3841E_Metazoa_SRP	rs810517	chr10:80942620-80942621	8.057e-27	Enriched node	10.3715P.Metazoa_SRP	alpha	Metazoa_SRP	10.3841E	chr10:79170083-79201259	43022	chr10:79182685-79183243	endocrine
rs810517_10.3841E_LINC00595	rs810517	chr10:80942620-80942621	8.057e-27	Enriched node	10.3743P.LINC00595	alpha	LINC00595	10.3841E	chr10:79170083-79201259	43022	chr10:79182685-79183243	endocrine
rs810517_10.3841E_RPS24	rs810517	chr10:80942620-80942621	8.057e-27	Enriched node	10.3723P.RPS24	alpha	RPS24	10.3841E	chr10:79170083-79201259	43022	chr10:79182685-79183243	endocrine
rs810517_10.3841E_ENSG00000282863	rs810517	chr10:80942620-80942621	8.057e-27	Enriched node	10.3742P.ENSG00000282863	alpha	ENSG00000282863	10.3841E	chr10:79170083-79201259	43022	chr10:79182685-79183243	endocrine
rs810517_10.3841E_LINC00595	rs810517	chr10:80942620-80942621	8.057e-27	Enriched node	10.3750P.LINC00595	alpha	LINC00595	10.3841E	chr10:79170083-79201259	43022	chr10:79182685-79183243	endocrine
rs810517_10.3841E_LINC00595	rs810517	chr10:80942620-80942621	8.057e-27	Enriched node	10.3745P.LINC00595	alpha	LINC00595	10.3841E	chr10:79170083-79201259	43022	chr10:79182685-79183243	endocrine
rs810517_10.3841E_RN7SL284P	rs810517	chr10:80942620-80942621	8.057e-27	Enriched node	10.3707P.RN7SL284P	alpha	RN7SL284P	10.3841E	chr10:79170083-79201259	43022	chr10:79182685-79183243	endocrine
rs12571751_10.3841E_ENSG00000288090	rs12571751	chr10:80942631-80942632	9.516e-27	Enriched node	10.3748P.ENSG00000288090	alpha	ENSG00000288090	10.3841E	chr10:79170083-79201259	43022	chr10:79182685-79183243	endocrine
rs12571751_10.3841E_ZMIZ1	rs12571751	chr10:80942631-80942632	9.516e-27	Enriched node	10.3832P.ZMIZ1	alpha	ZMIZ1	10.3841E	chr10:79170083-79201259	43022	chr10:79182685-79183243	endocrine
rs12571751_10.3841E_LINC00595	rs12571751	chr10:80942631-80942632	9.516e-27	Enriched node	10.3735P.LINC00595	alpha	LINC00595	10.3841E	chr10:79170083-79201259	43022	chr10:79182685-79183243	endocrine
rs12571751_10.3841E_POLR3A	rs12571751	chr10:80942631-80942632	9.516e-27	Enriched node	10.3722P.POLR3A	alpha	POLR3A	10.3841E	chr10:79170083-79201259	43022	chr10:79182685-79183243	endocrine
rs12571751_10.3841E_GNAI2P2	rs12571751	chr10:80942631-80942632	9.516e-27	Enriched node	10.3727P.GNAI2P2	alpha	GNAI2P2	10.3841E	chr10:79170083-79201259	43022	chr10:79182685-79183243	endocrine
rs12571751_10.3841E_DLG5	rs12571751	chr10:80942631-80942632	9.516e-27	Enriched node	10.3710P.DLG5	alpha	DLG5	10.3841E	chr10:79170083-79201259	43022	chr10:79182685-79183243	endocrine
rs12571751_10.3841E_ENSG00000228683	rs12571751	chr10:80942631-80942632	9.516e-27	Enriched node	10.3794P.ENSG00000228683	alpha	ENSG00000228683	10.3841E	chr10:79170083-79201259	43022	chr10:79182685-79183243	endocrine
rs12571751_10.3841E_ENSG00000283096	rs12571751	chr10:80942631-80942632	9.516e-27	Enriched node	10.3734P.ENSG00000283096	alpha	ENSG00000283096	10.3841E	chr10:79170083-79201259	43022	chr10:79182685-79183243	endocrine
rs12571751_10.3841E_ENSG00000288090	rs12571751	chr10:80942631-80942632	9.516e-27	Enriched node	10.3749P.ENSG00000288090	alpha	ENSG00000288090	10.3841E	chr10:79170083-79201259	43022	chr10:79182685-79183243	endocrine
rs12571751_10.3841E_Metazoa_SRP	rs12571751	chr10:80942631-80942632	9.516e-27	Enriched node	10.3715P.Metazoa_SRP	alpha	Metazoa_SRP	10.3841E	chr10:79170083-79201259	43022	chr10:79182685-79183243	endocrine
rs12571751_10.3841E_LINC00595	rs12571751	chr10:80942631-80942632	9.516e-27	Enriched node	10.3743P.LINC00595	alpha	LINC00595	10.3841E	chr10:79170083-79201259	43022	chr10:79182685-79183243	endocrine
rs12571751_10.3841E_RPS24	rs12571751	chr10:80942631-80942632	9.516e-27	Enriched node	10.3723P.RPS24	alpha	RPS24	10.3841E	chr10:79170083-79201259	43022	chr10:79182685-79183243	endocrine
rs12571751_10.3841E_ENSG00000282863	rs12571751	chr10:80942631-80942632	9.516e-27	Enriched node	10.3742P.ENSG00000282863	alpha	ENSG00000282863	10.3841E	chr10:79170083-79201259	43022	chr10:79182685-79183243	endocrine
rs12571751_10.3841E_LINC00595	rs12571751	chr10:80942631-80942632	9.516e-27	Enriched node	10.3750P.LINC00595	alpha	LINC00595	10.3841E	chr10:79170083-79201259	43022	chr10:79182685-79183243	endocrine
rs12571751_10.3841E_LINC00595	rs12571751	chr10:80942631-80942632	9.516e-27	Enriched node	10.3745P.LINC00595	alpha	LINC00595	10.3841E	chr10:79170083-79201259	43022	chr10:79182685-79183243	endocrine
rs12571751_10.3841E_RN7SL284P	rs12571751	chr10:80942631-80942632	9.516e-27	Enriched node	10.3707P.RN7SL284P	alpha	RN7SL284P	10.3841E	chr10:79170083-79201259	43022	chr10:79182685-79183243	endocrine
rs703981_10.3841E_ENSG00000288090	rs703981	chr10:80942855-80942856	1.327e-26	Enriched node	10.3748P.ENSG00000288090	alpha	ENSG00000288090	10.3841E	chr10:79170083-79201259	43022	chr10:79182685-79183243	endocrine
rs703981_10.3841E_ZMIZ1	rs703981	chr10:80942855-80942856	1.327e-26	Enriched node	10.3832P.ZMIZ1	alpha	ZMIZ1	10.3841E	chr10:79170083-79201259	43022	chr10:79182685-79183243	endocrine
rs703981_10.3841E_LINC00595	rs703981	chr10:80942855-80942856	1.327e-26	Enriched node	10.3735P.LINC00595	alpha	LINC00595	10.3841E	chr10:79170083-79201259	43022	chr10:79182685-79183243	endocrine
rs703981_10.3841E_POLR3A	rs703981	chr10:80942855-80942856	1.327e-26	Enriched node	10.3722P.POLR3A	alpha	POLR3A	10.3841E	chr10:79170083-79201259	43022	chr10:79182685-79183243	endocrine
rs703981_10.3841E_GNAI2P2	rs703981	chr10:80942855-80942856	1.327e-26	Enriched node	10.3727P.GNAI2P2	alpha	GNAI2P2	10.3841E	chr10:79170083-79201259	43022	chr10:79182685-79183243	endocrine
rs703981_10.3841E_DLG5	rs703981	chr10:80942855-80942856	1.327e-26	Enriched node	10.3710P.DLG5	alpha	DLG5	10.3841E	chr10:79170083-79201259	43022	chr10:79182685-79183243	endocrine
rs703981_10.3841E_ENSG00000228683	rs703981	chr10:80942855-80942856	1.327e-26	Enriched node	10.3794P.ENSG00000228683	alpha	ENSG00000228683	10.3841E	chr10:79170083-79201259	43022	chr10:79182685-79183243	endocrine
rs703981_10.3841E_ENSG00000283096	rs703981	chr10:80942855-80942856	1.327e-26	Enriched node	10.3734P.ENSG00000283096	alpha	ENSG00000283096	10.3841E	chr10:79170083-79201259	43022	chr10:79182685-79183243	endocrine
rs703981_10.3841E_ENSG00000288090	rs703981	chr10:80942855-80942856	1.327e-26	Enriched node	10.3749P.ENSG00000288090	alpha	ENSG00000288090	10.3841E	chr10:79170083-79201259	43022	chr10:79182685-79183243	endocrine
rs703981_10.3841E_Metazoa_SRP	rs703981	chr10:80942855-80942856	1.327e-26	Enriched node	10.3715P.Metazoa_SRP	alpha	Metazoa_SRP	10.3841E	chr10:79170083-79201259	43022	chr10:79182685-79183243	endocrine
rs703981_10.3841E_LINC00595	rs703981	chr10:80942855-80942856	1.327e-26	Enriched node	10.3743P.LINC00595	alpha	LINC00595	10.3841E	chr10:79170083-79201259	43022	chr10:79182685-79183243	endocrine
rs703981_10.3841E_RPS24	rs703981	chr10:80942855-80942856	1.327e-26	Enriched node	10.3723P.RPS24	alpha	RPS24	10.3841E	chr10:79170083-79201259	43022	chr10:79182685-79183243	endocrine
rs703981_10.3841E_ENSG00000282863	rs703981	chr10:80942855-80942856	1.327e-26	Enriched node	10.3742P.ENSG00000282863	alpha	ENSG00000282863	10.3841E	chr10:79170083-79201259	43022	chr10:79182685-79183243	endocrine
rs703981_10.3841E_LINC00595	rs703981	chr10:80942855-80942856	1.327e-26	Enriched node	10.3750P.LINC00595	alpha	LINC00595	10.3841E	chr10:79170083-79201259	43022	chr10:79182685-79183243	endocrine
rs703981_10.3841E_LINC00595	rs703981	chr10:80942855-80942856	1.327e-26	Enriched node	10.3745P.LINC00595	alpha	LINC00595	10.3841E	chr10:79170083-79201259	43022	chr10:79182685-79183243	endocrine
rs703981_10.3841E_RN7SL284P	rs703981	chr10:80942855-80942856	1.327e-26	Enriched node	10.3707P.RN7SL284P	alpha	RN7SL284P	10.3841E	chr10:79170083-79201259	43022	chr10:79182685-79183243	endocrine
rs703982_10.3841E_ENSG00000288090	rs703982	chr10:80942721-80942722	9.079e-24	Enriched node	10.3748P.ENSG00000288090	alpha	ENSG00000288090	10.3841E	chr10:79170083-79201259	43022	chr10:79182685-79183243	endocrine
rs703982_10.3841E_ZMIZ1	rs703982	chr10:80942721-80942722	9.079e-24	Enriched node	10.3832P.ZMIZ1	alpha	ZMIZ1	10.3841E	chr10:79170083-79201259	43022	chr10:79182685-79183243	endocrine
rs703982_10.3841E_LINC00595	rs703982	chr10:80942721-80942722	9.079e-24	Enriched node	10.3735P.LINC00595	alpha	LINC00595	10.3841E	chr10:79170083-79201259	43022	chr10:79182685-79183243	endocrine
rs703982_10.3841E_POLR3A	rs703982	chr10:80942721-80942722	9.079e-24	Enriched node	10.3722P.POLR3A	alpha	POLR3A	10.3841E	chr10:79170083-79201259	43022	chr10:79182685-79183243	endocrine
rs703982_10.3841E_GNAI2P2	rs703982	chr10:80942721-80942722	9.079e-24	Enriched node	10.3727P.GNAI2P2	alpha	GNAI2P2	10.3841E	chr10:79170083-79201259	43022	chr10:79182685-79183243	endocrine
rs703982_10.3841E_DLG5	rs703982	chr10:80942721-80942722	9.079e-24	Enriched node	10.3710P.DLG5	alpha	DLG5	10.3841E	chr10:79170083-79201259	43022	chr10:79182685-79183243	endocrine
rs703982_10.3841E_ENSG00000228683	rs703982	chr10:80942721-80942722	9.079e-24	Enriched node	10.3794P.ENSG00000228683	alpha	ENSG00000228683	10.3841E	chr10:79170083-79201259	43022	chr10:79182685-79183243	endocrine
rs703982_10.3841E_ENSG00000283096	rs703982	chr10:80942721-80942722	9.079e-24	Enriched node	10.3734P.ENSG00000283096	alpha	ENSG00000283096	10.3841E	chr10:79170083-79201259	43022	chr10:79182685-79183243	endocrine
rs703982_10.3841E_ENSG00000288090	rs703982	chr10:80942721-80942722	9.079e-24	Enriched node	10.3749P.ENSG00000288090	alpha	ENSG00000288090	10.3841E	chr10:79170083-79201259	43022	chr10:79182685-79183243	endocrine
rs703982_10.3841E_Metazoa_SRP	rs703982	chr10:80942721-80942722	9.079e-24	Enriched node	10.3715P.Metazoa_SRP	alpha	Metazoa_SRP	10.3841E	chr10:79170083-79201259	43022	chr10:79182685-79183243	endocrine
rs703982_10.3841E_LINC00595	rs703982	chr10:80942721-80942722	9.079e-24	Enriched node	10.3743P.LINC00595	alpha	LINC00595	10.3841E	chr10:79170083-79201259	43022	chr10:79182685-79183243	endocrine
rs703982_10.3841E_RPS24	rs703982	chr10:80942721-80942722	9.079e-24	Enriched node	10.3723P.RPS24	alpha	RPS24	10.3841E	chr10:79170083-79201259	43022	chr10:79182685-79183243	endocrine
rs703982_10.3841E_ENSG00000282863	rs703982	chr10:80942721-80942722	9.079e-24	Enriched node	10.3742P.ENSG00000282863	alpha	ENSG00000282863	10.3841E	chr10:79170083-79201259	43022	chr10:79182685-79183243	endocrine
rs703982_10.3841E_LINC00595	rs703982	chr10:80942721-80942722	9.079e-24	Enriched node	10.3750P.LINC00595	alpha	LINC00595	10.3841E	chr10:79170083-79201259	43022	chr10:79182685-79183243	endocrine
rs703982_10.3841E_LINC00595	rs703982	chr10:80942721-80942722	9.079e-24	Enriched node	10.3745P.LINC00595	alpha	LINC00595	10.3841E	chr10:79170083-79201259	43022	chr10:79182685-79183243	endocrine
rs703982_10.3841E_RN7SL284P	rs703982	chr10:80942721-80942722	9.079e-24	Enriched node	10.3707P.RN7SL284P	alpha	RN7SL284P	10.3841E	chr10:79170083-79201259	43022	chr10:79182685-79183243	endocrine
rs2764818_10.3844E_ENSG00000288090	rs2764818	chr10:80989082-80989083	5.404e-12		10.3749P.ENSG00000288090	alpha	ENSG00000288090	10.3844E	chr10:79217216-79278863	43037	chr10:79228762-79229781	endocrine
rs2764818_10.3844E_Metazoa_SRP	rs2764818	chr10:80989082-80989083	5.404e-12		10.3715P.Metazoa_SRP	alpha	Metazoa_SRP	10.3844E	chr10:79217216-79278863	43037	chr10:79228762-79229781	endocrine
rs2764818_10.3844E_LINC00595	rs2764818	chr10:80989082-80989083	5.404e-12		10.3750P.LINC00595	alpha	LINC00595	10.3844E	chr10:79217216-79278863	43037	chr10:79228762-79229781	endocrine
rs2764818_10.3844E_LINC00595	rs2764818	chr10:80989082-80989083	5.404e-12		10.3743P.LINC00595	alpha	LINC00595	10.3844E	chr10:79217216-79278863	43037	chr10:79228762-79229781	endocrine
rs2764818_10.3844E_DLG5	rs2764818	chr10:80989082-80989083	5.404e-12		10.3710P.DLG5	alpha	DLG5	10.3844E	chr10:79217216-79278863	43037	chr10:79228762-79229781	endocrine
rs2764818_10.3844E_POLR3A	rs2764818	chr10:80989082-80989083	5.404e-12		10.3722P.POLR3A	alpha	POLR3A	10.3844E	chr10:79217216-79278863	43037	chr10:79228762-79229781	endocrine
rs2764818_10.3844E_RPS24	rs2764818	chr10:80989082-80989083	5.404e-12		10.3723P.RPS24	alpha	RPS24	10.3844E	chr10:79217216-79278863	43037	chr10:79228762-79229781	endocrine
rs2764818_10.3844E_GNAI2P2	rs2764818	chr10:80989082-80989083	5.404e-12		10.3727P.GNAI2P2	alpha	GNAI2P2	10.3844E	chr10:79217216-79278863	43037	chr10:79228762-79229781	endocrine
rs2764818_10.3844E_LINC00595	rs2764818	chr10:80989082-80989083	5.404e-12		10.3745P.LINC00595	alpha	LINC00595	10.3844E	chr10:79217216-79278863	43037	chr10:79228762-79229781	endocrine
rs2764818_10.3844E_RN7SL284P	rs2764818	chr10:80989082-80989083	5.404e-12		10.3707P.RN7SL284P	alpha	RN7SL284P	10.3844E	chr10:79217216-79278863	43037	chr10:79228762-79229781	endocrine
rs2764818_10.3844E_ENSG00000204049	rs2764818	chr10:80989082-80989083	5.404e-12		10.3701P.ENSG00000204049	alpha	ENSG00000204049	10.3844E	chr10:79217216-79278863	43037	chr10:79228762-79229781	endocrine
rs2764818_10.3844E_ENSG00000282863	rs2764818	chr10:80989082-80989083	5.404e-12		10.3742P.ENSG00000282863	alpha	ENSG00000282863	10.3844E	chr10:79217216-79278863	43037	chr10:79228762-79229781	endocrine
rs2764818_10.3844E_ENSG00000283096	rs2764818	chr10:80989082-80989083	5.404e-12		10.3734P.ENSG00000283096	alpha	ENSG00000283096	10.3844E	chr10:79217216-79278863	43037	chr10:79228762-79229781	endocrine
rs2764818_10.3844E_PPIF	rs2764818	chr10:80989082-80989083	5.404e-12		10.3850P.PPIF	alpha	PPIF	10.3844E	chr10:79217216-79278863	43037	chr10:79228762-79229781	endocrine
rs2764818_10.3844E_ENSG00000288090	rs2764818	chr10:80989082-80989083	5.404e-12		10.3748P.ENSG00000288090	alpha	ENSG00000288090	10.3844E	chr10:79217216-79278863	43037	chr10:79228762-79229781	endocrine
rs2764818_10.3844E_ENSG00000228683	rs2764818	chr10:80989082-80989083	5.404e-12		10.3794P.ENSG00000228683	alpha	ENSG00000228683	10.3844E	chr10:79217216-79278863	43037	chr10:79228762-79229781	endocrine
rs2764818_10.3844E_ZMIZ1	rs2764818	chr10:80989082-80989083	5.404e-12		10.3832P.ZMIZ1	alpha	ZMIZ1	10.3844E	chr10:79217216-79278863	43037	chr10:79228762-79229781	endocrine
rs1359511_10.3844E_ENSG00000288090	rs1359511	chr10:80990639-80990640	5.279e-12		10.3749P.ENSG00000288090	alpha	ENSG00000288090	10.3844E	chr10:79217216-79278863	43038	chr10:79230279-79231365	endocrine
rs1359511_10.3844E_Metazoa_SRP	rs1359511	chr10:80990639-80990640	5.279e-12		10.3715P.Metazoa_SRP	alpha	Metazoa_SRP	10.3844E	chr10:79217216-79278863	43038	chr10:79230279-79231365	endocrine
rs1359511_10.3844E_LINC00595	rs1359511	chr10:80990639-80990640	5.279e-12		10.3750P.LINC00595	alpha	LINC00595	10.3844E	chr10:79217216-79278863	43038	chr10:79230279-79231365	endocrine
rs1359511_10.3844E_LINC00595	rs1359511	chr10:80990639-80990640	5.279e-12		10.3743P.LINC00595	alpha	LINC00595	10.3844E	chr10:79217216-79278863	43038	chr10:79230279-79231365	endocrine
rs1359511_10.3844E_DLG5	rs1359511	chr10:80990639-80990640	5.279e-12		10.3710P.DLG5	alpha	DLG5	10.3844E	chr10:79217216-79278863	43038	chr10:79230279-79231365	endocrine
rs1359511_10.3844E_POLR3A	rs1359511	chr10:80990639-80990640	5.279e-12		10.3722P.POLR3A	alpha	POLR3A	10.3844E	chr10:79217216-79278863	43038	chr10:79230279-79231365	endocrine
rs1359511_10.3844E_RPS24	rs1359511	chr10:80990639-80990640	5.279e-12		10.3723P.RPS24	alpha	RPS24	10.3844E	chr10:79217216-79278863	43038	chr10:79230279-79231365	endocrine
rs1359511_10.3844E_GNAI2P2	rs1359511	chr10:80990639-80990640	5.279e-12		10.3727P.GNAI2P2	alpha	GNAI2P2	10.3844E	chr10:79217216-79278863	43038	chr10:79230279-79231365	endocrine
rs1359511_10.3844E_LINC00595	rs1359511	chr10:80990639-80990640	5.279e-12		10.3745P.LINC00595	alpha	LINC00595	10.3844E	chr10:79217216-79278863	43038	chr10:79230279-79231365	endocrine
rs1359511_10.3844E_RN7SL284P	rs1359511	chr10:80990639-80990640	5.279e-12		10.3707P.RN7SL284P	alpha	RN7SL284P	10.3844E	chr10:79217216-79278863	43038	chr10:79230279-79231365	endocrine
rs1359511_10.3844E_ENSG00000204049	rs1359511	chr10:80990639-80990640	5.279e-12		10.3701P.ENSG00000204049	alpha	ENSG00000204049	10.3844E	chr10:79217216-79278863	43038	chr10:79230279-79231365	endocrine
rs1359511_10.3844E_ENSG00000282863	rs1359511	chr10:80990639-80990640	5.279e-12		10.3742P.ENSG00000282863	alpha	ENSG00000282863	10.3844E	chr10:79217216-79278863	43038	chr10:79230279-79231365	endocrine
rs1359511_10.3844E_ENSG00000283096	rs1359511	chr10:80990639-80990640	5.279e-12		10.3734P.ENSG00000283096	alpha	ENSG00000283096	10.3844E	chr10:79217216-79278863	43038	chr10:79230279-79231365	endocrine
rs1359511_10.3844E_PPIF	rs1359511	chr10:80990639-80990640	5.279e-12		10.3850P.PPIF	alpha	PPIF	10.3844E	chr10:79217216-79278863	43038	chr10:79230279-79231365	endocrine
rs1359511_10.3844E_ENSG00000288090	rs1359511	chr10:80990639-80990640	5.279e-12		10.3748P.ENSG00000288090	alpha	ENSG00000288090	10.3844E	chr10:79217216-79278863	43038	chr10:79230279-79231365	endocrine
rs1359511_10.3844E_ENSG00000228683	rs1359511	chr10:80990639-80990640	5.279e-12		10.3794P.ENSG00000228683	alpha	ENSG00000228683	10.3844E	chr10:79217216-79278863	43038	chr10:79230279-79231365	endocrine
rs1359511_10.3844E_ZMIZ1	rs1359511	chr10:80990639-80990640	5.279e-12		10.3832P.ZMIZ1	alpha	ZMIZ1	10.3844E	chr10:79217216-79278863	43038	chr10:79230279-79231365	endocrine
rs1359513_10.3844E_ENSG00000288090	rs1359513	chr10:80990736-80990737	5.873e-12		10.3749P.ENSG00000288090	alpha	ENSG00000288090	10.3844E	chr10:79217216-79278863	43038	chr10:79230279-79231365	endocrine
rs1359513_10.3844E_Metazoa_SRP	rs1359513	chr10:80990736-80990737	5.873e-12		10.3715P.Metazoa_SRP	alpha	Metazoa_SRP	10.3844E	chr10:79217216-79278863	43038	chr10:79230279-79231365	endocrine
rs1359513_10.3844E_LINC00595	rs1359513	chr10:80990736-80990737	5.873e-12		10.3750P.LINC00595	alpha	LINC00595	10.3844E	chr10:79217216-79278863	43038	chr10:79230279-79231365	endocrine
rs1359513_10.3844E_LINC00595	rs1359513	chr10:80990736-80990737	5.873e-12		10.3743P.LINC00595	alpha	LINC00595	10.3844E	chr10:79217216-79278863	43038	chr10:79230279-79231365	endocrine
rs1359513_10.3844E_DLG5	rs1359513	chr10:80990736-80990737	5.873e-12		10.3710P.DLG5	alpha	DLG5	10.3844E	chr10:79217216-79278863	43038	chr10:79230279-79231365	endocrine
rs1359513_10.3844E_POLR3A	rs1359513	chr10:80990736-80990737	5.873e-12		10.3722P.POLR3A	alpha	POLR3A	10.3844E	chr10:79217216-79278863	43038	chr10:79230279-79231365	endocrine
rs1359513_10.3844E_RPS24	rs1359513	chr10:80990736-80990737	5.873e-12		10.3723P.RPS24	alpha	RPS24	10.3844E	chr10:79217216-79278863	43038	chr10:79230279-79231365	endocrine
rs1359513_10.3844E_GNAI2P2	rs1359513	chr10:80990736-80990737	5.873e-12		10.3727P.GNAI2P2	alpha	GNAI2P2	10.3844E	chr10:79217216-79278863	43038	chr10:79230279-79231365	endocrine
rs1359513_10.3844E_LINC00595	rs1359513	chr10:80990736-80990737	5.873e-12		10.3745P.LINC00595	alpha	LINC00595	10.3844E	chr10:79217216-79278863	43038	chr10:79230279-79231365	endocrine
rs1359513_10.3844E_RN7SL284P	rs1359513	chr10:80990736-80990737	5.873e-12		10.3707P.RN7SL284P	alpha	RN7SL284P	10.3844E	chr10:79217216-79278863	43038	chr10:79230279-79231365	endocrine
rs1359513_10.3844E_ENSG00000204049	rs1359513	chr10:80990736-80990737	5.873e-12		10.3701P.ENSG00000204049	alpha	ENSG00000204049	10.3844E	chr10:79217216-79278863	43038	chr10:79230279-79231365	endocrine
rs1359513_10.3844E_ENSG00000282863	rs1359513	chr10:80990736-80990737	5.873e-12		10.3742P.ENSG00000282863	alpha	ENSG00000282863	10.3844E	chr10:79217216-79278863	43038	chr10:79230279-79231365	endocrine
rs1359513_10.3844E_ENSG00000283096	rs1359513	chr10:80990736-80990737	5.873e-12		10.3734P.ENSG00000283096	alpha	ENSG00000283096	10.3844E	chr10:79217216-79278863	43038	chr10:79230279-79231365	endocrine
rs1359513_10.3844E_PPIF	rs1359513	chr10:80990736-80990737	5.873e-12		10.3850P.PPIF	alpha	PPIF	10.3844E	chr10:79217216-79278863	43038	chr10:79230279-79231365	endocrine
rs1359513_10.3844E_ENSG00000288090	rs1359513	chr10:80990736-80990737	5.873e-12		10.3748P.ENSG00000288090	alpha	ENSG00000288090	10.3844E	chr10:79217216-79278863	43038	chr10:79230279-79231365	endocrine
rs1359513_10.3844E_ENSG00000228683	rs1359513	chr10:80990736-80990737	5.873e-12		10.3794P.ENSG00000228683	alpha	ENSG00000228683	10.3844E	chr10:79217216-79278863	43038	chr10:79230279-79231365	endocrine
rs1359513_10.3844E_ZMIZ1	rs1359513	chr10:80990736-80990737	5.873e-12		10.3832P.ZMIZ1	alpha	ZMIZ1	10.3844E	chr10:79217216-79278863	43038	chr10:79230279-79231365	endocrine
rs10824732_10.3844E_ENSG00000288090	rs10824732	chr10:81009788-81009789	1.686e-07	Enriched node	10.3749P.ENSG00000288090	alpha	ENSG00000288090	10.3844E	chr10:79217216-79278863	43046	chr10:79249808-79250172	endocrine
rs10824732_10.3844E_Metazoa_SRP	rs10824732	chr10:81009788-81009789	1.686e-07	Enriched node	10.3715P.Metazoa_SRP	alpha	Metazoa_SRP	10.3844E	chr10:79217216-79278863	43046	chr10:79249808-79250172	endocrine
rs10824732_10.3844E_LINC00595	rs10824732	chr10:81009788-81009789	1.686e-07	Enriched node	10.3750P.LINC00595	alpha	LINC00595	10.3844E	chr10:79217216-79278863	43046	chr10:79249808-79250172	endocrine
rs10824732_10.3844E_LINC00595	rs10824732	chr10:81009788-81009789	1.686e-07	Enriched node	10.3743P.LINC00595	alpha	LINC00595	10.3844E	chr10:79217216-79278863	43046	chr10:79249808-79250172	endocrine
rs10824732_10.3844E_DLG5	rs10824732	chr10:81009788-81009789	1.686e-07	Enriched node	10.3710P.DLG5	alpha	DLG5	10.3844E	chr10:79217216-79278863	43046	chr10:79249808-79250172	endocrine
rs10824732_10.3844E_POLR3A	rs10824732	chr10:81009788-81009789	1.686e-07	Enriched node	10.3722P.POLR3A	alpha	POLR3A	10.3844E	chr10:79217216-79278863	43046	chr10:79249808-79250172	endocrine
rs10824732_10.3844E_RPS24	rs10824732	chr10:81009788-81009789	1.686e-07	Enriched node	10.3723P.RPS24	alpha	RPS24	10.3844E	chr10:79217216-79278863	43046	chr10:79249808-79250172	endocrine
rs10824732_10.3844E_GNAI2P2	rs10824732	chr10:81009788-81009789	1.686e-07	Enriched node	10.3727P.GNAI2P2	alpha	GNAI2P2	10.3844E	chr10:79217216-79278863	43046	chr10:79249808-79250172	endocrine
rs10824732_10.3844E_LINC00595	rs10824732	chr10:81009788-81009789	1.686e-07	Enriched node	10.3745P.LINC00595	alpha	LINC00595	10.3844E	chr10:79217216-79278863	43046	chr10:79249808-79250172	endocrine
rs10824732_10.3844E_RN7SL284P	rs10824732	chr10:81009788-81009789	1.686e-07	Enriched node	10.3707P.RN7SL284P	alpha	RN7SL284P	10.3844E	chr10:79217216-79278863	43046	chr10:79249808-79250172	endocrine
rs10824732_10.3844E_ENSG00000204049	rs10824732	chr10:81009788-81009789	1.686e-07	Enriched node	10.3701P.ENSG00000204049	alpha	ENSG00000204049	10.3844E	chr10:79217216-79278863	43046	chr10:79249808-79250172	endocrine
rs10824732_10.3844E_ENSG00000282863	rs10824732	chr10:81009788-81009789	1.686e-07	Enriched node	10.3742P.ENSG00000282863	alpha	ENSG00000282863	10.3844E	chr10:79217216-79278863	43046	chr10:79249808-79250172	endocrine
rs10824732_10.3844E_ENSG00000283096	rs10824732	chr10:81009788-81009789	1.686e-07	Enriched node	10.3734P.ENSG00000283096	alpha	ENSG00000283096	10.3844E	chr10:79217216-79278863	43046	chr10:79249808-79250172	endocrine
rs10824732_10.3844E_PPIF	rs10824732	chr10:81009788-81009789	1.686e-07	Enriched node	10.3850P.PPIF	alpha	PPIF	10.3844E	chr10:79217216-79278863	43046	chr10:79249808-79250172	endocrine
rs10824732_10.3844E_ENSG00000288090	rs10824732	chr10:81009788-81009789	1.686e-07	Enriched node	10.3748P.ENSG00000288090	alpha	ENSG00000288090	10.3844E	chr10:79217216-79278863	43046	chr10:79249808-79250172	endocrine
rs10824732_10.3844E_ENSG00000228683	rs10824732	chr10:81009788-81009789	1.686e-07	Enriched node	10.3794P.ENSG00000228683	alpha	ENSG00000228683	10.3844E	chr10:79217216-79278863	43046	chr10:79249808-79250172	endocrine
rs10824732_10.3844E_ZMIZ1	rs10824732	chr10:81009788-81009789	1.686e-07	Enriched node	10.3832P.ZMIZ1	alpha	ZMIZ1	10.3844E	chr10:79217216-79278863	43046	chr10:79249808-79250172	endocrine
rs1359512_10.3844E_ENSG00000288090	rs1359512	chr10:80990726-80990727	1.464e-05	Enriched node	10.3749P.ENSG00000288090	alpha	ENSG00000288090	10.3844E	chr10:79217216-79278863	43038	chr10:79230279-79231365	endocrine
rs1359512_10.3844E_Metazoa_SRP	rs1359512	chr10:80990726-80990727	1.464e-05	Enriched node	10.3715P.Metazoa_SRP	alpha	Metazoa_SRP	10.3844E	chr10:79217216-79278863	43038	chr10:79230279-79231365	endocrine
rs1359512_10.3844E_LINC00595	rs1359512	chr10:80990726-80990727	1.464e-05	Enriched node	10.3750P.LINC00595	alpha	LINC00595	10.3844E	chr10:79217216-79278863	43038	chr10:79230279-79231365	endocrine
rs1359512_10.3844E_LINC00595	rs1359512	chr10:80990726-80990727	1.464e-05	Enriched node	10.3743P.LINC00595	alpha	LINC00595	10.3844E	chr10:79217216-79278863	43038	chr10:79230279-79231365	endocrine
rs1359512_10.3844E_DLG5	rs1359512	chr10:80990726-80990727	1.464e-05	Enriched node	10.3710P.DLG5	alpha	DLG5	10.3844E	chr10:79217216-79278863	43038	chr10:79230279-79231365	endocrine
rs1359512_10.3844E_POLR3A	rs1359512	chr10:80990726-80990727	1.464e-05	Enriched node	10.3722P.POLR3A	alpha	POLR3A	10.3844E	chr10:79217216-79278863	43038	chr10:79230279-79231365	endocrine
rs1359512_10.3844E_RPS24	rs1359512	chr10:80990726-80990727	1.464e-05	Enriched node	10.3723P.RPS24	alpha	RPS24	10.3844E	chr10:79217216-79278863	43038	chr10:79230279-79231365	endocrine
rs1359512_10.3844E_GNAI2P2	rs1359512	chr10:80990726-80990727	1.464e-05	Enriched node	10.3727P.GNAI2P2	alpha	GNAI2P2	10.3844E	chr10:79217216-79278863	43038	chr10:79230279-79231365	endocrine
rs1359512_10.3844E_LINC00595	rs1359512	chr10:80990726-80990727	1.464e-05	Enriched node	10.3745P.LINC00595	alpha	LINC00595	10.3844E	chr10:79217216-79278863	43038	chr10:79230279-79231365	endocrine
rs1359512_10.3844E_RN7SL284P	rs1359512	chr10:80990726-80990727	1.464e-05	Enriched node	10.3707P.RN7SL284P	alpha	RN7SL284P	10.3844E	chr10:79217216-79278863	43038	chr10:79230279-79231365	endocrine
rs1359512_10.3844E_ENSG00000204049	rs1359512	chr10:80990726-80990727	1.464e-05	Enriched node	10.3701P.ENSG00000204049	alpha	ENSG00000204049	10.3844E	chr10:79217216-79278863	43038	chr10:79230279-79231365	endocrine
rs1359512_10.3844E_ENSG00000282863	rs1359512	chr10:80990726-80990727	1.464e-05	Enriched node	10.3742P.ENSG00000282863	alpha	ENSG00000282863	10.3844E	chr10:79217216-79278863	43038	chr10:79230279-79231365	endocrine
rs1359512_10.3844E_ENSG00000283096	rs1359512	chr10:80990726-80990727	1.464e-05	Enriched node	10.3734P.ENSG00000283096	alpha	ENSG00000283096	10.3844E	chr10:79217216-79278863	43038	chr10:79230279-79231365	endocrine
rs1359512_10.3844E_PPIF	rs1359512	chr10:80990726-80990727	1.464e-05	Enriched node	10.3850P.PPIF	alpha	PPIF	10.3844E	chr10:79217216-79278863	43038	chr10:79230279-79231365	endocrine
rs1359512_10.3844E_ENSG00000288090	rs1359512	chr10:80990726-80990727	1.464e-05	Enriched node	10.3748P.ENSG00000288090	alpha	ENSG00000288090	10.3844E	chr10:79217216-79278863	43038	chr10:79230279-79231365	endocrine
rs1359512_10.3844E_ENSG00000228683	rs1359512	chr10:80990726-80990727	1.464e-05	Enriched node	10.3794P.ENSG00000228683	alpha	ENSG00000228683	10.3844E	chr10:79217216-79278863	43038	chr10:79230279-79231365	endocrine
rs1359512_10.3844E_ZMIZ1	rs1359512	chr10:80990726-80990727	1.464e-05	Enriched node	10.3832P.ZMIZ1	alpha	ZMIZ1	10.3844E	chr10:79217216-79278863	43038	chr10:79230279-79231365	endocrine
rs2802363_10.3844E_ENSG00000288090	rs2802363	chr10:80988837-80988838	1.038e-18		10.3749P.ENSG00000288090	alpha	ENSG00000288090	10.3844E	chr10:79217216-79278863	43037	chr10:79228762-79229781	endocrine
rs2802363_10.3844E_Metazoa_SRP	rs2802363	chr10:80988837-80988838	1.038e-18		10.3715P.Metazoa_SRP	alpha	Metazoa_SRP	10.3844E	chr10:79217216-79278863	43037	chr10:79228762-79229781	endocrine
rs2802363_10.3844E_LINC00595	rs2802363	chr10:80988837-80988838	1.038e-18		10.3750P.LINC00595	alpha	LINC00595	10.3844E	chr10:79217216-79278863	43037	chr10:79228762-79229781	endocrine
rs2802363_10.3844E_LINC00595	rs2802363	chr10:80988837-80988838	1.038e-18		10.3743P.LINC00595	alpha	LINC00595	10.3844E	chr10:79217216-79278863	43037	chr10:79228762-79229781	endocrine
rs2802363_10.3844E_DLG5	rs2802363	chr10:80988837-80988838	1.038e-18		10.3710P.DLG5	alpha	DLG5	10.3844E	chr10:79217216-79278863	43037	chr10:79228762-79229781	endocrine
rs2802363_10.3844E_POLR3A	rs2802363	chr10:80988837-80988838	1.038e-18		10.3722P.POLR3A	alpha	POLR3A	10.3844E	chr10:79217216-79278863	43037	chr10:79228762-79229781	endocrine
rs2802363_10.3844E_RPS24	rs2802363	chr10:80988837-80988838	1.038e-18		10.3723P.RPS24	alpha	RPS24	10.3844E	chr10:79217216-79278863	43037	chr10:79228762-79229781	endocrine
rs2802363_10.3844E_GNAI2P2	rs2802363	chr10:80988837-80988838	1.038e-18		10.3727P.GNAI2P2	alpha	GNAI2P2	10.3844E	chr10:79217216-79278863	43037	chr10:79228762-79229781	endocrine
rs2802363_10.3844E_LINC00595	rs2802363	chr10:80988837-80988838	1.038e-18		10.3745P.LINC00595	alpha	LINC00595	10.3844E	chr10:79217216-79278863	43037	chr10:79228762-79229781	endocrine
rs2802363_10.3844E_RN7SL284P	rs2802363	chr10:80988837-80988838	1.038e-18		10.3707P.RN7SL284P	alpha	RN7SL284P	10.3844E	chr10:79217216-79278863	43037	chr10:79228762-79229781	endocrine
rs2802363_10.3844E_ENSG00000204049	rs2802363	chr10:80988837-80988838	1.038e-18		10.3701P.ENSG00000204049	alpha	ENSG00000204049	10.3844E	chr10:79217216-79278863	43037	chr10:79228762-79229781	endocrine
rs2802363_10.3844E_ENSG00000282863	rs2802363	chr10:80988837-80988838	1.038e-18		10.3742P.ENSG00000282863	alpha	ENSG00000282863	10.3844E	chr10:79217216-79278863	43037	chr10:79228762-79229781	endocrine
rs2802363_10.3844E_ENSG00000283096	rs2802363	chr10:80988837-80988838	1.038e-18		10.3734P.ENSG00000283096	alpha	ENSG00000283096	10.3844E	chr10:79217216-79278863	43037	chr10:79228762-79229781	endocrine
rs2802363_10.3844E_PPIF	rs2802363	chr10:80988837-80988838	1.038e-18		10.3850P.PPIF	alpha	PPIF	10.3844E	chr10:79217216-79278863	43037	chr10:79228762-79229781	endocrine
rs2802363_10.3844E_ENSG00000288090	rs2802363	chr10:80988837-80988838	1.038e-18		10.3748P.ENSG00000288090	alpha	ENSG00000288090	10.3844E	chr10:79217216-79278863	43037	chr10:79228762-79229781	endocrine
rs2802363_10.3844E_ENSG00000228683	rs2802363	chr10:80988837-80988838	1.038e-18		10.3794P.ENSG00000228683	alpha	ENSG00000228683	10.3844E	chr10:79217216-79278863	43037	chr10:79228762-79229781	endocrine
rs2802363_10.3844E_ZMIZ1	rs2802363	chr10:80988837-80988838	1.038e-18		10.3832P.ZMIZ1	alpha	ZMIZ1	10.3844E	chr10:79217216-79278863	43037	chr10:79228762-79229781	endocrine
rs942791_10.3844E_ENSG00000288090	rs942791	chr10:81015260-81015261	1.198e-10		10.3749P.ENSG00000288090	alpha	ENSG00000288090	10.3844E	chr10:79217216-79278863	43047	chr10:79254562-79255875	endocrine
rs942791_10.3844E_Metazoa_SRP	rs942791	chr10:81015260-81015261	1.198e-10		10.3715P.Metazoa_SRP	alpha	Metazoa_SRP	10.3844E	chr10:79217216-79278863	43047	chr10:79254562-79255875	endocrine
rs942791_10.3844E_LINC00595	rs942791	chr10:81015260-81015261	1.198e-10		10.3750P.LINC00595	alpha	LINC00595	10.3844E	chr10:79217216-79278863	43047	chr10:79254562-79255875	endocrine
rs942791_10.3844E_LINC00595	rs942791	chr10:81015260-81015261	1.198e-10		10.3743P.LINC00595	alpha	LINC00595	10.3844E	chr10:79217216-79278863	43047	chr10:79254562-79255875	endocrine
rs942791_10.3844E_DLG5	rs942791	chr10:81015260-81015261	1.198e-10		10.3710P.DLG5	alpha	DLG5	10.3844E	chr10:79217216-79278863	43047	chr10:79254562-79255875	endocrine
rs942791_10.3844E_POLR3A	rs942791	chr10:81015260-81015261	1.198e-10		10.3722P.POLR3A	alpha	POLR3A	10.3844E	chr10:79217216-79278863	43047	chr10:79254562-79255875	endocrine
rs942791_10.3844E_RPS24	rs942791	chr10:81015260-81015261	1.198e-10		10.3723P.RPS24	alpha	RPS24	10.3844E	chr10:79217216-79278863	43047	chr10:79254562-79255875	endocrine
rs942791_10.3844E_GNAI2P2	rs942791	chr10:81015260-81015261	1.198e-10		10.3727P.GNAI2P2	alpha	GNAI2P2	10.3844E	chr10:79217216-79278863	43047	chr10:79254562-79255875	endocrine
rs942791_10.3844E_LINC00595	rs942791	chr10:81015260-81015261	1.198e-10		10.3745P.LINC00595	alpha	LINC00595	10.3844E	chr10:79217216-79278863	43047	chr10:79254562-79255875	endocrine
rs942791_10.3844E_RN7SL284P	rs942791	chr10:81015260-81015261	1.198e-10		10.3707P.RN7SL284P	alpha	RN7SL284P	10.3844E	chr10:79217216-79278863	43047	chr10:79254562-79255875	endocrine
rs942791_10.3844E_ENSG00000204049	rs942791	chr10:81015260-81015261	1.198e-10		10.3701P.ENSG00000204049	alpha	ENSG00000204049	10.3844E	chr10:79217216-79278863	43047	chr10:79254562-79255875	endocrine
rs942791_10.3844E_ENSG00000282863	rs942791	chr10:81015260-81015261	1.198e-10		10.3742P.ENSG00000282863	alpha	ENSG00000282863	10.3844E	chr10:79217216-79278863	43047	chr10:79254562-79255875	endocrine
rs942791_10.3844E_ENSG00000283096	rs942791	chr10:81015260-81015261	1.198e-10		10.3734P.ENSG00000283096	alpha	ENSG00000283096	10.3844E	chr10:79217216-79278863	43047	chr10:79254562-79255875	endocrine
rs942791_10.3844E_PPIF	rs942791	chr10:81015260-81015261	1.198e-10		10.3850P.PPIF	alpha	PPIF	10.3844E	chr10:79217216-79278863	43047	chr10:79254562-79255875	endocrine
rs942791_10.3844E_ENSG00000288090	rs942791	chr10:81015260-81015261	1.198e-10		10.3748P.ENSG00000288090	alpha	ENSG00000288090	10.3844E	chr10:79217216-79278863	43047	chr10:79254562-79255875	endocrine
rs942791_10.3844E_ENSG00000228683	rs942791	chr10:81015260-81015261	1.198e-10		10.3794P.ENSG00000228683	alpha	ENSG00000228683	10.3844E	chr10:79217216-79278863	43047	chr10:79254562-79255875	endocrine
rs942791_10.3844E_ZMIZ1	rs942791	chr10:81015260-81015261	1.198e-10		10.3832P.ZMIZ1	alpha	ZMIZ1	10.3844E	chr10:79217216-79278863	43047	chr10:79254562-79255875	endocrine
rs1250596_10.3844E_ENSG00000288090	rs1250596	chr10:80999048-80999049	2.469e-05		10.3749P.ENSG00000288090	alpha	ENSG00000288090	10.3844E	chr10:79217216-79278863	43041	chr10:79239198-79239774	endocrine
rs1250596_10.3844E_Metazoa_SRP	rs1250596	chr10:80999048-80999049	2.469e-05		10.3715P.Metazoa_SRP	alpha	Metazoa_SRP	10.3844E	chr10:79217216-79278863	43041	chr10:79239198-79239774	endocrine
rs1250596_10.3844E_LINC00595	rs1250596	chr10:80999048-80999049	2.469e-05		10.3750P.LINC00595	alpha	LINC00595	10.3844E	chr10:79217216-79278863	43041	chr10:79239198-79239774	endocrine
rs1250596_10.3844E_LINC00595	rs1250596	chr10:80999048-80999049	2.469e-05		10.3743P.LINC00595	alpha	LINC00595	10.3844E	chr10:79217216-79278863	43041	chr10:79239198-79239774	endocrine
rs1250596_10.3844E_DLG5	rs1250596	chr10:80999048-80999049	2.469e-05		10.3710P.DLG5	alpha	DLG5	10.3844E	chr10:79217216-79278863	43041	chr10:79239198-79239774	endocrine
rs1250596_10.3844E_POLR3A	rs1250596	chr10:80999048-80999049	2.469e-05		10.3722P.POLR3A	alpha	POLR3A	10.3844E	chr10:79217216-79278863	43041	chr10:79239198-79239774	endocrine
rs1250596_10.3844E_RPS24	rs1250596	chr10:80999048-80999049	2.469e-05		10.3723P.RPS24	alpha	RPS24	10.3844E	chr10:79217216-79278863	43041	chr10:79239198-79239774	endocrine
rs1250596_10.3844E_GNAI2P2	rs1250596	chr10:80999048-80999049	2.469e-05		10.3727P.GNAI2P2	alpha	GNAI2P2	10.3844E	chr10:79217216-79278863	43041	chr10:79239198-79239774	endocrine
rs1250596_10.3844E_LINC00595	rs1250596	chr10:80999048-80999049	2.469e-05		10.3745P.LINC00595	alpha	LINC00595	10.3844E	chr10:79217216-79278863	43041	chr10:79239198-79239774	endocrine
rs1250596_10.3844E_RN7SL284P	rs1250596	chr10:80999048-80999049	2.469e-05		10.3707P.RN7SL284P	alpha	RN7SL284P	10.3844E	chr10:79217216-79278863	43041	chr10:79239198-79239774	endocrine
rs1250596_10.3844E_ENSG00000204049	rs1250596	chr10:80999048-80999049	2.469e-05		10.3701P.ENSG00000204049	alpha	ENSG00000204049	10.3844E	chr10:79217216-79278863	43041	chr10:79239198-79239774	endocrine
rs1250596_10.3844E_ENSG00000282863	rs1250596	chr10:80999048-80999049	2.469e-05		10.3742P.ENSG00000282863	alpha	ENSG00000282863	10.3844E	chr10:79217216-79278863	43041	chr10:79239198-79239774	endocrine
rs1250596_10.3844E_ENSG00000283096	rs1250596	chr10:80999048-80999049	2.469e-05		10.3734P.ENSG00000283096	alpha	ENSG00000283096	10.3844E	chr10:79217216-79278863	43041	chr10:79239198-79239774	endocrine
rs1250596_10.3844E_PPIF	rs1250596	chr10:80999048-80999049	2.469e-05		10.3850P.PPIF	alpha	PPIF	10.3844E	chr10:79217216-79278863	43041	chr10:79239198-79239774	endocrine
rs1250596_10.3844E_ENSG00000288090	rs1250596	chr10:80999048-80999049	2.469e-05		10.3748P.ENSG00000288090	alpha	ENSG00000288090	10.3844E	chr10:79217216-79278863	43041	chr10:79239198-79239774	endocrine
rs1250596_10.3844E_ENSG00000228683	rs1250596	chr10:80999048-80999049	2.469e-05		10.3794P.ENSG00000228683	alpha	ENSG00000228683	10.3844E	chr10:79217216-79278863	43041	chr10:79239198-79239774	endocrine
rs1250596_10.3844E_ZMIZ1	rs1250596	chr10:80999048-80999049	2.469e-05		10.3832P.ZMIZ1	alpha	ZMIZ1	10.3844E	chr10:79217216-79278863	43041	chr10:79239198-79239774	endocrine
rs1250538_10.3844E_ENSG00000288090	rs1250538	chr10:81037800-81037801	8.68e-05		10.3749P.ENSG00000288090	alpha	ENSG00000288090	10.3844E	chr10:79217216-79278863	43057	chr10:79277702-79278344	endocrine
rs1250538_10.3844E_Metazoa_SRP	rs1250538	chr10:81037800-81037801	8.68e-05		10.3715P.Metazoa_SRP	alpha	Metazoa_SRP	10.3844E	chr10:79217216-79278863	43057	chr10:79277702-79278344	endocrine
rs1250538_10.3844E_LINC00595	rs1250538	chr10:81037800-81037801	8.68e-05		10.3750P.LINC00595	alpha	LINC00595	10.3844E	chr10:79217216-79278863	43057	chr10:79277702-79278344	endocrine
rs1250538_10.3844E_LINC00595	rs1250538	chr10:81037800-81037801	8.68e-05		10.3743P.LINC00595	alpha	LINC00595	10.3844E	chr10:79217216-79278863	43057	chr10:79277702-79278344	endocrine
rs1250538_10.3844E_DLG5	rs1250538	chr10:81037800-81037801	8.68e-05		10.3710P.DLG5	alpha	DLG5	10.3844E	chr10:79217216-79278863	43057	chr10:79277702-79278344	endocrine
rs1250538_10.3844E_POLR3A	rs1250538	chr10:81037800-81037801	8.68e-05		10.3722P.POLR3A	alpha	POLR3A	10.3844E	chr10:79217216-79278863	43057	chr10:79277702-79278344	endocrine
rs1250538_10.3844E_RPS24	rs1250538	chr10:81037800-81037801	8.68e-05		10.3723P.RPS24	alpha	RPS24	10.3844E	chr10:79217216-79278863	43057	chr10:79277702-79278344	endocrine
rs1250538_10.3844E_GNAI2P2	rs1250538	chr10:81037800-81037801	8.68e-05		10.3727P.GNAI2P2	alpha	GNAI2P2	10.3844E	chr10:79217216-79278863	43057	chr10:79277702-79278344	endocrine
rs1250538_10.3844E_LINC00595	rs1250538	chr10:81037800-81037801	8.68e-05		10.3745P.LINC00595	alpha	LINC00595	10.3844E	chr10:79217216-79278863	43057	chr10:79277702-79278344	endocrine
rs1250538_10.3844E_RN7SL284P	rs1250538	chr10:81037800-81037801	8.68e-05		10.3707P.RN7SL284P	alpha	RN7SL284P	10.3844E	chr10:79217216-79278863	43057	chr10:79277702-79278344	endocrine
rs1250538_10.3844E_ENSG00000204049	rs1250538	chr10:81037800-81037801	8.68e-05		10.3701P.ENSG00000204049	alpha	ENSG00000204049	10.3844E	chr10:79217216-79278863	43057	chr10:79277702-79278344	endocrine
rs1250538_10.3844E_ENSG00000282863	rs1250538	chr10:81037800-81037801	8.68e-05		10.3742P.ENSG00000282863	alpha	ENSG00000282863	10.3844E	chr10:79217216-79278863	43057	chr10:79277702-79278344	endocrine
rs1250538_10.3844E_ENSG00000283096	rs1250538	chr10:81037800-81037801	8.68e-05		10.3734P.ENSG00000283096	alpha	ENSG00000283096	10.3844E	chr10:79217216-79278863	43057	chr10:79277702-79278344	endocrine
rs1250538_10.3844E_PPIF	rs1250538	chr10:81037800-81037801	8.68e-05		10.3850P.PPIF	alpha	PPIF	10.3844E	chr10:79217216-79278863	43057	chr10:79277702-79278344	endocrine
rs1250538_10.3844E_ENSG00000288090	rs1250538	chr10:81037800-81037801	8.68e-05		10.3748P.ENSG00000288090	alpha	ENSG00000288090	10.3844E	chr10:79217216-79278863	43057	chr10:79277702-79278344	endocrine
rs1250538_10.3844E_ENSG00000228683	rs1250538	chr10:81037800-81037801	8.68e-05		10.3794P.ENSG00000228683	alpha	ENSG00000228683	10.3844E	chr10:79217216-79278863	43057	chr10:79277702-79278344	endocrine
rs1250538_10.3844E_ZMIZ1	rs1250538	chr10:81037800-81037801	8.68e-05		10.3832P.ZMIZ1	alpha	ZMIZ1	10.3844E	chr10:79217216-79278863	43057	chr10:79277702-79278344	endocrine
rs1250566_10.3845E_POLR3A	rs1250566	chr10:81046453-81046454	4.216e-05		10.3722P.POLR3A	alpha	POLR3A	10.3845E	chr10:79281971-79291819	43058	chr10:79285515-79286911	endocrine
rs1250566_10.3845E_RPS24	rs1250566	chr10:81046453-81046454	4.216e-05		10.3723P.RPS24	alpha	RPS24	10.3845E	chr10:79281971-79291819	43058	chr10:79285515-79286911	endocrine
rs1250568_10.3845E_POLR3A	rs1250568	chr10:81045280-81045281	5.516e-05		10.3722P.POLR3A	alpha	POLR3A	10.3845E	chr10:79281971-79291819	43058	chr10:79285515-79286911	endocrine
rs1250568_10.3845E_RPS24	rs1250568	chr10:81045280-81045281	5.516e-05		10.3723P.RPS24	alpha	RPS24	10.3845E	chr10:79281971-79291819	43058	chr10:79285515-79286911	endocrine
rs1250551_10.3846E_PPIF	rs1250551	chr10:81059335-81059336	8.5e-06		10.3850P.PPIF	alpha	PPIF	10.3846E	chr10:79294984-79302614	43063	chr10:79298564-79299647	endocrine
rs61853090_10.4021E_ENSG00000225913	rs61853090	chr10:89358802-89358803	6.234e-06	Enriched node	10.4022P.ENSG00000225913	alpha	ENSG00000225913	10.4021E	chr10:87594301-87601664	43991	chr10:87598474-87599577	endocrine
rs61853090_10.4021E_ENSG00000289952	rs61853090	chr10:89358802-89358803	6.234e-06	Enriched node	10.4113P.ENSG00000289952	alpha	ENSG00000289952	10.4021E	chr10:87594301-87601664	43991	chr10:87598474-87599577	endocrine
rs61853090_10.4021E_PAPSS2	rs61853090	chr10:89358802-89358803	6.234e-06	Enriched node	10.4028P.PAPSS2	alpha	PAPSS2	10.4021E	chr10:87594301-87601664	43991	chr10:87598474-87599577	endocrine
rs10788569_10.4046P.CFL1P1_CFL1P1	rs10788569	chr10:89604732-89604733	2.202e-05		10.4046P.CFL1P1	alpha	CFL1P1	10.4046P.CFL1P1	chr10:87842401-87847141	44052	chr10:87844876-87846421	endocrine
rs10490920_10.4050E_PTEN	rs10490920	chr10:89685643-89685644	2.882e-05		10.4047P.PTEN	alpha	PTEN	10.4050E	chr10:87921507-87933510	44068	chr10:87925392-87926085	endocrine
rs10509532_10.4055E_ENSG00000288875	rs10509532	chr10:89737554-89737555	5.102e-05		10.4066P.ENSG00000288875	alpha	ENSG00000288875	10.4055E	chr10:87974279-87977669	44083	chr10:87977333-87977892	alpha
rs11186860_10.4291P.NHP2P1_NHP2P1	rs11186860	chr10:93979316-93979317	2.235e-05		10.4291P.NHP2P1	alpha	NHP2P1	10.4291P.NHP2P1	chr10:92218622-92225211	44729	chr10:92219285-92219978	endocrine
rs11186881_10.4295E_MARCHF5	rs11186881	chr10:94020499-94020500	2.888e-05		10.4300P.MARCHF5	alpha	MARCHF5	10.4295E	chr10:92260059-92262203	44738	chr10:92260738-92261405	endocrine
rs11186881_10.4295E_NHP2P1	rs11186881	chr10:94020499-94020500	2.888e-05		10.4290P.NHP2P1	alpha	NHP2P1	10.4295E	chr10:92260059-92262203	44738	chr10:92260738-92261405	endocrine
rs3814164_10.4603E_ENSG00000286683	rs3814164	chr10:98982749-98982750	1.318e-06		10.4600P.ENSG00000286683	alpha	ENSG00000286683	10.4603E	chr10:97220114-97225043	45503	chr10:97222210-97223413	endocrine
rs871507_11.6078E_ENSG00000289093	rs871507	chr11:128213026-128213027	2.39e-07	Enriched node	11.6074P.ENSG00000289093	alpha	ENSG00000289093	11.6078E	chr11:128341500-128345625	67896	chr11:128342341-128343451	endocrine
rs871507_11.6078E_ETS1	rs871507	chr11:128213026-128213027	2.39e-07	Enriched node	11.6092P.ETS1	alpha	ETS1	11.6078E	chr11:128341500-128345625	67896	chr11:128342341-128343451	endocrine
rs7120183_11.6080E_ENSG00000289093	rs7120183	chr11:128234772-128234773	3.902e-08	Enriched node	11.6073P.ENSG00000289093	alpha	ENSG00000289093	11.6080E	chr11:128358136-128367640	67902	chr11:128364597-128365413	endocrine
rs7120183_11.6080E_ENSG00000289093	rs7120183	chr11:128234772-128234773	3.902e-08	Enriched node	11.6074P.ENSG00000289093	alpha	ENSG00000289093	11.6080E	chr11:128358136-128367640	67902	chr11:128364597-128365413	endocrine
rs7120183_11.6080E_ETS1	rs7120183	chr11:128234772-128234773	3.902e-08	Enriched node	11.6092P.ETS1	alpha	ETS1	11.6080E	chr11:128358136-128367640	67902	chr11:128364597-128365413	endocrine
rs7120183_11.6080E_ENSG00000245008	rs7120183	chr11:128234772-128234773	3.902e-08	Enriched node	11.6102P.ENSG00000245008	alpha	ENSG00000245008	11.6080E	chr11:128358136-128367640	67902	chr11:128364597-128365413	endocrine
rs7120183_11.6080E_ENSG00000289398	rs7120183	chr11:128234772-128234773	3.902e-08	Enriched node	11.6072P.ENSG00000289398	alpha	ENSG00000289398	11.6080E	chr11:128358136-128367640	67902	chr11:128364597-128365413	endocrine
rs7104712_11.6080E_ENSG00000289093	rs7104712	chr11:128235252-128235253	4.664e-08		11.6073P.ENSG00000289093	alpha	ENSG00000289093	11.6080E	chr11:128358136-128367640	67902	chr11:128364597-128365413	endocrine
rs7104712_11.6080E_ENSG00000289093	rs7104712	chr11:128235252-128235253	4.664e-08		11.6074P.ENSG00000289093	alpha	ENSG00000289093	11.6080E	chr11:128358136-128367640	67902	chr11:128364597-128365413	endocrine
rs7104712_11.6080E_ETS1	rs7104712	chr11:128235252-128235253	4.664e-08		11.6092P.ETS1	alpha	ETS1	11.6080E	chr11:128358136-128367640	67902	chr11:128364597-128365413	endocrine
rs7104712_11.6080E_ENSG00000245008	rs7104712	chr11:128235252-128235253	4.664e-08		11.6102P.ENSG00000245008	alpha	ENSG00000245008	11.6080E	chr11:128358136-128367640	67902	chr11:128364597-128365413	endocrine
rs7104712_11.6080E_ENSG00000289398	rs7104712	chr11:128235252-128235253	4.664e-08		11.6072P.ENSG00000289398	alpha	ENSG00000289398	11.6080E	chr11:128358136-128367640	67902	chr11:128364597-128365413	endocrine
rs1125251_11.6080E_ENSG00000289093	rs1125251	chr11:128231566-128231567	4.664e-08	Enriched node	11.6073P.ENSG00000289093	alpha	ENSG00000289093	11.6080E	chr11:128358136-128367640	67901	chr11:128361132-128362418	endocrine
rs1125251_11.6080E_ENSG00000289093	rs1125251	chr11:128231566-128231567	4.664e-08	Enriched node	11.6074P.ENSG00000289093	alpha	ENSG00000289093	11.6080E	chr11:128358136-128367640	67901	chr11:128361132-128362418	endocrine
rs1125251_11.6080E_ETS1	rs1125251	chr11:128231566-128231567	4.664e-08	Enriched node	11.6092P.ETS1	alpha	ETS1	11.6080E	chr11:128358136-128367640	67901	chr11:128361132-128362418	endocrine
rs1125251_11.6080E_ENSG00000245008	rs1125251	chr11:128231566-128231567	4.664e-08	Enriched node	11.6102P.ENSG00000245008	alpha	ENSG00000245008	11.6080E	chr11:128358136-128367640	67901	chr11:128361132-128362418	endocrine
rs1125251_11.6080E_ENSG00000289398	rs1125251	chr11:128231566-128231567	4.664e-08	Enriched node	11.6072P.ENSG00000289398	alpha	ENSG00000289398	11.6080E	chr11:128358136-128367640	67901	chr11:128361132-128362418	endocrine
rs1125253_11.6080E_ENSG00000289093	rs1125253	chr11:128231469-128231470	4.309e-08	Enriched node	11.6073P.ENSG00000289093	alpha	ENSG00000289093	11.6080E	chr11:128358136-128367640	67901	chr11:128361132-128362418	endocrine
rs1125253_11.6080E_ENSG00000289093	rs1125253	chr11:128231469-128231470	4.309e-08	Enriched node	11.6074P.ENSG00000289093	alpha	ENSG00000289093	11.6080E	chr11:128358136-128367640	67901	chr11:128361132-128362418	endocrine
rs1125253_11.6080E_ETS1	rs1125253	chr11:128231469-128231470	4.309e-08	Enriched node	11.6092P.ETS1	alpha	ETS1	11.6080E	chr11:128358136-128367640	67901	chr11:128361132-128362418	endocrine
rs1125253_11.6080E_ENSG00000245008	rs1125253	chr11:128231469-128231470	4.309e-08	Enriched node	11.6102P.ENSG00000245008	alpha	ENSG00000245008	11.6080E	chr11:128358136-128367640	67901	chr11:128361132-128362418	endocrine
rs1125253_11.6080E_ENSG00000289398	rs1125253	chr11:128231469-128231470	4.309e-08	Enriched node	11.6072P.ENSG00000289398	alpha	ENSG00000289398	11.6080E	chr11:128358136-128367640	67901	chr11:128361132-128362418	endocrine
rs74351118_11.6101E_ENSG00000245008	rs74351118	chr11:128477714-128477715	5.617e-08	Enriched node	11.6102P.ENSG00000245008	alpha	ENSG00000245008	11.6101E	chr11:128607038-128612361	67974	chr11:128607663-128608273	endocrine
rs74351118_11.6101E_ENSG00000289093	rs74351118	chr11:128477714-128477715	5.617e-08	Enriched node	11.6073P.ENSG00000289093	alpha	ENSG00000289093	11.6101E	chr11:128607038-128612361	67974	chr11:128607663-128608273	endocrine
rs74351118_11.6101E_ENSG00000289093	rs74351118	chr11:128477714-128477715	5.617e-08	Enriched node	11.6074P.ENSG00000289093	alpha	ENSG00000289093	11.6101E	chr11:128607038-128612361	67974	chr11:128607663-128608273	endocrine
rs74351118_11.6101E_ETS1	rs74351118	chr11:128477714-128477715	5.617e-08	Enriched node	11.6092P.ETS1	alpha	ETS1	11.6101E	chr11:128607038-128612361	67974	chr11:128607663-128608273	endocrine
rs74351118_11.6101E_ENSG00000289398	rs74351118	chr11:128477714-128477715	5.617e-08	Enriched node	11.6072P.ENSG00000289398	alpha	ENSG00000289398	11.6101E	chr11:128607038-128612361	67974	chr11:128607663-128608273	endocrine
rs75336838_11.958E_CALCB	rs75336838	chr11:14576791-14576792	1.717e-07	Enriched node	11.1001P.CALCB	alpha	CALCB	11.958E	chr11:14554657-14557813	53140	chr11:14554791-14556003	endocrine
rs75336838_11.958E_PDE3B	rs75336838	chr11:14576791-14576792	1.717e-07	Enriched node	11.970P.PDE3B	alpha	PDE3B	11.958E	chr11:14554657-14557813	53140	chr11:14554791-14556003	endocrine
rs75336838_11.958E_MORF4L1P3	rs75336838	chr11:14576791-14576792	1.717e-07	Enriched node	11.972P.MORF4L1P3	alpha	MORF4L1P3	11.958E	chr11:14554657-14557813	53140	chr11:14554791-14556003	endocrine
rs75336838_11.958E_CYP2R1	rs75336838	chr11:14576791-14576792	1.717e-07	Enriched node	11.998P.CYP2R1	alpha	CYP2R1	11.958E	chr11:14554657-14557813	53140	chr11:14554791-14556003	endocrine
rs10832288_11.969E_ENSG00000256206	rs10832288	chr11:14657389-14657390	2.895e-06		11.953P.ENSG00000256206	alpha	ENSG00000256206	11.969E	chr11:14633758-14637660	53154	chr11:14634840-14635979	endocrine
rs10832288_11.969E_CYP2R1	rs10832288	chr11:14657389-14657390	2.895e-06		11.998P.CYP2R1	alpha	CYP2R1	11.969E	chr11:14633758-14637660	53154	chr11:14634840-14635979	endocrine
rs10832302_11.985E_ENSG00000256206	rs10832302	chr11:14815233-14815234	3.648e-06		11.953P.ENSG00000256206	alpha	ENSG00000256206	11.985E	chr11:14788755-14796426	53192	chr11:14793455-14794296	endocrine
rs60173525_11.1176E_USH1C	rs60173525	chr11:17259967-17259968	9.18e-09		11.1199P.USH1C	alpha	USH1C	11.1176E	chr11:17236417-17240542	53635	chr11:17238201-17238858	endocrine
rs60173525_11.1176E_NUCB2	rs60173525	chr11:17259967-17259968	9.18e-09		11.1178P.NUCB2	alpha	NUCB2	11.1176E	chr11:17236417-17240542	53635	chr11:17238201-17238858	endocrine
rs60173525_11.1176E_USH1C	rs60173525	chr11:17259967-17259968	9.18e-09		11.1202P.USH1C	alpha	USH1C	11.1176E	chr11:17236417-17240542	53635	chr11:17238201-17238858	endocrine
rs60173525_11.1176E_PIK3C2A	rs60173525	chr11:17259967-17259968	9.18e-09		11.1174P.PIK3C2A	alpha	PIK3C2A	11.1176E	chr11:17236417-17240542	53635	chr11:17238201-17238858	endocrine
rs11024208_11.1176E_USH1C	rs11024208	chr11:17259979-17259980	1.119e-06		11.1199P.USH1C	alpha	USH1C	11.1176E	chr11:17236417-17240542	53635	chr11:17238201-17238858	endocrine
rs11024208_11.1176E_NUCB2	rs11024208	chr11:17259979-17259980	1.119e-06		11.1178P.NUCB2	alpha	NUCB2	11.1176E	chr11:17236417-17240542	53635	chr11:17238201-17238858	endocrine
rs11024208_11.1176E_USH1C	rs11024208	chr11:17259979-17259980	1.119e-06		11.1202P.USH1C	alpha	USH1C	11.1176E	chr11:17236417-17240542	53635	chr11:17238201-17238858	endocrine
rs11024208_11.1176E_PIK3C2A	rs11024208	chr11:17259979-17259980	1.119e-06		11.1174P.PIK3C2A	alpha	PIK3C2A	11.1176E	chr11:17236417-17240542	53635	chr11:17238201-17238858	endocrine
rs12577525_11.1176E_USH1C	rs12577525	chr11:17260116-17260117	1.297e-08		11.1199P.USH1C	alpha	USH1C	11.1176E	chr11:17236417-17240542	53635	chr11:17238201-17238858	endocrine
rs12577525_11.1176E_NUCB2	rs12577525	chr11:17260116-17260117	1.297e-08		11.1178P.NUCB2	alpha	NUCB2	11.1176E	chr11:17236417-17240542	53635	chr11:17238201-17238858	endocrine
rs12577525_11.1176E_USH1C	rs12577525	chr11:17260116-17260117	1.297e-08		11.1202P.USH1C	alpha	USH1C	11.1176E	chr11:17236417-17240542	53635	chr11:17238201-17238858	endocrine
rs12577525_11.1176E_PIK3C2A	rs12577525	chr11:17260116-17260117	1.297e-08		11.1174P.PIK3C2A	alpha	PIK3C2A	11.1176E	chr11:17236417-17240542	53635	chr11:17238201-17238858	endocrine
rs2355016_11.1184P.KCNJ11_KCNJ11	rs2355016	chr11:17402178-17402179	6.372e-08		11.1184P.KCNJ11	alpha	KCNJ11	11.1184P.KCNJ11	chr11:17378287-17398237	53653	chr11:17380214-17380913	endocrine
rs12420943_11.217P.COX6CP18_COX6CP18	rs12420943	chr11:2794293-2794294	6.246e-06		11.217P.COX6CP18	alpha	COX6CP18	11.217P.COX6CP18	chr11:2768038-2773206	51360	chr11:2772681-2773135	endocrine
rs2237897_11.222E_CDKN1C	rs2237897	chr11:2858546-2858547	6.791e-31	Enriched node	11.225P.CDKN1C	alpha	CDKN1C	11.222E	chr11:2820451-2853943	51376	chr11:2836342-2837574	endocrine
rs2237896_11.222E_CDKN1C	rs2237896	chr11:2858440-2858441	5.434e-29	Enriched node	11.225P.CDKN1C	alpha	CDKN1C	11.222E	chr11:2820451-2853943	51376	chr11:2836342-2837574	endocrine
rs234867_11.222E_CDKN1C	rs234867	chr11:2858697-2858698	4.19e-10		11.225P.CDKN1C	alpha	CDKN1C	11.222E	chr11:2820451-2853943	51376	chr11:2836342-2837574	endocrine
rs74046911_11.222E_CDKN1C	rs74046911	chr11:2858636-2858637	2.545e-30	Enriched node	11.225P.CDKN1C	alpha	CDKN1C	11.222E	chr11:2820451-2853943	51376	chr11:2836342-2837574	endocrine
rs2299620_11.222E_CDKN1C	rs2299620	chr11:2858295-2858296	5.045e-26	Enriched node	11.225P.CDKN1C	alpha	CDKN1C	11.222E	chr11:2820451-2853943	51376	chr11:2836342-2837574	endocrine
rs234866_11.222E_CDKN1C	rs234866	chr11:2857897-2857898	5.273e-24		11.225P.CDKN1C	alpha	CDKN1C	11.222E	chr11:2820451-2853943	51376	chr11:2836342-2837574	endocrine
rs458069_11.222E_CDKN1C	rs458069	chr11:2858800-2858801	2.762e-19		11.225P.CDKN1C	alpha	CDKN1C	11.222E	chr11:2820451-2853943	51376	chr11:2836342-2837574	endocrine
rs17293173_11.1784P.EHF_EHF	rs17293173	chr11:34673520-34673521	9.433e-06	Enriched node	11.1784P.EHF	alpha	EHF	11.1784P.EHF	chr11:34636809-34656492	55764	chr11:34651555-34652500	endocrine
rs55774143_11.1791E_APIP	rs55774143	chr11:34806170-34806171	2.237e-07		11.1808P.APIP	alpha	APIP	11.1791E	chr11:34782947-34786396	55784	chr11:34783922-34784811	endocrine
rs55774143_11.1791E_ENSG00000215380	rs55774143	chr11:34806170-34806171	2.237e-07		11.1857P.ENSG00000215380	alpha	ENSG00000215380	11.1791E	chr11:34782947-34786396	55784	chr11:34783922-34784811	endocrine
rs55774143_11.1791E_EHF	rs55774143	chr11:34806170-34806171	2.237e-07		11.1783P.EHF	alpha	EHF	11.1791E	chr11:34782947-34786396	55784	chr11:34783922-34784811	endocrine
rs55774143_11.1791E_EHF	rs55774143	chr11:34806170-34806171	2.237e-07		11.1784P.EHF	alpha	EHF	11.1791E	chr11:34782947-34786396	55784	chr11:34783922-34784811	endocrine
rs76089060_11.1791E_APIP	rs76089060	chr11:34805862-34805863	2.574e-07		11.1808P.APIP	alpha	APIP	11.1791E	chr11:34782947-34786396	55784	chr11:34783922-34784811	endocrine
rs76089060_11.1791E_ENSG00000215380	rs76089060	chr11:34805862-34805863	2.574e-07		11.1857P.ENSG00000215380	alpha	ENSG00000215380	11.1791E	chr11:34782947-34786396	55784	chr11:34783922-34784811	endocrine
rs76089060_11.1791E_EHF	rs76089060	chr11:34805862-34805863	2.574e-07		11.1783P.EHF	alpha	EHF	11.1791E	chr11:34782947-34786396	55784	chr11:34783922-34784811	endocrine
rs76089060_11.1791E_EHF	rs76089060	chr11:34805862-34805863	2.574e-07		11.1784P.EHF	alpha	EHF	11.1791E	chr11:34782947-34786396	55784	chr11:34783922-34784811	endocrine
rs12291335_11.1792E_APIP	rs12291335	chr11:34809454-34809455	1.533e-07		11.1808P.APIP	alpha	APIP	11.1792E	chr11:34787451-34790591	55785	chr11:34787786-34788276	endocrine
rs12291335_11.1792E_EHF	rs12291335	chr11:34809454-34809455	1.533e-07		11.1784P.EHF	alpha	EHF	11.1792E	chr11:34787451-34790591	55785	chr11:34787786-34788276	endocrine
rs12291335_11.1792E_ENSG00000215380	rs12291335	chr11:34809454-34809455	1.533e-07		11.1857P.ENSG00000215380	alpha	ENSG00000215380	11.1792E	chr11:34787451-34790591	55785	chr11:34787786-34788276	endocrine
rs77209282_11.1792E_APIP	rs77209282	chr11:34810424-34810425	1.607e-07		11.1808P.APIP	alpha	APIP	11.1792E	chr11:34787451-34790591	55786	chr11:34788339-34789844	endocrine
rs77209282_11.1792E_EHF	rs77209282	chr11:34810424-34810425	1.607e-07		11.1784P.EHF	alpha	EHF	11.1792E	chr11:34787451-34790591	55786	chr11:34788339-34789844	endocrine
rs77209282_11.1792E_ENSG00000215380	rs77209282	chr11:34810424-34810425	1.607e-07		11.1857P.ENSG00000215380	alpha	ENSG00000215380	11.1792E	chr11:34787451-34790591	55786	chr11:34788339-34789844	endocrine
rs7925118_11.1809E_ENSG00000215380	rs7925118	chr11:34952177-34952178	5.325e-07		11.1857P.ENSG00000215380	alpha	ENSG00000215380	11.1809E	chr11:34920125-34939028	55815	chr11:34929811-34930768	alpha
rs7925118_11.1809E_EHF	rs7925118	chr11:34952177-34952178	5.325e-07		11.1783P.EHF	alpha	EHF	11.1809E	chr11:34920125-34939028	55815	chr11:34929811-34930768	alpha
rs7925118_11.1809E_EHF	rs7925118	chr11:34952177-34952178	5.325e-07		11.1784P.EHF	alpha	EHF	11.1809E	chr11:34920125-34939028	55815	chr11:34929811-34930768	alpha
rs7924507_11.1809E_ENSG00000215380	rs7924507	chr11:34951945-34951946	5.325e-07		11.1857P.ENSG00000215380	alpha	ENSG00000215380	11.1809E	chr11:34920125-34939028	55815	chr11:34929811-34930768	alpha
rs7924507_11.1809E_EHF	rs7924507	chr11:34951945-34951946	5.325e-07		11.1783P.EHF	alpha	EHF	11.1809E	chr11:34920125-34939028	55815	chr11:34929811-34930768	alpha
rs7924507_11.1809E_EHF	rs7924507	chr11:34951945-34951946	5.325e-07		11.1784P.EHF	alpha	EHF	11.1809E	chr11:34920125-34939028	55815	chr11:34929811-34930768	alpha
rs12294047_11.1809E_ENSG00000215380	rs12294047	chr11:34951606-34951607	5.325e-07		11.1857P.ENSG00000215380	alpha	ENSG00000215380	11.1809E	chr11:34920125-34939028	55815	chr11:34929811-34930768	alpha
rs12294047_11.1809E_EHF	rs12294047	chr11:34951606-34951607	5.325e-07		11.1783P.EHF	alpha	EHF	11.1809E	chr11:34920125-34939028	55815	chr11:34929811-34930768	alpha
rs12294047_11.1809E_EHF	rs12294047	chr11:34951606-34951607	5.325e-07		11.1784P.EHF	alpha	EHF	11.1809E	chr11:34920125-34939028	55815	chr11:34929811-34930768	alpha
rs2767034_11.1810P.MIR1343_MIR1343	rs2767034	chr11:34981372-34981373	3.746e-08	Enriched node	11.1810P.MIR1343	alpha	MIR1343	11.1810P.MIR1343	chr11:34940747-34964555	55824	chr11:34959469-34960183	endocrine
rs2732555_11.1810P.MIR1343_MIR1343	rs2732555	chr11:34982233-34982234	4.061e-08	Enriched node	11.1810P.MIR1343	alpha	MIR1343	11.1810P.MIR1343	chr11:34940747-34964555	55825	chr11:34960218-34960739	endocrine
rs2767036_11.1810P.MIR1343_MIR1343	rs2767036	chr11:34982148-34982149	2.936e-08	Enriched node	11.1810P.MIR1343	alpha	MIR1343	11.1810P.MIR1343	chr11:34940747-34964555	55825	chr11:34960218-34960739	endocrine
rs2732554_11.1810P.MIR1343_MIR1343	rs2732554	chr11:34982146-34982147	3.454e-08	Enriched node	11.1810P.MIR1343	alpha	MIR1343	11.1810P.MIR1343	chr11:34940747-34964555	55825	chr11:34960218-34960739	endocrine
rs2281809_11.1810P.MIR1343_MIR1343	rs2281809	chr11:34979322-34979323	2.095e-07	Enriched node	11.1810P.MIR1343	alpha	MIR1343	11.1810P.MIR1343	chr11:34940747-34964555	55823	chr11:34957544-34958114	endocrine
rs2243929_11.1810P.MIR1343_MIR1343	rs2243929	chr11:34979505-34979506	3.746e-08	Enriched node	11.1810P.MIR1343	alpha	MIR1343	11.1810P.MIR1343	chr11:34940747-34964555	55823	chr11:34957544-34958114	endocrine
rs10734518_11.1995P.ENSG00000246250_ENSG00000246250	rs10734518	chr11:43861748-43861749	2.488e-12	Enriched node	11.1995P.ENSG00000246250	alpha	ENSG00000246250	11.1995P.ENSG00000246250	chr11:43830425-43839775	56688	chr11:43839744-43840383	endocrine
rs6485471_11.1995P.ENSG00000246250_ENSG00000246250	rs6485471	chr11:43852491-43852492	7.527e-05		11.1995P.ENSG00000246250	alpha	ENSG00000246250	11.1995P.ENSG00000246250	chr11:43830425-43839775	56684	chr11:43830695-43831514	endocrine
rs11038696_11.2097E_DGKZ	rs11038696	chr11:45878593-45878594	5.562e-05		11.2139P.DGKZ	alpha	DGKZ	11.2097E	chr11:45856589-45860848	56988	chr11:45856823-45857584	endocrine
rs11038696_11.2097E_MAPK8IP1	rs11038696	chr11:45878593-45878594	5.562e-05		11.2101P.MAPK8IP1	alpha	MAPK8IP1	11.2097E	chr11:45856589-45860848	56988	chr11:45856823-45857584	endocrine
rs11038696_11.2097E_LARGE2	rs11038696	chr11:45878593-45878594	5.562e-05		11.2107P.LARGE2	alpha	LARGE2	11.2097E	chr11:45856589-45860848	56988	chr11:45856823-45857584	endocrine
rs11038696_11.2097E_PEX16	rs11038696	chr11:45878593-45878594	5.562e-05		11.2106P.PEX16	alpha	PEX16	11.2097E	chr11:45856589-45860848	56988	chr11:45856823-45857584	endocrine
rs11038696_11.2097E_CRY2	rs11038696	chr11:45878593-45878594	5.562e-05		11.2096P.CRY2	alpha	CRY2	11.2097E	chr11:45856589-45860848	56988	chr11:45856823-45857584	endocrine
rs11038696_11.2097E_MAPK8IP1	rs11038696	chr11:45878593-45878594	5.562e-05		11.2103P.MAPK8IP1	alpha	MAPK8IP1	11.2097E	chr11:45856589-45860848	56988	chr11:45856823-45857584	endocrine
rs11038696_11.2097E_PHF21A	rs11038696	chr11:45878593-45878594	5.562e-05		11.2126P.PHF21A	alpha	PHF21A	11.2097E	chr11:45856589-45860848	56988	chr11:45856823-45857584	endocrine
rs11038696_11.2097E_DGKZ	rs11038696	chr11:45878593-45878594	5.562e-05		11.2141P.DGKZ	alpha	DGKZ	11.2097E	chr11:45856589-45860848	56988	chr11:45856823-45857584	endocrine
rs11038696_11.2097E_ENSG00000289990	rs11038696	chr11:45878593-45878594	5.562e-05		11.2130P.ENSG00000289990	alpha	ENSG00000289990	11.2097E	chr11:45856589-45860848	56988	chr11:45856823-45857584	endocrine
rs11038696_11.2097E_DGKZ	rs11038696	chr11:45878593-45878594	5.562e-05		11.2143P.DGKZ	alpha	DGKZ	11.2097E	chr11:45856589-45860848	56988	chr11:45856823-45857584	endocrine
rs7945689_11.2097E_DGKZ	rs7945689	chr11:45879006-45879007	3.057e-07	Enriched node	11.2139P.DGKZ	alpha	DGKZ	11.2097E	chr11:45856589-45860848	56988	chr11:45856823-45857584	endocrine
rs7945689_11.2097E_MAPK8IP1	rs7945689	chr11:45879006-45879007	3.057e-07	Enriched node	11.2101P.MAPK8IP1	alpha	MAPK8IP1	11.2097E	chr11:45856589-45860848	56988	chr11:45856823-45857584	endocrine
rs7945689_11.2097E_LARGE2	rs7945689	chr11:45879006-45879007	3.057e-07	Enriched node	11.2107P.LARGE2	alpha	LARGE2	11.2097E	chr11:45856589-45860848	56988	chr11:45856823-45857584	endocrine
rs7945689_11.2097E_PEX16	rs7945689	chr11:45879006-45879007	3.057e-07	Enriched node	11.2106P.PEX16	alpha	PEX16	11.2097E	chr11:45856589-45860848	56988	chr11:45856823-45857584	endocrine
rs7945689_11.2097E_CRY2	rs7945689	chr11:45879006-45879007	3.057e-07	Enriched node	11.2096P.CRY2	alpha	CRY2	11.2097E	chr11:45856589-45860848	56988	chr11:45856823-45857584	endocrine
rs7945689_11.2097E_MAPK8IP1	rs7945689	chr11:45879006-45879007	3.057e-07	Enriched node	11.2103P.MAPK8IP1	alpha	MAPK8IP1	11.2097E	chr11:45856589-45860848	56988	chr11:45856823-45857584	endocrine
rs7945689_11.2097E_PHF21A	rs7945689	chr11:45879006-45879007	3.057e-07	Enriched node	11.2126P.PHF21A	alpha	PHF21A	11.2097E	chr11:45856589-45860848	56988	chr11:45856823-45857584	endocrine
rs7945689_11.2097E_DGKZ	rs7945689	chr11:45879006-45879007	3.057e-07	Enriched node	11.2141P.DGKZ	alpha	DGKZ	11.2097E	chr11:45856589-45860848	56988	chr11:45856823-45857584	endocrine
rs7945689_11.2097E_ENSG00000289990	rs7945689	chr11:45879006-45879007	3.057e-07	Enriched node	11.2130P.ENSG00000289990	alpha	ENSG00000289990	11.2097E	chr11:45856589-45860848	56988	chr11:45856823-45857584	endocrine
rs7945689_11.2097E_DGKZ	rs7945689	chr11:45879006-45879007	3.057e-07	Enriched node	11.2143P.DGKZ	alpha	DGKZ	11.2097E	chr11:45856589-45860848	56988	chr11:45856823-45857584	endocrine
rs7945565_11.2097E_DGKZ	rs7945565	chr11:45878992-45878993	3.607e-07	Enriched node	11.2139P.DGKZ	alpha	DGKZ	11.2097E	chr11:45856589-45860848	56988	chr11:45856823-45857584	endocrine
rs7945565_11.2097E_MAPK8IP1	rs7945565	chr11:45878992-45878993	3.607e-07	Enriched node	11.2101P.MAPK8IP1	alpha	MAPK8IP1	11.2097E	chr11:45856589-45860848	56988	chr11:45856823-45857584	endocrine
rs7945565_11.2097E_LARGE2	rs7945565	chr11:45878992-45878993	3.607e-07	Enriched node	11.2107P.LARGE2	alpha	LARGE2	11.2097E	chr11:45856589-45860848	56988	chr11:45856823-45857584	endocrine
rs7945565_11.2097E_PEX16	rs7945565	chr11:45878992-45878993	3.607e-07	Enriched node	11.2106P.PEX16	alpha	PEX16	11.2097E	chr11:45856589-45860848	56988	chr11:45856823-45857584	endocrine
rs7945565_11.2097E_CRY2	rs7945565	chr11:45878992-45878993	3.607e-07	Enriched node	11.2096P.CRY2	alpha	CRY2	11.2097E	chr11:45856589-45860848	56988	chr11:45856823-45857584	endocrine
rs7945565_11.2097E_MAPK8IP1	rs7945565	chr11:45878992-45878993	3.607e-07	Enriched node	11.2103P.MAPK8IP1	alpha	MAPK8IP1	11.2097E	chr11:45856589-45860848	56988	chr11:45856823-45857584	endocrine
rs7945565_11.2097E_PHF21A	rs7945565	chr11:45878992-45878993	3.607e-07	Enriched node	11.2126P.PHF21A	alpha	PHF21A	11.2097E	chr11:45856589-45860848	56988	chr11:45856823-45857584	endocrine
rs7945565_11.2097E_DGKZ	rs7945565	chr11:45878992-45878993	3.607e-07	Enriched node	11.2141P.DGKZ	alpha	DGKZ	11.2097E	chr11:45856589-45860848	56988	chr11:45856823-45857584	endocrine
rs7945565_11.2097E_ENSG00000289990	rs7945565	chr11:45878992-45878993	3.607e-07	Enriched node	11.2130P.ENSG00000289990	alpha	ENSG00000289990	11.2097E	chr11:45856589-45860848	56988	chr11:45856823-45857584	endocrine
rs7945565_11.2097E_DGKZ	rs7945565	chr11:45878992-45878993	3.607e-07	Enriched node	11.2143P.DGKZ	alpha	DGKZ	11.2097E	chr11:45856589-45860848	56988	chr11:45856823-45857584	endocrine
rs11038695_11.2097E_DGKZ	rs11038695	chr11:45878461-45878462	6.696e-05		11.2139P.DGKZ	alpha	DGKZ	11.2097E	chr11:45856589-45860848	56988	chr11:45856823-45857584	endocrine
rs11038695_11.2097E_MAPK8IP1	rs11038695	chr11:45878461-45878462	6.696e-05		11.2101P.MAPK8IP1	alpha	MAPK8IP1	11.2097E	chr11:45856589-45860848	56988	chr11:45856823-45857584	endocrine
rs11038695_11.2097E_LARGE2	rs11038695	chr11:45878461-45878462	6.696e-05		11.2107P.LARGE2	alpha	LARGE2	11.2097E	chr11:45856589-45860848	56988	chr11:45856823-45857584	endocrine
rs11038695_11.2097E_PEX16	rs11038695	chr11:45878461-45878462	6.696e-05		11.2106P.PEX16	alpha	PEX16	11.2097E	chr11:45856589-45860848	56988	chr11:45856823-45857584	endocrine
rs11038695_11.2097E_CRY2	rs11038695	chr11:45878461-45878462	6.696e-05		11.2096P.CRY2	alpha	CRY2	11.2097E	chr11:45856589-45860848	56988	chr11:45856823-45857584	endocrine
rs11038695_11.2097E_MAPK8IP1	rs11038695	chr11:45878461-45878462	6.696e-05		11.2103P.MAPK8IP1	alpha	MAPK8IP1	11.2097E	chr11:45856589-45860848	56988	chr11:45856823-45857584	endocrine
rs11038695_11.2097E_PHF21A	rs11038695	chr11:45878461-45878462	6.696e-05		11.2126P.PHF21A	alpha	PHF21A	11.2097E	chr11:45856589-45860848	56988	chr11:45856823-45857584	endocrine
rs11038695_11.2097E_DGKZ	rs11038695	chr11:45878461-45878462	6.696e-05		11.2141P.DGKZ	alpha	DGKZ	11.2097E	chr11:45856589-45860848	56988	chr11:45856823-45857584	endocrine
rs11038695_11.2097E_ENSG00000289990	rs11038695	chr11:45878461-45878462	6.696e-05		11.2130P.ENSG00000289990	alpha	ENSG00000289990	11.2097E	chr11:45856589-45860848	56988	chr11:45856823-45857584	endocrine
rs11038695_11.2097E_DGKZ	rs11038695	chr11:45878461-45878462	6.696e-05		11.2143P.DGKZ	alpha	DGKZ	11.2097E	chr11:45856589-45860848	56988	chr11:45856823-45857584	endocrine
rs112261189_11.2261E_PSMC3	rs112261189	chr11:47464713-47464714	5.171e-06	Enriched node	11.2258P.PSMC3	alpha	PSMC3	11.2261E	chr11:47439937-47444073	57318	chr11:47443016-47443582	endocrine
rs117784947_11.2269P.ENSG00000270072_ENSG00000270072	rs117784947	chr11:47538102-47538103	3.223e-06	Enriched node	11.2269P.ENSG00000270072	alpha	ENSG00000270072	11.2269P.ENSG00000270072	chr11:47514450-47518200	57341	chr11:47516247-47516643	endocrine
rs10742814_11.2271P.CELF1_CELF1	rs10742814	chr11:47554337-47554338	3.812e-06		11.2271P.CELF1	alpha	CELF1	11.2271P.CELF1	chr11:47522312-47535455	57344	chr11:47532595-47533675	endocrine
rs9089_11.2279E_CELF1	rs9089	chr11:47639063-47639064	1.731e-06	Enriched node	11.2267P.CELF1	alpha	CELF1	11.2279E	chr11:47614957-47620380	57361	chr11:47617028-47618002	endocrine
rs9089_11.2279E_ENSG00000270072	rs9089	chr11:47639063-47639064	1.731e-06	Enriched node	11.2268P.ENSG00000270072	alpha	ENSG00000270072	11.2279E	chr11:47614957-47620380	57361	chr11:47617028-47618002	endocrine
rs9089_11.2279E_SLC39A13	rs9089	chr11:47639063-47639064	1.731e-06	Enriched node	11.2256P.SLC39A13	alpha	SLC39A13	11.2279E	chr11:47614957-47620380	57361	chr11:47617028-47618002	endocrine
rs9089_11.2279E_SPI1	rs9089	chr11:47639063-47639064	1.731e-06	Enriched node	11.2254P.SPI1	alpha	SPI1	11.2279E	chr11:47614957-47620380	57361	chr11:47617028-47618002	endocrine
rs9089_11.2279E_KBTBD4	rs9089	chr11:47639063-47639064	1.731e-06	Enriched node	11.2276P.KBTBD4	alpha	KBTBD4	11.2279E	chr11:47614957-47620380	57361	chr11:47617028-47618002	endocrine
rs9089_11.2279E_C1QTNF4	rs9089	chr11:47639063-47639064	1.731e-06	Enriched node	11.2277P.C1QTNF4	alpha	C1QTNF4	11.2279E	chr11:47614957-47620380	57361	chr11:47617028-47618002	endocrine
rs9089_11.2279E_PSMC3	rs9089	chr11:47639063-47639064	1.731e-06	Enriched node	11.2258P.PSMC3	alpha	PSMC3	11.2279E	chr11:47614957-47620380	57361	chr11:47617028-47618002	endocrine
rs7107868_11.2322E_MIR3161	rs7107868	chr11:48078904-48078905	6.12e-06	Enriched node	11.2326P.MIR3161	alpha	MIR3161	11.2322E	chr11:48047606-48062464	57437	chr11:48057052-48057552	endocrine
rs7107868_11.2322E_PTPRJ-AS1	rs7107868	chr11:48078904-48078905	6.12e-06	Enriched node	11.2319P.PTPRJ-AS1	alpha	PTPRJ-AS1	11.2322E	chr11:48047606-48062464	57437	chr11:48057052-48057552	endocrine
rs7107868_11.2322E_MIR3161	rs7107868	chr11:48078904-48078905	6.12e-06	Enriched node	11.2327P.MIR3161	alpha	MIR3161	11.2322E	chr11:48047606-48062464	57437	chr11:48057052-48057552	endocrine
rs7107868_11.2322E_FNBP4	rs7107868	chr11:48078904-48078905	6.12e-06	Enriched node	11.2289P.FNBP4	alpha	FNBP4	11.2322E	chr11:48047606-48062464	57437	chr11:48057052-48057552	endocrine
rs7107868_11.2322E_PTPRJ-AS1	rs7107868	chr11:48078904-48078905	6.12e-06	Enriched node	11.2318P.PTPRJ-AS1	alpha	PTPRJ-AS1	11.2322E	chr11:48047606-48062464	57437	chr11:48057052-48057552	endocrine
rs7107868_11.2322E_PTPRJ	rs7107868	chr11:48078904-48078905	6.12e-06	Enriched node	11.2313P.PTPRJ	alpha	PTPRJ	11.2322E	chr11:48047606-48062464	57437	chr11:48057052-48057552	endocrine
rs7107868_11.2322E_NUP160	rs7107868	chr11:48078904-48078905	6.12e-06	Enriched node	11.2297P.NUP160	alpha	NUP160	11.2322E	chr11:48047606-48062464	57437	chr11:48057052-48057552	endocrine
rs78525885_11.2560P.ZP1_ZP1	rs78525885	chr11:60638283-60638284	2.376e-05		11.2560P.ZP1	alpha	ZP1	11.2560P.ZP1	chr11:60857354-60872627	57999	chr11:60870060-60871047	endocrine
rs174564_11.2656E_RAB3IL1	rs174564	chr11:61588305-61588306	1.972e-05	Enriched node	11.2665P.RAB3IL1	alpha	RAB3IL1	11.2656E	chr11:61819112-61822207	58236	chr11:61820098-61821333	endocrine
rs174564_11.2656E_ENSG00000254424	rs174564	chr11:61588305-61588306	1.972e-05	Enriched node	11.2685P.ENSG00000254424	alpha	ENSG00000254424	11.2656E	chr11:61819112-61822207	58236	chr11:61820098-61821333	endocrine
rs174564_11.2656E_DDB1	rs174564	chr11:61588305-61588306	1.972e-05	Enriched node	11.2600P.DDB1	alpha	DDB1	11.2656E	chr11:61819112-61822207	58236	chr11:61820098-61821333	endocrine
rs174564_11.2656E_FADS2	rs174564	chr11:61588305-61588306	1.972e-05	Enriched node	11.2657P.FADS2	alpha	FADS2	11.2656E	chr11:61819112-61822207	58236	chr11:61820098-61821333	endocrine
rs61893653_11.2713P.SCGB1A1_SCGB1A1	rs61893653	chr11:62195811-62195812	4.358e-06	Enriched node	11.2713P.SCGB1A1	alpha	SCGB1A1	11.2713P.SCGB1A1	chr11:62414712-62428880	58341	chr11:62427676-62428357	endocrine
rs17145874_11.2713P.SCGB1A1_SCGB1A1	rs17145874	chr11:62195344-62195345	4.686e-06	Enriched node	11.2713P.SCGB1A1	alpha	SCGB1A1	11.2713P.SCGB1A1	chr11:62414712-62428880	58341	chr11:62427676-62428357	endocrine
rs61893652_11.2713P.SCGB1A1_SCGB1A1	rs61893652	chr11:62195751-62195752	3.767e-06	Enriched node	11.2713P.SCGB1A1	alpha	SCGB1A1	11.2713P.SCGB1A1	chr11:62414712-62428880	58341	chr11:62427676-62428357	endocrine
rs11227205_11.2989P.ENSG00000290061_ENSG00000290061	rs11227205	chr11:65256164-65256165	5.718e-11		11.2989P.ENSG00000290061	alpha	ENSG00000290061	11.2989P.ENSG00000290061	chr11:65486411-65495608	58913	chr11:65488566-65488926	endocrine
rs600231_11.2989P.ENSG00000290061_ENSG00000290061	rs600231	chr11:65260646-65260647	1.278e-11		11.2989P.ENSG00000290061	alpha	ENSG00000290061	11.2989P.ENSG00000290061	chr11:65486411-65495608	58915	chr11:65492680-65493338	endocrine
rs1151517_11.2998P.FAM89B_FAM89B	rs1151517	chr11:65345445-65345446	2.793e-11		11.2998P.FAM89B	alpha	FAM89B	11.2998P.FAM89B	chr11:65566494-65579778	58941	chr11:65577051-65578041	endocrine
rs2298615_11.2999P.KCNK7_KCNK7	rs2298615	chr11:65352062-65352063	5.543e-06		11.2999P.KCNK7	alpha	KCNK7	11.2999P.KCNK7	chr11:65581057-65599677	58942	chr11:65584199-65585411	endocrine
rs10896091_11.3073E_RELA-DT	rs10896091	chr11:65950825-65950826	7.596e-05	Enriched node	11.3006P.RELA-DT	alpha	RELA-DT	11.3073E	chr11:66181452-66187840	59069	chr11:66183193-66184139	endocrine
rs7946917_11.3074E_SF3B2	rs7946917	chr11:65956577-65956578	6.845e-05	Enriched node	11.3058P.SF3B2	alpha	SF3B2	11.3074E	chr11:66188133-66195000	59071	chr11:66189030-66190017	endocrine
rs7946917_11.3074E_ENSG00000254452	rs7946917	chr11:65956577-65956578	6.845e-05	Enriched node	11.3083P.ENSG00000254452	alpha	ENSG00000254452	11.3074E	chr11:66188133-66195000	59071	chr11:66189030-66190017	endocrine
rs11604034_11.3581E_PDE2A-AS1	rs11604034	chr11:72364147-72364148	2.512e-09		11.3580P.PDE2A-AS1	alpha	PDE2A-AS1	11.3581E	chr11:72652350-72653963	60156	chr11:72652780-72653710	endocrine
rs11602616_11.3581E_PDE2A-AS1	rs11602616	chr11:72364077-72364078	2.181e-09		11.3580P.PDE2A-AS1	alpha	PDE2A-AS1	11.3581E	chr11:72652350-72653963	60156	chr11:72652780-72653710	endocrine
rs184654_11.3581E_PDE2A-AS1	rs184654	chr11:72364405-72364406	1.53e-09		11.3580P.PDE2A-AS1	alpha	PDE2A-AS1	11.3581E	chr11:72652350-72653963	60156	chr11:72652780-72653710	endocrine
rs11605042_11.3585P.ARAP1-AS2_ARAP1-AS2	rs11605042	chr11:72411664-72411665	8.139e-07		11.3585P.ARAP1-AS2	alpha	ARAP1-AS2	11.3585P.ARAP1-AS2	chr11:72698537-72707652	60169	chr11:72700013-72700778	endocrine
rs7110501_11.3585P.ARAP1-AS2_ARAP1-AS2	rs7110501	chr11:72411082-72411083	7.201e-08		11.3585P.ARAP1-AS2	alpha	ARAP1-AS2	11.3585P.ARAP1-AS2	chr11:72698537-72707652	60169	chr11:72700013-72700778	endocrine
rs1157343_11.3586P.ARAP1_ARAP1	rs1157343	chr11:72429141-72429142	3.104e-11		11.3586P.ARAP1	alpha	ARAP1	11.3586P.ARAP1	chr11:72708988-72746004	60173	chr11:72718007-72718448	endocrine
rs76550717_11.3586P.ARAP1_ARAP1	rs76550717	chr11:72428172-72428173	1.051e-28	Enriched node	11.3586P.ARAP1	alpha	ARAP1	11.3586P.ARAP1	chr11:72708988-72746004	60172	chr11:72716115-72717181	endocrine
rs77756118_11.3586P.ARAP1_ARAP1	rs77756118	chr11:72428038-72428039	1.454e-21		11.3586P.ARAP1	alpha	ARAP1	11.3586P.ARAP1	chr11:72708988-72746004	60172	chr11:72716115-72717181	endocrine
rs73541184_11.3586P.ARAP1_ARAP1	rs73541184	chr11:72428148-72428149	7.292e-20		11.3586P.ARAP1	alpha	ARAP1	11.3586P.ARAP1	chr11:72708988-72746004	60172	chr11:72716115-72717181	endocrine
rs117252445_11.3586P.ARAP1_ARAP1	rs117252445	chr11:72427555-72427556	3.623e-10		11.3586P.ARAP1	alpha	ARAP1	11.3586P.ARAP1	chr11:72708988-72746004	60172	chr11:72716115-72717181	endocrine
rs11233457_11.4074P.LINC02951_LINC02951	rs11233457	chr11:82803808-82803809	5.263e-05		11.4074P.LINC02951	alpha	LINC02951	11.4074P.LINC02951	chr11:83091323-83096642	61642	chr11:83092471-83093923	endocrine
rs34009921_11.499P.STK33_STK33	rs34009921	chr11:8618861-8618862	2.759e-05		11.499P.STK33	alpha	STK33	11.499P.STK33	chr11:8591413-8598115	52081	chr11:8597094-8597675	endocrine
rs13328833_11.501E_TMEM9B	rs13328833	chr11:8632490-8632491	5.975e-05		11.538P.TMEM9B	alpha	TMEM9B	11.501E	chr11:8608830-8613895	52084	chr11:8610316-8611368	endocrine
rs13328833_11.501E_LMO1	rs13328833	chr11:8632490-8632491	5.975e-05		11.479P.LMO1	alpha	LMO1	11.501E	chr11:8608830-8613895	52084	chr11:8610316-8611368	endocrine
rs13328833_11.501E_TRIM66	rs13328833	chr11:8632490-8632491	5.975e-05		11.506P.TRIM66	alpha	TRIM66	11.501E	chr11:8608830-8613895	52084	chr11:8610316-8611368	endocrine
rs13328833_11.501E_DENND2B	rs13328833	chr11:8632490-8632491	5.975e-05		11.521P.DENND2B	alpha	DENND2B	11.501E	chr11:8608830-8613895	52084	chr11:8610316-8611368	endocrine
rs13328833_11.501E_LMO1	rs13328833	chr11:8632490-8632491	5.975e-05		11.480P.LMO1	alpha	LMO1	11.501E	chr11:8608830-8613895	52084	chr11:8610316-8611368	endocrine
rs10830956_11.4324E_SRP14P2	rs10830956	chr11:92681013-92681014	1.497e-34		11.4350P.SRP14P2	alpha	SRP14P2	11.4324E	chr11:92945890-92952392	62780	chr11:92947549-92948911	endocrine
rs10830956_11.4324E_SLC36A4	rs10830956	chr11:92681013-92681014	1.497e-34		11.4337P.SLC36A4	alpha	SLC36A4	11.4324E	chr11:92945890-92952392	62780	chr11:92947549-92948911	endocrine
rs10830956_11.4324E_ENSG00000278892	rs10830956	chr11:92681013-92681014	1.497e-34		11.4330P.ENSG00000278892	alpha	ENSG00000278892	11.4324E	chr11:92945890-92952392	62780	chr11:92947549-92948911	endocrine
rs10830956_11.4324E_CEP295	rs10830956	chr11:92681013-92681014	1.497e-34		11.4359P.CEP295	alpha	CEP295	11.4324E	chr11:92945890-92952392	62780	chr11:92947549-92948911	endocrine
rs10830956_11.4324E_ENSG00000233737	rs10830956	chr11:92681013-92681014	1.497e-34		11.4338P.ENSG00000233737	alpha	ENSG00000233737	11.4324E	chr11:92945890-92952392	62780	chr11:92947549-92948911	endocrine
rs10830956_11.4324E_ENSG00000254874	rs10830956	chr11:92681013-92681014	1.497e-34		11.4327P.ENSG00000254874	alpha	ENSG00000254874	11.4324E	chr11:92945890-92952392	62780	chr11:92947549-92948911	endocrine
rs10830956_11.4324E_ENSG00000255233	rs10830956	chr11:92681013-92681014	1.497e-34		11.4340P.ENSG00000255233	alpha	ENSG00000255233	11.4324E	chr11:92945890-92952392	62780	chr11:92947549-92948911	endocrine
rs10830956_11.4324E_ENSG00000279304	rs10830956	chr11:92681013-92681014	1.497e-34		11.4331P.ENSG00000279304	alpha	ENSG00000279304	11.4324E	chr11:92945890-92952392	62780	chr11:92947549-92948911	endocrine
rs10765572_11.4324E_SRP14P2	rs10765572	chr11:92681234-92681235	1.053e-34		11.4350P.SRP14P2	alpha	SRP14P2	11.4324E	chr11:92945890-92952392	62780	chr11:92947549-92948911	endocrine
rs10765572_11.4324E_SLC36A4	rs10765572	chr11:92681234-92681235	1.053e-34		11.4337P.SLC36A4	alpha	SLC36A4	11.4324E	chr11:92945890-92952392	62780	chr11:92947549-92948911	endocrine
rs10765572_11.4324E_ENSG00000278892	rs10765572	chr11:92681234-92681235	1.053e-34		11.4330P.ENSG00000278892	alpha	ENSG00000278892	11.4324E	chr11:92945890-92952392	62780	chr11:92947549-92948911	endocrine
rs10765572_11.4324E_CEP295	rs10765572	chr11:92681234-92681235	1.053e-34		11.4359P.CEP295	alpha	CEP295	11.4324E	chr11:92945890-92952392	62780	chr11:92947549-92948911	endocrine
rs10765572_11.4324E_ENSG00000233737	rs10765572	chr11:92681234-92681235	1.053e-34		11.4338P.ENSG00000233737	alpha	ENSG00000233737	11.4324E	chr11:92945890-92952392	62780	chr11:92947549-92948911	endocrine
rs10765572_11.4324E_ENSG00000254874	rs10765572	chr11:92681234-92681235	1.053e-34		11.4327P.ENSG00000254874	alpha	ENSG00000254874	11.4324E	chr11:92945890-92952392	62780	chr11:92947549-92948911	endocrine
rs10765572_11.4324E_ENSG00000255233	rs10765572	chr11:92681234-92681235	1.053e-34		11.4340P.ENSG00000255233	alpha	ENSG00000255233	11.4324E	chr11:92945890-92952392	62780	chr11:92947549-92948911	endocrine
rs10765572_11.4324E_ENSG00000279304	rs10765572	chr11:92681234-92681235	1.053e-34		11.4331P.ENSG00000279304	alpha	ENSG00000279304	11.4324E	chr11:92945890-92952392	62780	chr11:92947549-92948911	endocrine
rs75878449_11.4340P.ENSG00000255233_ENSG00000255233	rs75878449	chr11:92973356-92973357	1.156e-05		11.4340P.ENSG00000255233	alpha	ENSG00000255233	11.4340P.ENSG00000255233	chr11:93231293-93243244	62829	chr11:93239942-93240500	endocrine
rs10444213_11.4343E_SRP14P2	rs10444213	chr11:93012957-93012958	1.085e-10	Enriched node	11.4350P.SRP14P2	alpha	SRP14P2	11.4343E	chr11:93278497-93281378	62834	chr11:93279417-93280642	endocrine
rs7943372_11.4343E_SRP14P2	rs7943372	chr11:93013387-93013388	2.856e-10		11.4350P.SRP14P2	alpha	SRP14P2	11.4343E	chr11:93278497-93281378	62834	chr11:93279417-93280642	endocrine
rs57235767_11.4343E_SRP14P2	rs57235767	chr11:93013531-93013532	1.223e-10		11.4350P.SRP14P2	alpha	SRP14P2	11.4343E	chr11:93278497-93281378	62834	chr11:93279417-93280642	endocrine
rs10734161_11.4348P.SMCO4_SMCO4	rs10734161	chr11:93210019-93210020	1.311e-06		11.4348P.SMCO4	alpha	SMCO4	11.4348P.SMCO4	chr11:93474636-93501025	62865	chr11:93476760-93477270	endocrine
rs2658768_11.4349E_SRP14P2	rs2658768	chr11:93250827-93250828	1.793e-06		11.4350P.SRP14P2	alpha	SRP14P2	11.4349E	chr11:93508273-93522305	62876	chr11:93517172-93518045	endocrine
rs2248655_11.4349E_SRP14P2	rs2248655	chr11:93254612-93254613	1.574e-06		11.4350P.SRP14P2	alpha	SRP14P2	11.4349E	chr11:93508273-93522305	62880	chr11:93520970-93521569	endocrine
rs2658772_11.4350P.SRP14P2_SRP14P2	rs2658772	chr11:93265718-93265719	3.569e-05		11.4350P.SRP14P2	alpha	SRP14P2	11.4350P.SRP14P2	chr11:93523267-93535382	62886	chr11:93532362-93532788	endocrine
rs715120_12.5362E_P2RX4	rs715120	chr12:121068353-121068354	1.327e-07		12.5430P.P2RX4	alpha	P2RX4	12.5362E	chr12:120628060-120631651	84402	chr12:120629998-120631106	endocrine
rs715120_12.5362E_PLA2G1B	rs715120	chr12:121068353-121068354	1.327e-07		12.5319P.PLA2G1B	alpha	PLA2G1B	12.5362E	chr12:120628060-120631651	84402	chr12:120629998-120631106	endocrine
rs715120_12.5362E_HNF1A-AS1	rs715120	chr12:121068353-121068354	1.327e-07		12.5403P.HNF1A-AS1	alpha	HNF1A-AS1	12.5362E	chr12:120628060-120631651	84402	chr12:120629998-120631106	endocrine
rs715120_12.5362E_UNC119B	rs715120	chr12:121068353-121068354	1.327e-07		12.5374P.UNC119B	alpha	UNC119B	12.5362E	chr12:120628060-120631651	84402	chr12:120629998-120631106	endocrine
rs12302189_12.5379P.ENSG00000255946_ENSG00000255946	rs12302189	chr12:121199329-121199330	7.982e-05		12.5379P.ENSG00000255946	alpha	ENSG00000255946	12.5379P.ENSG00000255946	chr12:120758963-120762830	84431	chr12:120761301-120762315	endocrine
rs580240_12.5379P.ENSG00000255946_ENSG00000255946	rs580240	chr12:121199903-121199904	7.856e-08	Enriched node	12.5379P.ENSG00000255946	alpha	ENSG00000255946	12.5379P.ENSG00000255946	chr12:120758963-120762830	84431	chr12:120761301-120762315	endocrine
rs9431_12.5380E_ARF1P2	rs9431	chr12:121202664-121202665	1.11e-07	Enriched node	12.5388P.ARF1P2	alpha	ARF1P2	12.5380E	chr12:120764078-120777341	84432	chr12:120764777-120765289	endocrine
rs9431_12.5380E_C12orf43	rs9431	chr12:121202664-121202665	1.11e-07	Enriched node	12.5406P.C12orf43	alpha	C12orf43	12.5380E	chr12:120764078-120777341	84432	chr12:120764777-120765289	endocrine
rs9431_12.5380E_HNF1A-AS1	rs9431	chr12:121202664-121202665	1.11e-07	Enriched node	12.5403P.HNF1A-AS1	alpha	HNF1A-AS1	12.5380E	chr12:120764078-120777341	84432	chr12:120764777-120765289	endocrine
rs9431_12.5380E_SPPL3	rs9431	chr12:121202664-121202665	1.11e-07	Enriched node	12.5395P.SPPL3	alpha	SPPL3	12.5380E	chr12:120764078-120777341	84432	chr12:120764777-120765289	endocrine
rs9431_12.5380E_ARF1P2	rs9431	chr12:121202664-121202665	1.11e-07	Enriched node	12.5387P.ARF1P2	alpha	ARF1P2	12.5380E	chr12:120764078-120777341	84432	chr12:120764777-120765289	endocrine
rs9431_12.5380E_ENSG00000255946	rs9431	chr12:121202664-121202665	1.11e-07	Enriched node	12.5379P.ENSG00000255946	alpha	ENSG00000255946	12.5380E	chr12:120764078-120777341	84432	chr12:120764777-120765289	endocrine
rs10437837_12.5380E_ARF1P2	rs10437837	chr12:121211693-121211694	8.676e-05		12.5388P.ARF1P2	alpha	ARF1P2	12.5380E	chr12:120764078-120777341	84434	chr12:120773873-120775226	endocrine
rs10437837_12.5380E_C12orf43	rs10437837	chr12:121211693-121211694	8.676e-05		12.5406P.C12orf43	alpha	C12orf43	12.5380E	chr12:120764078-120777341	84434	chr12:120773873-120775226	endocrine
rs10437837_12.5380E_HNF1A-AS1	rs10437837	chr12:121211693-121211694	8.676e-05		12.5403P.HNF1A-AS1	alpha	HNF1A-AS1	12.5380E	chr12:120764078-120777341	84434	chr12:120773873-120775226	endocrine
rs10437837_12.5380E_SPPL3	rs10437837	chr12:121211693-121211694	8.676e-05		12.5395P.SPPL3	alpha	SPPL3	12.5380E	chr12:120764078-120777341	84434	chr12:120773873-120775226	endocrine
rs10437837_12.5380E_ARF1P2	rs10437837	chr12:121211693-121211694	8.676e-05		12.5387P.ARF1P2	alpha	ARF1P2	12.5380E	chr12:120764078-120777341	84434	chr12:120773873-120775226	endocrine
rs10437837_12.5380E_ENSG00000255946	rs10437837	chr12:121211693-121211694	8.676e-05		12.5379P.ENSG00000255946	alpha	ENSG00000255946	12.5380E	chr12:120764078-120777341	84434	chr12:120773873-120775226	endocrine
rs514108_12.5380E_ARF1P2	rs514108	chr12:121212467-121212468	4.865e-05		12.5388P.ARF1P2	alpha	ARF1P2	12.5380E	chr12:120764078-120777341	84434	chr12:120773873-120775226	endocrine
rs514108_12.5380E_C12orf43	rs514108	chr12:121212467-121212468	4.865e-05		12.5406P.C12orf43	alpha	C12orf43	12.5380E	chr12:120764078-120777341	84434	chr12:120773873-120775226	endocrine
rs514108_12.5380E_HNF1A-AS1	rs514108	chr12:121212467-121212468	4.865e-05		12.5403P.HNF1A-AS1	alpha	HNF1A-AS1	12.5380E	chr12:120764078-120777341	84434	chr12:120773873-120775226	endocrine
rs514108_12.5380E_SPPL3	rs514108	chr12:121212467-121212468	4.865e-05		12.5395P.SPPL3	alpha	SPPL3	12.5380E	chr12:120764078-120777341	84434	chr12:120773873-120775226	endocrine
rs514108_12.5380E_ARF1P2	rs514108	chr12:121212467-121212468	4.865e-05		12.5387P.ARF1P2	alpha	ARF1P2	12.5380E	chr12:120764078-120777341	84434	chr12:120773873-120775226	endocrine
rs514108_12.5380E_ENSG00000255946	rs514108	chr12:121212467-121212468	4.865e-05		12.5379P.ENSG00000255946	alpha	ENSG00000255946	12.5380E	chr12:120764078-120777341	84434	chr12:120773873-120775226	endocrine
rs112799190_12.5380E_ARF1P2	rs112799190	chr12:121212275-121212276	3.625e-07		12.5388P.ARF1P2	alpha	ARF1P2	12.5380E	chr12:120764078-120777341	84434	chr12:120773873-120775226	endocrine
rs112799190_12.5380E_C12orf43	rs112799190	chr12:121212275-121212276	3.625e-07		12.5406P.C12orf43	alpha	C12orf43	12.5380E	chr12:120764078-120777341	84434	chr12:120773873-120775226	endocrine
rs112799190_12.5380E_HNF1A-AS1	rs112799190	chr12:121212275-121212276	3.625e-07		12.5403P.HNF1A-AS1	alpha	HNF1A-AS1	12.5380E	chr12:120764078-120777341	84434	chr12:120773873-120775226	endocrine
rs112799190_12.5380E_SPPL3	rs112799190	chr12:121212275-121212276	3.625e-07		12.5395P.SPPL3	alpha	SPPL3	12.5380E	chr12:120764078-120777341	84434	chr12:120773873-120775226	endocrine
rs112799190_12.5380E_ARF1P2	rs112799190	chr12:121212275-121212276	3.625e-07		12.5387P.ARF1P2	alpha	ARF1P2	12.5380E	chr12:120764078-120777341	84434	chr12:120773873-120775226	endocrine
rs112799190_12.5380E_ENSG00000255946	rs112799190	chr12:121212275-121212276	3.625e-07		12.5379P.ENSG00000255946	alpha	ENSG00000255946	12.5380E	chr12:120764078-120777341	84434	chr12:120773873-120775226	endocrine
rs7961554_12.5401E_MLEC	rs7961554	chr12:121400244-121400245	9.932e-07		12.5371P.MLEC	alpha	MLEC	12.5401E	chr12:120961428-120963770	84488	chr12:120961324-120963175	endocrine
rs7961554_12.5401E_CABP1	rs7961554	chr12:121400244-121400245	9.932e-07		12.5364P.CABP1	alpha	CABP1	12.5401E	chr12:120961428-120963770	84488	chr12:120961324-120963175	endocrine
rs7961554_12.5401E_RPL11P5	rs7961554	chr12:121400244-121400245	9.932e-07		12.5358P.RPL11P5	alpha	RPL11P5	12.5401E	chr12:120961428-120963770	84488	chr12:120961324-120963175	endocrine
rs7961554_12.5401E_ACADS	rs7961554	chr12:121400244-121400245	9.932e-07		12.5376P.ACADS	alpha	ACADS	12.5401E	chr12:120961428-120963770	84488	chr12:120961324-120963175	endocrine
rs7961554_12.5401E_CABP1	rs7961554	chr12:121400244-121400245	9.932e-07		12.5365P.CABP1	alpha	CABP1	12.5401E	chr12:120961428-120963770	84488	chr12:120961324-120963175	endocrine
rs7961554_12.5401E_UNC119B	rs7961554	chr12:121400244-121400245	9.932e-07		12.5374P.UNC119B	alpha	UNC119B	12.5401E	chr12:120961428-120963770	84488	chr12:120961324-120963175	endocrine
rs7961554_12.5401E_ENSG00000255946	rs7961554	chr12:121400244-121400245	9.932e-07		12.5379P.ENSG00000255946	alpha	ENSG00000255946	12.5401E	chr12:120961428-120963770	84488	chr12:120961324-120963175	endocrine
rs7961554_12.5401E_MIR4700	rs7961554	chr12:121400244-121400245	9.932e-07		12.5375P.MIR4700	alpha	MIR4700	12.5401E	chr12:120961428-120963770	84488	chr12:120961324-120963175	endocrine
rs11060180_12.5613E_ABCB9	rs11060180	chr12:123303586-123303587	2.503e-05		12.5628P.ABCB9	alpha	ABCB9	12.5613E	chr12:122817298-122825037	84813	chr12:122818385-122819829	endocrine
rs11060180_12.5613E_MTRFR	rs11060180	chr12:123303586-123303587	2.503e-05		12.5661P.MTRFR	alpha	MTRFR	12.5613E	chr12:122817298-122825037	84813	chr12:122818385-122819829	endocrine
rs11060180_12.5613E_ENSG00000256152	rs11060180	chr12:123303586-123303587	2.503e-05		12.5616P.ENSG00000256152	alpha	ENSG00000256152	12.5613E	chr12:122817298-122825037	84813	chr12:122818385-122819829	endocrine
rs11060180_12.5613E_DENR	rs11060180	chr12:123303586-123303587	2.503e-05		12.5604P.DENR	alpha	DENR	12.5613E	chr12:122817298-122825037	84813	chr12:122818385-122819829	endocrine
rs1260294_12.5643P.PITPNM2_PITPNM2	rs1260294	chr12:123560289-123560290	8.011e-09	Enriched node	12.5643P.PITPNM2	alpha	PITPNM2	12.5643P.PITPNM2	chr12:123074969-123080583	84884	chr12:123075545-123076899	endocrine
rs1790121_12.5647E_ENSG00000280381	rs1790121	chr12:123604492-123604493	1.011e-06		12.5645P.ENSG00000280381	alpha	ENSG00000280381	12.5647E	chr12:123116426-123121918	84899	chr12:123119796-123120704	endocrine
rs1790121_12.5647E_ENSG00000280381	rs1790121	chr12:123604492-123604493	1.011e-06		12.5644P.ENSG00000280381	alpha	ENSG00000280381	12.5647E	chr12:123116426-123121918	84899	chr12:123119796-123120704	endocrine
rs1790121_12.5647E_PITPNM2	rs1790121	chr12:123604492-123604493	1.011e-06		12.5643P.PITPNM2	alpha	PITPNM2	12.5647E	chr12:123116426-123121918	84899	chr12:123119796-123120704	endocrine
rs1790121_12.5647E_PITPNM2	rs1790121	chr12:123604492-123604493	1.011e-06		12.5651P.PITPNM2	alpha	PITPNM2	12.5647E	chr12:123116426-123121918	84899	chr12:123119796-123120704	endocrine
rs1727295_12.5649E_ENSG00000256152	rs1727295	chr12:123616861-123616862	3.335e-06		12.5616P.ENSG00000256152	alpha	ENSG00000256152	12.5649E	chr12:123129361-123134086	84901	chr12:123131702-123132672	endocrine
rs1727295_12.5649E_ARL6IP4	rs1727295	chr12:123616861-123616862	3.335e-06		12.5629P.ARL6IP4	alpha	ARL6IP4	12.5649E	chr12:123129361-123134086	84901	chr12:123131702-123132672	endocrine
rs1727295_12.5649E_ENSG00000280381	rs1727295	chr12:123616861-123616862	3.335e-06		12.5644P.ENSG00000280381	alpha	ENSG00000280381	12.5649E	chr12:123129361-123134086	84901	chr12:123131702-123132672	endocrine
rs1727295_12.5649E_ENSG00000280381	rs1727295	chr12:123616861-123616862	3.335e-06		12.5645P.ENSG00000280381	alpha	ENSG00000280381	12.5649E	chr12:123129361-123134086	84901	chr12:123131702-123132672	endocrine
rs1727295_12.5649E_MTRFR	rs1727295	chr12:123616861-123616862	3.335e-06		12.5661P.MTRFR	alpha	MTRFR	12.5649E	chr12:123129361-123134086	84901	chr12:123131702-123132672	endocrine
rs1727295_12.5649E_PITPNM2	rs1727295	chr12:123616861-123616862	3.335e-06		12.5643P.PITPNM2	alpha	PITPNM2	12.5649E	chr12:123129361-123134086	84901	chr12:123131702-123132672	endocrine
rs1727294_12.5649E_ENSG00000256152	rs1727294	chr12:123616514-123616515	1.973e-08	Enriched node	12.5616P.ENSG00000256152	alpha	ENSG00000256152	12.5649E	chr12:123129361-123134086	84901	chr12:123131702-123132672	endocrine
rs1727294_12.5649E_ARL6IP4	rs1727294	chr12:123616514-123616515	1.973e-08	Enriched node	12.5629P.ARL6IP4	alpha	ARL6IP4	12.5649E	chr12:123129361-123134086	84901	chr12:123131702-123132672	endocrine
rs1727294_12.5649E_ENSG00000280381	rs1727294	chr12:123616514-123616515	1.973e-08	Enriched node	12.5644P.ENSG00000280381	alpha	ENSG00000280381	12.5649E	chr12:123129361-123134086	84901	chr12:123131702-123132672	endocrine
rs1727294_12.5649E_ENSG00000280381	rs1727294	chr12:123616514-123616515	1.973e-08	Enriched node	12.5645P.ENSG00000280381	alpha	ENSG00000280381	12.5649E	chr12:123129361-123134086	84901	chr12:123131702-123132672	endocrine
rs1727294_12.5649E_MTRFR	rs1727294	chr12:123616514-123616515	1.973e-08	Enriched node	12.5661P.MTRFR	alpha	MTRFR	12.5649E	chr12:123129361-123134086	84901	chr12:123131702-123132672	endocrine
rs1727294_12.5649E_PITPNM2	rs1727294	chr12:123616514-123616515	1.973e-08	Enriched node	12.5643P.PITPNM2	alpha	PITPNM2	12.5649E	chr12:123129361-123134086	84901	chr12:123131702-123132672	endocrine
rs1615350_12.5653E_MTRFR	rs1615350	chr12:123650335-123650336	5.093e-08		12.5661P.MTRFR	alpha	MTRFR	12.5653E	chr12:123157725-123170041	84914	chr12:123165457-123166267	endocrine
rs1615350_12.5653E_ENSG00000280381	rs1615350	chr12:123650335-123650336	5.093e-08		12.5645P.ENSG00000280381	alpha	ENSG00000280381	12.5653E	chr12:123157725-123170041	84914	chr12:123165457-123166267	endocrine
rs1615350_12.5653E_MIR4304	rs1615350	chr12:123650335-123650336	5.093e-08		12.5633P.MIR4304	alpha	MIR4304	12.5653E	chr12:123157725-123170041	84914	chr12:123165457-123166267	endocrine
rs1615350_12.5653E_PITPNM2	rs1615350	chr12:123650335-123650336	5.093e-08		12.5643P.PITPNM2	alpha	PITPNM2	12.5653E	chr12:123157725-123170041	84914	chr12:123165457-123166267	endocrine
rs1615350_12.5653E_ARL6IP4	rs1615350	chr12:123650335-123650336	5.093e-08		12.5629P.ARL6IP4	alpha	ARL6IP4	12.5653E	chr12:123157725-123170041	84914	chr12:123165457-123166267	endocrine
rs1615350_12.5653E_ENSG00000256152	rs1615350	chr12:123650335-123650336	5.093e-08		12.5616P.ENSG00000256152	alpha	ENSG00000256152	12.5653E	chr12:123157725-123170041	84914	chr12:123165457-123166267	endocrine
rs1618679_12.5653E_MTRFR	rs1618679	chr12:123650714-123650715	1.973e-08	Enriched node	12.5661P.MTRFR	alpha	MTRFR	12.5653E	chr12:123157725-123170041	84914	chr12:123165457-123166267	endocrine
rs1618679_12.5653E_ENSG00000280381	rs1618679	chr12:123650714-123650715	1.973e-08	Enriched node	12.5645P.ENSG00000280381	alpha	ENSG00000280381	12.5653E	chr12:123157725-123170041	84914	chr12:123165457-123166267	endocrine
rs1618679_12.5653E_MIR4304	rs1618679	chr12:123650714-123650715	1.973e-08	Enriched node	12.5633P.MIR4304	alpha	MIR4304	12.5653E	chr12:123157725-123170041	84914	chr12:123165457-123166267	endocrine
rs1618679_12.5653E_PITPNM2	rs1618679	chr12:123650714-123650715	1.973e-08	Enriched node	12.5643P.PITPNM2	alpha	PITPNM2	12.5653E	chr12:123157725-123170041	84914	chr12:123165457-123166267	endocrine
rs1618679_12.5653E_ARL6IP4	rs1618679	chr12:123650714-123650715	1.973e-08	Enriched node	12.5629P.ARL6IP4	alpha	ARL6IP4	12.5653E	chr12:123157725-123170041	84914	chr12:123165457-123166267	endocrine
rs1618679_12.5653E_ENSG00000256152	rs1618679	chr12:123650714-123650715	1.973e-08	Enriched node	12.5616P.ENSG00000256152	alpha	ENSG00000256152	12.5653E	chr12:123157725-123170041	84914	chr12:123165457-123166267	endocrine
rs12817892_12.5662E_ENSG00000256152	rs12817892	chr12:123728702-123728703	3.212e-08	Enriched node	12.5616P.ENSG00000256152	alpha	ENSG00000256152	12.5662E	chr12:123240797-123245833	84920	chr12:123243605-123244490	endocrine
rs12817892_12.5662E_MIR4304	rs12817892	chr12:123728702-123728703	3.212e-08	Enriched node	12.5633P.MIR4304	alpha	MIR4304	12.5662E	chr12:123240797-123245833	84920	chr12:123243605-123244490	endocrine
rs12817892_12.5662E_ENSG00000280138	rs12817892	chr12:123728702-123728703	3.212e-08	Enriched node	12.5618P.ENSG00000280138	alpha	ENSG00000280138	12.5662E	chr12:123240797-123245833	84920	chr12:123243605-123244490	endocrine
rs12817892_12.5662E_VPS37B	rs12817892	chr12:123728702-123728703	3.212e-08	Enriched node	12.5619P.VPS37B	alpha	VPS37B	12.5662E	chr12:123240797-123245833	84920	chr12:123243605-123244490	endocrine
rs12817892_12.5662E_ABCB9	rs12817892	chr12:123728702-123728703	3.212e-08	Enriched node	12.5628P.ABCB9	alpha	ABCB9	12.5662E	chr12:123240797-123245833	84920	chr12:123243605-123244490	endocrine
rs12817892_12.5662E_ARL6IP4	rs12817892	chr12:123728702-123728703	3.212e-08	Enriched node	12.5629P.ARL6IP4	alpha	ARL6IP4	12.5662E	chr12:123240797-123245833	84920	chr12:123243605-123244490	endocrine
rs12817892_12.5662E_GTF2H3	rs12817892	chr12:123728702-123728703	3.212e-08	Enriched node	12.5706P.GTF2H3	alpha	GTF2H3	12.5662E	chr12:123240797-123245833	84920	chr12:123243605-123244490	endocrine
rs10772999_12.5662E_ENSG00000256152	rs10772999	chr12:123728230-123728231	7.068e-08		12.5616P.ENSG00000256152	alpha	ENSG00000256152	12.5662E	chr12:123240797-123245833	84920	chr12:123243605-123244490	endocrine
rs10772999_12.5662E_MIR4304	rs10772999	chr12:123728230-123728231	7.068e-08		12.5633P.MIR4304	alpha	MIR4304	12.5662E	chr12:123240797-123245833	84920	chr12:123243605-123244490	endocrine
rs10772999_12.5662E_ENSG00000280138	rs10772999	chr12:123728230-123728231	7.068e-08		12.5618P.ENSG00000280138	alpha	ENSG00000280138	12.5662E	chr12:123240797-123245833	84920	chr12:123243605-123244490	endocrine
rs10772999_12.5662E_VPS37B	rs10772999	chr12:123728230-123728231	7.068e-08		12.5619P.VPS37B	alpha	VPS37B	12.5662E	chr12:123240797-123245833	84920	chr12:123243605-123244490	endocrine
rs10772999_12.5662E_ABCB9	rs10772999	chr12:123728230-123728231	7.068e-08		12.5628P.ABCB9	alpha	ABCB9	12.5662E	chr12:123240797-123245833	84920	chr12:123243605-123244490	endocrine
rs10772999_12.5662E_ARL6IP4	rs10772999	chr12:123728230-123728231	7.068e-08		12.5629P.ARL6IP4	alpha	ARL6IP4	12.5662E	chr12:123240797-123245833	84920	chr12:123243605-123244490	endocrine
rs10772999_12.5662E_GTF2H3	rs10772999	chr12:123728230-123728231	7.068e-08		12.5706P.GTF2H3	alpha	GTF2H3	12.5662E	chr12:123240797-123245833	84920	chr12:123243605-123244490	endocrine
rs12818067_12.5662E_ENSG00000256152	rs12818067	chr12:123728739-123728740	2.589e-08	Enriched node	12.5616P.ENSG00000256152	alpha	ENSG00000256152	12.5662E	chr12:123240797-123245833	84920	chr12:123243605-123244490	endocrine
rs12818067_12.5662E_MIR4304	rs12818067	chr12:123728739-123728740	2.589e-08	Enriched node	12.5633P.MIR4304	alpha	MIR4304	12.5662E	chr12:123240797-123245833	84920	chr12:123243605-123244490	endocrine
rs12818067_12.5662E_ENSG00000280138	rs12818067	chr12:123728739-123728740	2.589e-08	Enriched node	12.5618P.ENSG00000280138	alpha	ENSG00000280138	12.5662E	chr12:123240797-123245833	84920	chr12:123243605-123244490	endocrine
rs12818067_12.5662E_VPS37B	rs12818067	chr12:123728739-123728740	2.589e-08	Enriched node	12.5619P.VPS37B	alpha	VPS37B	12.5662E	chr12:123240797-123245833	84920	chr12:123243605-123244490	endocrine
rs12818067_12.5662E_ABCB9	rs12818067	chr12:123728739-123728740	2.589e-08	Enriched node	12.5628P.ABCB9	alpha	ABCB9	12.5662E	chr12:123240797-123245833	84920	chr12:123243605-123244490	endocrine
rs12818067_12.5662E_ARL6IP4	rs12818067	chr12:123728739-123728740	2.589e-08	Enriched node	12.5629P.ARL6IP4	alpha	ARL6IP4	12.5662E	chr12:123240797-123245833	84920	chr12:123243605-123244490	endocrine
rs12818067_12.5662E_GTF2H3	rs12818067	chr12:123728739-123728740	2.589e-08	Enriched node	12.5706P.GTF2H3	alpha	GTF2H3	12.5662E	chr12:123240797-123245833	84920	chr12:123243605-123244490	endocrine
rs2178663_12.5722P.CCDC92_CCDC92	rs2178663	chr12:124433905-124433906	2.475e-05		12.5722P.CCDC92	alpha	CCDC92	12.5722P.CCDC92	chr12:123947395-123953361	85006	chr12:123948652-123949435	endocrine
rs34878139_12.5724P.ENSG00000270048_ENSG00000270048	rs34878139	chr12:124446253-124446254	8.703e-06	Enriched node	12.5724P.ENSG00000270048	alpha	ENSG00000270048	12.5724P.ENSG00000270048	chr12:123957937-123970313	85010	chr12:123961105-123962081	endocrine
rs3789967_12.5724P.ENSG00000270048_ENSG00000270048	rs3789967	chr12:124447339-124447340	7.766e-06		12.5724P.ENSG00000270048	alpha	ENSG00000270048	12.5724P.ENSG00000270048	chr12:123957937-123970313	85011	chr12:123962488-123962893	endocrine
rs7134121_12.5724P.ENSG00000270048_ENSG00000270048	rs7134121	chr12:124447346-124447347	7.059e-06		12.5724P.ENSG00000270048	alpha	ENSG00000270048	12.5724P.ENSG00000270048	chr12:123957937-123970313	85011	chr12:123962488-123962893	endocrine
rs11833002_12.5724P.ENSG00000270048_ENSG00000270048	rs11833002	chr12:124446616-124446617	8.703e-06	Enriched node	12.5724P.ENSG00000270048	alpha	ENSG00000270048	12.5724P.ENSG00000270048	chr12:123957937-123970313	85010	chr12:123961105-123962081	endocrine
rs12303933_12.5727P.ENSG00000256827_ENSG00000256827	rs12303933	chr12:124482256-124482257	6.581e-06	Enriched node	12.5727P.ENSG00000256827	alpha	ENSG00000256827	12.5727P.ENSG00000256827	chr12:123988486-124003461	85024	chr12:123997094-123997819	endocrine
rs7975482_12.5727P.ENSG00000256827_ENSG00000256827	rs7975482	chr12:124481690-124481691	6.581e-06	Enriched node	12.5727P.ENSG00000256827	alpha	ENSG00000256827	12.5727P.ENSG00000256827	chr12:123988486-124003461	85024	chr12:123997094-123997819	endocrine
rs7133119_12.6151P.SNORA49_SNORA49	rs7133119	chr12:132508389-132508390	1.543e-05	Enriched node	12.6151P.SNORA49	alpha	SNORA49	12.6151P.SNORA49	chr12:132016432-132032694	86333	chr12:132023775-132024214	endocrine
rs7299397_12.6151P.SNORA49_SNORA49	rs7299397	chr12:132505406-132505407	2.253e-05	Enriched node	12.6151P.SNORA49	alpha	SNORA49	12.6151P.SNORA49	chr12:132016432-132032694	86332	chr12:132019966-132021672	endocrine
rs7315548_12.6151P.SNORA49_SNORA49	rs7315548	chr12:132514490-132514491	1.028e-05	Enriched node	12.6151P.SNORA49	alpha	SNORA49	12.6151P.SNORA49	chr12:132016432-132032694	86335	chr12:132029905-132030836	endocrine
rs7305807_12.6151P.SNORA49_SNORA49	rs7305807	chr12:132505556-132505557	1.613e-05	Enriched node	12.6151P.SNORA49	alpha	SNORA49	12.6151P.SNORA49	chr12:132016432-132032694	86332	chr12:132019966-132021672	endocrine
rs1882297_12.6176P.FBRSL1_FBRSL1	rs1882297	chr12:133069134-133069135	1.41e-11	Enriched node	12.6176P.FBRSL1	alpha	FBRSL1	12.6176P.FBRSL1	chr12:132489797-132554724	86401	chr12:132492438-132493030	endocrine
rs10842707_12.1355P.ENSG00000255968_ENSG00000255968	rs10842707	chr12:26471364-26471365	1.17e-08	Enriched node	12.1355P.ENSG00000255968	alpha	ENSG00000255968	12.1355P.ENSG00000255968	chr12:26317036-26321326	72611	chr12:26318026-26319002	endocrine
rs35320030_12.1464P.Y_RNA_Y_RNA	rs35320030	chr12:27901052-27901053	1.965e-11		12.1464P.Y_RNA	alpha	Y_RNA	12.1464P.Y_RNA	chr12:27746615-27755500	72842	chr12:27747211-27748421	endocrine
rs4931479_12.1468P.ENSG00000256512_ENSG00000256512	rs4931479	chr12:27948615-27948616	3.581e-15		12.1468P.ENSG00000256512	alpha	ENSG00000256512	12.1468P.ENSG00000256512	chr12:27792761-27812280	72853	chr12:27794807-27795937	endocrine
rs10743609_12.1469P.ENSG00000274075_ENSG00000274075	rs10743609	chr12:27967279-27967280	2.969e-13		12.1469P.ENSG00000274075	alpha	ENSG00000274075	12.1469P.ENSG00000274075	chr12:27813982-27826516	72858	chr12:27814334-27815637	endocrine
rs10842999_12.1469P.ENSG00000274075_ENSG00000274075	rs10842999	chr12:27967385-27967386	4.149e-13		12.1469P.ENSG00000274075	alpha	ENSG00000274075	12.1469P.ENSG00000274075	chr12:27813982-27826516	72858	chr12:27814334-27815637	endocrine
rs1350430_12.1814E_PDZRN4	rs1350430	chr12:41819215-41819216	5.009e-05		12.1815P.PDZRN4	alpha	PDZRN4	12.1814E	chr12:41424273-41426722	73943	chr12:41425352-41426165	endocrine
rs2730828_12.1815P.PDZRN4_PDZRN4	rs2730828	chr12:41833162-41833163	7.96e-05		12.1815P.PDZRN4	alpha	PDZRN4	12.1815P.PDZRN4	chr12:41436978-41441588	73947	chr12:41438942-41439490	alpha
rs2468314_12.1819P.ENSG00000257228_ENSG00000257228	rs2468314	chr12:41864776-41864777	3.824e-05		12.1819P.ENSG00000257228	alpha	ENSG00000257228	12.1819P.ENSG00000257228	chr12:41470764-41475640	73958	chr12:41470687-41471241	alpha
rs2733275_12.1819P.ENSG00000257228_ENSG00000257228	rs2733275	chr12:41864724-41864725	4.093e-05		12.1819P.ENSG00000257228	alpha	ENSG00000257228	12.1819P.ENSG00000257228	chr12:41470764-41475640	73958	chr12:41470687-41471241	alpha
rs2608715_12.1819P.ENSG00000257228_ENSG00000257228	rs2608715	chr12:41864603-41864604	4.379e-05		12.1819P.ENSG00000257228	alpha	ENSG00000257228	12.1819P.ENSG00000257228	chr12:41470764-41475640	73958	chr12:41470687-41471241	alpha
rs10876043_12.2236P.DIP2B_DIP2B	rs10876043	chr12:50904144-50904145	9.279e-06	Enriched node	12.2236P.DIP2B	alpha	DIP2B	12.2236P.DIP2B	chr12:50503783-50510709	75151	chr12:50509891-50510643	alpha
rs4768890_12.2240E_RNU6-238P	rs4768890	chr12:50950695-50950696	7.602e-06	Enriched node	12.2253P.RNU6-238P	alpha	RNU6-238P	12.2240E	chr12:50541778-50559564	75166	chr12:50556221-50557240	endocrine
rs4768890_12.2240E_RNU6-769P	rs4768890	chr12:50950695-50950696	7.602e-06	Enriched node	12.2252P.RNU6-769P	alpha	RNU6-769P	12.2240E	chr12:50541778-50559564	75166	chr12:50556221-50557240	endocrine
rs4768890_12.2240E_DIP2B	rs4768890	chr12:50950695-50950696	7.602e-06	Enriched node	12.2236P.DIP2B	alpha	DIP2B	12.2240E	chr12:50541778-50559564	75166	chr12:50556221-50557240	endocrine
rs10459233_12.2243E_RNU6-238P	rs10459233	chr12:50973897-50973898	1.131e-05	Enriched node	12.2253P.RNU6-238P	alpha	RNU6-238P	12.2243E	chr12:50578746-50588215	75174	chr12:50579786-50580512	endocrine
rs10459233_12.2243E_RNU6-769P	rs10459233	chr12:50973897-50973898	1.131e-05	Enriched node	12.2252P.RNU6-769P	alpha	RNU6-769P	12.2243E	chr12:50578746-50588215	75174	chr12:50579786-50580512	endocrine
rs10459233_12.2243E_ATF1	rs10459233	chr12:50973897-50973898	1.131e-05	Enriched node	12.2266P.ATF1	alpha	ATF1	12.2243E	chr12:50578746-50588215	75174	chr12:50579786-50580512	endocrine
rs10459233_12.2243E_DIP2B	rs10459233	chr12:50973897-50973898	1.131e-05	Enriched node	12.2236P.DIP2B	alpha	DIP2B	12.2243E	chr12:50578746-50588215	75174	chr12:50579786-50580512	endocrine
rs876079_12.2252P.RNU6-769P_RNU6-769P	rs876079	chr12:51030709-51030710	1.467e-05	Enriched node	12.2252P.RNU6-769P	alpha	RNU6-769P	12.2252P.RNU6-769P	chr12:50631463-50639153	75194	chr12:50636492-50637389	endocrine
rs876080_12.2252P.RNU6-769P_RNU6-769P	rs876080	chr12:51030764-51030765	2.71e-05	Enriched node	12.2252P.RNU6-769P	alpha	RNU6-769P	12.2252P.RNU6-769P	chr12:50631463-50639153	75194	chr12:50636492-50637389	endocrine
rs10783384_12.2263E_Y_RNA	rs10783384	chr12:51117994-51117995	1.375e-05	Enriched node	12.2265P.Y_RNA	alpha	Y_RNA	12.2263E	chr12:50721000-50728157	75216	chr12:50723781-50724437	endocrine
rs10783384_12.2263E_DIP2B	rs10783384	chr12:51117994-51117995	1.375e-05	Enriched node	12.2236P.DIP2B	alpha	DIP2B	12.2263E	chr12:50721000-50728157	75216	chr12:50723781-50724437	endocrine
rs66627071_12.489P.CHD4_CHD4	rs66627071	chr12:6705380-6705381	6.497e-05	Enriched node	12.489P.CHD4	alpha	CHD4	12.489P.CHD4	chr12:6592133-6609387	70056	chr12:6595663-6596567	endocrine
rs1705244_12.3321E_ZFC3H1	rs1705244	chr12:71589246-71589247	1.209e-07		12.3341P.ZFC3H1	alpha	ZFC3H1	12.3321E	chr12:71190215-71196526	77916	chr12:71194344-71195794	endocrine
rs61937925_12.3982E_FGD6	rs61937925	chr12:95579088-95579089	4.766e-05		12.3985P.FGD6	alpha	FGD6	12.3982E	chr12:95181746-95187108	80708	chr12:95185053-95185617	alpha
rs61937925_12.3982E_ENSG00000237774	rs61937925	chr12:95579088-95579089	4.766e-05		12.3976P.ENSG00000237774	alpha	ENSG00000237774	12.3982E	chr12:95181746-95187108	80708	chr12:95185053-95185617	alpha
rs61937950_12.3986E_FGD6	rs61937950	chr12:95618682-95618683	6.613e-05		12.3985P.FGD6	alpha	FGD6	12.3986E	chr12:95224205-95226443	80721	chr12:95224453-95225131	endocrine
rs79333258_12.4078E_RMST	rs79333258	chr12:97851096-97851097	1.177e-07	Enriched node	12.4080P.RMST	alpha	RMST	12.4078E	chr12:97455998-97458222	81024	chr12:97456358-97457825	endocrine
rs79333258_12.4078E_RMST	rs79333258	chr12:97851096-97851097	1.177e-07	Enriched node	12.4079P.RMST	alpha	RMST	12.4078E	chr12:97455998-97458222	81024	chr12:97456358-97457825	endocrine
rs76369685_12.4078E_RMST	rs76369685	chr12:97850590-97850591	1.466e-07		12.4080P.RMST	alpha	RMST	12.4078E	chr12:97455998-97458222	81024	chr12:97456358-97457825	endocrine
rs76369685_12.4078E_RMST	rs76369685	chr12:97850590-97850591	1.466e-07		12.4079P.RMST	alpha	RMST	12.4078E	chr12:97455998-97458222	81024	chr12:97456358-97457825	endocrine
rs74628648_12.4078E_RMST	rs74628648	chr12:97851002-97851003	1.177e-07		12.4080P.RMST	alpha	RMST	12.4078E	chr12:97455998-97458222	81024	chr12:97456358-97457825	endocrine
rs74628648_12.4078E_RMST	rs74628648	chr12:97851002-97851003	1.177e-07		12.4079P.RMST	alpha	RMST	12.4078E	chr12:97455998-97458222	81024	chr12:97456358-97457825	endocrine
rs78551082_12.4078E_RMST	rs78551082	chr12:97850964-97850965	1.177e-07		12.4080P.RMST	alpha	RMST	12.4078E	chr12:97455998-97458222	81024	chr12:97456358-97457825	endocrine
rs78551082_12.4078E_RMST	rs78551082	chr12:97850964-97850965	1.177e-07		12.4079P.RMST	alpha	RMST	12.4078E	chr12:97455998-97458222	81024	chr12:97456358-97457825	endocrine
rs79896666_12.4078E_RMST	rs79896666	chr12:97850366-97850367	1.13e-07	Enriched node	12.4080P.RMST	alpha	RMST	12.4078E	chr12:97455998-97458222	81024	chr12:97456358-97457825	endocrine
rs79896666_12.4078E_RMST	rs79896666	chr12:97850366-97850367	1.13e-07	Enriched node	12.4079P.RMST	alpha	RMST	12.4078E	chr12:97455998-97458222	81024	chr12:97456358-97457825	endocrine
rs17390909_12.4081E_RMST	rs17390909	chr12:97868654-97868655	1.058e-06		12.4080P.RMST	alpha	RMST	12.4081E	chr12:97474153-97477434	81030	chr12:97474052-97475387	endocrine
rs17390909_12.4081E_RMST	rs17390909	chr12:97868654-97868655	1.058e-06		12.4079P.RMST	alpha	RMST	12.4081E	chr12:97474153-97477434	81030	chr12:97474052-97475387	endocrine
rs17331697_12.4081E_RMST	rs17331697	chr12:97868906-97868907	9.603e-07		12.4080P.RMST	alpha	RMST	12.4081E	chr12:97474153-97477434	81030	chr12:97474052-97475387	endocrine
rs17331697_12.4081E_RMST	rs17331697	chr12:97868906-97868907	9.603e-07		12.4079P.RMST	alpha	RMST	12.4081E	chr12:97474153-97477434	81030	chr12:97474052-97475387	endocrine
rs7999797_13.3255E_ENSG00000287575	rs7999797	chr13:110426000-110426001	2.909e-05		13.3287P.ENSG00000287575	alpha	ENSG00000287575	13.3255E	chr13:109754645-109774288	97413	chr13:109773221-109774116	endocrine
rs7999797_13.3255E_RN7SL783P	rs7999797	chr13:110426000-110426001	2.909e-05		13.3284P.RN7SL783P	alpha	RN7SL783P	13.3255E	chr13:109754645-109774288	97413	chr13:109773221-109774116	endocrine
rs2858980_13.793E_RNY1P4	rs2858980	chr13:33554587-33554588	4.624e-10	Enriched node	13.772P.RNY1P4	alpha	RNY1P4	13.793E	chr13:32975180-32987938	88602	chr13:32979795-32980546	endocrine
rs2858980_13.793E_LINC00423	rs2858980	chr13:33554587-33554588	4.624e-10	Enriched node	13.785P.LINC00423	alpha	LINC00423	13.793E	chr13:32975180-32987938	88602	chr13:32979795-32980546	endocrine
rs2858980_13.793E_KL	rs2858980	chr13:33554587-33554588	4.624e-10	Enriched node	13.796P.KL	alpha	KL	13.793E	chr13:32975180-32987938	88602	chr13:32979795-32980546	endocrine
rs488321_13.793E_RNY1P4	rs488321	chr13:33554405-33554406	6.197e-10	Enriched node	13.772P.RNY1P4	alpha	RNY1P4	13.793E	chr13:32975180-32987938	88602	chr13:32979795-32980546	endocrine
rs488321_13.793E_LINC00423	rs488321	chr13:33554405-33554406	6.197e-10	Enriched node	13.785P.LINC00423	alpha	LINC00423	13.793E	chr13:32975180-32987938	88602	chr13:32979795-32980546	endocrine
rs488321_13.793E_KL	rs488321	chr13:33554405-33554406	6.197e-10	Enriched node	13.796P.KL	alpha	KL	13.793E	chr13:32975180-32987938	88602	chr13:32979795-32980546	endocrine
rs488166_13.793E_RNY1P4	rs488166	chr13:33554352-33554353	3.697e-10	Enriched node	13.772P.RNY1P4	alpha	RNY1P4	13.793E	chr13:32975180-32987938	88602	chr13:32979795-32980546	endocrine
rs488166_13.793E_LINC00423	rs488166	chr13:33554352-33554353	3.697e-10	Enriched node	13.785P.LINC00423	alpha	LINC00423	13.793E	chr13:32975180-32987938	88602	chr13:32979795-32980546	endocrine
rs488166_13.793E_KL	rs488166	chr13:33554352-33554353	3.697e-10	Enriched node	13.796P.KL	alpha	KL	13.793E	chr13:32975180-32987938	88602	chr13:32979795-32980546	endocrine
rs11842170_13.793E_RNY1P4	rs11842170	chr13:33554505-33554506	4.214e-05		13.772P.RNY1P4	alpha	RNY1P4	13.793E	chr13:32975180-32987938	88602	chr13:32979795-32980546	endocrine
rs11842170_13.793E_LINC00423	rs11842170	chr13:33554505-33554506	4.214e-05		13.785P.LINC00423	alpha	LINC00423	13.793E	chr13:32975180-32987938	88602	chr13:32979795-32980546	endocrine
rs11842170_13.793E_KL	rs11842170	chr13:33554505-33554506	4.214e-05		13.796P.KL	alpha	KL	13.793E	chr13:32975180-32987938	88602	chr13:32979795-32980546	endocrine
rs576674_13.793E_RNY1P4	rs576674	chr13:33554302-33554303	3.697e-10	Enriched node	13.772P.RNY1P4	alpha	RNY1P4	13.793E	chr13:32975180-32987938	88602	chr13:32979795-32980546	endocrine
rs576674_13.793E_LINC00423	rs576674	chr13:33554302-33554303	3.697e-10	Enriched node	13.785P.LINC00423	alpha	LINC00423	13.793E	chr13:32975180-32987938	88602	chr13:32979795-32980546	endocrine
rs576674_13.793E_KL	rs576674	chr13:33554302-33554303	3.697e-10	Enriched node	13.796P.KL	alpha	KL	13.793E	chr13:32975180-32987938	88602	chr13:32979795-32980546	endocrine
rs2324499_13.1105E_LINC00598	rs2324499	chr13:40662001-40662002	6.037e-05		13.1114P.LINC00598	alpha	LINC00598	13.1105E	chr13:40079523-40090349	89612	chr13:40086622-40088758	endocrine
rs2324499_13.1105E_RN7SKP2	rs2324499	chr13:40662001-40662002	6.037e-05		13.1141P.RN7SKP2	alpha	RN7SKP2	13.1105E	chr13:40079523-40090349	89612	chr13:40086622-40088758	endocrine
rs2324499_13.1105E_FOXO1	rs2324499	chr13:40662001-40662002	6.037e-05		13.1172P.FOXO1	alpha	FOXO1	13.1105E	chr13:40079523-40090349	89612	chr13:40086622-40088758	endocrine
rs2324499_13.1105E_LINC00598	rs2324499	chr13:40662001-40662002	6.037e-05		13.1146P.LINC00598	alpha	LINC00598	13.1105E	chr13:40079523-40090349	89612	chr13:40086622-40088758	endocrine
rs2324499_13.1105E_LINC00598	rs2324499	chr13:40662001-40662002	6.037e-05		13.1118P.LINC00598	alpha	LINC00598	13.1105E	chr13:40079523-40090349	89612	chr13:40086622-40088758	endocrine
rs2324499_13.1105E_LINC00598	rs2324499	chr13:40662001-40662002	6.037e-05		13.1135P.LINC00598	alpha	LINC00598	13.1105E	chr13:40079523-40090349	89612	chr13:40086622-40088758	endocrine
rs2324499_13.1105E_LINC00598	rs2324499	chr13:40662001-40662002	6.037e-05		13.1151P.LINC00598	alpha	LINC00598	13.1105E	chr13:40079523-40090349	89612	chr13:40086622-40088758	endocrine
rs2324499_13.1105E_LINC00598	rs2324499	chr13:40662001-40662002	6.037e-05		13.1136P.LINC00598	alpha	LINC00598	13.1105E	chr13:40079523-40090349	89612	chr13:40086622-40088758	endocrine
rs2324499_13.1105E_RNY3P9	rs2324499	chr13:40662001-40662002	6.037e-05		13.1120P.RNY3P9	alpha	RNY3P9	13.1105E	chr13:40079523-40090349	89612	chr13:40086622-40088758	endocrine
rs2324499_13.1105E_ENSG00000288542	rs2324499	chr13:40662001-40662002	6.037e-05		13.1165P.ENSG00000288542	alpha	ENSG00000288542	13.1105E	chr13:40079523-40090349	89612	chr13:40086622-40088758	endocrine
rs2324499_13.1105E_RLIMP1	rs2324499	chr13:40662001-40662002	6.037e-05		13.1166P.RLIMP1	alpha	RLIMP1	13.1105E	chr13:40079523-40090349	89612	chr13:40086622-40088758	endocrine
rs17054511_13.1981E_ENSG00000278722	rs17054511	chr13:58499890-58499891	1.938e-07		13.1958P.ENSG00000278722	alpha	ENSG00000278722	13.1981E	chr13:57923627-57927612	91930	chr13:57925152-57926109	endocrine
rs118102871_13.2324E_RBM26-AS1	rs118102871	chr13:79988026-79988027	7.755e-05		13.2323P.RBM26-AS1	alpha	RBM26-AS1	13.2324E	chr13:79411295-79420360	93970	chr13:79413377-79414036	endocrine
rs118102871_13.2324E_NDFIP2	rs118102871	chr13:79988026-79988027	7.755e-05		13.2330P.NDFIP2	alpha	NDFIP2	13.2324E	chr13:79411295-79420360	93970	chr13:79413377-79414036	endocrine
rs11620422_13.2361P.LINC01080_LINC01080	rs11620422	chr13:80586038-80586039	4.391e-06	Enriched node	13.2361P.LINC01080	alpha	LINC01080	13.2361P.LINC01080	chr13:80009595-80013394	94049	chr13:80011603-80012667	endocrine
rs2329152_13.2365E_LINC01080	rs2329152	chr13:80611453-80611454	1.652e-10		13.2361P.LINC01080	alpha	LINC01080	13.2365E	chr13:80032301-80045195	94054	chr13:80037317-80037943	endocrine
rs2329152_13.2365E_SPRY2	rs2329152	chr13:80611453-80611454	1.652e-10		13.2382P.SPRY2	alpha	SPRY2	13.2365E	chr13:80032301-80045195	94054	chr13:80037317-80037943	endocrine
rs55962229_14.3913E_ENSG00000258919	rs55962229	chr14:101139647-101139648	3.162e-05		14.3986P.ENSG00000258919	alpha	ENSG00000258919	14.3913E	chr14:100671562-100674269	108705	chr14:100672703-100673776	endocrine
rs55962229_14.3913E_MIR376A2	rs55962229	chr14:101139647-101139648	3.162e-05		14.3958P.MIR376A2	alpha	MIR376A2	14.3913E	chr14:100671562-100674269	108705	chr14:100672703-100673776	endocrine
rs4905991_14.3913E_ENSG00000258919	rs4905991	chr14:101140026-101140027	8.1e-05		14.3986P.ENSG00000258919	alpha	ENSG00000258919	14.3913E	chr14:100671562-100674269	108705	chr14:100672703-100673776	endocrine
rs4905991_14.3913E_MIR376A2	rs4905991	chr14:101140026-101140027	8.1e-05		14.3958P.MIR376A2	alpha	MIR376A2	14.3913E	chr14:100671562-100674269	108705	chr14:100672703-100673776	endocrine
rs2403102_14.4112E_RNU6-1316P	rs2403102	chr14:103306215-103306216	4.586e-07		14.4114P.RNU6-1316P	alpha	RNU6-1316P	14.4112E	chr14:102838527-102840554	109096	chr14:102839043-102839900	endocrine
rs2403102_14.4112E_TRAF3	rs2403102	chr14:103306215-103306216	4.586e-07		14.4103P.TRAF3	alpha	TRAF3	14.4112E	chr14:102838527-102840554	109096	chr14:102839043-102839900	endocrine
rs2896460_14.4112E_RNU6-1316P	rs2896460	chr14:103306106-103306107	2.61e-05		14.4114P.RNU6-1316P	alpha	RNU6-1316P	14.4112E	chr14:102838527-102840554	109096	chr14:102839043-102839900	endocrine
rs2896460_14.4112E_TRAF3	rs2896460	chr14:103306106-103306107	2.61e-05		14.4103P.TRAF3	alpha	TRAF3	14.4112E	chr14:102838527-102840554	109096	chr14:102839043-102839900	endocrine
rs7154305_14.4115E_Y_RNA	rs7154305	chr14:103348743-103348744	8.157e-05		14.4097P.Y_RNA	alpha	Y_RNA	14.4115E	chr14:102881160-102884586	109104	chr14:102881716-102882947	endocrine
rs7154305_14.4115E_TRAF3	rs7154305	chr14:103348743-103348744	8.157e-05		14.4103P.TRAF3	alpha	TRAF3	14.4115E	chr14:102881160-102884586	109104	chr14:102881716-102882947	endocrine
rs12590961_14.4119E_Y_RNA	rs12590961	chr14:103416096-103416097	1.848e-05		14.4097P.Y_RNA	alpha	Y_RNA	14.4119E	chr14:102940068-102975300	109116	chr14:102948793-102950516	endocrine
rs12590961_14.4119E_CDC42BPB	rs12590961	chr14:103416096-103416097	1.848e-05		14.4131P.CDC42BPB	alpha	CDC42BPB	14.4119E	chr14:102940068-102975300	109116	chr14:102948793-102950516	endocrine
rs12590961_14.4119E_TRAF3	rs12590961	chr14:103416096-103416097	1.848e-05		14.4103P.TRAF3	alpha	TRAF3	14.4119E	chr14:102940068-102975300	109116	chr14:102948793-102950516	endocrine
rs12590961_14.4119E_RPL13P6	rs12590961	chr14:103416096-103416097	1.848e-05		14.4129P.RPL13P6	alpha	RPL13P6	14.4119E	chr14:102940068-102975300	109116	chr14:102948793-102950516	endocrine
rs117910094_14.4171E_RPL10AP1	rs117910094	chr14:103914842-103914843	3.465e-05		14.4167P.RPL10AP1	alpha	RPL10AP1	14.4171E	chr14:103444010-103450994	109233	chr14:103448074-103448628	endocrine
rs117910094_14.4171E_MARK3	rs117910094	chr14:103914842-103914843	3.465e-05		14.4164P.MARK3	alpha	MARK3	14.4171E	chr14:103444010-103450994	109233	chr14:103448074-103448628	endocrine
rs11622356_14.4171E_RPL10AP1	rs11622356	chr14:103912195-103912196	3.359e-08	Enriched node	14.4167P.RPL10AP1	alpha	RPL10AP1	14.4171E	chr14:103444010-103450994	109232	chr14:103444955-103446195	endocrine
rs11622356_14.4171E_MARK3	rs11622356	chr14:103912195-103912196	3.359e-08	Enriched node	14.4164P.MARK3	alpha	MARK3	14.4171E	chr14:103444010-103450994	109232	chr14:103444955-103446195	endocrine
rs117618513_14.4171E_RPL10AP1	rs117618513	chr14:103914841-103914842	4.755e-05		14.4167P.RPL10AP1	alpha	RPL10AP1	14.4171E	chr14:103444010-103450994	109233	chr14:103448074-103448628	endocrine
rs117618513_14.4171E_MARK3	rs117618513	chr14:103914841-103914842	4.755e-05		14.4164P.MARK3	alpha	MARK3	14.4171E	chr14:103444010-103450994	109233	chr14:103448074-103448628	endocrine
rs11622320_14.4171E_RPL10AP1	rs11622320	chr14:103912194-103912195	3.359e-08	Enriched node	14.4167P.RPL10AP1	alpha	RPL10AP1	14.4171E	chr14:103444010-103450994	109232	chr14:103444955-103446195	endocrine
rs11622320_14.4171E_MARK3	rs11622320	chr14:103912194-103912195	3.359e-08	Enriched node	14.4164P.MARK3	alpha	MARK3	14.4171E	chr14:103444010-103450994	109232	chr14:103444955-103446195	endocrine
rs7150317_14.4172E_MARK3	rs7150317	chr14:103921691-103921692	4.71e-08	Enriched node	14.4164P.MARK3	alpha	MARK3	14.4172E	chr14:103453786-103466955	109236	chr14:103454886-103455811	endocrine
rs2403205_14.4196E_COA8	rs2403205	chr14:104143385-104143386	3.059e-05		14.4182P.COA8	alpha	COA8	14.4196E	chr14:103672003-103677735	109302	chr14:103676677-103677707	endocrine
rs2403205_14.4196E_ENSG00000270108	rs2403205	chr14:104143385-104143386	3.059e-05		14.4197P.ENSG00000270108	alpha	ENSG00000270108	14.4196E	chr14:103672003-103677735	109302	chr14:103676677-103677707	endocrine
rs2403205_14.4196E_TRMT61A-DT	rs2403205	chr14:104143385-104143386	3.059e-05		14.4179P.TRMT61A-DT	alpha	TRMT61A-DT	14.4196E	chr14:103672003-103677735	109302	chr14:103676677-103677707	endocrine
rs2403205_14.4196E_KLC1	rs2403205	chr14:104143385-104143386	3.059e-05		14.4189P.KLC1	alpha	KLC1	14.4196E	chr14:103672003-103677735	109302	chr14:103676677-103677707	endocrine
rs2403205_14.4196E_RNU4-68P	rs2403205	chr14:104143385-104143386	3.059e-05		14.4183P.RNU4-68P	alpha	RNU4-68P	14.4196E	chr14:103672003-103677735	109302	chr14:103676677-103677707	endocrine
rs2403205_14.4196E_Y_RNA	rs2403205	chr14:104143385-104143386	3.059e-05		14.4200P.Y_RNA	alpha	Y_RNA	14.4196E	chr14:103672003-103677735	109302	chr14:103676677-103677707	endocrine
rs6593_14.4198P.ENSG00000269958_ENSG00000269958	rs6593	chr14:104163282-104163283	2.862e-05		14.4198P.ENSG00000269958	alpha	ENSG00000269958	14.4198P.ENSG00000269958	chr14:103692008-103704108	109308	chr14:103695724-103697066	endocrine
rs9972282_14.258P.CARMIL3_CARMIL3	rs9972282	chr14:24522821-24522822	2.434e-05		14.258P.CARMIL3	alpha	CARMIL3	14.258P.CARMIL3	chr14:24047456-24071730	98798	chr14:24052985-24053630	endocrine
rs433410_14.2268E_ACTN1	rs433410	chr14:69472959-69472960	4.174e-05		14.2260P.ACTN1	alpha	ACTN1	14.2268E	chr14:69004420-69009815	104188	chr14:69005302-69006263	endocrine
rs433410_14.2268E_ACTN1	rs433410	chr14:69472959-69472960	4.174e-05		14.2262P.ACTN1	alpha	ACTN1	14.2268E	chr14:69004420-69009815	104188	chr14:69005302-69006263	endocrine
rs433410_14.2268E_ENSG00000289180	rs433410	chr14:69472959-69472960	4.174e-05		14.2274P.ENSG00000289180	alpha	ENSG00000289180	14.2268E	chr14:69004420-69009815	104188	chr14:69005302-69006263	endocrine
rs7160629_14.2275P.DDX18P1_DDX18P1	rs7160629	chr14:69548885-69548886	9.743e-06		14.2275P.DDX18P1	alpha	DDX18P1	14.2275P.DDX18P1	chr14:69077616-69081998	104209	chr14:69081308-69082201	endocrine
rs730384_14.2638P.SYNDIG1L_SYNDIG1L	rs730384	chr14:74889870-74889871	3.148e-07		14.2638P.SYNDIG1L	alpha	SYNDIG1L	14.2638P.SYNDIG1L	chr14:74422314-74430499	105055	chr14:74423090-74424274	endocrine
rs145829531_14.3303E_ENSG00000258437	rs145829531	chr14:90953657-90953658	8.399e-05		14.3328P.ENSG00000258437	alpha	ENSG00000258437	14.3303E	chr14:90483022-90488345	107100	chr14:90486913-90488120	endocrine
rs145829531_14.3303E_ENSG00000259789	rs145829531	chr14:90953657-90953658	8.399e-05		14.3304P.ENSG00000259789	alpha	ENSG00000259789	14.3303E	chr14:90483022-90488345	107100	chr14:90486913-90488120	endocrine
rs145829531_14.3303E_CALM1	rs145829531	chr14:90953657-90953658	8.399e-05		14.3291P.CALM1	alpha	CALM1	14.3303E	chr14:90483022-90488345	107100	chr14:90486913-90488120	endocrine
rs145829531_14.3303E_ENSG00000258716	rs145829531	chr14:90953657-90953658	8.399e-05		14.3331P.ENSG00000258716	alpha	ENSG00000258716	14.3303E	chr14:90483022-90488345	107100	chr14:90486913-90488120	endocrine
rs145829531_14.3303E_LINC00642	rs145829531	chr14:90953657-90953658	8.399e-05		14.3299P.LINC00642	alpha	LINC00642	14.3303E	chr14:90483022-90488345	107100	chr14:90486913-90488120	endocrine
rs145829531_14.3303E_ENSG00000258424	rs145829531	chr14:90953657-90953658	8.399e-05		14.3292P.ENSG00000258424	alpha	ENSG00000258424	14.3303E	chr14:90483022-90488345	107100	chr14:90486913-90488120	endocrine
rs6495783_15.510E_DPH6	rs6495783	chr15:35855041-35855042	1.642e-05	Enriched node	15.508P.DPH6	alpha	DPH6	15.510E	chr15:35554918-35566605	111356	chr15:35562227-35564097	endocrine
rs6495783_15.510E_ENSG00000274444	rs6495783	chr15:35855041-35855042	1.642e-05	Enriched node	15.602P.ENSG00000274444	alpha	ENSG00000274444	15.510E	chr15:35554918-35566605	111356	chr15:35562227-35564097	endocrine
rs6495783_15.510E_MEIS2	rs6495783	chr15:35855041-35855042	1.642e-05	Enriched node	15.601P.MEIS2	alpha	MEIS2	15.510E	chr15:35554918-35566605	111356	chr15:35562227-35564097	endocrine
rs17589216_15.516E_MEIS2	rs17589216	chr15:35918303-35918304	2.404e-05	Enriched node	15.601P.MEIS2	alpha	MEIS2	15.516E	chr15:35623506-35636720	111372	chr15:35625670-35626280	endocrine
rs17589216_15.516E_ENSG00000259280	rs17589216	chr15:35918303-35918304	2.404e-05	Enriched node	15.579P.ENSG00000259280	alpha	ENSG00000259280	15.516E	chr15:35623506-35636720	111372	chr15:35625670-35626280	endocrine
rs17589216_15.516E_DPH6	rs17589216	chr15:35918303-35918304	2.404e-05	Enriched node	15.508P.DPH6	alpha	DPH6	15.516E	chr15:35623506-35636720	111372	chr15:35625670-35626280	endocrine
rs11634257_15.755P.BMF_BMF	rs11634257	chr15:40388492-40388493	3.357e-05		15.755P.BMF	alpha	BMF	15.755P.BMF	chr15:40094476-40110270	112071	chr15:40096068-40096973	endocrine
rs4923864_15.776P.CCDC9B_CCDC9B	rs4923864	chr15:40634717-40634718	7.345e-05		15.776P.CCDC9B	alpha	CCDC9B	15.776P.CCDC9B	chr15:40337804-40345802	112127	chr15:40342430-40342998	endocrine
rs73390343_15.1341E_GALK2	rs73390343	chr15:49456223-49456224	4.601e-05		15.1342P.GALK2	alpha	GALK2	15.1341E	chr15:49160657-49166024	113329	chr15:49163671-49164200	endocrine
rs57785991_15.1345E_GALK2	rs57785991	chr15:49480640-49480641	7.481e-05		15.1342P.GALK2	alpha	GALK2	15.1345E	chr15:49186028-49191150	113334	chr15:49187508-49188555	endocrine
rs17238992_15.1684E_TCF12	rs17238992	chr15:57274694-57274695	2.787e-07	Enriched node	15.1678P.TCF12	alpha	TCF12	15.1684E	chr15:56979484-56986413	114131	chr15:56982183-56982750	endocrine
rs75681209_15.1702E_TCF12	rs75681209	chr15:57451085-57451086	1.337e-07	Enriched node	15.1678P.TCF12	alpha	TCF12	15.1702E	chr15:57157891-57162715	114170	chr15:57158488-57159625	endocrine
rs2414493_15.1712E_TCF12	rs2414493	chr15:57519518-57519519	8.063e-05		15.1678P.TCF12	alpha	TCF12	15.1712E	chr15:57225624-57229382	114189	chr15:57227160-57228359	endocrine
rs2414493_15.1712E_ENSG00000276524	rs2414493	chr15:57519518-57519519	8.063e-05		15.1674P.ENSG00000276524	alpha	ENSG00000276524	15.1712E	chr15:57225624-57229382	114189	chr15:57227160-57228359	endocrine
rs720290_15.1712E_TCF12	rs720290	chr15:57519525-57519526	8.445e-05		15.1678P.TCF12	alpha	TCF12	15.1712E	chr15:57225624-57229382	114189	chr15:57227160-57228359	endocrine
rs720290_15.1712E_ENSG00000276524	rs720290	chr15:57519525-57519526	8.445e-05		15.1674P.ENSG00000276524	alpha	ENSG00000276524	15.1712E	chr15:57225624-57229382	114189	chr15:57227160-57228359	endocrine
rs4143843_15.2087P.NPM1P47_NPM1P47	rs4143843	chr15:62373121-62373122	8.027e-05		15.2087P.NPM1P47	alpha	NPM1P47	15.2087P.NPM1P47	chr15:62078910-62082471	115063	chr15:62080659-62081623	endocrine
rs17205463_15.2088P.NPM1P47_NPM1P47	rs17205463	chr15:62381413-62381414	7.056e-05		15.2088P.NPM1P47	alpha	NPM1P47	15.2088P.NPM1P47	chr15:62084352-62090117	115066	chr15:62088934-62089232	endocrine
rs11071758_15.2231P.USP3-AS1_USP3-AS1	rs11071758	chr15:63886250-63886251	4.32e-09	Enriched node	15.2231P.USP3-AS1	alpha	USP3-AS1	15.2231P.USP3-AS1	chr15:63590810-63618199	115390	chr15:63593889-63594863	endocrine
rs11457_15.2231P.USP3-AS1_USP3-AS1	rs11457	chr15:63886379-63886380	7.582e-09	Enriched node	15.2231P.USP3-AS1	alpha	USP3-AS1	15.2231P.USP3-AS1	chr15:63590810-63618199	115390	chr15:63593889-63594863	endocrine
rs12905780_15.2586E_ENSG00000259347	rs12905780	chr15:67339646-67339647	2.007e-06		15.2589P.ENSG00000259347	alpha	ENSG00000259347	15.2586E	chr15:67046849-67052595	116042	chr15:67047007-67047616	endocrine
rs12905780_15.2586E_IQCH	rs12905780	chr15:67339646-67339647	2.007e-06		15.2612P.IQCH	alpha	IQCH	15.2586E	chr15:67046849-67052595	116042	chr15:67047007-67047616	endocrine
rs75677561_15.3206P.Y_RNA_Y_RNA	rs75677561	chr15:75276450-75276451	7.596e-05		15.3206P.Y_RNA	alpha	Y_RNA	15.3206P.Y_RNA	chr15:74981732-74990524	117376	chr15:74983790-74984345	endocrine
rs111513934_15.3237P.NEIL1_NEIL1	rs111513934	chr15:75636490-75636491	5.304e-05		15.3237P.NEIL1	alpha	NEIL1	15.3237P.NEIL1	chr15:75344315-75345567	117433	chr15:75344025-75344398	endocrine
rs7166737_15.3243P.RPL13P4_RPL13P4	rs7166737	chr15:75682513-75682514	1.173e-08	Enriched node	15.3243P.RPL13P4	alpha	RPL13P4	15.3243P.RPL13P4	chr15:75378640-75392035	117438	chr15:75389580-75390697	endocrine
rs1357335_15.3557P.ZFAND6_ZFAND6	rs1357335	chr15:80368863-80368864	3.645e-05	Enriched node	15.3557P.ZFAND6	alpha	ZFAND6	15.3557P.ZFAND6	chr15:80075432-80077937	118152	chr15:80076014-80077212	endocrine
rs1357336_15.3557P.ZFAND6_ZFAND6	rs1357336	chr15:80368898-80368899	3.419e-05	Enriched node	15.3557P.ZFAND6	alpha	ZFAND6	15.3557P.ZFAND6	chr15:80075432-80077937	118152	chr15:80076014-80077212	endocrine
rs11642612_16.1804E_MAZ	rs11642612	chr16:30030195-30030196	3.993e-10		16.1776P.MAZ	alpha	MAZ	16.1804E	chr16:30018042-30020426	125077	chr16:30018603-30019127	endocrine
rs11642612_16.1804E_ASPHD1	rs11642612	chr16:30030195-30030196	3.993e-10		16.1789P.ASPHD1	alpha	ASPHD1	16.1804E	chr16:30018042-30020426	125077	chr16:30018603-30019127	endocrine
rs62037801_16.348P.SLX4_SLX4	rs62037801	chr16:3670922-3670923	9.731e-05		16.348P.SLX4	alpha	SLX4	16.348P.SLX4	chr16:3610619-3621997	121786	chr16:3620085-3620973	endocrine
rs139891432_16.2405E_FTO	rs139891432	chr16:53843623-53843624	9.584e-11		16.2395P.FTO	alpha	FTO	16.2405E	chr16:53801608-53810822	126360	chr16:53809053-53809738	endocrine
rs6499646_16.2405E_FTO	rs6499646	chr16:53843533-53843534	3.886e-08	Enriched node	16.2395P.FTO	alpha	FTO	16.2405E	chr16:53801608-53810822	126360	chr16:53809053-53809738	endocrine
rs8063014_16.3569P.BCAR1_BCAR1	rs8063014	chr16:75297673-75297674	1.196e-16		16.3569P.BCAR1	alpha	BCAR1	16.3569P.BCAR1	chr16:75261422-75270365	129110	chr16:75263491-75264330	endocrine
rs9937903_16.3571P.RNU6-758P_RNU6-758P	rs9937903	chr16:75313834-75313835	3.885e-05	Enriched node	16.3571P.RNU6-758P	alpha	RNU6-758P	16.3571P.RNU6-758P	chr16:75278943-75283808	129114	chr16:75279073-75280040	endocrine
rs9930002_16.3571P.RNU6-758P_RNU6-758P	rs9930002	chr16:75313640-75313641	6.768e-06	Enriched node	16.3571P.RNU6-758P	alpha	RNU6-758P	16.3571P.RNU6-758P	chr16:75278943-75283808	129114	chr16:75279073-75280040	endocrine
rs12928461_16.3571P.RNU6-758P_RNU6-758P	rs12928461	chr16:75313713-75313714	2.269e-05	Enriched node	16.3571P.RNU6-758P	alpha	RNU6-758P	16.3571P.RNU6-758P	chr16:75278943-75283808	129114	chr16:75279073-75280040	endocrine
rs9932982_16.3576P.ENSG00000259999_ENSG00000259999	rs9932982	chr16:75359835-75359836	4.733e-05	Enriched node	16.3576P.ENSG00000259999	alpha	ENSG00000259999	16.3576P.ENSG00000259999	chr16:75317066-75327968	129129	chr16:75325772-75326759	endocrine
rs8046184_16.3583P.ENSG00000261783_ENSG00000261783	rs8046184	chr16:75411725-75411726	5.871e-05		16.3583P.ENSG00000261783	alpha	ENSG00000261783	16.3583P.ENSG00000261783	chr16:75374601-75385285	129140	chr16:75377672-75378635	endocrine
rs4993971_16.3583P.ENSG00000261783_ENSG00000261783	rs4993971	chr16:75411634-75411635	6.442e-05		16.3583P.ENSG00000261783	alpha	ENSG00000261783	16.3583P.ENSG00000261783	chr16:75374601-75385285	129140	chr16:75377672-75378635	endocrine
rs112924285_16.3671E_ENSG00000278862	rs112924285	chr16:77258129-77258130	2.52e-05		16.3701P.ENSG00000278862	alpha	ENSG00000278862	16.3671E	chr16:77224015-77229840	129335	chr16:77223951-77224521	endocrine
rs112924285_16.3671E_LINC02131	rs112924285	chr16:77258129-77258130	2.52e-05		16.3697P.LINC02131	alpha	LINC02131	16.3671E	chr16:77224015-77229840	129335	chr16:77223951-77224521	endocrine
rs112924285_16.3671E_LINC02131	rs112924285	chr16:77258129-77258130	2.52e-05		16.3696P.LINC02131	alpha	LINC02131	16.3671E	chr16:77224015-77229840	129335	chr16:77223951-77224521	endocrine
rs2550733_16.3884E_CMIP	rs2550733	chr16:81449060-81449061	1.666e-05		16.3899P.CMIP	alpha	CMIP	16.3884E	chr16:81412926-81420174	129958	chr16:81415287-81416389	endocrine
rs2550733_16.3884E_ENSG00000261218	rs2550733	chr16:81449060-81449061	1.666e-05		16.3906P.ENSG00000261218	alpha	ENSG00000261218	16.3884E	chr16:81412926-81420174	129958	chr16:81415287-81416389	endocrine
rs2550733_16.3884E_CMIP	rs2550733	chr16:81449060-81449061	1.666e-05		16.3896P.CMIP	alpha	CMIP	16.3884E	chr16:81412926-81420174	129958	chr16:81415287-81416389	endocrine
rs2550733_16.3884E_CMIP	rs2550733	chr16:81449060-81449061	1.666e-05		16.3888P.CMIP	alpha	CMIP	16.3884E	chr16:81412926-81420174	129958	chr16:81415287-81416389	endocrine
rs2317241_16.3890P.CMIP_CMIP	rs2317241	chr16:81519766-81519767	9.747e-08		16.3890P.CMIP	alpha	CMIP	16.3890P.CMIP	chr16:81477617-81512349	129984	chr16:81485312-81486314	endocrine
rs7199293_16.3893E_CMIP	rs7199293	chr16:81614892-81614893	2.715e-05	Enriched node	16.3899P.CMIP	alpha	CMIP	16.3893E	chr16:81578530-81584598	130016	chr16:81580716-81581602	alpha
rs7199293_16.3893E_CMIP	rs7199293	chr16:81614892-81614893	2.715e-05	Enriched node	16.3896P.CMIP	alpha	CMIP	16.3893E	chr16:81578530-81584598	130016	chr16:81580716-81581602	alpha
rs7199293_16.3893E_CMIP	rs7199293	chr16:81614892-81614893	2.715e-05	Enriched node	16.3888P.CMIP	alpha	CMIP	16.3893E	chr16:81578530-81584598	130016	chr16:81580716-81581602	alpha
rs7199293_16.3893E_CMIP	rs7199293	chr16:81614892-81614893	2.715e-05	Enriched node	16.3890P.CMIP	alpha	CMIP	16.3893E	chr16:81578530-81584598	130016	chr16:81580716-81581602	alpha
rs11861015_16.4113E_ENSG00000270124	rs11861015	chr16:85682618-85682619	5.961e-05		16.4107P.ENSG00000270124	alpha	ENSG00000270124	16.4113E	chr16:85646879-85656059	130750	chr16:85648749-85649506	endocrine
rs11861015_16.4113E_RN7SL381P	rs11861015	chr16:85682618-85682619	5.961e-05		16.4114P.RN7SL381P	alpha	RN7SL381P	16.4113E	chr16:85646879-85656059	130750	chr16:85648749-85649506	endocrine
rs11861015_16.4113E_ENSG00000287125	rs11861015	chr16:85682618-85682619	5.961e-05		16.4119P.ENSG00000287125	alpha	ENSG00000287125	16.4113E	chr16:85646879-85656059	130750	chr16:85648749-85649506	endocrine
rs11861015_16.4113E_ENSG00000278716	rs11861015	chr16:85682618-85682619	5.961e-05		16.4099P.ENSG00000278716	alpha	ENSG00000278716	16.4113E	chr16:85646879-85656059	130750	chr16:85648749-85649506	endocrine
rs11861015_16.4113E_ENSG00000287946	rs11861015	chr16:85682618-85682619	5.961e-05		16.4087P.ENSG00000287946	alpha	ENSG00000287946	16.4113E	chr16:85646879-85656059	130750	chr16:85648749-85649506	endocrine
rs11861015_16.4113E_MIR5093	rs11861015	chr16:85682618-85682619	5.961e-05		16.4084P.MIR5093	alpha	MIR5093	16.4113E	chr16:85646879-85656059	130750	chr16:85648749-85649506	endocrine
rs11861015_16.4113E_GSE1	rs11861015	chr16:85682618-85682619	5.961e-05		16.4111P.GSE1	alpha	GSE1	16.4113E	chr16:85646879-85656059	130750	chr16:85648749-85649506	endocrine
rs11861015_16.4113E_GINS2	rs11861015	chr16:85682618-85682619	5.961e-05		16.4116P.GINS2	alpha	GINS2	16.4113E	chr16:85646879-85656059	130750	chr16:85648749-85649506	endocrine
rs11117249_16.4116P.GINS2_GINS2	rs11117249	chr16:85716164-85716165	2.748e-05		16.4116P.GINS2	alpha	GINS2	16.4116P.GINS2	chr16:85676365-85686191	130764	chr16:85682182-85683121	endocrine
rs11646052_16.4116P.GINS2_GINS2	rs11646052	chr16:85716463-85716464	1.026e-05		16.4116P.GINS2	alpha	GINS2	16.4116P.GINS2	chr16:85676365-85686191	130764	chr16:85682182-85683121	endocrine
rs143023231_16.4181P.ENSG00000269901_ENSG00000269901	rs143023231	chr16:87392108-87392109	5.043e-05		16.4181P.ENSG00000269901	alpha	ENSG00000269901	16.4181P.ENSG00000269901	chr16:87356180-87362804	130947	chr16:87358474-87359404	endocrine
rs7188936_16.4226P.ENSG00000260177_ENSG00000260177	rs7188936	chr16:87845628-87845629	1.724e-05		16.4226P.ENSG00000260177	alpha	ENSG00000260177	16.4226P.ENSG00000260177	chr16:87803157-87814475	131061	chr16:87811999-87812805	endocrine
rs35878298_16.4357E_ENSG00000268218	rs35878298	chr16:89609694-89609695	1.504e-05		16.4336P.ENSG00000268218	alpha	ENSG00000268218	16.4357E	chr16:89530382-89542905	131400	chr16:89542713-89543289	endocrine
rs35878298_16.4357E_CHMP1A	rs35878298	chr16:89609694-89609695	1.504e-05		16.4373P.CHMP1A	alpha	CHMP1A	16.4357E	chr16:89530382-89542905	131400	chr16:89542713-89543289	endocrine
rs35878298_16.4357E_ANKRD11	rs35878298	chr16:89609694-89609695	1.504e-05		16.4338P.ANKRD11	alpha	ANKRD11	16.4357E	chr16:89530382-89542905	131400	chr16:89542713-89543289	endocrine
rs35878298_16.4357E_ENSG00000260279	rs35878298	chr16:89609694-89609695	1.504e-05		16.4337P.ENSG00000260279	alpha	ENSG00000260279	16.4357E	chr16:89530382-89542905	131400	chr16:89542713-89543289	endocrine
rs35878298_16.4357E_CHMP1A	rs35878298	chr16:89609694-89609695	1.504e-05		16.4372P.CHMP1A	alpha	CHMP1A	16.4357E	chr16:89530382-89542905	131400	chr16:89542713-89543289	endocrine
rs80089054_16.4367E_CHMP1A	rs80089054	chr16:89675110-89675111	9.581e-05		16.4373P.CHMP1A	alpha	CHMP1A	16.4367E	chr16:89604830-89609109	131418	chr16:89608352-89609076	endocrine
rs80089054_16.4367E_CHMP1A	rs80089054	chr16:89675110-89675111	9.581e-05		16.4372P.CHMP1A	alpha	CHMP1A	16.4367E	chr16:89604830-89609109	131418	chr16:89608352-89609076	endocrine
rs80089054_16.4367E_ZNF778-DT	rs80089054	chr16:89675110-89675111	9.581e-05		16.4327P.ZNF778-DT	alpha	ZNF778-DT	16.4367E	chr16:89604830-89609109	131418	chr16:89608352-89609076	endocrine
rs80089054_16.4367E_CDK10	rs80089054	chr16:89675110-89675111	9.581e-05		16.4377P.CDK10	alpha	CDK10	16.4367E	chr16:89604830-89609109	131418	chr16:89608352-89609076	endocrine
rs150909008_16.4404E_TUBB3	rs150909008	chr16:90004693-90004694	9.161e-05		16.4403P.TUBB3	alpha	TUBB3	16.4404E	chr16:89935483-89939830	131473	chr16:89937213-89938617	endocrine
rs4984980_16.92P.LMF1-AS1_LMF1-AS1	rs4984980	chr16:968292-968293	9.465e-05		16.92P.LMF1-AS1	alpha	LMF1-AS1	16.92P.LMF1-AS1	chr16:911186-919226	121274	chr16:917822-918596	endocrine
rs4925109_17.1291P.ENSG00000264167_ENSG00000264167	rs4925109	chr17:17661802-17661803	5.65e-12	Enriched node	17.1291P.ENSG00000264167	alpha	ENSG00000264167	17.1291P.ENSG00000264167	chr17:17754268-17802860	134284	chr17:17757560-17758890	endocrine
rs12941356_17.1292P.MIR33B_MIR33B	rs12941356	chr17:17716531-17716532	1.001e-08		17.1292P.MIR33B	alpha	MIR33B	17.1292P.MIR33B	chr17:17804155-17832331	134301	chr17:17811806-17813430	endocrine
rs2297508_17.1292P.MIR33B_MIR33B	rs2297508	chr17:17715317-17715318	4.031e-10		17.1292P.MIR33B	alpha	MIR33B	17.1292P.MIR33B	chr17:17804155-17832331	134301	chr17:17811806-17813430	endocrine
rs4925120_17.1293P.SREBF1_SREBF1	rs4925120	chr17:17754633-17754634	1.193e-08		17.1293P.SREBF1	alpha	SREBF1	17.1293P.SREBF1	chr17:17835264-17852150	134322	chr17:17851073-17851698	endocrine
rs9915776_17.1293P.SREBF1_SREBF1	rs9915776	chr17:17749056-17749057	1.193e-08		17.1293P.SREBF1	alpha	SREBF1	17.1293P.SREBF1	chr17:17835264-17852150	134318	chr17:17845022-17846054	endocrine
rs3744113_17.1293P.SREBF1_SREBF1	rs3744113	chr17:17748645-17748646	6.386e-09		17.1293P.SREBF1	alpha	SREBF1	17.1293P.SREBF1	chr17:17835264-17852150	134318	chr17:17845022-17846054	endocrine
rs4341796_17.1304E_ENSG00000280198	rs4341796	chr17:17839024-17839025	1.217e-07		17.1315P.ENSG00000280198	alpha	ENSG00000280198	17.1304E	chr17:17935658-17939969	134347	chr17:17935568-17936172	endocrine
rs4299203_17.1309P.TOM1L2_TOM1L2	rs4299203	chr17:17878159-17878160	1.116e-05		17.1309P.TOM1L2	alpha	TOM1L2	17.1309P.TOM1L2	chr17:17969295-17974913	134357	chr17:17974608-17975030	endocrine
rs4072739_17.1310P.BRI3P3_BRI3P3	rs4072739	chr17:17884660-17884661	6.78e-06		17.1310P.BRI3P3	alpha	BRI3P3	17.1310P.BRI3P3	chr17:17975448-17985485	134359	chr17:17980849-17981819	endocrine
rs4072738_17.1310P.BRI3P3_BRI3P3	rs4072738	chr17:17884547-17884548	9.505e-06		17.1310P.BRI3P3	alpha	BRI3P3	17.1310P.BRI3P3	chr17:17975448-17985485	134359	chr17:17980849-17981819	endocrine
rs4925133_17.1310P.BRI3P3_BRI3P3	rs4925133	chr17:17884801-17884802	2.172e-05		17.1310P.BRI3P3	alpha	BRI3P3	17.1310P.BRI3P3	chr17:17975448-17985485	134359	chr17:17980849-17981819	endocrine
rs62072048_17.1311E_BRI3P3	rs62072048	chr17:17894750-17894751	1.793e-06		17.1310P.BRI3P3	alpha	BRI3P3	17.1311E	chr17:17987126-17995667	134362	chr17:17990623-17991542	endocrine
rs62072048_17.1311E_TOM1L2	rs62072048	chr17:17894750-17894751	1.793e-06		17.1309P.TOM1L2	alpha	TOM1L2	17.1311E	chr17:17987126-17995667	134362	chr17:17990623-17991542	endocrine
rs62072048_17.1311E_SREBF1	rs62072048	chr17:17894750-17894751	1.793e-06		17.1293P.SREBF1	alpha	SREBF1	17.1311E	chr17:17987126-17995667	134362	chr17:17990623-17991542	endocrine
rs62072048_17.1311E_RAI1	rs62072048	chr17:17894750-17894751	1.793e-06		17.1289P.RAI1	alpha	RAI1	17.1311E	chr17:17987126-17995667	134362	chr17:17990623-17991542	endocrine
rs62072048_17.1311E_ENSG00000280198	rs62072048	chr17:17894750-17894751	1.793e-06		17.1315P.ENSG00000280198	alpha	ENSG00000280198	17.1311E	chr17:17987126-17995667	134362	chr17:17990623-17991542	endocrine
rs178845_17.1982E_COPRS	rs178845	chr17:29740906-29740907	3.493e-05		17.2019P.COPRS	alpha	COPRS	17.1982E	chr17:31409945-31418339	135632	chr17:31413783-31414547	endocrine
rs17846891_17.381E_CAMKK1	rs17846891	chr17:3839829-3839830	2.305e-05		17.377P.CAMKK1	alpha	CAMKK1	17.381E	chr17:3934838-3945483	132257	chr17:3935962-3936624	endocrine
rs17846891_17.381E_ZZEF1	rs17846891	chr17:3839829-3839830	2.305e-05		17.405P.ZZEF1	alpha	ZZEF1	17.381E	chr17:3934838-3945483	132257	chr17:3935962-3936624	endocrine
rs17846891_17.381E_RNA5SP434	rs17846891	chr17:3839829-3839830	2.305e-05		17.395P.RNA5SP434	alpha	RNA5SP434	17.381E	chr17:3934838-3945483	132257	chr17:3935962-3936624	endocrine
rs17846891_17.381E_ATP2A3	rs17846891	chr17:3839829-3839830	2.305e-05		17.384P.ATP2A3	alpha	ATP2A3	17.381E	chr17:3934838-3945483	132257	chr17:3935962-3936624	endocrine
rs1062683_17.381E_CAMKK1	rs1062683	chr17:3839685-3839686	2.429e-05		17.377P.CAMKK1	alpha	CAMKK1	17.381E	chr17:3934838-3945483	132257	chr17:3935962-3936624	endocrine
rs1062683_17.381E_ZZEF1	rs1062683	chr17:3839685-3839686	2.429e-05		17.405P.ZZEF1	alpha	ZZEF1	17.381E	chr17:3934838-3945483	132257	chr17:3935962-3936624	endocrine
rs1062683_17.381E_RNA5SP434	rs1062683	chr17:3839685-3839686	2.429e-05		17.395P.RNA5SP434	alpha	RNA5SP434	17.381E	chr17:3934838-3945483	132257	chr17:3935962-3936624	endocrine
rs1062683_17.381E_ATP2A3	rs1062683	chr17:3839685-3839686	2.429e-05		17.384P.ATP2A3	alpha	ATP2A3	17.381E	chr17:3934838-3945483	132257	chr17:3935962-3936624	endocrine
rs35334668_17.381E_CAMKK1	rs35334668	chr17:3839874-3839875	2.429e-05		17.377P.CAMKK1	alpha	CAMKK1	17.381E	chr17:3934838-3945483	132257	chr17:3935962-3936624	endocrine
rs35334668_17.381E_ZZEF1	rs35334668	chr17:3839874-3839875	2.429e-05		17.405P.ZZEF1	alpha	ZZEF1	17.381E	chr17:3934838-3945483	132257	chr17:3935962-3936624	endocrine
rs35334668_17.381E_RNA5SP434	rs35334668	chr17:3839874-3839875	2.429e-05		17.395P.RNA5SP434	alpha	RNA5SP434	17.381E	chr17:3934838-3945483	132257	chr17:3935962-3936624	endocrine
rs35334668_17.381E_ATP2A3	rs35334668	chr17:3839874-3839875	2.429e-05		17.384P.ATP2A3	alpha	ATP2A3	17.381E	chr17:3934838-3945483	132257	chr17:3935962-3936624	endocrine
rs35335692_17.2521P.RNU6-233P_RNU6-233P	rs35335692	chr17:37710006-37710007	7.159e-06	Enriched node	17.2521P.RNU6-233P	alpha	RNU6-233P	17.2521P.RNU6-233P	chr17:39536350-39559615	136784	chr17:39553432-39554046	endocrine
rs11658219_17.2521P.RNU6-233P_RNU6-233P	rs11658219	chr17:37709782-37709783	6.714e-06	Enriched node	17.2521P.RNU6-233P	alpha	RNU6-233P	17.2521P.RNU6-233P	chr17:39536350-39559615	136784	chr17:39553432-39554046	endocrine
rs34400969_17.384P.ATP2A3_ATP2A3	rs34400969	chr17:3864442-3864443	1.44e-06		17.384P.ATP2A3	alpha	ATP2A3	17.384P.ATP2A3	chr17:3956251-3969720	132263	chr17:3960630-3961195	endocrine
rs3826482_17.384P.ATP2A3_ATP2A3	rs3826482	chr17:3860356-3860357	2.64e-08	Enriched node	17.384P.ATP2A3	alpha	ATP2A3	17.384P.ATP2A3	chr17:3956251-3969720	132261	chr17:3956467-3957267	endocrine
rs4790161_17.387E_CAMKK1	rs4790161	chr17:3889843-3889844	8.084e-05		17.377P.CAMKK1	alpha	CAMKK1	17.387E	chr17:3981041-3990166	132273	chr17:3985891-3986969	endocrine
rs4790161_17.387E_RNA5SP434	rs4790161	chr17:3889843-3889844	8.084e-05		17.395P.RNA5SP434	alpha	RNA5SP434	17.387E	chr17:3981041-3990166	132273	chr17:3985891-3986969	endocrine
rs4790161_17.387E_ATP2A3	rs4790161	chr17:3889843-3889844	8.084e-05		17.384P.ATP2A3	alpha	ATP2A3	17.387E	chr17:3981041-3990166	132273	chr17:3985891-3986969	endocrine
rs4790554_17.392E_CAMKK1	rs4790554	chr17:3944254-3944255	4.676e-06		17.377P.CAMKK1	alpha	CAMKK1	17.392E	chr17:4039882-4047554	132284	chr17:4040551-4041350	endocrine
rs4790554_17.392E_ATP2A3	rs4790554	chr17:3944254-3944255	4.676e-06		17.384P.ATP2A3	alpha	ATP2A3	17.392E	chr17:4039882-4047554	132284	chr17:4040551-4041350	endocrine
rs4790554_17.392E_RNA5SP434	rs4790554	chr17:3944254-3944255	4.676e-06		17.395P.RNA5SP434	alpha	RNA5SP434	17.392E	chr17:4039882-4047554	132284	chr17:4040551-4041350	endocrine
rs8074454_17.395P.RNA5SP434_RNA5SP434	rs8074454	chr17:3981148-3981149	1.306e-13	Enriched node	17.395P.RNA5SP434	alpha	RNA5SP434	17.395P.RNA5SP434	chr17:4056843-4080919	132295	chr17:4077664-4078283	endocrine
rs812996_17.395P.RNA5SP434_RNA5SP434	rs812996	chr17:3965674-3965675	5.871e-11		17.395P.RNA5SP434	alpha	RNA5SP434	17.395P.RNA5SP434	chr17:4056843-4080919	132289	chr17:4062098-4062672	endocrine
rs72827349_17.395P.RNA5SP434_RNA5SP434	rs72827349	chr17:3980551-3980552	6.77e-05		17.395P.RNA5SP434	alpha	RNA5SP434	17.395P.RNA5SP434	chr17:4056843-4080919	132294	chr17:4077128-4077485	endocrine
rs781827_17.395P.RNA5SP434_RNA5SP434	rs781827	chr17:3962965-3962966	6.508e-11		17.395P.RNA5SP434	alpha	RNA5SP434	17.395P.RNA5SP434	chr17:4056843-4080919	132288	chr17:4059348-4060044	endocrine
rs8070737_17.395P.RNA5SP434_RNA5SP434	rs8070737	chr17:3981066-3981067	1.026e-09		17.395P.RNA5SP434	alpha	RNA5SP434	17.395P.RNA5SP434	chr17:4056843-4080919	132295	chr17:4077664-4078283	endocrine
rs67005107_17.396E_ATP2A3	rs67005107	chr17:3991943-3991944	2.821e-10		17.384P.ATP2A3	alpha	ATP2A3	17.396E	chr17:4084142-4092545	132299	chr17:4087687-4088699	endocrine
rs67005107_17.396E_ZZEF1	rs67005107	chr17:3991943-3991944	2.821e-10		17.405P.ZZEF1	alpha	ZZEF1	17.396E	chr17:4084142-4092545	132299	chr17:4087687-4088699	endocrine
rs67005107_17.396E_CAMKK1	rs67005107	chr17:3991943-3991944	2.821e-10		17.377P.CAMKK1	alpha	CAMKK1	17.396E	chr17:4084142-4092545	132299	chr17:4087687-4088699	endocrine
rs67005107_17.396E_LINC01975	rs67005107	chr17:3991943-3991944	2.821e-10		17.386P.LINC01975	alpha	LINC01975	17.396E	chr17:4084142-4092545	132299	chr17:4087687-4088699	endocrine
rs67005107_17.396E_RNA5SP434	rs67005107	chr17:3991943-3991944	2.821e-10		17.395P.RNA5SP434	alpha	RNA5SP434	17.396E	chr17:4084142-4092545	132299	chr17:4087687-4088699	endocrine
rs8082227_17.396E_ATP2A3	rs8082227	chr17:3991563-3991564	2.244e-10		17.384P.ATP2A3	alpha	ATP2A3	17.396E	chr17:4084142-4092545	132299	chr17:4087687-4088699	endocrine
rs8082227_17.396E_ZZEF1	rs8082227	chr17:3991563-3991564	2.244e-10		17.405P.ZZEF1	alpha	ZZEF1	17.396E	chr17:4084142-4092545	132299	chr17:4087687-4088699	endocrine
rs8082227_17.396E_CAMKK1	rs8082227	chr17:3991563-3991564	2.244e-10		17.377P.CAMKK1	alpha	CAMKK1	17.396E	chr17:4084142-4092545	132299	chr17:4087687-4088699	endocrine
rs8082227_17.396E_LINC01975	rs8082227	chr17:3991563-3991564	2.244e-10		17.386P.LINC01975	alpha	LINC01975	17.396E	chr17:4084142-4092545	132299	chr17:4087687-4088699	endocrine
rs8082227_17.396E_RNA5SP434	rs8082227	chr17:3991563-3991564	2.244e-10		17.395P.RNA5SP434	alpha	RNA5SP434	17.396E	chr17:4084142-4092545	132299	chr17:4087687-4088699	endocrine
rs8082425_17.396E_ATP2A3	rs8082425	chr17:3991706-3991707	2.821e-10		17.384P.ATP2A3	alpha	ATP2A3	17.396E	chr17:4084142-4092545	132299	chr17:4087687-4088699	endocrine
rs8082425_17.396E_ZZEF1	rs8082425	chr17:3991706-3991707	2.821e-10		17.405P.ZZEF1	alpha	ZZEF1	17.396E	chr17:4084142-4092545	132299	chr17:4087687-4088699	endocrine
rs8082425_17.396E_CAMKK1	rs8082425	chr17:3991706-3991707	2.821e-10		17.377P.CAMKK1	alpha	CAMKK1	17.396E	chr17:4084142-4092545	132299	chr17:4087687-4088699	endocrine
rs8082425_17.396E_LINC01975	rs8082425	chr17:3991706-3991707	2.821e-10		17.386P.LINC01975	alpha	LINC01975	17.396E	chr17:4084142-4092545	132299	chr17:4087687-4088699	endocrine
rs8082425_17.396E_RNA5SP434	rs8082425	chr17:3991706-3991707	2.821e-10		17.395P.RNA5SP434	alpha	RNA5SP434	17.396E	chr17:4084142-4092545	132299	chr17:4087687-4088699	endocrine
rs897023_17.398E_ATP2A3	rs897023	chr17:4005172-4005173	1.085e-10		17.384P.ATP2A3	alpha	ATP2A3	17.398E	chr17:4097872-4102937	132302	chr17:4101049-4101901	endocrine
rs897023_17.398E_ZZEF1	rs897023	chr17:4005172-4005173	1.085e-10		17.405P.ZZEF1	alpha	ZZEF1	17.398E	chr17:4097872-4102937	132302	chr17:4101049-4101901	endocrine
rs897023_17.398E_CAMKK1	rs897023	chr17:4005172-4005173	1.085e-10		17.377P.CAMKK1	alpha	CAMKK1	17.398E	chr17:4097872-4102937	132302	chr17:4101049-4101901	endocrine
rs897023_17.398E_P2RX1	rs897023	chr17:4005172-4005173	1.085e-10		17.379P.P2RX1	alpha	P2RX1	17.398E	chr17:4097872-4102937	132302	chr17:4101049-4101901	endocrine
rs897023_17.398E_NCBP3	rs897023	chr17:4005172-4005173	1.085e-10		17.370P.NCBP3	alpha	NCBP3	17.398E	chr17:4097872-4102937	132302	chr17:4101049-4101901	endocrine
rs897023_17.398E_RNA5SP434	rs897023	chr17:4005172-4005173	1.085e-10		17.395P.RNA5SP434	alpha	RNA5SP434	17.398E	chr17:4097872-4102937	132302	chr17:4101049-4101901	endocrine
rs34213341_17.398E_ATP2A3	rs34213341	chr17:4005144-4005145	4.445e-10		17.384P.ATP2A3	alpha	ATP2A3	17.398E	chr17:4097872-4102937	132302	chr17:4101049-4101901	endocrine
rs34213341_17.398E_ZZEF1	rs34213341	chr17:4005144-4005145	4.445e-10		17.405P.ZZEF1	alpha	ZZEF1	17.398E	chr17:4097872-4102937	132302	chr17:4101049-4101901	endocrine
rs34213341_17.398E_CAMKK1	rs34213341	chr17:4005144-4005145	4.445e-10		17.377P.CAMKK1	alpha	CAMKK1	17.398E	chr17:4097872-4102937	132302	chr17:4101049-4101901	endocrine
rs34213341_17.398E_P2RX1	rs34213341	chr17:4005144-4005145	4.445e-10		17.379P.P2RX1	alpha	P2RX1	17.398E	chr17:4097872-4102937	132302	chr17:4101049-4101901	endocrine
rs34213341_17.398E_NCBP3	rs34213341	chr17:4005144-4005145	4.445e-10		17.370P.NCBP3	alpha	NCBP3	17.398E	chr17:4097872-4102937	132302	chr17:4101049-4101901	endocrine
rs34213341_17.398E_RNA5SP434	rs34213341	chr17:4005144-4005145	4.445e-10		17.395P.RNA5SP434	alpha	RNA5SP434	17.398E	chr17:4097872-4102937	132302	chr17:4101049-4101901	endocrine
rs34357603_17.399E_RNA5SP434	rs34357603	chr17:4008760-4008761	4.445e-10		17.395P.RNA5SP434	alpha	RNA5SP434	17.399E	chr17:4103458-4106184	132303	chr17:4105034-4105584	endocrine
rs34357603_17.399E_CAMKK1	rs34357603	chr17:4008760-4008761	4.445e-10		17.377P.CAMKK1	alpha	CAMKK1	17.399E	chr17:4103458-4106184	132303	chr17:4105034-4105584	endocrine
rs34357603_17.399E_ATP2A3	rs34357603	chr17:4008760-4008761	4.445e-10		17.384P.ATP2A3	alpha	ATP2A3	17.399E	chr17:4103458-4106184	132303	chr17:4105034-4105584	endocrine
rs34357603_17.399E_ZZEF1	rs34357603	chr17:4008760-4008761	4.445e-10		17.405P.ZZEF1	alpha	ZZEF1	17.399E	chr17:4103458-4106184	132303	chr17:4105034-4105584	endocrine
rs34357603_17.399E_NCBP3	rs34357603	chr17:4008760-4008761	4.445e-10		17.370P.NCBP3	alpha	NCBP3	17.399E	chr17:4103458-4106184	132303	chr17:4105034-4105584	endocrine
rs10521129_17.399E_RNA5SP434	rs10521129	chr17:4008820-4008821	4.122e-10		17.395P.RNA5SP434	alpha	RNA5SP434	17.399E	chr17:4103458-4106184	132303	chr17:4105034-4105584	endocrine
rs10521129_17.399E_CAMKK1	rs10521129	chr17:4008820-4008821	4.122e-10		17.377P.CAMKK1	alpha	CAMKK1	17.399E	chr17:4103458-4106184	132303	chr17:4105034-4105584	endocrine
rs10521129_17.399E_ATP2A3	rs10521129	chr17:4008820-4008821	4.122e-10		17.384P.ATP2A3	alpha	ATP2A3	17.399E	chr17:4103458-4106184	132303	chr17:4105034-4105584	endocrine
rs10521129_17.399E_ZZEF1	rs10521129	chr17:4008820-4008821	4.122e-10		17.405P.ZZEF1	alpha	ZZEF1	17.399E	chr17:4103458-4106184	132303	chr17:4105034-4105584	endocrine
rs10521129_17.399E_NCBP3	rs10521129	chr17:4008820-4008821	4.122e-10		17.370P.NCBP3	alpha	NCBP3	17.399E	chr17:4103458-4106184	132303	chr17:4105034-4105584	endocrine
rs2304586_17.411E_UBE2G1	rs2304586	chr17:4098998-4098999	2.488e-12		17.432P.UBE2G1	alpha	UBE2G1	17.411E	chr17:4194172-4205354	132322	chr17:4194993-4196290	endocrine
rs76264592_17.2813E_STAT3	rs76264592	chr17:40514723-40514724	1.224e-05		17.2815P.STAT3	alpha	STAT3	17.2813E	chr17:42357026-42365719	137331	chr17:42361693-42362941	endocrine
rs76264592_17.2813E_STAT3	rs76264592	chr17:40514723-40514724	1.224e-05		17.2816P.STAT3	alpha	STAT3	17.2813E	chr17:42357026-42365719	137331	chr17:42361693-42362941	endocrine
rs963986_17.2819P.ENSG00000289579_ENSG00000289579	rs963986	chr17:40561579-40561580	6.031e-06		17.2819P.ENSG00000289579	alpha	ENSG00000289579	17.2819P.ENSG00000289579	chr17:42406136-42412681	137345	chr17:42409499-42410290	endocrine
rs12603814_17.2823E_ATP6V0A1	rs12603814	chr17:40584708-40584709	2.445e-09		17.2825P.ATP6V0A1	alpha	ATP6V0A1	17.2823E	chr17:42432036-42433922	137349	chr17:42432669-42433269	endocrine
rs1504154_17.2844P.ENSG00000280183_ENSG00000280183	rs1504154	chr17:40751362-40751363	6.505e-06		17.2844P.ENSG00000280183	alpha	ENSG00000280183	17.2844P.ENSG00000280183	chr17:42598045-42604280	137389	chr17:42598680-42599351	endocrine
rs9904643_17.2849P.TUBG2_TUBG2	rs9904643	chr17:40809723-40809724	8.51e-06		17.2849P.TUBG2	alpha	TUBG2	17.2849P.TUBG2	chr17:42649912-42657638	137401	chr17:42657584-42657936	endocrine
rs35733365_17.2849P.TUBG2_TUBG2	rs35733365	chr17:40809784-40809785	1.375e-09	Enriched node	17.2849P.TUBG2	alpha	TUBG2	17.2849P.TUBG2	chr17:42649912-42657638	137401	chr17:42657584-42657936	endocrine
rs6502780_17.428E_UBE2G1	rs6502780	chr17:4244514-4244515	1.07e-06		17.432P.UBE2G1	alpha	UBE2G1	17.428E	chr17:4340542-4343809	132355	chr17:4340977-4341824	endocrine
rs7209435_17.4242P.EEF1DP7_EEF1DP7	rs7209435	chr17:61712964-61712965	0.0001		17.4242P.EEF1DP7	alpha	EEF1DP7	17.4242P.EEF1DP7	chr17:63631063-63637502	140514	chr17:63634732-63636107	alpha
rs3744283_17.4277E_ERN1	rs3744283	chr17:62160131-62160132	7.596e-06		17.4283P.ERN1	alpha	ERN1	17.4277E	chr17:64080248-64086086	140593	chr17:64081692-64082809	endocrine
rs57767539_17.4283P.ERN1_ERN1	rs57767539	chr17:62203059-62203060	1.017e-06		17.4283P.ERN1	alpha	ERN1	17.4283P.ERN1	chr17:64123917-64133359	140612	chr17:64125685-64126802	endocrine
rs60276348_17.4283P.ERN1_ERN1	rs60276348	chr17:62203304-62203305	1.896e-09	Enriched node	17.4283P.ERN1	alpha	ERN1	17.4283P.ERN1	chr17:64123917-64133359	140612	chr17:64125685-64126802	endocrine
rs57676627_17.4283P.ERN1_ERN1	rs57676627	chr17:62203128-62203129	2.024e-09	Enriched node	17.4283P.ERN1	alpha	ERN1	17.4283P.ERN1	chr17:64123917-64133359	140612	chr17:64125685-64126802	endocrine
rs2108619_17.4638P.ENSG00000278730_ENSG00000278730	rs2108619	chr17:66121139-66121140	3.258e-05		17.4638P.ENSG00000278730	alpha	ENSG00000278730	17.4638P.ENSG00000278730	chr17:68122673-68126046	141379	chr17:68124790-68125680	endocrine
rs1964244_17.4638P.ENSG00000278730_ENSG00000278730	rs1964244	chr17:66121807-66121808	2.253e-05		17.4638P.ENSG00000278730	alpha	ENSG00000278730	17.4638P.ENSG00000278730	chr17:68122673-68126046	141379	chr17:68124790-68125680	endocrine
rs148924308_17.5125E_MRPS7	rs148924308	chr17:73245728-73245729	9.14e-05		17.5126P.MRPS7	alpha	MRPS7	17.5125E	chr17:75248901-75255019	142629	chr17:75249598-75250533	endocrine
rs3936523_17.5427P.CYTH1_CYTH1	rs3936523	chr17:76731319-76731320	8.496e-05	Enriched node	17.5427P.CYTH1	alpha	CYTH1	17.5427P.CYTH1	chr17:78734026-78738806	143322	chr17:78735126-78735494	endocrine
rs2377000_17.5428E_CYTH1	rs2377000	chr17:76750097-76750098	6.981e-05	Enriched node	17.5426P.CYTH1	alpha	CYTH1	17.5428E	chr17:78745686-78755362	143330	chr17:78753688-78754216	endocrine
rs2377000_17.5428E_CYTH1	rs2377000	chr17:76750097-76750098	6.981e-05	Enriched node	17.5430P.CYTH1	alpha	CYTH1	17.5428E	chr17:78745686-78755362	143330	chr17:78753688-78754216	endocrine
rs891387_18.1059E_Y_RNA	rs891387	chr18:21103909-21103910	3.573e-05		18.1065P.Y_RNA	alpha	Y_RNA	18.1059E	chr18:23517386-23540066	146713	chr18:23523499-23524330	endocrine
rs891387_18.1059E_NPC1	rs891387	chr18:21103909-21103910	3.573e-05		18.1066P.NPC1	alpha	NPC1	18.1059E	chr18:23517386-23540066	146713	chr18:23523499-23524330	endocrine
rs2960578_18.1063E_Y_RNA	rs2960578	chr18:21143739-21143740	2.056e-05		18.1065P.Y_RNA	alpha	Y_RNA	18.1063E	chr18:23562478-23568386	146719	chr18:23563463-23564198	endocrine
rs2960578_18.1063E_NPC1	rs2960578	chr18:21143739-21143740	2.056e-05		18.1066P.NPC1	alpha	NPC1	18.1063E	chr18:23562478-23568386	146719	chr18:23563463-23564198	endocrine
rs1788826_18.1065P.Y_RNA_Y_RNA	rs1788826	chr18:21154024-21154025	6.133e-06	Enriched node	18.1065P.Y_RNA	alpha	Y_RNA	18.1065P.Y_RNA	chr18:23571790-23579836	146721	chr18:23573585-23574681	endocrine
rs17747955_18.1359P.Y_RNA_Y_RNA	rs17747955	chr18:31582890-31582891	3.573e-05	Enriched node	18.1359P.Y_RNA	alpha	Y_RNA	18.1359P.Y_RNA	chr18:34002929-34005284	147862	chr18:34002433-34003151	endocrine
rs17609320_18.1614P.RNA5SP454_RNA5SP454	rs17609320	chr18:39851459-39851460	3.038e-06	Enriched node	18.1614P.RNA5SP454	alpha	RNA5SP454	18.1614P.RNA5SP454	chr18:42270629-42276172	149016	chr18:42271321-42272314	endocrine
rs346271_18.1619P.LINC00907_LINC00907	rs346271	chr18:39972779-39972780	4.798e-05		18.1619P.LINC00907	alpha	LINC00907	18.1619P.LINC00907	chr18:42390360-42394085	149035	chr18:42392116-42392916	endocrine
rs2958184_18.2165P.MIR4529_MIR4529	rs2958184	chr18:53151851-53151852	6.526e-06		18.2165P.MIR4529	alpha	MIR4529	18.2165P.MIR4529	chr18:55482212-55485847	150840	chr18:55484495-55485276	endocrine
rs10048404_18.2217E_WDR7-OT1	rs10048404	chr18:54578482-54578483	7.828e-07		18.2227P.WDR7-OT1	alpha	WDR7-OT1	18.2217E	chr18:56906607-56912938	151001	chr18:56910911-56911689	endocrine
rs12457906_18.2729E_ZNF236	rs12457906	chr18:74555593-74555594	1.793e-06	Enriched node	18.2726P.ZNF236	alpha	ZNF236	18.2729E	chr18:76843554-76846865	153392	chr18:76842753-76844383	endocrine
rs12457906_18.2729E_ZNF236	rs12457906	chr18:74555593-74555594	1.793e-06	Enriched node	18.2727P.ZNF236	alpha	ZNF236	18.2729E	chr18:76843554-76846865	153392	chr18:76842753-76844383	endocrine
rs12457906_18.2729E_Metazoa_SRP	rs12457906	chr18:74555593-74555594	1.793e-06	Enriched node	18.2728P.Metazoa_SRP	alpha	Metazoa_SRP	18.2729E	chr18:76843554-76846865	153392	chr18:76842753-76844383	endocrine
rs62128838_19.103P.CBARP_CBARP	rs62128838	chr19:1236481-1236482	9.205e-06	Enriched node	19.103P.CBARP	alpha	CBARP	19.103P.CBARP	chr19:1222355-1243607	154088	chr19:1236122-1236696	endocrine
rs56264140_19.1217P.RTBDN_RTBDN	rs56264140	chr19:12946529-12946530	7.138e-05		19.1217P.RTBDN	alpha	RTBDN	19.1217P.RTBDN	chr19:12832274-12837385	156109	chr19:12835286-12835857	endocrine
rs11085818_19.1218P.MAST1_MAST1	rs11085818	chr19:12952271-12952272	4.926e-05		19.1218P.MAST1	alpha	MAST1	19.1218P.MAST1	chr19:12837530-12843169	156114	chr19:12840432-12841529	endocrine
rs62129469_19.179P.CSNK1G2_CSNK1G2	rs62129469	chr19:1948788-1948789	6.834e-05		19.179P.CSNK1G2	alpha	CSNK1G2	19.179P.CSNK1G2	chr19:1935092-1950942	154240	chr19:1948584-1949412	endocrine
rs7250658_19.1864P.GATAD2A_GATAD2A	rs7250658	chr19:19571100-19571101	1.523e-08		19.1864P.GATAD2A	alpha	GATAD2A	19.1864P.GATAD2A	chr19:19453900-19468492	157292	chr19:19459828-19461364	endocrine
rs8104845_19.3369E_VASP	rs8104845	chr19:46161326-46161327	6.392e-20		19.3351P.VASP	alpha	VASP	19.3369E	chr19:45656481-45660146	160052	chr19:45657434-45658405	endocrine
rs8104845_19.3369E_ERCC1	rs8104845	chr19:46161326-46161327	6.392e-20		19.3346P.ERCC1	alpha	ERCC1	19.3369E	chr19:45656481-45660146	160052	chr19:45657434-45658405	endocrine
rs8104845_19.3369E_OPA3	rs8104845	chr19:46161326-46161327	6.392e-20		19.3361P.OPA3	alpha	OPA3	19.3369E	chr19:45656481-45660146	160052	chr19:45657434-45658405	endocrine
rs8104845_19.3369E_PPP1R13L	rs8104845	chr19:46161326-46161327	6.392e-20		19.3336P.PPP1R13L	alpha	PPP1R13L	19.3369E	chr19:45656481-45660146	160052	chr19:45657434-45658405	endocrine
rs8104845_19.3369E_ERCC1	rs8104845	chr19:46161326-46161327	6.392e-20		19.3337P.ERCC1	alpha	ERCC1	19.3369E	chr19:45656481-45660146	160052	chr19:45657434-45658405	endocrine
rs8104845_19.3369E_MIR642B	rs8104845	chr19:46161326-46161327	6.392e-20		19.3371P.MIR642B	alpha	MIR642B	19.3369E	chr19:45656481-45660146	160052	chr19:45657434-45658405	endocrine
rs8104845_19.3369E_IRF2BP1	rs8104845	chr19:46161326-46161327	6.392e-20		19.3403P.IRF2BP1	alpha	IRF2BP1	19.3369E	chr19:45656481-45660146	160052	chr19:45657434-45658405	endocrine
rs8104845_19.3369E_RTN2	rs8104845	chr19:46161326-46161327	6.392e-20		19.3349P.RTN2	alpha	RTN2	19.3369E	chr19:45656481-45660146	160052	chr19:45657434-45658405	endocrine
rs60500622_19.3369E_VASP	rs60500622	chr19:46161305-46161306	1.416e-10		19.3351P.VASP	alpha	VASP	19.3369E	chr19:45656481-45660146	160052	chr19:45657434-45658405	endocrine
rs60500622_19.3369E_ERCC1	rs60500622	chr19:46161305-46161306	1.416e-10		19.3346P.ERCC1	alpha	ERCC1	19.3369E	chr19:45656481-45660146	160052	chr19:45657434-45658405	endocrine
rs60500622_19.3369E_OPA3	rs60500622	chr19:46161305-46161306	1.416e-10		19.3361P.OPA3	alpha	OPA3	19.3369E	chr19:45656481-45660146	160052	chr19:45657434-45658405	endocrine
rs60500622_19.3369E_PPP1R13L	rs60500622	chr19:46161305-46161306	1.416e-10		19.3336P.PPP1R13L	alpha	PPP1R13L	19.3369E	chr19:45656481-45660146	160052	chr19:45657434-45658405	endocrine
rs60500622_19.3369E_ERCC1	rs60500622	chr19:46161305-46161306	1.416e-10		19.3337P.ERCC1	alpha	ERCC1	19.3369E	chr19:45656481-45660146	160052	chr19:45657434-45658405	endocrine
rs60500622_19.3369E_MIR642B	rs60500622	chr19:46161305-46161306	1.416e-10		19.3371P.MIR642B	alpha	MIR642B	19.3369E	chr19:45656481-45660146	160052	chr19:45657434-45658405	endocrine
rs60500622_19.3369E_IRF2BP1	rs60500622	chr19:46161305-46161306	1.416e-10		19.3403P.IRF2BP1	alpha	IRF2BP1	19.3369E	chr19:45656481-45660146	160052	chr19:45657434-45658405	endocrine
rs60500622_19.3369E_RTN2	rs60500622	chr19:46161305-46161306	1.416e-10		19.3349P.RTN2	alpha	RTN2	19.3369E	chr19:45656481-45660146	160052	chr19:45657434-45658405	endocrine
rs10409882_19.3369E_VASP	rs10409882	chr19:46160935-46160936	4.909e-20		19.3351P.VASP	alpha	VASP	19.3369E	chr19:45656481-45660146	160052	chr19:45657434-45658405	endocrine
rs10409882_19.3369E_ERCC1	rs10409882	chr19:46160935-46160936	4.909e-20		19.3346P.ERCC1	alpha	ERCC1	19.3369E	chr19:45656481-45660146	160052	chr19:45657434-45658405	endocrine
rs10409882_19.3369E_OPA3	rs10409882	chr19:46160935-46160936	4.909e-20		19.3361P.OPA3	alpha	OPA3	19.3369E	chr19:45656481-45660146	160052	chr19:45657434-45658405	endocrine
rs10409882_19.3369E_PPP1R13L	rs10409882	chr19:46160935-46160936	4.909e-20		19.3336P.PPP1R13L	alpha	PPP1R13L	19.3369E	chr19:45656481-45660146	160052	chr19:45657434-45658405	endocrine
rs10409882_19.3369E_ERCC1	rs10409882	chr19:46160935-46160936	4.909e-20		19.3337P.ERCC1	alpha	ERCC1	19.3369E	chr19:45656481-45660146	160052	chr19:45657434-45658405	endocrine
rs10409882_19.3369E_MIR642B	rs10409882	chr19:46160935-46160936	4.909e-20		19.3371P.MIR642B	alpha	MIR642B	19.3369E	chr19:45656481-45660146	160052	chr19:45657434-45658405	endocrine
rs10409882_19.3369E_IRF2BP1	rs10409882	chr19:46160935-46160936	4.909e-20		19.3403P.IRF2BP1	alpha	IRF2BP1	19.3369E	chr19:45656481-45660146	160052	chr19:45657434-45658405	endocrine
rs10409882_19.3369E_RTN2	rs10409882	chr19:46160935-46160936	4.909e-20		19.3349P.RTN2	alpha	RTN2	19.3369E	chr19:45656481-45660146	160052	chr19:45657434-45658405	endocrine
rs12983068_19.3369E_VASP	rs12983068	chr19:46161612-46161613	6.088e-08		19.3351P.VASP	alpha	VASP	19.3369E	chr19:45656481-45660146	160052	chr19:45657434-45658405	endocrine
rs12983068_19.3369E_ERCC1	rs12983068	chr19:46161612-46161613	6.088e-08		19.3346P.ERCC1	alpha	ERCC1	19.3369E	chr19:45656481-45660146	160052	chr19:45657434-45658405	endocrine
rs12983068_19.3369E_OPA3	rs12983068	chr19:46161612-46161613	6.088e-08		19.3361P.OPA3	alpha	OPA3	19.3369E	chr19:45656481-45660146	160052	chr19:45657434-45658405	endocrine
rs12983068_19.3369E_PPP1R13L	rs12983068	chr19:46161612-46161613	6.088e-08		19.3336P.PPP1R13L	alpha	PPP1R13L	19.3369E	chr19:45656481-45660146	160052	chr19:45657434-45658405	endocrine
rs12983068_19.3369E_ERCC1	rs12983068	chr19:46161612-46161613	6.088e-08		19.3337P.ERCC1	alpha	ERCC1	19.3369E	chr19:45656481-45660146	160052	chr19:45657434-45658405	endocrine
rs12983068_19.3369E_MIR642B	rs12983068	chr19:46161612-46161613	6.088e-08		19.3371P.MIR642B	alpha	MIR642B	19.3369E	chr19:45656481-45660146	160052	chr19:45657434-45658405	endocrine
rs12983068_19.3369E_IRF2BP1	rs12983068	chr19:46161612-46161613	6.088e-08		19.3403P.IRF2BP1	alpha	IRF2BP1	19.3369E	chr19:45656481-45660146	160052	chr19:45657434-45658405	endocrine
rs12983068_19.3369E_RTN2	rs12983068	chr19:46161612-46161613	6.088e-08		19.3349P.RTN2	alpha	RTN2	19.3369E	chr19:45656481-45660146	160052	chr19:45657434-45658405	endocrine
rs10404142_19.3369E_VASP	rs10404142	chr19:46160698-46160699	1.6e-19		19.3351P.VASP	alpha	VASP	19.3369E	chr19:45656481-45660146	160052	chr19:45657434-45658405	endocrine
rs10404142_19.3369E_ERCC1	rs10404142	chr19:46160698-46160699	1.6e-19		19.3346P.ERCC1	alpha	ERCC1	19.3369E	chr19:45656481-45660146	160052	chr19:45657434-45658405	endocrine
rs10404142_19.3369E_OPA3	rs10404142	chr19:46160698-46160699	1.6e-19		19.3361P.OPA3	alpha	OPA3	19.3369E	chr19:45656481-45660146	160052	chr19:45657434-45658405	endocrine
rs10404142_19.3369E_PPP1R13L	rs10404142	chr19:46160698-46160699	1.6e-19		19.3336P.PPP1R13L	alpha	PPP1R13L	19.3369E	chr19:45656481-45660146	160052	chr19:45657434-45658405	endocrine
rs10404142_19.3369E_ERCC1	rs10404142	chr19:46160698-46160699	1.6e-19		19.3337P.ERCC1	alpha	ERCC1	19.3369E	chr19:45656481-45660146	160052	chr19:45657434-45658405	endocrine
rs10404142_19.3369E_MIR642B	rs10404142	chr19:46160698-46160699	1.6e-19		19.3371P.MIR642B	alpha	MIR642B	19.3369E	chr19:45656481-45660146	160052	chr19:45657434-45658405	endocrine
rs10404142_19.3369E_IRF2BP1	rs10404142	chr19:46160698-46160699	1.6e-19		19.3403P.IRF2BP1	alpha	IRF2BP1	19.3369E	chr19:45656481-45660146	160052	chr19:45657434-45658405	endocrine
rs10404142_19.3369E_RTN2	rs10404142	chr19:46160698-46160699	1.6e-19		19.3349P.RTN2	alpha	RTN2	19.3369E	chr19:45656481-45660146	160052	chr19:45657434-45658405	endocrine
rs10404527_19.3369E_VASP	rs10404527	chr19:46160703-46160704	1.081e-19		19.3351P.VASP	alpha	VASP	19.3369E	chr19:45656481-45660146	160052	chr19:45657434-45658405	endocrine
rs10404527_19.3369E_ERCC1	rs10404527	chr19:46160703-46160704	1.081e-19		19.3346P.ERCC1	alpha	ERCC1	19.3369E	chr19:45656481-45660146	160052	chr19:45657434-45658405	endocrine
rs10404527_19.3369E_OPA3	rs10404527	chr19:46160703-46160704	1.081e-19		19.3361P.OPA3	alpha	OPA3	19.3369E	chr19:45656481-45660146	160052	chr19:45657434-45658405	endocrine
rs10404527_19.3369E_PPP1R13L	rs10404527	chr19:46160703-46160704	1.081e-19		19.3336P.PPP1R13L	alpha	PPP1R13L	19.3369E	chr19:45656481-45660146	160052	chr19:45657434-45658405	endocrine
rs10404527_19.3369E_ERCC1	rs10404527	chr19:46160703-46160704	1.081e-19		19.3337P.ERCC1	alpha	ERCC1	19.3369E	chr19:45656481-45660146	160052	chr19:45657434-45658405	endocrine
rs10404527_19.3369E_MIR642B	rs10404527	chr19:46160703-46160704	1.081e-19		19.3371P.MIR642B	alpha	MIR642B	19.3369E	chr19:45656481-45660146	160052	chr19:45657434-45658405	endocrine
rs10404527_19.3369E_IRF2BP1	rs10404527	chr19:46160703-46160704	1.081e-19		19.3403P.IRF2BP1	alpha	IRF2BP1	19.3369E	chr19:45656481-45660146	160052	chr19:45657434-45658405	endocrine
rs10404527_19.3369E_RTN2	rs10404527	chr19:46160703-46160704	1.081e-19		19.3349P.RTN2	alpha	RTN2	19.3369E	chr19:45656481-45660146	160052	chr19:45657434-45658405	endocrine
rs67775326_19.3369E_VASP	rs67775326	chr19:46160969-46160970	4.249e-11		19.3351P.VASP	alpha	VASP	19.3369E	chr19:45656481-45660146	160052	chr19:45657434-45658405	endocrine
rs67775326_19.3369E_ERCC1	rs67775326	chr19:46160969-46160970	4.249e-11		19.3346P.ERCC1	alpha	ERCC1	19.3369E	chr19:45656481-45660146	160052	chr19:45657434-45658405	endocrine
rs67775326_19.3369E_OPA3	rs67775326	chr19:46160969-46160970	4.249e-11		19.3361P.OPA3	alpha	OPA3	19.3369E	chr19:45656481-45660146	160052	chr19:45657434-45658405	endocrine
rs67775326_19.3369E_PPP1R13L	rs67775326	chr19:46160969-46160970	4.249e-11		19.3336P.PPP1R13L	alpha	PPP1R13L	19.3369E	chr19:45656481-45660146	160052	chr19:45657434-45658405	endocrine
rs67775326_19.3369E_ERCC1	rs67775326	chr19:46160969-46160970	4.249e-11		19.3337P.ERCC1	alpha	ERCC1	19.3369E	chr19:45656481-45660146	160052	chr19:45657434-45658405	endocrine
rs67775326_19.3369E_MIR642B	rs67775326	chr19:46160969-46160970	4.249e-11		19.3371P.MIR642B	alpha	MIR642B	19.3369E	chr19:45656481-45660146	160052	chr19:45657434-45658405	endocrine
rs67775326_19.3369E_IRF2BP1	rs67775326	chr19:46160969-46160970	4.249e-11		19.3403P.IRF2BP1	alpha	IRF2BP1	19.3369E	chr19:45656481-45660146	160052	chr19:45657434-45658405	endocrine
rs67775326_19.3369E_RTN2	rs67775326	chr19:46160969-46160970	4.249e-11		19.3349P.RTN2	alpha	RTN2	19.3369E	chr19:45656481-45660146	160052	chr19:45657434-45658405	endocrine
rs10500292_19.3394P.RSPH6A_RSPH6A	rs10500292	chr19:46327933-46327934	2.503e-05		19.3394P.RSPH6A	alpha	RSPH6A	19.3394P.RSPH6A	chr19:45813937-45829191	160083	chr19:45823904-45824959	endocrine
rs4803861_19.3394P.RSPH6A_RSPH6A	rs4803861	chr19:46328179-46328180	6.497e-05		19.3394P.RSPH6A	alpha	RSPH6A	19.3394P.RSPH6A	chr19:45813937-45829191	160083	chr19:45823904-45824959	endocrine
rs4804023_19.3538E_NPAS1	rs4804023	chr19:47579613-47579614	4.715e-09	Enriched node	19.3533P.NPAS1	alpha	NPAS1	19.3538E	chr19:47064317-47077632	160346	chr19:47075602-47076828	endocrine
rs4804023_19.3538E_SAE1	rs4804023	chr19:47579613-47579614	4.715e-09	Enriched node	19.3548P.SAE1	alpha	SAE1	19.3538E	chr19:47064317-47077632	160346	chr19:47075602-47076828	endocrine
rs4804023_19.3538E_ZC3H4	rs4804023	chr19:47579613-47579614	4.715e-09	Enriched node	19.3545P.ZC3H4	alpha	ZC3H4	19.3538E	chr19:47064317-47077632	160346	chr19:47075602-47076828	endocrine
rs4804023_19.3538E_AP2S1	rs4804023	chr19:47579613-47579614	4.715e-09	Enriched node	19.3509P.AP2S1	alpha	AP2S1	19.3538E	chr19:47064317-47077632	160346	chr19:47075602-47076828	endocrine
rs4804023_19.3538E_FKRP	rs4804023	chr19:47579613-47579614	4.715e-09	Enriched node	19.3496P.FKRP	alpha	FKRP	19.3538E	chr19:47064317-47077632	160346	chr19:47075602-47076828	endocrine
rs4804023_19.3538E_BBC3	rs4804023	chr19:47579613-47579614	4.715e-09	Enriched node	19.3563P.BBC3	alpha	BBC3	19.3538E	chr19:47064317-47077632	160346	chr19:47075602-47076828	endocrine
rs4804023_19.3538E_TMEM160	rs4804023	chr19:47579613-47579614	4.715e-09	Enriched node	19.3536P.TMEM160	alpha	TMEM160	19.3538E	chr19:47064317-47077632	160346	chr19:47075602-47076828	endocrine
rs12609406_19.3544E_FKRP	rs12609406	chr19:47611128-47611129	5.581e-09	Enriched node	19.3496P.FKRP	alpha	FKRP	19.3544E	chr19:47105550-47108681	160354	chr19:47106777-47108338	endocrine
rs12609406_19.3544E_TMEM160	rs12609406	chr19:47611128-47611129	5.581e-09	Enriched node	19.3536P.TMEM160	alpha	TMEM160	19.3544E	chr19:47105550-47108681	160354	chr19:47106777-47108338	endocrine
rs12609406_19.3544E_CALM3	rs12609406	chr19:47611128-47611129	5.581e-09	Enriched node	19.3477P.CALM3	alpha	CALM3	19.3544E	chr19:47105550-47108681	160354	chr19:47106777-47108338	endocrine
rs12609406_19.3544E_AP2S1	rs12609406	chr19:47611128-47611129	5.581e-09	Enriched node	19.3509P.AP2S1	alpha	AP2S1	19.3544E	chr19:47105550-47108681	160354	chr19:47106777-47108338	endocrine
rs12609406_19.3544E_ZC3H4	rs12609406	chr19:47611128-47611129	5.581e-09	Enriched node	19.3545P.ZC3H4	alpha	ZC3H4	19.3544E	chr19:47105550-47108681	160354	chr19:47106777-47108338	endocrine
rs12609406_19.3544E_ARHGAP35	rs12609406	chr19:47611128-47611129	5.581e-09	Enriched node	19.3511P.ARHGAP35	alpha	ARHGAP35	19.3544E	chr19:47105550-47108681	160354	chr19:47106777-47108338	endocrine
rs4804026_19.3544E_FKRP	rs4804026	chr19:47610379-47610380	7.803e-09	Enriched node	19.3496P.FKRP	alpha	FKRP	19.3544E	chr19:47105550-47108681	160354	chr19:47106777-47108338	endocrine
rs4804026_19.3544E_TMEM160	rs4804026	chr19:47610379-47610380	7.803e-09	Enriched node	19.3536P.TMEM160	alpha	TMEM160	19.3544E	chr19:47105550-47108681	160354	chr19:47106777-47108338	endocrine
rs4804026_19.3544E_CALM3	rs4804026	chr19:47610379-47610380	7.803e-09	Enriched node	19.3477P.CALM3	alpha	CALM3	19.3544E	chr19:47105550-47108681	160354	chr19:47106777-47108338	endocrine
rs4804026_19.3544E_AP2S1	rs4804026	chr19:47610379-47610380	7.803e-09	Enriched node	19.3509P.AP2S1	alpha	AP2S1	19.3544E	chr19:47105550-47108681	160354	chr19:47106777-47108338	endocrine
rs4804026_19.3544E_ZC3H4	rs4804026	chr19:47610379-47610380	7.803e-09	Enriched node	19.3545P.ZC3H4	alpha	ZC3H4	19.3544E	chr19:47105550-47108681	160354	chr19:47106777-47108338	endocrine
rs4804026_19.3544E_ARHGAP35	rs4804026	chr19:47610379-47610380	7.803e-09	Enriched node	19.3511P.ARHGAP35	alpha	ARHGAP35	19.3544E	chr19:47105550-47108681	160354	chr19:47106777-47108338	endocrine
rs56249413_19.510E_SNRPEP4	rs56249413	chr19:5036730-5036731	1.921e-06		19.540P.SNRPEP4	alpha	SNRPEP4	19.510E	chr19:5035322-5060110	154933	chr19:5036698-5038237	endocrine
rs56249413_19.510E_LONP1	rs56249413	chr19:5036730-5036731	1.921e-06		19.557P.LONP1	alpha	LONP1	19.510E	chr19:5035322-5060110	154933	chr19:5036698-5038237	endocrine
rs56249413_19.510E_PLIN3	rs56249413	chr19:5036730-5036731	1.921e-06		19.493P.PLIN3	alpha	PLIN3	19.510E	chr19:5035322-5060110	154933	chr19:5036698-5038237	endocrine
rs56249413_19.510E_ENSG00000290068	rs56249413	chr19:5036730-5036731	1.921e-06		19.483P.ENSG00000290068	alpha	ENSG00000290068	19.510E	chr19:5035322-5060110	154933	chr19:5036698-5038237	endocrine
rs56249413_19.510E_SAFB	rs56249413	chr19:5036730-5036731	1.921e-06		19.544P.SAFB	alpha	SAFB	19.510E	chr19:5035322-5060110	154933	chr19:5036698-5038237	endocrine
rs56249413_19.510E_TICAM1	rs56249413	chr19:5036730-5036731	1.921e-06		19.486P.TICAM1	alpha	TICAM1	19.510E	chr19:5035322-5060110	154933	chr19:5036698-5038237	endocrine
rs56249413_19.510E_ENSG00000267484	rs56249413	chr19:5036730-5036731	1.921e-06		19.488P.ENSG00000267484	alpha	ENSG00000267484	19.510E	chr19:5035322-5060110	154933	chr19:5036698-5038237	endocrine
rs56386046_19.510E_SNRPEP4	rs56386046	chr19:5037230-5037231	3.808e-05		19.540P.SNRPEP4	alpha	SNRPEP4	19.510E	chr19:5035322-5060110	154933	chr19:5036698-5038237	endocrine
rs56386046_19.510E_LONP1	rs56386046	chr19:5037230-5037231	3.808e-05		19.557P.LONP1	alpha	LONP1	19.510E	chr19:5035322-5060110	154933	chr19:5036698-5038237	endocrine
rs56386046_19.510E_PLIN3	rs56386046	chr19:5037230-5037231	3.808e-05		19.493P.PLIN3	alpha	PLIN3	19.510E	chr19:5035322-5060110	154933	chr19:5036698-5038237	endocrine
rs56386046_19.510E_ENSG00000290068	rs56386046	chr19:5037230-5037231	3.808e-05		19.483P.ENSG00000290068	alpha	ENSG00000290068	19.510E	chr19:5035322-5060110	154933	chr19:5036698-5038237	endocrine
rs56386046_19.510E_SAFB	rs56386046	chr19:5037230-5037231	3.808e-05		19.544P.SAFB	alpha	SAFB	19.510E	chr19:5035322-5060110	154933	chr19:5036698-5038237	endocrine
rs56386046_19.510E_TICAM1	rs56386046	chr19:5037230-5037231	3.808e-05		19.486P.TICAM1	alpha	TICAM1	19.510E	chr19:5035322-5060110	154933	chr19:5036698-5038237	endocrine
rs56386046_19.510E_ENSG00000267484	rs56386046	chr19:5037230-5037231	3.808e-05		19.488P.ENSG00000267484	alpha	ENSG00000267484	19.510E	chr19:5035322-5060110	154933	chr19:5036698-5038237	endocrine
rs2602728_19.510E_SNRPEP4	rs2602728	chr19:5046318-5046319	5.747e-05		19.540P.SNRPEP4	alpha	SNRPEP4	19.510E	chr19:5035322-5060110	154935	chr19:5046073-5047103	endocrine
rs2602728_19.510E_LONP1	rs2602728	chr19:5046318-5046319	5.747e-05		19.557P.LONP1	alpha	LONP1	19.510E	chr19:5035322-5060110	154935	chr19:5046073-5047103	endocrine
rs2602728_19.510E_PLIN3	rs2602728	chr19:5046318-5046319	5.747e-05		19.493P.PLIN3	alpha	PLIN3	19.510E	chr19:5035322-5060110	154935	chr19:5046073-5047103	endocrine
rs2602728_19.510E_ENSG00000290068	rs2602728	chr19:5046318-5046319	5.747e-05		19.483P.ENSG00000290068	alpha	ENSG00000290068	19.510E	chr19:5035322-5060110	154935	chr19:5046073-5047103	endocrine
rs2602728_19.510E_SAFB	rs2602728	chr19:5046318-5046319	5.747e-05		19.544P.SAFB	alpha	SAFB	19.510E	chr19:5035322-5060110	154935	chr19:5046073-5047103	endocrine
rs2602728_19.510E_TICAM1	rs2602728	chr19:5046318-5046319	5.747e-05		19.486P.TICAM1	alpha	TICAM1	19.510E	chr19:5035322-5060110	154935	chr19:5046073-5047103	endocrine
rs2602728_19.510E_ENSG00000267484	rs2602728	chr19:5046318-5046319	5.747e-05		19.488P.ENSG00000267484	alpha	ENSG00000267484	19.510E	chr19:5035322-5060110	154935	chr19:5046073-5047103	endocrine
rs10189015_2.4794E_BCL2L11	rs10189015	chr2:111918472-111918473	1.664e-05		2.4788P.BCL2L11	alpha	BCL2L11	2.4794E	chr2:111157175-111168232	176430	chr2:111160763-111163680	endocrine
rs10189015_2.4794E_BCL2L11	rs10189015	chr2:111918472-111918473	1.664e-05		2.4789P.BCL2L11	alpha	BCL2L11	2.4794E	chr2:111157175-111168232	176430	chr2:111160763-111163680	endocrine
rs73003099_2.5876E_PKP4	rs73003099	chr2:159366569-159366570	2.221e-05		2.5871P.PKP4	alpha	PKP4	2.5876E	chr2:158502580-158510912	181673	chr2:158509827-158510781	endocrine
rs57047289_2.5987P.LINC02478_LINC02478	rs57047289	chr2:161132293-161132294	1.99e-05		2.5987P.LINC02478	alpha	LINC02478	2.5987P.LINC02478	chr2:160267224-160277707	182005	chr2:160275474-160276203	endocrine
rs12692641_2.6008E_ENSG00000288091	rs12692641	chr2:162537623-162537624	9.868e-05		2.6005P.ENSG00000288091	alpha	ENSG00000288091	2.6008E	chr2:161680564-161687774	182179	chr2:161680950-161681588	endocrine
rs6705646_2.6104P.SNORA70F_SNORA70F	rs6705646	chr2:165567695-165567696	8.852e-11		2.6104P.SNORA70F	alpha	SNORA70F	2.6104P.SNORA70F	chr2:164687429-164715820	182592	chr2:164710811-164712342	endocrine
rs13017482_2.6104P.SNORA70F_SNORA70F	rs13017482	chr2:165562893-165562894	4.806e-09		2.6104P.SNORA70F	alpha	SNORA70F	2.6104P.SNORA70F	chr2:164687429-164715820	182591	chr2:164706280-164706930	endocrine
rs3769885_2.6107E_ENSG00000236283	rs3769885	chr2:165592390-165592391	1.86e-10		2.6127P.ENSG00000236283	alpha	ENSG00000236283	2.6107E	chr2:164733006-164746197	182599	chr2:164735072-164735971	alpha
rs3769885_2.6107E_COBLL1	rs3769885	chr2:165592390-165592391	1.86e-10		2.6117P.COBLL1	alpha	COBLL1	2.6107E	chr2:164733006-164746197	182599	chr2:164735072-164735971	alpha
rs355835_2.6108E_COBLL1	rs355835	chr2:165618530-165618531	3.821e-05		2.6109P.COBLL1	alpha	COBLL1	2.6108E	chr2:164746787-164764659	182609	chr2:164761195-164762207	endocrine
rs355835_2.6108E_COBLL1	rs355835	chr2:165618530-165618531	3.821e-05		2.6117P.COBLL1	alpha	COBLL1	2.6108E	chr2:164746787-164764659	182609	chr2:164761195-164762207	endocrine
rs355835_2.6108E_ENSG00000236283	rs355835	chr2:165618530-165618531	3.821e-05		2.6127P.ENSG00000236283	alpha	ENSG00000236283	2.6108E	chr2:164746787-164764659	182609	chr2:164761195-164762207	endocrine
rs355834_2.6108E_COBLL1	rs355834	chr2:165618056-165618057	3.821e-05		2.6109P.COBLL1	alpha	COBLL1	2.6108E	chr2:164746787-164764659	182609	chr2:164761195-164762207	endocrine
rs355834_2.6108E_COBLL1	rs355834	chr2:165618056-165618057	3.821e-05		2.6117P.COBLL1	alpha	COBLL1	2.6108E	chr2:164746787-164764659	182609	chr2:164761195-164762207	endocrine
rs355834_2.6108E_ENSG00000236283	rs355834	chr2:165618056-165618057	3.821e-05		2.6127P.ENSG00000236283	alpha	ENSG00000236283	2.6108E	chr2:164746787-164764659	182609	chr2:164761195-164762207	endocrine
rs355896_2.6109P.COBLL1_COBLL1	rs355896	chr2:165635908-165635909	5.543e-07		2.6109P.COBLL1	alpha	COBLL1	2.6109P.COBLL1	chr2:164766985-164783202	182617	chr2:164778664-164779454	endocrine
rs355895_2.6109P.COBLL1_COBLL1	rs355895	chr2:165635869-165635870	5.543e-07		2.6109P.COBLL1	alpha	COBLL1	2.6109P.COBLL1	chr2:164766985-164783202	182617	chr2:164778664-164779454	endocrine
rs355894_2.6109P.COBLL1_COBLL1	rs355894	chr2:165635532-165635533	4.721e-07		2.6109P.COBLL1	alpha	COBLL1	2.6109P.COBLL1	chr2:164766985-164783202	182617	chr2:164778664-164779454	endocrine
rs3817135_2.6125P.RNA5SP111_RNA5SP111	rs3817135	chr2:165753118-165753119	1.052e-06		2.6125P.RNA5SP111	alpha	RNA5SP111	2.6125P.RNA5SP111	chr2:164895744-164900041	182657	chr2:164896483-164897185	endocrine
rs777355_2.6186E_GALNT3	rs777355	chr2:166554037-166554038	2.443e-06	Enriched node	2.6192P.GALNT3	alpha	GALNT3	2.6186E	chr2:165695839-165702453	182819	chr2:165697252-165698955	endocrine
rs777355_2.6186E_CSRNP3	rs777355	chr2:166554037-166554038	2.443e-06	Enriched node	2.6164P.CSRNP3	alpha	CSRNP3	2.6186E	chr2:165695839-165702453	182819	chr2:165697252-165698955	endocrine
rs777355_2.6186E_MAPRE1P3	rs777355	chr2:166554037-166554038	2.443e-06	Enriched node	2.6145P.MAPRE1P3	alpha	MAPRE1P3	2.6186E	chr2:165695839-165702453	182819	chr2:165697252-165698955	endocrine
rs1467211_2.8545P.ENSG00000230621_ENSG00000230621	rs1467211	chr2:226859891-226859892	6.497e-05		2.8545P.ENSG00000230621	alpha	ENSG00000230621	2.8545P.ENSG00000230621	chr2:225994618-225996981	190797	chr2:225994746-225996522	endocrine
rs2943656_2.8566E_ENSG00000230621	rs2943656	chr2:227121918-227121919	1.443e-42	Enriched node	2.8545P.ENSG00000230621	alpha	ENSG00000230621	2.8566E	chr2:226254936-226258489	190832	chr2:226255979-226257405	endocrine
rs2943656_2.8566E_ENSG00000289265	rs2943656	chr2:227121918-227121919	1.443e-42	Enriched node	2.8534P.ENSG00000289265	alpha	ENSG00000289265	2.8566E	chr2:226254936-226258489	190832	chr2:226255979-226257405	endocrine
rs2943656_2.8566E_ENSG00000289265	rs2943656	chr2:227121918-227121919	1.443e-42	Enriched node	2.8535P.ENSG00000289265	alpha	ENSG00000289265	2.8566E	chr2:226254936-226258489	190832	chr2:226255979-226257405	endocrine
rs1515096_2.8569E_ENSG00000261379	rs1515096	chr2:227168672-227168673	2.065e-26		2.8603P.ENSG00000261379	alpha	ENSG00000261379	2.8569E	chr2:226301657-226306031	190837	chr2:226303604-226304687	endocrine
rs1515096_2.8569E_ENSG00000272622	rs1515096	chr2:227168672-227168673	2.065e-26		2.8602P.ENSG00000272622	alpha	ENSG00000272622	2.8569E	chr2:226301657-226306031	190837	chr2:226303604-226304687	endocrine
rs2713555_2.8570E_ENSG00000272622	rs2713555	chr2:227173011-227173012	5.588e-24		2.8602P.ENSG00000272622	alpha	ENSG00000272622	2.8570E	chr2:226306702-226308933	190838	chr2:226307310-226308370	endocrine
rs2713556_2.8570E_ENSG00000272622	rs2713556	chr2:227172598-227172599	8.905e-41	Enriched node	2.8602P.ENSG00000272622	alpha	ENSG00000272622	2.8570E	chr2:226306702-226308933	190838	chr2:226307310-226308370	endocrine
rs6713377_2.1082E_DNMT3A	rs6713377	chr2:25554966-25554967	5.927e-06		2.1084P.DNMT3A	alpha	DNMT3A	2.1082E	chr2:25331155-25334313	165492	chr2:25331551-25332325	endocrine
rs62139608_2.1564E_YPEL5	rs62139608	chr2:30710976-30710977	4.684e-05		2.1528P.YPEL5	alpha	YPEL5	2.1564E	chr2:30473346-30494779	166434	chr2:30487571-30488613	endocrine
rs62139608_2.1564E_H3P5	rs62139608	chr2:30710976-30710977	4.684e-05		2.1538P.H3P5	alpha	H3P5	2.1564E	chr2:30473346-30494779	166434	chr2:30487571-30488613	endocrine
rs62139608_2.1564E_ENSG00000278908	rs62139608	chr2:30710976-30710977	4.684e-05		2.1586P.ENSG00000278908	alpha	ENSG00000278908	2.1564E	chr2:30473346-30494779	166434	chr2:30487571-30488613	endocrine
rs6548027_2.1583E_LBH	rs6548027	chr2:30876611-30876612	5.805e-05		2.1540P.LBH	alpha	LBH	2.1583E	chr2:30654172-30656617	166474	chr2:30653650-30654203	endocrine
rs6548027_2.1583E_LCLAT1	rs6548027	chr2:30876611-30876612	5.805e-05		2.1561P.LCLAT1	alpha	LCLAT1	2.1583E	chr2:30654172-30656617	166474	chr2:30653650-30654203	endocrine
rs12617964_2.2094E_ZFP36L2	rs12617964	chr2:43421344-43421345	3.991e-09		2.2098P.ZFP36L2	alpha	ZFP36L2	2.2094E	chr2:43190941-43195955	168139	chr2:43193660-43195423	alpha
rs4952671_2.2094E_ZFP36L2	rs4952671	chr2:43422459-43422460	3.015e-09		2.2098P.ZFP36L2	alpha	ZFP36L2	2.2094E	chr2:43190941-43195955	168139	chr2:43193660-43195423	alpha
rs12614953_2.2094E_ZFP36L2	rs12614953	chr2:43421461-43421462	3.635e-09		2.2098P.ZFP36L2	alpha	ZFP36L2	2.2094E	chr2:43190941-43195955	168139	chr2:43193660-43195423	alpha
rs4952672_2.2094E_ZFP36L2	rs4952672	chr2:43422557-43422558	3.015e-09		2.2098P.ZFP36L2	alpha	ZFP36L2	2.2094E	chr2:43190941-43195955	168139	chr2:43193660-43195423	alpha
rs1322_2.2107E_COX7A2L	rs1322	chr2:43521167-43521168	7.082e-17		2.2015P.COX7A2L	alpha	COX7A2L	2.2107E	chr2:43292133-43296156	168161	chr2:43293610-43294424	endocrine
rs1322_2.2107E_ZFP36L2	rs1322	chr2:43521167-43521168	7.082e-17		2.2098P.ZFP36L2	alpha	ZFP36L2	2.2107E	chr2:43292133-43296156	168161	chr2:43293610-43294424	endocrine
rs1322_2.2107E_PLEKHH2	rs1322	chr2:43521167-43521168	7.082e-17		2.2143P.PLEKHH2	alpha	PLEKHH2	2.2107E	chr2:43292133-43296156	168161	chr2:43293610-43294424	endocrine
rs1322_2.2107E_VDAC1P13	rs1322	chr2:43521167-43521168	7.082e-17		2.2026P.VDAC1P13	alpha	VDAC1P13	2.2107E	chr2:43292133-43296156	168161	chr2:43293610-43294424	endocrine
rs1322_2.2107E_KCNG3	rs1322	chr2:43521167-43521168	7.082e-17		2.2031P.KCNG3	alpha	KCNG3	2.2107E	chr2:43292133-43296156	168161	chr2:43293610-43294424	endocrine
rs1322_2.2107E_RN7SL531P	rs1322	chr2:43521167-43521168	7.082e-17		2.2129P.RN7SL531P	alpha	RN7SL531P	2.2107E	chr2:43292133-43296156	168161	chr2:43293610-43294424	endocrine
rs1322_2.2107E_ENSG00000289082	rs1322	chr2:43521167-43521168	7.082e-17		2.2046P.ENSG00000289082	alpha	ENSG00000289082	2.2107E	chr2:43292133-43296156	168161	chr2:43293610-43294424	endocrine
rs1322_2.2107E_CHORDC1P1	rs1322	chr2:43521167-43521168	7.082e-17		2.2050P.CHORDC1P1	alpha	CHORDC1P1	2.2107E	chr2:43292133-43296156	168161	chr2:43293610-43294424	endocrine
rs1322_2.2107E_THADA	rs1322	chr2:43521167-43521168	7.082e-17		2.2140P.THADA	alpha	THADA	2.2107E	chr2:43292133-43296156	168161	chr2:43293610-43294424	endocrine
rs1322_2.2107E_ENSG00000234936	rs1322	chr2:43521167-43521168	7.082e-17		2.2099P.ENSG00000234936	alpha	ENSG00000234936	2.2107E	chr2:43292133-43296156	168161	chr2:43293610-43294424	endocrine
rs10189666_2.2108E_CHORDC1P1	rs10189666	chr2:43531052-43531053	2.415e-24		2.2050P.CHORDC1P1	alpha	CHORDC1P1	2.2108E	chr2:43299803-43307370	168163	chr2:43303840-43304339	endocrine
rs10189666_2.2108E_ZFP36L2	rs10189666	chr2:43531052-43531053	2.415e-24		2.2098P.ZFP36L2	alpha	ZFP36L2	2.2108E	chr2:43299803-43307370	168163	chr2:43303840-43304339	endocrine
rs10179816_2.2108E_CHORDC1P1	rs10179816	chr2:43531304-43531305	1.389e-24		2.2050P.CHORDC1P1	alpha	CHORDC1P1	2.2108E	chr2:43299803-43307370	168163	chr2:43303840-43304339	endocrine
rs10179816_2.2108E_ZFP36L2	rs10179816	chr2:43531304-43531305	1.389e-24		2.2098P.ZFP36L2	alpha	ZFP36L2	2.2108E	chr2:43299803-43307370	168163	chr2:43303840-43304339	endocrine
rs7607777_2.2120P.RNU6-958P_RNU6-958P	rs7607777	chr2:43629931-43629932	4.565e-26	Enriched node	2.2120P.RNU6-958P	alpha	RNU6-958P	2.2120P.RNU6-958P	chr2:43398677-43410000	168195	chr2:43401788-43402929	endocrine
rs9309101_2.2120P.RNU6-958P_RNU6-958P	rs9309101	chr2:43629612-43629613	5.364e-10		2.2120P.RNU6-958P	alpha	RNU6-958P	2.2120P.RNU6-958P	chr2:43398677-43410000	168195	chr2:43401788-43402929	endocrine
rs7573500_2.2126E_ZFP36L2	rs7573500	chr2:43685625-43685626	8.925e-28	Enriched node	2.2098P.ZFP36L2	alpha	ZFP36L2	2.2126E	chr2:43454553-43466959	168216	chr2:43457913-43458508	endocrine
rs7599799_2.2126E_ZFP36L2	rs7599799	chr2:43685493-43685494	8.925e-28	Enriched node	2.2098P.ZFP36L2	alpha	ZFP36L2	2.2126E	chr2:43454553-43466959	168216	chr2:43457913-43458508	endocrine
rs7572923_2.2126E_ZFP36L2	rs7572923	chr2:43685109-43685110	7.275e-28	Enriched node	2.2098P.ZFP36L2	alpha	ZFP36L2	2.2126E	chr2:43454553-43466959	168216	chr2:43457913-43458508	endocrine
rs17039133_2.2127E_RN7SL531P	rs17039133	chr2:43694570-43694571	3.021e-27	Enriched node	2.2129P.RN7SL531P	alpha	RN7SL531P	2.2127E	chr2:43467133-43477906	168220	chr2:43467412-43468532	endocrine
rs17039133_2.2127E_THADA	rs17039133	chr2:43694570-43694571	3.021e-27	Enriched node	2.2140P.THADA	alpha	THADA	2.2127E	chr2:43467133-43477906	168220	chr2:43467412-43468532	endocrine
rs17039133_2.2127E_ENSG00000234936	rs17039133	chr2:43694570-43694571	3.021e-27	Enriched node	2.2099P.ENSG00000234936	alpha	ENSG00000234936	2.2127E	chr2:43467133-43477906	168220	chr2:43467412-43468532	endocrine
rs17039133_2.2127E_KCNG3	rs17039133	chr2:43694570-43694571	3.021e-27	Enriched node	2.2031P.KCNG3	alpha	KCNG3	2.2127E	chr2:43467133-43477906	168220	chr2:43467412-43468532	endocrine
rs17039133_2.2127E_ZFP36L2	rs17039133	chr2:43694570-43694571	3.021e-27	Enriched node	2.2098P.ZFP36L2	alpha	ZFP36L2	2.2127E	chr2:43467133-43477906	168220	chr2:43467412-43468532	endocrine
rs17039133_2.2127E_PLEKHH2	rs17039133	chr2:43694570-43694571	3.021e-27	Enriched node	2.2143P.PLEKHH2	alpha	PLEKHH2	2.2127E	chr2:43467133-43477906	168220	chr2:43467412-43468532	endocrine
rs17039133_2.2127E_VDAC1P13	rs17039133	chr2:43694570-43694571	3.021e-27	Enriched node	2.2026P.VDAC1P13	alpha	VDAC1P13	2.2127E	chr2:43467133-43477906	168220	chr2:43467412-43468532	endocrine
rs17039133_2.2127E_CHORDC1P1	rs17039133	chr2:43694570-43694571	3.021e-27	Enriched node	2.2050P.CHORDC1P1	alpha	CHORDC1P1	2.2127E	chr2:43467133-43477906	168220	chr2:43467412-43468532	endocrine
rs17039133_2.2127E_COX7A2L	rs17039133	chr2:43694570-43694571	3.021e-27	Enriched node	2.2015P.COX7A2L	alpha	COX7A2L	2.2127E	chr2:43467133-43477906	168220	chr2:43467412-43468532	endocrine
rs17039133_2.2127E_ENSG00000289082	rs17039133	chr2:43694570-43694571	3.021e-27	Enriched node	2.2046P.ENSG00000289082	alpha	ENSG00000289082	2.2127E	chr2:43467133-43477906	168220	chr2:43467412-43468532	endocrine
rs7600657_2.2128E_THADA	rs7600657	chr2:43710444-43710445	2.873e-26	Enriched node	2.2140P.THADA	alpha	THADA	2.2128E	chr2:43480433-43488421	168223	chr2:43482600-43483519	endocrine
rs7600657_2.2128E_VDAC1P13	rs7600657	chr2:43710444-43710445	2.873e-26	Enriched node	2.2026P.VDAC1P13	alpha	VDAC1P13	2.2128E	chr2:43480433-43488421	168223	chr2:43482600-43483519	endocrine
rs7600657_2.2128E_RN7SL531P	rs7600657	chr2:43710444-43710445	2.873e-26	Enriched node	2.2129P.RN7SL531P	alpha	RN7SL531P	2.2128E	chr2:43480433-43488421	168223	chr2:43482600-43483519	endocrine
rs7600657_2.2128E_ZFP36L2	rs7600657	chr2:43710444-43710445	2.873e-26	Enriched node	2.2098P.ZFP36L2	alpha	ZFP36L2	2.2128E	chr2:43480433-43488421	168223	chr2:43482600-43483519	endocrine
rs7600657_2.2128E_ENSG00000234936	rs7600657	chr2:43710444-43710445	2.873e-26	Enriched node	2.2099P.ENSG00000234936	alpha	ENSG00000234936	2.2128E	chr2:43480433-43488421	168223	chr2:43482600-43483519	endocrine
rs7600657_2.2128E_CHORDC1P1	rs7600657	chr2:43710444-43710445	2.873e-26	Enriched node	2.2050P.CHORDC1P1	alpha	CHORDC1P1	2.2128E	chr2:43480433-43488421	168223	chr2:43482600-43483519	endocrine
rs7600657_2.2128E_KCNG3	rs7600657	chr2:43710444-43710445	2.873e-26	Enriched node	2.2031P.KCNG3	alpha	KCNG3	2.2128E	chr2:43480433-43488421	168223	chr2:43482600-43483519	endocrine
rs7600657_2.2128E_COX7A2L	rs7600657	chr2:43710444-43710445	2.873e-26	Enriched node	2.2015P.COX7A2L	alpha	COX7A2L	2.2128E	chr2:43480433-43488421	168223	chr2:43482600-43483519	endocrine
rs7600657_2.2128E_ENSG00000289082	rs7600657	chr2:43710444-43710445	2.873e-26	Enriched node	2.2046P.ENSG00000289082	alpha	ENSG00000289082	2.2128E	chr2:43480433-43488421	168223	chr2:43482600-43483519	endocrine
rs7600657_2.2128E_PLEKHH2	rs7600657	chr2:43710444-43710445	2.873e-26	Enriched node	2.2143P.PLEKHH2	alpha	PLEKHH2	2.2128E	chr2:43480433-43488421	168223	chr2:43482600-43483519	endocrine
rs7600657_2.2128E_ENSG00000286796	rs7600657	chr2:43710444-43710445	2.873e-26	Enriched node	2.2085P.ENSG00000286796	alpha	ENSG00000286796	2.2128E	chr2:43480433-43488421	168223	chr2:43482600-43483519	endocrine
rs2968794_2.2695E_CLHC1	rs2968794	chr2:55290651-55290652	9.124e-05		2.2717P.CLHC1	alpha	CLHC1	2.2695E	chr2:55061499-55065415	170092	chr2:55063100-55064163	endocrine
rs2968794_2.2695E_RNU7-81P	rs2968794	chr2:55290651-55290652	9.124e-05		2.2672P.RNU7-81P	alpha	RNU7-81P	2.2695E	chr2:55061499-55065415	170092	chr2:55063100-55064163	endocrine
rs2968794_2.2695E_EML6	rs2968794	chr2:55290651-55290652	9.124e-05		2.2660P.EML6	alpha	EML6	2.2695E	chr2:55061499-55065415	170092	chr2:55063100-55064163	endocrine
rs2968794_2.2695E_RTN4	rs2968794	chr2:55290651-55290652	9.124e-05		2.2694P.RTN4	alpha	RTN4	2.2695E	chr2:55061499-55065415	170092	chr2:55063100-55064163	endocrine
rs2968794_2.2695E_ENSG00000290071	rs2968794	chr2:55290651-55290652	9.124e-05		2.2705P.ENSG00000290071	alpha	ENSG00000290071	2.2695E	chr2:55061499-55065415	170092	chr2:55063100-55064163	endocrine
rs2968794_2.2695E_ENSG00000272156	rs2968794	chr2:55290651-55290652	9.124e-05		2.2609P.ENSG00000272156	alpha	ENSG00000272156	2.2695E	chr2:55061499-55065415	170092	chr2:55063100-55064163	endocrine
rs2968794_2.2695E_CDPF1P1	rs2968794	chr2:55290651-55290652	9.124e-05		2.2716P.CDPF1P1	alpha	CDPF1P1	2.2695E	chr2:55061499-55065415	170092	chr2:55063100-55064163	endocrine
rs2968794_2.2695E_RTN4	rs2968794	chr2:55290651-55290652	9.124e-05		2.2689P.RTN4	alpha	RTN4	2.2695E	chr2:55061499-55065415	170092	chr2:55063100-55064163	endocrine
rs2968794_2.2695E_PRORSD1P	rs2968794	chr2:55290651-55290652	9.124e-05		2.2721P.PRORSD1P	alpha	PRORSD1P	2.2695E	chr2:55061499-55065415	170092	chr2:55063100-55064163	endocrine
rs2968794_2.2695E_RNU7-81P	rs2968794	chr2:55290651-55290652	9.124e-05		2.2673P.RNU7-81P	alpha	RNU7-81P	2.2695E	chr2:55061499-55065415	170092	chr2:55063100-55064163	endocrine
rs10865551_2.39E_TMEM18-DT	rs10865551	chr2:641863-641864	6.134e-09	Enriched node	2.42P.TMEM18-DT	alpha	TMEM18-DT	2.39E	chr2:641328-646463	162026	chr2:641393-642269	endocrine
rs10865551_2.39E_ALKAL2	rs10865551	chr2:641863-641864	6.134e-09	Enriched node	2.29P.ALKAL2	alpha	ALKAL2	2.39E	chr2:641328-646463	162026	chr2:641393-642269	endocrine
rs10865551_2.39E_SH3YL1	rs10865551	chr2:641863-641864	6.134e-09	Enriched node	2.27P.SH3YL1	alpha	SH3YL1	2.39E	chr2:641328-646463	162026	chr2:641393-642269	endocrine
rs10865550_2.39E_TMEM18-DT	rs10865550	chr2:641718-641719	6.134e-09	Enriched node	2.42P.TMEM18-DT	alpha	TMEM18-DT	2.39E	chr2:641328-646463	162026	chr2:641393-642269	endocrine
rs10865550_2.39E_ALKAL2	rs10865550	chr2:641718-641719	6.134e-09	Enriched node	2.29P.ALKAL2	alpha	ALKAL2	2.39E	chr2:641328-646463	162026	chr2:641393-642269	endocrine
rs10865550_2.39E_SH3YL1	rs10865550	chr2:641718-641719	6.134e-09	Enriched node	2.27P.SH3YL1	alpha	SH3YL1	2.39E	chr2:641328-646463	162026	chr2:641393-642269	endocrine
rs12714413_2.39E_TMEM18-DT	rs12714413	chr2:642253-642254	6.134e-09	Enriched node	2.42P.TMEM18-DT	alpha	TMEM18-DT	2.39E	chr2:641328-646463	162026	chr2:641393-642269	endocrine
rs12714413_2.39E_ALKAL2	rs12714413	chr2:642253-642254	6.134e-09	Enriched node	2.29P.ALKAL2	alpha	ALKAL2	2.39E	chr2:641328-646463	162026	chr2:641393-642269	endocrine
rs12714413_2.39E_SH3YL1	rs12714413	chr2:642253-642254	6.134e-09	Enriched node	2.27P.SH3YL1	alpha	SH3YL1	2.39E	chr2:641328-646463	162026	chr2:641393-642269	endocrine
rs2540970_2.3144P.LINC02576_LINC02576	rs2540970	chr2:65255099-65255100	1.827e-08		2.3144P.LINC02576	alpha	LINC02576	2.3144P.LINC02576	chr2:65025343-65033944	171419	chr2:65026644-65028035	endocrine
rs11126025_2.3145E_RNU6-548P	rs11126025	chr2:65264936-65264937	1.254e-06	Enriched node	2.3140P.RNU6-548P	alpha	RNU6-548P	2.3145E	chr2:65036813-65040435	171422	chr2:65037284-65037909	endocrine
rs78144564_2.3145E_RNU6-548P	rs78144564	chr2:65264850-65264851	1.852e-06	Enriched node	2.3140P.RNU6-548P	alpha	RNU6-548P	2.3145E	chr2:65036813-65040435	171422	chr2:65037284-65037909	endocrine
rs2723085_2.3149E_CEP68	rs2723085	chr2:65297359-65297360	2.932e-13	Enriched node	2.3148P.CEP68	alpha	CEP68	2.3149E	chr2:65067331-65073990	171434	chr2:65070133-65071274	endocrine
rs2723085_2.3149E_RAB1A	rs2723085	chr2:65297359-65297360	2.932e-13	Enriched node	2.3159P.RAB1A	alpha	RAB1A	2.3149E	chr2:65067331-65073990	171434	chr2:65070133-65071274	endocrine
rs2723086_2.3149E_CEP68	rs2723086	chr2:65297686-65297687	2.1e-13	Enriched node	2.3148P.CEP68	alpha	CEP68	2.3149E	chr2:65067331-65073990	171434	chr2:65070133-65071274	endocrine
rs2723086_2.3149E_RAB1A	rs2723086	chr2:65297686-65297687	2.1e-13	Enriched node	2.3159P.RAB1A	alpha	RAB1A	2.3149E	chr2:65067331-65073990	171434	chr2:65070133-65071274	endocrine
rs2723087_2.3149E_CEP68	rs2723087	chr2:65298282-65298283	2.1e-13	Enriched node	2.3148P.CEP68	alpha	CEP68	2.3149E	chr2:65067331-65073990	171434	chr2:65070133-65071274	endocrine
rs2723087_2.3149E_RAB1A	rs2723087	chr2:65298282-65298283	2.1e-13	Enriched node	2.3159P.RAB1A	alpha	RAB1A	2.3149E	chr2:65067331-65073990	171434	chr2:65070133-65071274	endocrine
rs2271198_2.3183E_LINC02934	rs2271198	chr2:65559027-65559028	1.848e-05		2.3194P.LINC02934	alpha	LINC02934	2.3183E	chr2:65327502-65331857	171485	chr2:65331355-65332063	alpha
rs2271198_2.3183E_SPRED2	rs2271198	chr2:65559027-65559028	1.848e-05		2.3193P.SPRED2	alpha	SPRED2	2.3183E	chr2:65327502-65331857	171485	chr2:65331355-65332063	alpha
rs268120_2.3188P.ENSG00000232693_ENSG00000232693	rs268120	chr2:65604914-65604915	2.072e-05		2.3188P.ENSG00000232693	alpha	ENSG00000232693	2.3188P.ENSG00000232693	chr2:65376952-65385812	171504	chr2:65377460-65378418	endocrine
rs11689314_2.3188P.ENSG00000232693_ENSG00000232693	rs11689314	chr2:65605408-65605409	1.125e-09		2.3188P.ENSG00000232693	alpha	ENSG00000232693	2.3188P.ENSG00000232693	chr2:65376952-65385812	171504	chr2:65377460-65378418	endocrine
rs174847_2.3188P.ENSG00000232693_ENSG00000232693	rs174847	chr2:65605194-65605195	1.367e-09		2.3188P.ENSG00000232693	alpha	ENSG00000232693	2.3188P.ENSG00000232693	chr2:65376952-65385812	171504	chr2:65377460-65378418	endocrine
rs13042739_20.1353P.GSTM3P1_GSTM3P1	rs13042739	chr20:21479063-21479064	1.932e-07		20.1353P.GSTM3P1	alpha	GSTM3P1	20.1353P.GSTM3P1	chr20:21498214-21502194	196487	chr20:21498177-21499106	endocrine
rs11697047_20.1355P.ENSG00000289431_ENSG00000289431	rs11697047	chr20:21502537-21502538	2.234e-07		20.1355P.ENSG00000289431	alpha	ENSG00000289431	20.1355P.ENSG00000289431	chr20:21520231-21524474	196497	chr20:21521795-21523578	endocrine
rs2747535_20.1885P.CHMP4B_CHMP4B	rs2747535	chr20:32402429-32402430	1.922e-07		20.1885P.CHMP4B	alpha	CHMP4B	20.1885P.CHMP4B	chr20:33809963-33821565	197661	chr20:33814119-33814659	endocrine
rs2144908_20.2798P.HNF4A_HNF4A	rs2144908	chr20:42985717-42985718	1.021e-07		20.2798P.HNF4A	alpha	HNF4A	20.2798P.HNF4A	chr20:44349846-44361572	199473	chr20:44354756-44357141	endocrine
rs56307709_20.2801P.HNF4A-AS1_HNF4A-AS1	rs56307709	chr20:43011563-43011564	4.309e-08		20.2801P.HNF4A-AS1	alpha	HNF4A-AS1	20.2801P.HNF4A-AS1	chr20:44377837-44386095	199479	chr20:44382544-44383084	alpha
rs244080_20.2826P.PKIG_PKIG	rs244080	chr20:43246549-43246550	2.299e-06	Enriched node	20.2826P.PKIG	alpha	PKIG	20.2826P.PKIG	chr20:44614098-44621231	199527	chr20:44617660-44618348	endocrine
rs4481060_20.3872P.GNAS_GNAS	rs4481060	chr20:57457769-57457770	4.926e-05		20.3872P.GNAS	alpha	GNAS	20.3872P.GNAS	chr20:58880366-58910685	201866	chr20:58882407-58882771	endocrine
rs6026576_20.3872P.GNAS_GNAS	rs6026576	chr20:57459167-57459168	4.063e-05		20.3872P.GNAS	alpha	GNAS	20.3872P.GNAS	chr20:58880366-58910685	201867	chr20:58883315-58884129	endocrine
rs4812042_20.3872P.GNAS_GNAS	rs4812042	chr20:57461915-57461916	4.926e-05		20.3872P.GNAS	alpha	GNAS	20.3872P.GNAS	chr20:58880366-58910685	201868	chr20:58886610-58887527	endocrine
rs13720_20.3880E_ENSG00000225129	rs13720	chr20:57570568-57570569	1.066e-05	Enriched node	20.3920P.ENSG00000225129	alpha	ENSG00000225129	20.3880E	chr20:58990173-59002333	201889	chr20:58995340-58996567	endocrine
rs13720_20.3880E_GNAS	rs13720	chr20:57570568-57570569	1.066e-05	Enriched node	20.3872P.GNAS	alpha	GNAS	20.3880E	chr20:58990173-59002333	201889	chr20:58995340-58996567	endocrine
rs13720_20.3880E_ENSG00000270951	rs13720	chr20:57570568-57570569	1.066e-05	Enriched node	20.3871P.ENSG00000270951	alpha	ENSG00000270951	20.3880E	chr20:58990173-59002333	201889	chr20:58995340-58996567	endocrine
rs13720_20.3880E_ENSG00000230352	rs13720	chr20:57570568-57570569	1.066e-05	Enriched node	20.3922P.ENSG00000230352	alpha	ENSG00000230352	20.3880E	chr20:58990173-59002333	201889	chr20:58995340-58996567	endocrine
rs13720_20.3880E_CTSZ	rs13720	chr20:57570568-57570569	1.066e-05	Enriched node	20.3881P.CTSZ	alpha	CTSZ	20.3880E	chr20:58990173-59002333	201889	chr20:58995340-58996567	endocrine
rs13720_20.3880E_ATP5F1E	rs13720	chr20:57570568-57570569	1.066e-05	Enriched node	20.3883P.ATP5F1E	alpha	ATP5F1E	20.3880E	chr20:58990173-59002333	201889	chr20:58995340-58996567	endocrine
rs13720_20.3880E_ENSG00000286309	rs13720	chr20:57570568-57570569	1.066e-05	Enriched node	20.3924P.ENSG00000286309	alpha	ENSG00000286309	20.3880E	chr20:58990173-59002333	201889	chr20:58995340-58996567	endocrine
rs13720_20.3880E_PIEZO1P1	rs13720	chr20:57570568-57570569	1.066e-05	Enriched node	20.3932P.PIEZO1P1	alpha	PIEZO1P1	20.3880E	chr20:58990173-59002333	201889	chr20:58995340-58996567	endocrine
rs13720_20.3880E_NELFCD	rs13720	chr20:57570568-57570569	1.066e-05	Enriched node	20.3879P.NELFCD	alpha	NELFCD	20.3880E	chr20:58990173-59002333	201889	chr20:58995340-58996567	endocrine
rs13720_20.3880E_TUBB1	rs13720	chr20:57570568-57570569	1.066e-05	Enriched node	20.3882P.TUBB1	alpha	TUBB1	20.3880E	chr20:58990173-59002333	201889	chr20:58995340-58996567	endocrine
rs13720_20.3880E_PRELID3B	rs13720	chr20:57570568-57570569	1.066e-05	Enriched node	20.3885P.PRELID3B	alpha	PRELID3B	20.3880E	chr20:58990173-59002333	201889	chr20:58995340-58996567	endocrine
rs11704960_22.1031P.ZNRF3_ZNRF3	rs11704960	chr22:29389202-29389203	7.937e-06		22.1031P.ZNRF3	alpha	ZNRF3	22.1031P.ZNRF3	chr22:28982517-28995379	209079	chr22:28992594-28993626	endocrine
rs57779751_22.1127E_UQCR10	rs57779751	chr22:30169716-30169717	9.877e-12	Enriched node	22.1126P.UQCR10	alpha	UQCR10	22.1127E	chr22:29770794-29774339	209261	chr22:29773193-29773861	endocrine
rs55645000_22.1155E_UQCR10	rs55645000	chr22:30390550-30390551	2.759e-12	Enriched node	22.1126P.UQCR10	alpha	UQCR10	22.1155E	chr22:29991586-29999200	209319	chr22:29993992-29995446	endocrine
rs55645000_22.1155E_ASCC2	rs55645000	chr22:30390550-30390551	2.759e-12	Enriched node	22.1134P.ASCC2	alpha	ASCC2	22.1155E	chr22:29991586-29999200	209319	chr22:29993992-29995446	endocrine
rs55645000_22.1155E_CABP7-DT	rs55645000	chr22:30390550-30390551	2.759e-12	Enriched node	22.1119P.CABP7-DT	alpha	CABP7-DT	22.1155E	chr22:29991586-29999200	209319	chr22:29993992-29995446	endocrine
rs55645000_22.1155E_MIR6818	rs55645000	chr22:30390550-30390551	2.759e-12	Enriched node	22.1156P.MIR6818	alpha	MIR6818	22.1155E	chr22:29991586-29999200	209319	chr22:29993992-29995446	endocrine
rs117001013_22.1370E_ENSG00000227813	rs117001013	chr22:32348841-32348842	7.542e-08	Enriched node	22.1365P.ENSG00000227813	alpha	ENSG00000227813	22.1370E	chr22:31950444-31956606	209701	chr22:31951863-31953717	endocrine
rs117001013_22.1370E_RNU6-201P	rs117001013	chr22:32348841-32348842	7.542e-08	Enriched node	22.1357P.RNU6-201P	alpha	RNU6-201P	22.1370E	chr22:31950444-31956606	209701	chr22:31951863-31953717	endocrine
rs117001013_22.1370E_RNU6-201P	rs117001013	chr22:32348841-32348842	7.542e-08	Enriched node	22.1356P.RNU6-201P	alpha	RNU6-201P	22.1370E	chr22:31950444-31956606	209701	chr22:31951863-31953717	endocrine
rs117001013_22.1370E_PISD	rs117001013	chr22:32348841-32348842	7.542e-08	Enriched node	22.1331P.PISD	alpha	PISD	22.1370E	chr22:31950444-31956606	209701	chr22:31951863-31953717	endocrine
rs117001013_22.1370E_DEPDC5	rs117001013	chr22:32348841-32348842	7.542e-08	Enriched node	22.1344P.DEPDC5	alpha	DEPDC5	22.1370E	chr22:31950444-31956606	209701	chr22:31951863-31953717	endocrine
rs117001013_22.1370E_PISD	rs117001013	chr22:32348841-32348842	7.542e-08	Enriched node	22.1327P.PISD	alpha	PISD	22.1370E	chr22:31950444-31956606	209701	chr22:31951863-31953717	endocrine
rs117001013_22.1370E_PRR14L	rs117001013	chr22:32348841-32348842	7.542e-08	Enriched node	22.1343P.PRR14L	alpha	PRR14L	22.1370E	chr22:31950444-31956606	209701	chr22:31951863-31953717	endocrine
rs117001013_22.1370E_ENSG00000236132	rs117001013	chr22:32348841-32348842	7.542e-08	Enriched node	22.1353P.ENSG00000236132	alpha	ENSG00000236132	22.1370E	chr22:31950444-31956606	209701	chr22:31951863-31953717	endocrine
rs117001013_22.1370E_ENSG00000214093	rs117001013	chr22:32348841-32348842	7.542e-08	Enriched node	22.1317P.ENSG00000214093	alpha	ENSG00000214093	22.1370E	chr22:31950444-31956606	209701	chr22:31951863-31953717	endocrine
rs117001013_22.1370E_ENSG00000236132	rs117001013	chr22:32348841-32348842	7.542e-08	Enriched node	22.1354P.ENSG00000236132	alpha	ENSG00000236132	22.1370E	chr22:31950444-31956606	209701	chr22:31951863-31953717	endocrine
rs79173736_22.1375P.RN7SL305P_RN7SL305P	rs79173736	chr22:32379966-32379967	3.833e-07	Enriched node	22.1375P.RN7SL305P	alpha	RN7SL305P	22.1375P.RN7SL305P	chr22:31983078-31985578	209710	chr22:31983836-31984840	endocrine
rs80342684_22.1375P.RN7SL305P_RN7SL305P	rs80342684	chr22:32380494-32380495	2.939e-07	Enriched node	22.1375P.RN7SL305P	alpha	RN7SL305P	22.1375P.RN7SL305P	chr22:31983078-31985578	209710	chr22:31983836-31984840	endocrine
rs4488763_22.1375P.RN7SL305P_RN7SL305P	rs4488763	chr22:32380164-32380165	1.3e-05		22.1375P.RN7SL305P	alpha	RN7SL305P	22.1375P.RN7SL305P	chr22:31983078-31985578	209710	chr22:31983836-31984840	endocrine
rs17682583_22.1377E_RN7SL305P	rs17682583	chr22:32401495-32401496	2.688e-07	Enriched node	22.1375P.RN7SL305P	alpha	RN7SL305P	22.1377E	chr22:32002426-32007587	209714	chr22:32005328-32005958	alpha
rs17682583_22.1377E_SLC5A1	rs17682583	chr22:32401495-32401496	2.688e-07	Enriched node	22.1381P.SLC5A1	alpha	SLC5A1	22.1377E	chr22:32002426-32007587	209714	chr22:32005328-32005958	alpha
rs74924328_22.1378E_SLC5A1	rs74924328	chr22:32416228-32416229	3.615e-07	Enriched node	22.1381P.SLC5A1	alpha	SLC5A1	22.1378E	chr22:32018838-32021722	209716	chr22:32019996-32020885	endocrine
rs75351557_22.1378E_SLC5A1	rs75351557	chr22:32416688-32416689	2.764e-07	Enriched node	22.1381P.SLC5A1	alpha	SLC5A1	22.1378E	chr22:32018838-32021722	209716	chr22:32019996-32020885	endocrine
rs74450143_22.1378E_SLC5A1	rs74450143	chr22:32416692-32416693	2.764e-07	Enriched node	22.1381P.SLC5A1	alpha	SLC5A1	22.1378E	chr22:32018838-32021722	209716	chr22:32019996-32020885	endocrine
rs117692225_22.1379E_SLC5A1	rs117692225	chr22:32421806-32421807	2.891e-07	Enriched node	22.1381P.SLC5A1	alpha	SLC5A1	22.1379E	chr22:32022659-32026658	209718	chr22:32025496-32025974	endocrine
rs76915002_22.1379E_SLC5A1	rs76915002	chr22:32421694-32421695	2.891e-07	Enriched node	22.1381P.SLC5A1	alpha	SLC5A1	22.1379E	chr22:32022659-32026658	209718	chr22:32025496-32025974	endocrine
rs4821029_22.1382E_LINC02558	rs4821029	chr22:32449959-32449960	2.414e-07	Enriched node	22.1373P.LINC02558	alpha	LINC02558	22.1382E	chr22:32049658-32053951	209725	chr22:32053311-32054009	endocrine
rs4821029_22.1382E_RN7SL305P	rs4821029	chr22:32449959-32449960	2.414e-07	Enriched node	22.1375P.RN7SL305P	alpha	RN7SL305P	22.1382E	chr22:32049658-32053951	209725	chr22:32053311-32054009	endocrine
rs4821029_22.1382E_FBXO7	rs4821029	chr22:32449959-32449960	2.414e-07	Enriched node	22.1425P.FBXO7	alpha	FBXO7	22.1382E	chr22:32049658-32053951	209725	chr22:32053311-32054009	endocrine
rs4821029_22.1382E_SLC5A1	rs4821029	chr22:32449959-32449960	2.414e-07	Enriched node	22.1381P.SLC5A1	alpha	SLC5A1	22.1382E	chr22:32049658-32053951	209725	chr22:32053311-32054009	endocrine
rs4821029_22.1382E_PISD	rs4821029	chr22:32449959-32449960	2.414e-07	Enriched node	22.1331P.PISD	alpha	PISD	22.1382E	chr22:32049658-32053951	209725	chr22:32053311-32054009	endocrine
rs4821029_22.1382E_RN7SL305P	rs4821029	chr22:32449959-32449960	2.414e-07	Enriched node	22.1374P.RN7SL305P	alpha	RN7SL305P	22.1382E	chr22:32049658-32053951	209725	chr22:32053311-32054009	endocrine
rs4821030_22.1382E_LINC02558	rs4821030	chr22:32449986-32449987	2.414e-07	Enriched node	22.1373P.LINC02558	alpha	LINC02558	22.1382E	chr22:32049658-32053951	209725	chr22:32053311-32054009	endocrine
rs4821030_22.1382E_RN7SL305P	rs4821030	chr22:32449986-32449987	2.414e-07	Enriched node	22.1375P.RN7SL305P	alpha	RN7SL305P	22.1382E	chr22:32049658-32053951	209725	chr22:32053311-32054009	endocrine
rs4821030_22.1382E_FBXO7	rs4821030	chr22:32449986-32449987	2.414e-07	Enriched node	22.1425P.FBXO7	alpha	FBXO7	22.1382E	chr22:32049658-32053951	209725	chr22:32053311-32054009	endocrine
rs4821030_22.1382E_SLC5A1	rs4821030	chr22:32449986-32449987	2.414e-07	Enriched node	22.1381P.SLC5A1	alpha	SLC5A1	22.1382E	chr22:32049658-32053951	209725	chr22:32053311-32054009	endocrine
rs4821030_22.1382E_PISD	rs4821030	chr22:32449986-32449987	2.414e-07	Enriched node	22.1331P.PISD	alpha	PISD	22.1382E	chr22:32049658-32053951	209725	chr22:32053311-32054009	endocrine
rs4821030_22.1382E_RN7SL305P	rs4821030	chr22:32449986-32449987	2.414e-07	Enriched node	22.1374P.RN7SL305P	alpha	RN7SL305P	22.1382E	chr22:32049658-32053951	209725	chr22:32053311-32054009	endocrine
rs117517889_22.1386E_RN7SL305P	rs117517889	chr22:32469452-32469453	2.688e-07	Enriched node	22.1374P.RN7SL305P	alpha	RN7SL305P	22.1386E	chr22:32072537-32075734	209729	chr22:32073283-32073694	endocrine
rs117517889_22.1386E_RN7SL305P	rs117517889	chr22:32469452-32469453	2.688e-07	Enriched node	22.1375P.RN7SL305P	alpha	RN7SL305P	22.1386E	chr22:32072537-32075734	209729	chr22:32073283-32073694	endocrine
rs117517889_22.1386E_ENSG00000236132	rs117517889	chr22:32469452-32469453	2.688e-07	Enriched node	22.1353P.ENSG00000236132	alpha	ENSG00000236132	22.1386E	chr22:32072537-32075734	209729	chr22:32073283-32073694	endocrine
rs117517889_22.1386E_LINC02558	rs117517889	chr22:32469452-32469453	2.688e-07	Enriched node	22.1373P.LINC02558	alpha	LINC02558	22.1386E	chr22:32072537-32075734	209729	chr22:32073283-32073694	endocrine
rs117517889_22.1386E_PISD	rs117517889	chr22:32469452-32469453	2.688e-07	Enriched node	22.1331P.PISD	alpha	PISD	22.1386E	chr22:32072537-32075734	209729	chr22:32073283-32073694	endocrine
rs117517889_22.1386E_SLC5A1	rs117517889	chr22:32469452-32469453	2.688e-07	Enriched node	22.1381P.SLC5A1	alpha	SLC5A1	22.1386E	chr22:32072537-32075734	209729	chr22:32073283-32073694	endocrine
rs117517889_22.1386E_ENSG00000236132	rs117517889	chr22:32469452-32469453	2.688e-07	Enriched node	22.1354P.ENSG00000236132	alpha	ENSG00000236132	22.1386E	chr22:32072537-32075734	209729	chr22:32073283-32073694	endocrine
rs116862462_22.1386E_RN7SL305P	rs116862462	chr22:32470463-32470464	3.162e-07	Enriched node	22.1374P.RN7SL305P	alpha	RN7SL305P	22.1386E	chr22:32072537-32075734	209730	chr22:32073866-32074766	endocrine
rs116862462_22.1386E_RN7SL305P	rs116862462	chr22:32470463-32470464	3.162e-07	Enriched node	22.1375P.RN7SL305P	alpha	RN7SL305P	22.1386E	chr22:32072537-32075734	209730	chr22:32073866-32074766	endocrine
rs116862462_22.1386E_ENSG00000236132	rs116862462	chr22:32470463-32470464	3.162e-07	Enriched node	22.1353P.ENSG00000236132	alpha	ENSG00000236132	22.1386E	chr22:32072537-32075734	209730	chr22:32073866-32074766	endocrine
rs116862462_22.1386E_LINC02558	rs116862462	chr22:32470463-32470464	3.162e-07	Enriched node	22.1373P.LINC02558	alpha	LINC02558	22.1386E	chr22:32072537-32075734	209730	chr22:32073866-32074766	endocrine
rs116862462_22.1386E_PISD	rs116862462	chr22:32470463-32470464	3.162e-07	Enriched node	22.1331P.PISD	alpha	PISD	22.1386E	chr22:32072537-32075734	209730	chr22:32073866-32074766	endocrine
rs116862462_22.1386E_SLC5A1	rs116862462	chr22:32470463-32470464	3.162e-07	Enriched node	22.1381P.SLC5A1	alpha	SLC5A1	22.1386E	chr22:32072537-32075734	209730	chr22:32073866-32074766	endocrine
rs116862462_22.1386E_ENSG00000236132	rs116862462	chr22:32470463-32470464	3.162e-07	Enriched node	22.1354P.ENSG00000236132	alpha	ENSG00000236132	22.1386E	chr22:32072537-32075734	209730	chr22:32073866-32074766	endocrine
rs118009794_22.1386E_RN7SL305P	rs118009794	chr22:32470485-32470486	4.318e-07	Enriched node	22.1374P.RN7SL305P	alpha	RN7SL305P	22.1386E	chr22:32072537-32075734	209730	chr22:32073866-32074766	endocrine
rs118009794_22.1386E_RN7SL305P	rs118009794	chr22:32470485-32470486	4.318e-07	Enriched node	22.1375P.RN7SL305P	alpha	RN7SL305P	22.1386E	chr22:32072537-32075734	209730	chr22:32073866-32074766	endocrine
rs118009794_22.1386E_ENSG00000236132	rs118009794	chr22:32470485-32470486	4.318e-07	Enriched node	22.1353P.ENSG00000236132	alpha	ENSG00000236132	22.1386E	chr22:32072537-32075734	209730	chr22:32073866-32074766	endocrine
rs118009794_22.1386E_LINC02558	rs118009794	chr22:32470485-32470486	4.318e-07	Enriched node	22.1373P.LINC02558	alpha	LINC02558	22.1386E	chr22:32072537-32075734	209730	chr22:32073866-32074766	endocrine
rs118009794_22.1386E_PISD	rs118009794	chr22:32470485-32470486	4.318e-07	Enriched node	22.1331P.PISD	alpha	PISD	22.1386E	chr22:32072537-32075734	209730	chr22:32073866-32074766	endocrine
rs118009794_22.1386E_SLC5A1	rs118009794	chr22:32470485-32470486	4.318e-07	Enriched node	22.1381P.SLC5A1	alpha	SLC5A1	22.1386E	chr22:32072537-32075734	209730	chr22:32073866-32074766	endocrine
rs118009794_22.1386E_ENSG00000236132	rs118009794	chr22:32470485-32470486	4.318e-07	Enriched node	22.1354P.ENSG00000236132	alpha	ENSG00000236132	22.1386E	chr22:32072537-32075734	209730	chr22:32073866-32074766	endocrine
rs12160688_22.1395P.C22orf42_C22orf42	rs12160688	chr22:32554996-32554997	4.718e-07	Enriched node	22.1395P.C22orf42	alpha	C22orf42	22.1395P.C22orf42	chr22:32154711-32160223	209752	chr22:32158877-32159699	endocrine
rs5751042_22.2181E_RANGAP1	rs5751042	chr22:41495329-41495330	8.02e-08		22.2203P.RANGAP1	alpha	RANGAP1	22.2181E	chr22:41096077-41103087	211377	chr22:41099246-41100366	endocrine
rs5751042_22.2181E_RBX1	rs5751042	chr22:41495329-41495330	8.02e-08		22.2163P.RBX1	alpha	RBX1	22.2181E	chr22:41096077-41103087	211377	chr22:41099246-41100366	endocrine
rs5751042_22.2181E_RNU6-375P	rs5751042	chr22:41495329-41495330	8.02e-08		22.2189P.RNU6-375P	alpha	RNU6-375P	22.2181E	chr22:41096077-41103087	211377	chr22:41099246-41100366	endocrine
rs5751042_22.2181E_XPNPEP3	rs5751042	chr22:41495329-41495330	8.02e-08		22.2149P.XPNPEP3	alpha	XPNPEP3	22.2181E	chr22:41096077-41103087	211377	chr22:41099246-41100366	endocrine
rs5995993_22.2181E_RANGAP1	rs5995993	chr22:41495707-41495708	8.722e-08		22.2203P.RANGAP1	alpha	RANGAP1	22.2181E	chr22:41096077-41103087	211377	chr22:41099246-41100366	endocrine
rs5995993_22.2181E_RBX1	rs5995993	chr22:41495707-41495708	8.722e-08		22.2163P.RBX1	alpha	RBX1	22.2181E	chr22:41096077-41103087	211377	chr22:41099246-41100366	endocrine
rs5995993_22.2181E_RNU6-375P	rs5995993	chr22:41495707-41495708	8.722e-08		22.2189P.RNU6-375P	alpha	RNU6-375P	22.2181E	chr22:41096077-41103087	211377	chr22:41099246-41100366	endocrine
rs5995993_22.2181E_XPNPEP3	rs5995993	chr22:41495707-41495708	8.722e-08		22.2149P.XPNPEP3	alpha	XPNPEP3	22.2181E	chr22:41096077-41103087	211377	chr22:41099246-41100366	endocrine
rs139450_22.2196P.L3MBTL2-AS1_L3MBTL2-AS1	rs139450	chr22:41609859-41609860	2.758e-07		22.2196P.L3MBTL2-AS1	alpha	L3MBTL2-AS1	22.2196P.L3MBTL2-AS1	chr22:41213242-41215096	211399	chr22:41213553-41214130	endocrine
rs139451_22.2196P.L3MBTL2-AS1_L3MBTL2-AS1	rs139451	chr22:41610024-41610025	2.163e-07		22.2196P.L3MBTL2-AS1	alpha	L3MBTL2-AS1	22.2196P.L3MBTL2-AS1	chr22:41213242-41215096	211399	chr22:41213553-41214130	endocrine
rs139519_22.2200E_TEF	rs139519	chr22:41660410-41660411	5.009e-05		22.2213P.TEF	alpha	TEF	22.2200E	chr22:41260929-41266772	211404	chr22:41263641-41265031	endocrine
rs75977757_22.2662P.CDPF1_CDPF1	rs75977757	chr22:46641525-46641526	9.48e-07		22.2662P.CDPF1	alpha	CDPF1	22.2662P.CDPF1	chr22:46243258-46253497	212320	chr22:46245571-46245987	endocrine
rs78336060_22.2662P.CDPF1_CDPF1	rs78336060	chr22:46641597-46641598	8.165e-07		22.2662P.CDPF1	alpha	CDPF1	22.2662P.CDPF1	chr22:46243258-46253497	212320	chr22:46245571-46245987	endocrine
rs6802984_3.4274E_ENSG00000241596	rs6802984	chr3:114967108-114967109	2.395e-05		3.4289P.ENSG00000241596	alpha	ENSG00000241596	3.4274E	chr3:115245311-115250286	227837	chr3:115248246-115248958	endocrine
rs6773301_3.4277E_ENSG00000242880	rs6773301	chr3:114990784-114990785	8.796e-06		3.4273P.ENSG00000242880	alpha	ENSG00000242880	3.4277E	chr3:115269829-115274730	227840	chr3:115271265-115272716	endocrine
rs6773301_3.4277E_EIF4E2P2	rs6773301	chr3:114990784-114990785	8.796e-06		3.4278P.EIF4E2P2	alpha	EIF4E2P2	3.4277E	chr3:115269829-115274730	227840	chr3:115271265-115272716	endocrine
rs6773301_3.4277E_ENSG00000241596	rs6773301	chr3:114990784-114990785	8.796e-06		3.4289P.ENSG00000241596	alpha	ENSG00000241596	3.4277E	chr3:115269829-115274730	227840	chr3:115271265-115272716	endocrine
rs6773301_3.4277E_ENSG00000289153	rs6773301	chr3:114990784-114990785	8.796e-06		3.4298P.ENSG00000289153	alpha	ENSG00000289153	3.4277E	chr3:115269829-115274730	227840	chr3:115271265-115272716	endocrine
rs11708067_3.4620E_ADCY5	rs11708067	chr3:123065778-123065779	5.046e-30	Enriched node	3.4629P.ADCY5	alpha	ADCY5	3.4620E	chr3:123341988-123348326	228995	chr3:123346516-123347471	endocrine
rs11708067_3.4620E_ADCY5	rs11708067	chr3:123065778-123065779	5.046e-30	Enriched node	3.4632P.ADCY5	alpha	ADCY5	3.4620E	chr3:123341988-123348326	228995	chr3:123346516-123347471	endocrine
rs11708903_3.4620E_ADCY5	rs11708903	chr3:123066010-123066011	1.048e-12		3.4629P.ADCY5	alpha	ADCY5	3.4620E	chr3:123341988-123348326	228995	chr3:123346516-123347471	endocrine
rs11708903_3.4620E_ADCY5	rs11708903	chr3:123066010-123066011	1.048e-12		3.4632P.ADCY5	alpha	ADCY5	3.4620E	chr3:123341988-123348326	228995	chr3:123346516-123347471	endocrine
rs4679370_3.4733E_ZNF148	rs4679370	chr3:124919777-124919778	1.098e-08		3.4749P.ZNF148	alpha	ZNF148	3.4733E	chr3:125199657-125201971	229337	chr3:125200394-125201488	endocrine
rs4679370_3.4733E_SLC12A8	rs4679370	chr3:124919777-124919778	1.098e-08		3.4735P.SLC12A8	alpha	SLC12A8	3.4733E	chr3:125199657-125201971	229337	chr3:125200394-125201488	endocrine
rs6766250_3.4733E_ZNF148	rs6766250	chr3:124919384-124919385	1.513e-05		3.4749P.ZNF148	alpha	ZNF148	3.4733E	chr3:125199657-125201971	229337	chr3:125200394-125201488	endocrine
rs6766250_3.4733E_SLC12A8	rs6766250	chr3:124919384-124919385	1.513e-05		3.4735P.SLC12A8	alpha	SLC12A8	3.4733E	chr3:125199657-125201971	229337	chr3:125200394-125201488	endocrine
rs1225004_3.5176E_CPNE4	rs1225004	chr3:131626991-131626992	1.175e-05		3.5185P.CPNE4	alpha	CPNE4	3.5176E	chr3:131908291-131911313	230330	chr3:131907545-131908483	endocrine
rs1225004_3.5176E_BCL2L12P1	rs1225004	chr3:131626991-131626992	1.175e-05		3.5165P.BCL2L12P1	alpha	BCL2L12P1	3.5176E	chr3:131908291-131911313	230330	chr3:131907545-131908483	endocrine
rs2280087_3.497E_NUP210	rs2280087	chr3:13388084-13388085	5.724e-05		3.505P.NUP210	alpha	NUP210	3.497E	chr3:13345664-13368670	214798	chr3:13346273-13348053	endocrine
rs900082_3.499E_IQSEC1	rs900082	chr3:13420005-13420006	1.664e-05		3.462P.IQSEC1	alpha	IQSEC1	3.499E	chr3:13376608-13383055	214802	chr3:13378047-13378600	endocrine
rs900082_3.499E_IQSEC1	rs900082	chr3:13420005-13420006	1.664e-05		3.460P.IQSEC1	alpha	IQSEC1	3.499E	chr3:13376608-13383055	214802	chr3:13378047-13378600	endocrine
rs900082_3.499E_IQSEC1	rs900082	chr3:13420005-13420006	1.664e-05		3.463P.IQSEC1	alpha	IQSEC1	3.499E	chr3:13376608-13383055	214802	chr3:13378047-13378600	endocrine
rs7628051_3.499E_IQSEC1	rs7628051	chr3:13421150-13421151	2.205e-05		3.462P.IQSEC1	alpha	IQSEC1	3.499E	chr3:13376608-13383055	214803	chr3:13378932-13379742	endocrine
rs7628051_3.499E_IQSEC1	rs7628051	chr3:13421150-13421151	2.205e-05		3.460P.IQSEC1	alpha	IQSEC1	3.499E	chr3:13376608-13383055	214803	chr3:13378932-13379742	endocrine
rs7628051_3.499E_IQSEC1	rs7628051	chr3:13421150-13421151	2.205e-05		3.463P.IQSEC1	alpha	IQSEC1	3.499E	chr3:13376608-13383055	214803	chr3:13378932-13379742	endocrine
rs6442378_3.499E_IQSEC1	rs6442378	chr3:13420624-13420625	1.664e-05		3.462P.IQSEC1	alpha	IQSEC1	3.499E	chr3:13376608-13383055	214803	chr3:13378932-13379742	endocrine
rs6442378_3.499E_IQSEC1	rs6442378	chr3:13420624-13420625	1.664e-05		3.460P.IQSEC1	alpha	IQSEC1	3.499E	chr3:13376608-13383055	214803	chr3:13378932-13379742	endocrine
rs6442378_3.499E_IQSEC1	rs6442378	chr3:13420624-13420625	1.664e-05		3.463P.IQSEC1	alpha	IQSEC1	3.499E	chr3:13376608-13383055	214803	chr3:13378932-13379742	endocrine
rs9881400_3.5370E_STAG1	rs9881400	chr3:135861666-135861667	4.711e-05		3.5443P.STAG1	alpha	STAG1	3.5370E	chr3:136140525-136145439	230884	chr3:136141975-136143216	endocrine
rs9881400_3.5370E_PCCB	rs9881400	chr3:135861666-135861667	4.711e-05		3.5382P.PCCB	alpha	PCCB	3.5370E	chr3:136140525-136145439	230884	chr3:136141975-136143216	endocrine
rs9881400_3.5370E_MSL2	rs9881400	chr3:135861666-135861667	4.711e-05		3.5378P.MSL2	alpha	MSL2	3.5370E	chr3:136140525-136145439	230884	chr3:136141975-136143216	endocrine
rs35422852_3.5449E_STAG1	rs35422852	chr3:136505915-136505916	7.301e-05		3.5443P.STAG1	alpha	STAG1	3.5449E	chr3:136784901-136790138	230962	chr3:136786557-136787907	endocrine
rs75367758_3.5673P.ZBTB38_ZBTB38	rs75367758	chr3:141102560-141102561	4.078e-07	Enriched node	3.5673P.ZBTB38	alpha	ZBTB38	3.5673P.ZBTB38	chr3:141378219-141391240	231570	chr3:141383518-141384522	endocrine
rs6763931_3.5673P.ZBTB38_ZBTB38	rs6763931	chr3:141102833-141102834	8.916e-06		3.5673P.ZBTB38	alpha	ZBTB38	3.5673P.ZBTB38	chr3:141378219-141391240	231570	chr3:141383518-141384522	endocrine
rs7632381_3.5673P.ZBTB38_ZBTB38	rs7632381	chr3:141106063-141106064	9.818e-06		3.5673P.ZBTB38	alpha	ZBTB38	3.5673P.ZBTB38	chr3:141378219-141391240	231571	chr3:141385935-141387446	endocrine
rs6764769_3.5673P.ZBTB38_ZBTB38	rs6764769	chr3:141100280-141100281	1.608e-05		3.5673P.ZBTB38	alpha	ZBTB38	3.5673P.ZBTB38	chr3:141378219-141391240	231569	chr3:141380873-141381442	endocrine
rs724016_3.5673P.ZBTB38_ZBTB38	rs724016	chr3:141105570-141105571	8.51e-06		3.5673P.ZBTB38	alpha	ZBTB38	3.5673P.ZBTB38	chr3:141378219-141391240	231571	chr3:141385935-141387446	endocrine
rs6763927_3.5677E_ZBTB38	rs6763927	chr3:141140366-141140367	1.724e-05		3.5673P.ZBTB38	alpha	ZBTB38	3.5677E	chr3:141415547-141423121	231583	chr3:141421456-141422237	endocrine
rs6763927_3.5677E_ENSG00000249417	rs6763927	chr3:141140366-141140367	1.724e-05		3.5671P.ENSG00000249417	alpha	ENSG00000249417	3.5677E	chr3:141415547-141423121	231583	chr3:141421456-141422237	endocrine
rs6763927_3.5677E_ZBTB38	rs6763927	chr3:141140366-141140367	1.724e-05		3.5678P.ZBTB38	alpha	ZBTB38	3.5677E	chr3:141415547-141423121	231583	chr3:141421456-141422237	endocrine
rs111518062_3.5677E_ZBTB38	rs111518062	chr3:141140534-141140535	3.086e-07		3.5673P.ZBTB38	alpha	ZBTB38	3.5677E	chr3:141415547-141423121	231583	chr3:141421456-141422237	endocrine
rs111518062_3.5677E_ENSG00000249417	rs111518062	chr3:141140534-141140535	3.086e-07		3.5671P.ENSG00000249417	alpha	ENSG00000249417	3.5677E	chr3:141415547-141423121	231583	chr3:141421456-141422237	endocrine
rs111518062_3.5677E_ZBTB38	rs111518062	chr3:141140534-141140535	3.086e-07		3.5678P.ZBTB38	alpha	ZBTB38	3.5677E	chr3:141415547-141423121	231583	chr3:141421456-141422237	endocrine
rs9846396_3.5677E_ZBTB38	rs9846396	chr3:141140968-141140969	2.273e-05		3.5673P.ZBTB38	alpha	ZBTB38	3.5677E	chr3:141415547-141423121	231583	chr3:141421456-141422237	endocrine
rs9846396_3.5677E_ENSG00000249417	rs9846396	chr3:141140968-141140969	2.273e-05		3.5671P.ENSG00000249417	alpha	ENSG00000249417	3.5677E	chr3:141415547-141423121	231583	chr3:141421456-141422237	endocrine
rs9846396_3.5677E_ZBTB38	rs9846396	chr3:141140968-141140969	2.273e-05		3.5678P.ZBTB38	alpha	ZBTB38	3.5677E	chr3:141415547-141423121	231583	chr3:141421456-141422237	endocrine
rs79928910_3.5677E_ZBTB38	rs79928910	chr3:141140861-141140862	3.601e-07		3.5673P.ZBTB38	alpha	ZBTB38	3.5677E	chr3:141415547-141423121	231583	chr3:141421456-141422237	endocrine
rs79928910_3.5677E_ENSG00000249417	rs79928910	chr3:141140861-141140862	3.601e-07		3.5671P.ENSG00000249417	alpha	ENSG00000249417	3.5677E	chr3:141415547-141423121	231583	chr3:141421456-141422237	endocrine
rs79928910_3.5677E_ZBTB38	rs79928910	chr3:141140861-141140862	3.601e-07		3.5678P.ZBTB38	alpha	ZBTB38	3.5677E	chr3:141415547-141423121	231583	chr3:141421456-141422237	endocrine
rs62271362_3.5987P.ENSG00000289524_ENSG00000289524	rs62271362	chr3:150047893-150047894	6.791e-07		3.5987P.ENSG00000289524	alpha	ENSG00000289524	3.5987P.ENSG00000289524	chr3:150329161-150331563	232658	chr3:150329423-150330231	alpha
rs1347366_3.6066E_MBNL1	rs1347366	chr3:152156383-152156384	4.558e-07	Enriched node	3.6053P.MBNL1	alpha	MBNL1	3.6066E	chr3:152434380-152444576	232992	chr3:152438044-152438638	endocrine
rs13085647_3.6068P.Y_RNA_Y_RNA	rs13085647	chr3:152172146-152172147	1.916e-05		3.6068P.Y_RNA	alpha	Y_RNA	3.6068P.Y_RNA	chr3:152450052-152455370	232997	chr3:152453889-152454439	endocrine
rs35282364_3.6449E_MIR551B	rs35282364	chr3:168234851-168234852	1.729e-08	Enriched node	3.6451P.MIR551B	alpha	MIR551B	3.6449E	chr3:168516032-168520938	234715	chr3:168516897-168518235	endocrine
rs35282364_3.6449E_RPL21P43	rs35282364	chr3:168234851-168234852	1.729e-08	Enriched node	3.6468P.RPL21P43	alpha	RPL21P43	3.6449E	chr3:168516032-168520938	234715	chr3:168516897-168518235	endocrine
rs35282364_3.6449E_EGFEM1P	rs35282364	chr3:168234851-168234852	1.729e-08	Enriched node	3.6432P.EGFEM1P	alpha	EGFEM1P	3.6449E	chr3:168516032-168520938	234715	chr3:168516897-168518235	endocrine
rs66469520_3.6451P.MIR551B_MIR551B	rs66469520	chr3:168254670-168254671	3.022e-06		3.6451P.MIR551B	alpha	MIR551B	3.6451P.MIR551B	chr3:168534024-168550165	234722	chr3:168536401-168537040	endocrine
rs114177190_3.6616E_SLC7A14	rs114177190	chr3:170527539-170527540	1.702e-05		3.6613P.SLC7A14	alpha	SLC7A14	3.6616E	chr3:170808297-170810910	235116	chr3:170808990-170810289	alpha
rs114177190_3.6616E_CLDN11	rs114177190	chr3:170527539-170527540	1.702e-05		3.6599P.CLDN11	alpha	CLDN11	3.6616E	chr3:170808297-170810910	235116	chr3:170808990-170810289	alpha
rs114177190_3.6616E_PHC3	rs114177190	chr3:170527539-170527540	1.702e-05		3.6583P.PHC3	alpha	PHC3	3.6616E	chr3:170808297-170810910	235116	chr3:170808990-170810289	alpha
rs114177190_3.6616E_KRT8P13	rs114177190	chr3:170527539-170527540	1.702e-05		3.6603P.KRT8P13	alpha	KRT8P13	3.6616E	chr3:170808297-170810910	235116	chr3:170808990-170810289	alpha
rs1829515_3.7117P.PARL_PARL	rs1829515	chr3:183604723-183604724	3.366e-06		3.7117P.PARL	alpha	PARL	3.7117P.PARL	chr3:183883681-183887937	236957	chr3:183886718-183887198	endocrine
rs939336_3.7125E_VWA5B2	rs939336	chr3:183685534-183685535	8.139e-07	Enriched node	3.7140P.VWA5B2	alpha	VWA5B2	3.7125E	chr3:183957555-183969643	236974	chr3:183966439-183968340	endocrine
rs939336_3.7125E_EIF2B5-DT	rs939336	chr3:183685534-183685535	8.139e-07	Enriched node	3.7131P.EIF2B5-DT	alpha	EIF2B5-DT	3.7125E	chr3:183957555-183969643	236974	chr3:183966439-183968340	endocrine
rs939336_3.7125E_ABCC5	rs939336	chr3:183685534-183685535	8.139e-07	Enriched node	3.7130P.ABCC5	alpha	ABCC5	3.7125E	chr3:183957555-183969643	236974	chr3:183966439-183968340	endocrine
rs939336_3.7125E_ABCC5-AS1	rs939336	chr3:183685534-183685535	8.139e-07	Enriched node	3.7129P.ABCC5-AS1	alpha	ABCC5-AS1	3.7125E	chr3:183957555-183969643	236974	chr3:183966439-183968340	endocrine
rs4148579_3.7125E_VWA5B2	rs4148579	chr3:183685249-183685250	8.817e-07	Enriched node	3.7140P.VWA5B2	alpha	VWA5B2	3.7125E	chr3:183957555-183969643	236974	chr3:183966439-183968340	endocrine
rs4148579_3.7125E_EIF2B5-DT	rs4148579	chr3:183685249-183685250	8.817e-07	Enriched node	3.7131P.EIF2B5-DT	alpha	EIF2B5-DT	3.7125E	chr3:183957555-183969643	236974	chr3:183966439-183968340	endocrine
rs4148579_3.7125E_ABCC5	rs4148579	chr3:183685249-183685250	8.817e-07	Enriched node	3.7130P.ABCC5	alpha	ABCC5	3.7125E	chr3:183957555-183969643	236974	chr3:183966439-183968340	endocrine
rs4148579_3.7125E_ABCC5-AS1	rs4148579	chr3:183685249-183685250	8.817e-07	Enriched node	3.7129P.ABCC5-AS1	alpha	ABCC5-AS1	3.7125E	chr3:183957555-183969643	236974	chr3:183966439-183968340	endocrine
rs6800217_3.7125E_VWA5B2	rs6800217	chr3:183685893-183685894	8.817e-07	Enriched node	3.7140P.VWA5B2	alpha	VWA5B2	3.7125E	chr3:183957555-183969643	236974	chr3:183966439-183968340	endocrine
rs6800217_3.7125E_EIF2B5-DT	rs6800217	chr3:183685893-183685894	8.817e-07	Enriched node	3.7131P.EIF2B5-DT	alpha	EIF2B5-DT	3.7125E	chr3:183957555-183969643	236974	chr3:183966439-183968340	endocrine
rs6800217_3.7125E_ABCC5	rs6800217	chr3:183685893-183685894	8.817e-07	Enriched node	3.7130P.ABCC5	alpha	ABCC5	3.7125E	chr3:183957555-183969643	236974	chr3:183966439-183968340	endocrine
rs6800217_3.7125E_ABCC5-AS1	rs6800217	chr3:183685893-183685894	8.817e-07	Enriched node	3.7129P.ABCC5-AS1	alpha	ABCC5-AS1	3.7125E	chr3:183957555-183969643	236974	chr3:183966439-183968340	endocrine
rs6791345_3.7127E_ABCC5	rs6791345	chr3:183698592-183698593	9.55e-07	Enriched node	3.7130P.ABCC5	alpha	ABCC5	3.7127E	chr3:183979224-183982482	236976	chr3:183980139-183981065	endocrine
rs6791345_3.7127E_ABCC5-AS1	rs6791345	chr3:183698592-183698593	9.55e-07	Enriched node	3.7129P.ABCC5-AS1	alpha	ABCC5-AS1	3.7127E	chr3:183979224-183982482	236976	chr3:183980139-183981065	endocrine
rs4148564_3.7129P.ABCC5-AS1_ABCC5-AS1	rs4148564	chr3:183725982-183725983	6.392e-07	Enriched node	3.7129P.ABCC5-AS1	alpha	ABCC5-AS1	3.7129P.ABCC5-AS1	chr3:184001950-184010083	236984	chr3:184008025-184008439	endocrine
rs4148563_3.7129P.ABCC5-AS1_ABCC5-AS1	rs4148563	chr3:183725999-183726000	8.817e-07	Enriched node	3.7129P.ABCC5-AS1	alpha	ABCC5-AS1	3.7129P.ABCC5-AS1	chr3:184001950-184010083	236984	chr3:184008025-184008439	endocrine
rs4148557_3.7130P.ABCC5_ABCC5	rs4148557	chr3:183733784-183733785	1.429e-06	Enriched node	3.7130P.ABCC5	alpha	ABCC5	3.7130P.ABCC5	chr3:184014111-184019219	236986	chr3:184015537-184016328	endocrine
rs6777684_3.7408E_BCL6	rs6777684	chr3:187741842-187741843	3.507e-20	Enriched node	3.7384P.BCL6	alpha	BCL6	3.7408E	chr3:188024259-188028080	237661	chr3:188023568-188024285	endocrine
rs60735468_3.7408E_BCL6	rs60735468	chr3:187741747-187741748	2.775e-05		3.7384P.BCL6	alpha	BCL6	3.7408E	chr3:188024259-188028080	237661	chr3:188023568-188024285	endocrine
rs11921831_3.7410E_BCL6	rs11921831	chr3:187754884-187754885	3.592e-09		3.7384P.BCL6	alpha	BCL6	3.7410E	chr3:188035439-188039048	237663	chr3:188036152-188037572	alpha
rs11921831_3.7410E_LPP-AS2	rs11921831	chr3:187754884-187754885	3.592e-09		3.7426P.LPP-AS2	alpha	LPP-AS2	3.7410E	chr3:188035439-188039048	237663	chr3:188036152-188037572	alpha
rs2378358_3.7410E_BCL6	rs2378358	chr3:187754948-187754949	4.013e-07		3.7384P.BCL6	alpha	BCL6	3.7410E	chr3:188035439-188039048	237663	chr3:188036152-188037572	alpha
rs2378358_3.7410E_LPP-AS2	rs2378358	chr3:187754948-187754949	4.013e-07		3.7426P.LPP-AS2	alpha	LPP-AS2	3.7410E	chr3:188035439-188039048	237663	chr3:188036152-188037572	alpha
rs3864102_3.7410E_BCL6	rs3864102	chr3:187755222-187755223	3.335e-09		3.7384P.BCL6	alpha	BCL6	3.7410E	chr3:188035439-188039048	237663	chr3:188036152-188037572	alpha
rs3864102_3.7410E_LPP-AS2	rs3864102	chr3:187755222-187755223	3.335e-09		3.7426P.LPP-AS2	alpha	LPP-AS2	3.7410E	chr3:188035439-188039048	237663	chr3:188036152-188037572	alpha
rs67305408_3.7410E_BCL6	rs67305408	chr3:187754915-187754916	2.601e-08		3.7384P.BCL6	alpha	BCL6	3.7410E	chr3:188035439-188039048	237663	chr3:188036152-188037572	alpha
rs67305408_3.7410E_LPP-AS2	rs67305408	chr3:187754915-187754916	2.601e-08		3.7426P.LPP-AS2	alpha	LPP-AS2	3.7410E	chr3:188035439-188039048	237663	chr3:188036152-188037572	alpha
rs1818599_3.7410E_BCL6	rs1818599	chr3:187755019-187755020	1.421e-08		3.7384P.BCL6	alpha	BCL6	3.7410E	chr3:188035439-188039048	237663	chr3:188036152-188037572	alpha
rs1818599_3.7410E_LPP-AS2	rs1818599	chr3:187755019-187755020	1.421e-08		3.7426P.LPP-AS2	alpha	LPP-AS2	3.7410E	chr3:188035439-188039048	237663	chr3:188036152-188037572	alpha
rs11915391_3.7410E_BCL6	rs11915391	chr3:187754588-187754589	4.485e-09		3.7384P.BCL6	alpha	BCL6	3.7410E	chr3:188035439-188039048	237663	chr3:188036152-188037572	alpha
rs11915391_3.7410E_LPP-AS2	rs11915391	chr3:187754588-187754589	4.485e-09		3.7426P.LPP-AS2	alpha	LPP-AS2	3.7410E	chr3:188035439-188039048	237663	chr3:188036152-188037572	alpha
rs11926743_3.7410E_BCL6	rs11926743	chr3:187754559-187754560	4.485e-09		3.7384P.BCL6	alpha	BCL6	3.7410E	chr3:188035439-188039048	237663	chr3:188036152-188037572	alpha
rs11926743_3.7410E_LPP-AS2	rs11926743	chr3:187754559-187754560	4.485e-09		3.7426P.LPP-AS2	alpha	LPP-AS2	3.7410E	chr3:188035439-188039048	237663	chr3:188036152-188037572	alpha
rs10937334_3.7410E_BCL6	rs10937334	chr3:187754436-187754437	4.485e-09		3.7384P.BCL6	alpha	BCL6	3.7410E	chr3:188035439-188039048	237663	chr3:188036152-188037572	alpha
rs10937334_3.7410E_LPP-AS2	rs10937334	chr3:187754436-187754437	4.485e-09		3.7426P.LPP-AS2	alpha	LPP-AS2	3.7410E	chr3:188035439-188039048	237663	chr3:188036152-188037572	alpha
rs12491473_3.1795E_NBEAL2	rs12491473	chr3:46989904-46989905	1.219e-06		3.1800P.NBEAL2	alpha	NBEAL2	3.1795E	chr3:46929803-46950246	219297	chr3:46947245-46948862	alpha
rs12491473_3.1795E_NBEAL2	rs12491473	chr3:46989904-46989905	1.219e-06		3.1799P.NBEAL2	alpha	NBEAL2	3.1795E	chr3:46929803-46950246	219297	chr3:46947245-46948862	alpha
rs12491473_3.1795E_TMIE	rs12491473	chr3:46989904-46989905	1.219e-06		3.1773P.TMIE	alpha	TMIE	3.1795E	chr3:46929803-46950246	219297	chr3:46947245-46948862	alpha
rs12491473_3.1795E_NRADDP	rs12491473	chr3:46989904-46989905	1.219e-06		3.1801P.NRADDP	alpha	NRADDP	3.1795E	chr3:46929803-46950246	219297	chr3:46947245-46948862	alpha
rs12491473_3.1795E_MRPL57P3	rs12491473	chr3:46989904-46989905	1.219e-06		3.1803P.MRPL57P3	alpha	MRPL57P3	3.1795E	chr3:46929803-46950246	219297	chr3:46947245-46948862	alpha
rs12491473_3.1795E_TMIE	rs12491473	chr3:46989904-46989905	1.219e-06		3.1774P.TMIE	alpha	TMIE	3.1795E	chr3:46929803-46950246	219297	chr3:46947245-46948862	alpha
rs12491473_3.1795E_MRPL57P3	rs12491473	chr3:46989904-46989905	1.219e-06		3.1804P.MRPL57P3	alpha	MRPL57P3	3.1795E	chr3:46929803-46950246	219297	chr3:46947245-46948862	alpha
rs12491473_3.1795E_KIF9	rs12491473	chr3:46989904-46989905	1.219e-06		3.1837P.KIF9	alpha	KIF9	3.1795E	chr3:46929803-46950246	219297	chr3:46947245-46948862	alpha
rs12491473_3.1795E_ENSG00000273682	rs12491473	chr3:46989904-46989905	1.219e-06		3.1793P.ENSG00000273682	alpha	ENSG00000273682	3.1795E	chr3:46929803-46950246	219297	chr3:46947245-46948862	alpha
rs7640397_3.1795E_NBEAL2	rs7640397	chr3:46989828-46989829	7.619e-07		3.1800P.NBEAL2	alpha	NBEAL2	3.1795E	chr3:46929803-46950246	219297	chr3:46947245-46948862	alpha
rs7640397_3.1795E_NBEAL2	rs7640397	chr3:46989828-46989829	7.619e-07		3.1799P.NBEAL2	alpha	NBEAL2	3.1795E	chr3:46929803-46950246	219297	chr3:46947245-46948862	alpha
rs7640397_3.1795E_TMIE	rs7640397	chr3:46989828-46989829	7.619e-07		3.1773P.TMIE	alpha	TMIE	3.1795E	chr3:46929803-46950246	219297	chr3:46947245-46948862	alpha
rs7640397_3.1795E_NRADDP	rs7640397	chr3:46989828-46989829	7.619e-07		3.1801P.NRADDP	alpha	NRADDP	3.1795E	chr3:46929803-46950246	219297	chr3:46947245-46948862	alpha
rs7640397_3.1795E_MRPL57P3	rs7640397	chr3:46989828-46989829	7.619e-07		3.1803P.MRPL57P3	alpha	MRPL57P3	3.1795E	chr3:46929803-46950246	219297	chr3:46947245-46948862	alpha
rs7640397_3.1795E_TMIE	rs7640397	chr3:46989828-46989829	7.619e-07		3.1774P.TMIE	alpha	TMIE	3.1795E	chr3:46929803-46950246	219297	chr3:46947245-46948862	alpha
rs7640397_3.1795E_MRPL57P3	rs7640397	chr3:46989828-46989829	7.619e-07		3.1804P.MRPL57P3	alpha	MRPL57P3	3.1795E	chr3:46929803-46950246	219297	chr3:46947245-46948862	alpha
rs7640397_3.1795E_KIF9	rs7640397	chr3:46989828-46989829	7.619e-07		3.1837P.KIF9	alpha	KIF9	3.1795E	chr3:46929803-46950246	219297	chr3:46947245-46948862	alpha
rs7640397_3.1795E_ENSG00000273682	rs7640397	chr3:46989828-46989829	7.619e-07		3.1793P.ENSG00000273682	alpha	ENSG00000273682	3.1795E	chr3:46929803-46950246	219297	chr3:46947245-46948862	alpha
rs1463393_3.1796E_NBEAL2	rs1463393	chr3:46994987-46994988	3.047e-06		3.1799P.NBEAL2	alpha	NBEAL2	3.1796E	chr3:46951848-46957145	219298	chr3:46953143-46953804	endocrine
rs1463393_3.1796E_KIF9	rs1463393	chr3:46994987-46994988	3.047e-06		3.1837P.KIF9	alpha	KIF9	3.1796E	chr3:46951848-46957145	219298	chr3:46953143-46953804	endocrine
rs1463393_3.1796E_NBEAL2	rs1463393	chr3:46994987-46994988	3.047e-06		3.1800P.NBEAL2	alpha	NBEAL2	3.1796E	chr3:46951848-46957145	219298	chr3:46953143-46953804	endocrine
rs10461018_3.1796E_NBEAL2	rs10461018	chr3:46995242-46995243	3.047e-06		3.1799P.NBEAL2	alpha	NBEAL2	3.1796E	chr3:46951848-46957145	219298	chr3:46953143-46953804	endocrine
rs10461018_3.1796E_KIF9	rs10461018	chr3:46995242-46995243	3.047e-06		3.1837P.KIF9	alpha	KIF9	3.1796E	chr3:46951848-46957145	219298	chr3:46953143-46953804	endocrine
rs10461018_3.1796E_NBEAL2	rs10461018	chr3:46995242-46995243	3.047e-06		3.1800P.NBEAL2	alpha	NBEAL2	3.1796E	chr3:46951848-46957145	219298	chr3:46953143-46953804	endocrine
rs34344887_3.1800P.NBEAL2_NBEAL2	rs34344887	chr3:47042161-47042162	2.622e-06		3.1800P.NBEAL2	alpha	NBEAL2	3.1800P.NBEAL2	chr3:46984378-47001499	219313	chr3:47000255-47000795	endocrine
rs55724164_3.1802E_KIF9	rs55724164	chr3:47064713-47064714	3.284e-06		3.1837P.KIF9	alpha	KIF9	3.1802E	chr3:47016215-47026206	219318	chr3:47022116-47023231	endocrine
rs55724164_3.1802E_NRADDP	rs55724164	chr3:47064713-47064714	3.284e-06		3.1801P.NRADDP	alpha	NRADDP	3.1802E	chr3:47016215-47026206	219318	chr3:47022116-47023231	endocrine
rs55724164_3.1802E_SETD2	rs55724164	chr3:47064713-47064714	3.284e-06		3.1823P.SETD2	alpha	SETD2	3.1802E	chr3:47016215-47026206	219318	chr3:47022116-47023231	endocrine
rs55724164_3.1802E_NBEAL2	rs55724164	chr3:47064713-47064714	3.284e-06		3.1800P.NBEAL2	alpha	NBEAL2	3.1802E	chr3:47016215-47026206	219318	chr3:47022116-47023231	endocrine
rs55724164_3.1802E_ENSG00000273682	rs55724164	chr3:47064713-47064714	3.284e-06		3.1793P.ENSG00000273682	alpha	ENSG00000273682	3.1802E	chr3:47016215-47026206	219318	chr3:47022116-47023231	endocrine
rs34850939_3.1802E_KIF9	rs34850939	chr3:47063910-47063911	1.793e-06		3.1837P.KIF9	alpha	KIF9	3.1802E	chr3:47016215-47026206	219318	chr3:47022116-47023231	endocrine
rs34850939_3.1802E_NRADDP	rs34850939	chr3:47063910-47063911	1.793e-06		3.1801P.NRADDP	alpha	NRADDP	3.1802E	chr3:47016215-47026206	219318	chr3:47022116-47023231	endocrine
rs34850939_3.1802E_SETD2	rs34850939	chr3:47063910-47063911	1.793e-06		3.1823P.SETD2	alpha	SETD2	3.1802E	chr3:47016215-47026206	219318	chr3:47022116-47023231	endocrine
rs34850939_3.1802E_NBEAL2	rs34850939	chr3:47063910-47063911	1.793e-06		3.1800P.NBEAL2	alpha	NBEAL2	3.1802E	chr3:47016215-47026206	219318	chr3:47022116-47023231	endocrine
rs34850939_3.1802E_ENSG00000273682	rs34850939	chr3:47063910-47063911	1.793e-06		3.1793P.ENSG00000273682	alpha	ENSG00000273682	3.1802E	chr3:47016215-47026206	219318	chr3:47022116-47023231	endocrine
rs7610636_3.1802E_KIF9	rs7610636	chr3:47064436-47064437	3.284e-06		3.1837P.KIF9	alpha	KIF9	3.1802E	chr3:47016215-47026206	219318	chr3:47022116-47023231	endocrine
rs7610636_3.1802E_NRADDP	rs7610636	chr3:47064436-47064437	3.284e-06		3.1801P.NRADDP	alpha	NRADDP	3.1802E	chr3:47016215-47026206	219318	chr3:47022116-47023231	endocrine
rs7610636_3.1802E_SETD2	rs7610636	chr3:47064436-47064437	3.284e-06		3.1823P.SETD2	alpha	SETD2	3.1802E	chr3:47016215-47026206	219318	chr3:47022116-47023231	endocrine
rs7610636_3.1802E_NBEAL2	rs7610636	chr3:47064436-47064437	3.284e-06		3.1800P.NBEAL2	alpha	NBEAL2	3.1802E	chr3:47016215-47026206	219318	chr3:47022116-47023231	endocrine
rs7610636_3.1802E_ENSG00000273682	rs7610636	chr3:47064436-47064437	3.284e-06		3.1793P.ENSG00000273682	alpha	ENSG00000273682	3.1802E	chr3:47016215-47026206	219318	chr3:47022116-47023231	endocrine
rs11715121_3.1804P.MRPL57P3_MRPL57P3	rs11715121	chr3:47072621-47072622	3.284e-06		3.1804P.MRPL57P3	alpha	MRPL57P3	3.1804P.MRPL57P3	chr3:47030100-47035372	219320	chr3:47030829-47031763	endocrine
rs35261599_3.2111P.GMPPB_GMPPB	rs35261599	chr3:49773236-49773237	5.208e-06		3.2111P.GMPPB	alpha	GMPPB	3.2111P.GMPPB	chr3:49722025-49743590	219779	chr3:49734077-49735870	endocrine
rs7618501_3.2111P.GMPPB_GMPPB	rs7618501	chr3:49772647-49772648	5.208e-06		3.2111P.GMPPB	alpha	GMPPB	3.2111P.GMPPB	chr3:49722025-49743590	219779	chr3:49734077-49735870	endocrine
rs7649348_3.2111P.GMPPB_GMPPB	rs7649348	chr3:49772375-49772376	4.833e-06		3.2111P.GMPPB	alpha	GMPPB	3.2111P.GMPPB	chr3:49722025-49743590	219779	chr3:49734077-49735870	endocrine
rs7618519_3.2111P.GMPPB_GMPPB	rs7618519	chr3:49772708-49772709	5.208e-06		3.2111P.GMPPB	alpha	GMPPB	3.2111P.GMPPB	chr3:49722025-49743590	219779	chr3:49734077-49735870	endocrine
rs35210174_3.2118P.ENSG00000244730_ENSG00000244730	rs35210174	chr3:49812606-49812607	1.241e-06		3.2118P.ENSG00000244730	alpha	ENSG00000244730	3.2118P.ENSG00000244730	chr3:49773920-49782578	219791	chr3:49774362-49775247	endocrine
rs1128535_3.2124E_GMPPB	rs1128535	chr3:49866392-49866393	1.659e-06		3.2111P.GMPPB	alpha	GMPPB	3.2124E	chr3:49825333-49833237	219802	chr3:49828409-49829357	endocrine
rs1128535_3.2124E_IP6K1	rs1128535	chr3:49866392-49866393	1.659e-06		3.2119P.IP6K1	alpha	IP6K1	3.2124E	chr3:49825333-49833237	219802	chr3:49828409-49829357	endocrine
rs4681874_3.2692P.FAM3D-AS1_FAM3D-AS1	rs4681874	chr3:58595759-58595760	8.24e-05		3.2692P.FAM3D-AS1	alpha	FAM3D-AS1	3.2692P.FAM3D-AS1	chr3:58607543-58612028	221278	chr3:58609783-58610585	endocrine
rs4681875_3.2692P.FAM3D-AS1_FAM3D-AS1	rs4681875	chr3:58595823-58595824	8.24e-05		3.2692P.FAM3D-AS1	alpha	FAM3D-AS1	3.2692P.FAM3D-AS1	chr3:58607543-58612028	221278	chr3:58609783-58610585	endocrine
rs832188_3.2867E_THOC7	rs832188	chr3:63841395-63841396	5.593e-09		3.2868P.THOC7	alpha	THOC7	3.2867E	chr3:63853701-63858070	222134	chr3:63854976-63855960	endocrine
rs832188_3.2867E_ATXN7	rs832188	chr3:63841395-63841396	5.593e-09		3.2875P.ATXN7	alpha	ATXN7	3.2867E	chr3:63853701-63858070	222134	chr3:63854976-63855960	endocrine
rs6798742_3.2872P.ATXN7_ATXN7	rs6798742	chr3:63903759-63903760	1.615e-05		3.2872P.ATXN7	alpha	ATXN7	3.2872P.ATXN7	chr3:63908649-63920327	222148	chr3:63917723-63918796	endocrine
rs2244246_3.3379P.ENSG00000287595_ENSG00000287595	rs2244246	chr3:72789191-72789192	5.626e-05		3.3379P.ENSG00000287595	alpha	ENSG00000287595	3.3379P.ENSG00000287595	chr3:72737957-72741537	223712	chr3:72738350-72740526	endocrine
rs868336_3.3384E_RYBP	rs868336	chr3:72818165-72818166	7.982e-05		3.3358P.RYBP	alpha	RYBP	3.3384E	chr3:72767187-72769581	223718	chr3:72767778-72769037	endocrine
rs868336_3.3384E_LINC00870	rs868336	chr3:72818165-72818166	7.982e-05		3.3332P.LINC00870	alpha	LINC00870	3.3384E	chr3:72767187-72769581	223718	chr3:72767778-72769037	endocrine
rs11929144_3.3391E_ENSG00000287595	rs11929144	chr3:72868234-72868235	9.532e-05		3.3379P.ENSG00000287595	alpha	ENSG00000287595	3.3391E	chr3:72817130-72823598	223724	chr3:72818079-72819232	endocrine
rs11929144_3.3391E_LINC00877	rs11929144	chr3:72868234-72868235	9.532e-05		3.3325P.LINC00877	alpha	LINC00877	3.3391E	chr3:72817130-72823598	223724	chr3:72818079-72819232	endocrine
rs11929144_3.3391E_ENSG00000287882	rs11929144	chr3:72868234-72868235	9.532e-05		3.3342P.ENSG00000287882	alpha	ENSG00000287882	3.3391E	chr3:72817130-72823598	223724	chr3:72818079-72819232	endocrine
rs11929144_3.3391E_ENSG00000276471	rs11929144	chr3:72868234-72868235	9.532e-05		3.3323P.ENSG00000276471	alpha	ENSG00000276471	3.3391E	chr3:72817130-72823598	223724	chr3:72818079-72819232	endocrine
rs11929144_3.3391E_LINC00877	rs11929144	chr3:72868234-72868235	9.532e-05		3.3335P.LINC00877	alpha	LINC00877	3.3391E	chr3:72817130-72823598	223724	chr3:72818079-72819232	endocrine
rs11929144_3.3391E_RYBP	rs11929144	chr3:72868234-72868235	9.532e-05		3.3358P.RYBP	alpha	RYBP	3.3391E	chr3:72817130-72823598	223724	chr3:72818079-72819232	endocrine
rs11929144_3.3391E_EIF4E3	rs11929144	chr3:72868234-72868235	9.532e-05		3.3293P.EIF4E3	alpha	EIF4E3	3.3391E	chr3:72817130-72823598	223724	chr3:72818079-72819232	endocrine
rs11929144_3.3391E_LINC00870	rs11929144	chr3:72868234-72868235	9.532e-05		3.3332P.LINC00870	alpha	LINC00870	3.3391E	chr3:72817130-72823598	223724	chr3:72818079-72819232	endocrine
rs11929144_3.3391E_EIF4E3	rs11929144	chr3:72868234-72868235	9.532e-05		3.3294P.EIF4E3	alpha	EIF4E3	3.3391E	chr3:72817130-72823598	223724	chr3:72818079-72819232	endocrine
rs11929144_3.3391E_EIF4E3	rs11929144	chr3:72868234-72868235	9.532e-05		3.3291P.EIF4E3	alpha	EIF4E3	3.3391E	chr3:72817130-72823598	223724	chr3:72818079-72819232	endocrine
rs11929144_3.3391E_LINC00870	rs11929144	chr3:72868234-72868235	9.532e-05		3.3331P.LINC00870	alpha	LINC00870	3.3391E	chr3:72817130-72823598	223724	chr3:72818079-72819232	endocrine
rs11929144_3.3391E_EIF4E3	rs11929144	chr3:72868234-72868235	9.532e-05		3.3292P.EIF4E3	alpha	EIF4E3	3.3391E	chr3:72817130-72823598	223724	chr3:72818079-72819232	endocrine
rs11929144_3.3391E_LINC00877	rs11929144	chr3:72868234-72868235	9.532e-05		3.3338P.LINC00877	alpha	LINC00877	3.3391E	chr3:72817130-72823598	223724	chr3:72818079-72819232	endocrine
rs876675_3.3507P.ROBO2_ROBO2	rs876675	chr3:77675638-77675639	1.084e-05		3.3507P.ROBO2	alpha	ROBO2	3.3507P.ROBO2	chr3:77623643-77626740	224324	chr3:77626085-77626800	endocrine
rs2596937_3.270E_ENSG00000254485	rs2596937	chr3:9480906-9480907	1.254e-05		3.261P.ENSG00000254485	alpha	ENSG00000254485	3.270E	chr3:9432357-9440828	214174	chr3:9438875-9439852	endocrine
rs2596937_3.270E_THUMPD3-AS1	rs2596937	chr3:9480906-9480907	1.254e-05		3.265P.THUMPD3-AS1	alpha	THUMPD3-AS1	3.270E	chr3:9432357-9440828	214174	chr3:9438875-9439852	endocrine
rs10004357_4.3292P.MIR8066_MIR8066	rs10004357	chr4:102158899-102158900	8.042e-05		4.3292P.MIR8066	alpha	MIR8066	4.3292P.MIR8066	chr4:101237065-101245651	250740	chr4:101237112-101238130	endocrine
rs2583409_4.3293E_PPP3CA	rs2583409	chr4:102177995-102177996	9.008e-05		4.3303P.PPP3CA	alpha	PPP3CA	4.3293E	chr4:101248937-101269113	250744	chr4:101256078-101256967	endocrine
rs2583408_4.3293E_PPP3CA	rs2583408	chr4:102177994-102177995	8.512e-05		4.3303P.PPP3CA	alpha	PPP3CA	4.3293E	chr4:101248937-101269113	250744	chr4:101256078-101256967	endocrine
rs6854624_4.3293E_PPP3CA	rs6854624	chr4:102187081-102187082	9.008e-05		4.3303P.PPP3CA	alpha	PPP3CA	4.3293E	chr4:101248937-101269113	250747	chr4:101265280-101266187	endocrine
rs223495_4.3350P.LRRC37A15P_LRRC37A15P	rs223495	chr4:103656377-103656378	5.448e-06		4.3350P.LRRC37A15P	alpha	LRRC37A15P	4.3350P.LRRC37A15P	chr4:102724334-102736959	250947	chr4:102734578-102735396	endocrine
rs223462_4.3357E_LRRC37A15P	rs223462	chr4:103701818-103701819	5.074e-08		4.3350P.LRRC37A15P	alpha	LRRC37A15P	4.3357E	chr4:102777867-102784671	250954	chr4:102780303-102781050	endocrine
rs223462_4.3357E_UBE2D3	rs223462	chr4:103701818-103701819	5.074e-08		4.3361P.UBE2D3	alpha	UBE2D3	4.3357E	chr4:102777867-102784671	250954	chr4:102780303-102781050	endocrine
rs223464_4.3357E_LRRC37A15P	rs223464	chr4:103701760-103701761	5.074e-08		4.3350P.LRRC37A15P	alpha	LRRC37A15P	4.3357E	chr4:102777867-102784671	250954	chr4:102780303-102781050	endocrine
rs223464_4.3357E_UBE2D3	rs223464	chr4:103701760-103701761	5.074e-08		4.3361P.UBE2D3	alpha	UBE2D3	4.3357E	chr4:102777867-102784671	250954	chr4:102780303-102781050	endocrine
rs223463_4.3357E_LRRC37A15P	rs223463	chr4:103701777-103701778	5.54e-08		4.3350P.LRRC37A15P	alpha	LRRC37A15P	4.3357E	chr4:102777867-102784671	250954	chr4:102780303-102781050	endocrine
rs223463_4.3357E_UBE2D3	rs223463	chr4:103701777-103701778	5.54e-08		4.3361P.UBE2D3	alpha	UBE2D3	4.3357E	chr4:102777867-102784671	250954	chr4:102780303-102781050	endocrine
rs223310_4.3369E_UBE2D3	rs223310	chr4:103811377-103811378	1.434e-07		4.3361P.UBE2D3	alpha	UBE2D3	4.3369E	chr4:102887737-102891464	250984	chr4:102889718-102890780	endocrine
rs223310_4.3369E_CISD2	rs223310	chr4:103811377-103811378	1.434e-07		4.3366P.CISD2	alpha	CISD2	4.3369E	chr4:102887737-102891464	250984	chr4:102889718-102890780	endocrine
rs1383733_4.3375E_UBE2D3	rs1383733	chr4:103916454-103916455	2.724e-08		4.3361P.UBE2D3	alpha	UBE2D3	4.3375E	chr4:102992988-102996592	250987	chr4:102994618-102995736	endocrine
rs1383733_4.3375E_NFKB1	rs1383733	chr4:103916454-103916455	2.724e-08		4.3325P.NFKB1	alpha	NFKB1	4.3375E	chr4:102992988-102996592	250987	chr4:102994618-102995736	endocrine
rs6853193_4.3375E_UBE2D3	rs6853193	chr4:103916045-103916046	3.561e-08		4.3361P.UBE2D3	alpha	UBE2D3	4.3375E	chr4:102992988-102996592	250987	chr4:102994618-102995736	endocrine
rs6853193_4.3375E_NFKB1	rs6853193	chr4:103916045-103916046	3.561e-08		4.3325P.NFKB1	alpha	NFKB1	4.3375E	chr4:102992988-102996592	250987	chr4:102994618-102995736	endocrine
rs143380607_4.71P.CTBP1_CTBP1	rs143380607	chr4:1227774-1227775	2.73e-05		4.71P.CTBP1	alpha	CTBP1	4.71P.CTBP1	chr4:1199185-1251826	239507	chr4:1232555-1234211	endocrine
rs57800857_4.4167E_MAML3	rs57800857	chr4:140863365-140863366	4.216e-05		4.4189P.MAML3	alpha	MAML3	4.4167E	chr4:139927354-139944092	254441	chr4:139942057-139942861	endocrine
rs57800857_4.4167E_ENSG00000290022	rs57800857	chr4:140863365-140863366	4.216e-05		4.4157P.ENSG00000290022	alpha	ENSG00000290022	4.4167E	chr4:139927354-139944092	254441	chr4:139942057-139942861	endocrine
rs1355334_4.4172E_ENSG00000290022	rs1355334	chr4:140887493-140887494	9.102e-06	Enriched node	4.4157P.ENSG00000290022	alpha	ENSG00000290022	4.4172E	chr4:139966643-139971553	254451	chr4:139966189-139967229	endocrine
rs1355334_4.4172E_MAML3	rs1355334	chr4:140887493-140887494	9.102e-06	Enriched node	4.4189P.MAML3	alpha	MAML3	4.4172E	chr4:139966643-139971553	254451	chr4:139966189-139967229	endocrine
rs13136239_4.4174E_ENSG00000286320	rs13136239	chr4:140908755-140908756	1.071e-05	Enriched node	4.4147P.ENSG00000286320	alpha	ENSG00000286320	4.4174E	chr4:139984262-139993779	254460	chr4:139986095-139987842	endocrine
rs13136239_4.4174E_SCOC	rs13136239	chr4:140908755-140908756	1.071e-05	Enriched node	4.4202P.SCOC	alpha	SCOC	4.4174E	chr4:139984262-139993779	254460	chr4:139986095-139987842	endocrine
rs13136239_4.4174E_MGST2	rs13136239	chr4:140908755-140908756	1.071e-05	Enriched node	4.4132P.MGST2	alpha	MGST2	4.4174E	chr4:139984262-139993779	254460	chr4:139986095-139987842	endocrine
rs13136239_4.4174E_ENSG00000290022	rs13136239	chr4:140908755-140908756	1.071e-05	Enriched node	4.4157P.ENSG00000290022	alpha	ENSG00000290022	4.4174E	chr4:139984262-139993779	254460	chr4:139986095-139987842	endocrine
rs13136239_4.4174E_MAML3	rs13136239	chr4:140908755-140908756	1.071e-05	Enriched node	4.4189P.MAML3	alpha	MAML3	4.4174E	chr4:139984262-139993779	254460	chr4:139986095-139987842	endocrine
rs2714798_4.4651E_TIGD4	rs2714798	chr4:153337262-153337263	4.063e-05		4.4684P.TIGD4	alpha	TIGD4	4.4651E	chr4:152414559-152416200	256117	chr4:152415987-152416454	endocrine
rs718089_4.4660P.MIR3140_MIR3140	rs718089	chr4:153412394-153412395	2.702e-10		4.4660P.MIR3140	alpha	MIR3140	4.4660P.MIR3140	chr4:152491116-152495392	256140	chr4:152491198-152491815	endocrine
rs4696326_4.4671E_FBXW7	rs4696326	chr4:153511640-153511641	1.021e-13	Enriched node	4.4665P.FBXW7	alpha	FBXW7	4.4671E	chr4:152590149-152593546	256167	chr4:152590083-152592298	endocrine
rs4696326_4.4671E_MIR3140	rs4696326	chr4:153511640-153511641	1.021e-13	Enriched node	4.4659P.MIR3140	alpha	MIR3140	4.4671E	chr4:152590149-152593546	256167	chr4:152590083-152592298	endocrine
rs4696326_4.4671E_TMEM154	rs4696326	chr4:153511640-153511641	1.021e-13	Enriched node	4.4679P.TMEM154	alpha	TMEM154	4.4671E	chr4:152590149-152593546	256167	chr4:152590083-152592298	endocrine
rs4696326_4.4671E_TMEM154	rs4696326	chr4:153511640-153511641	1.021e-13	Enriched node	4.4678P.TMEM154	alpha	TMEM154	4.4671E	chr4:152590149-152593546	256167	chr4:152590083-152592298	endocrine
rs4696326_4.4671E_RPS3AP18	rs4696326	chr4:153511640-153511641	1.021e-13	Enriched node	4.4667P.RPS3AP18	alpha	RPS3AP18	4.4671E	chr4:152590149-152593546	256167	chr4:152590083-152592298	endocrine
rs4696326_4.4671E_MIR3140	rs4696326	chr4:153511640-153511641	1.021e-13	Enriched node	4.4660P.MIR3140	alpha	MIR3140	4.4671E	chr4:152590149-152593546	256167	chr4:152590083-152592298	endocrine
rs4696326_4.4671E_RPS3AP18	rs4696326	chr4:153511640-153511641	1.021e-13	Enriched node	4.4666P.RPS3AP18	alpha	RPS3AP18	4.4671E	chr4:152590149-152593546	256167	chr4:152590083-152592298	endocrine
rs4696326_4.4671E_ENSG00000287555	rs4696326	chr4:153511640-153511641	1.021e-13	Enriched node	4.4655P.ENSG00000287555	alpha	ENSG00000287555	4.4671E	chr4:152590149-152593546	256167	chr4:152590083-152592298	endocrine
rs4696326_4.4671E_TIGD4	rs4696326	chr4:153511640-153511641	1.021e-13	Enriched node	4.4684P.TIGD4	alpha	TIGD4	4.4671E	chr4:152590149-152593546	256167	chr4:152590083-152592298	endocrine
rs7686797_4.4671E_FBXW7	rs7686797	chr4:153513300-153513301	6.314e-15	Enriched node	4.4665P.FBXW7	alpha	FBXW7	4.4671E	chr4:152590149-152593546	256167	chr4:152590083-152592298	endocrine
rs7686797_4.4671E_MIR3140	rs7686797	chr4:153513300-153513301	6.314e-15	Enriched node	4.4659P.MIR3140	alpha	MIR3140	4.4671E	chr4:152590149-152593546	256167	chr4:152590083-152592298	endocrine
rs7686797_4.4671E_TMEM154	rs7686797	chr4:153513300-153513301	6.314e-15	Enriched node	4.4679P.TMEM154	alpha	TMEM154	4.4671E	chr4:152590149-152593546	256167	chr4:152590083-152592298	endocrine
rs7686797_4.4671E_TMEM154	rs7686797	chr4:153513300-153513301	6.314e-15	Enriched node	4.4678P.TMEM154	alpha	TMEM154	4.4671E	chr4:152590149-152593546	256167	chr4:152590083-152592298	endocrine
rs7686797_4.4671E_RPS3AP18	rs7686797	chr4:153513300-153513301	6.314e-15	Enriched node	4.4667P.RPS3AP18	alpha	RPS3AP18	4.4671E	chr4:152590149-152593546	256167	chr4:152590083-152592298	endocrine
rs7686797_4.4671E_MIR3140	rs7686797	chr4:153513300-153513301	6.314e-15	Enriched node	4.4660P.MIR3140	alpha	MIR3140	4.4671E	chr4:152590149-152593546	256167	chr4:152590083-152592298	endocrine
rs7686797_4.4671E_RPS3AP18	rs7686797	chr4:153513300-153513301	6.314e-15	Enriched node	4.4666P.RPS3AP18	alpha	RPS3AP18	4.4671E	chr4:152590149-152593546	256167	chr4:152590083-152592298	endocrine
rs7686797_4.4671E_ENSG00000287555	rs7686797	chr4:153513300-153513301	6.314e-15	Enriched node	4.4655P.ENSG00000287555	alpha	ENSG00000287555	4.4671E	chr4:152590149-152593546	256167	chr4:152590083-152592298	endocrine
rs7686797_4.4671E_TIGD4	rs7686797	chr4:153513300-153513301	6.314e-15	Enriched node	4.4684P.TIGD4	alpha	TIGD4	4.4671E	chr4:152590149-152593546	256167	chr4:152590083-152592298	endocrine
rs7669833_4.4671E_FBXW7	rs7669833	chr4:153513369-153513370	3.524e-16	Enriched node	4.4665P.FBXW7	alpha	FBXW7	4.4671E	chr4:152590149-152593546	256167	chr4:152590083-152592298	endocrine
rs7669833_4.4671E_MIR3140	rs7669833	chr4:153513369-153513370	3.524e-16	Enriched node	4.4659P.MIR3140	alpha	MIR3140	4.4671E	chr4:152590149-152593546	256167	chr4:152590083-152592298	endocrine
rs7669833_4.4671E_TMEM154	rs7669833	chr4:153513369-153513370	3.524e-16	Enriched node	4.4679P.TMEM154	alpha	TMEM154	4.4671E	chr4:152590149-152593546	256167	chr4:152590083-152592298	endocrine
rs7669833_4.4671E_TMEM154	rs7669833	chr4:153513369-153513370	3.524e-16	Enriched node	4.4678P.TMEM154	alpha	TMEM154	4.4671E	chr4:152590149-152593546	256167	chr4:152590083-152592298	endocrine
rs7669833_4.4671E_RPS3AP18	rs7669833	chr4:153513369-153513370	3.524e-16	Enriched node	4.4667P.RPS3AP18	alpha	RPS3AP18	4.4671E	chr4:152590149-152593546	256167	chr4:152590083-152592298	endocrine
rs7669833_4.4671E_MIR3140	rs7669833	chr4:153513369-153513370	3.524e-16	Enriched node	4.4660P.MIR3140	alpha	MIR3140	4.4671E	chr4:152590149-152593546	256167	chr4:152590083-152592298	endocrine
rs7669833_4.4671E_RPS3AP18	rs7669833	chr4:153513369-153513370	3.524e-16	Enriched node	4.4666P.RPS3AP18	alpha	RPS3AP18	4.4671E	chr4:152590149-152593546	256167	chr4:152590083-152592298	endocrine
rs7669833_4.4671E_ENSG00000287555	rs7669833	chr4:153513369-153513370	3.524e-16	Enriched node	4.4655P.ENSG00000287555	alpha	ENSG00000287555	4.4671E	chr4:152590149-152593546	256167	chr4:152590083-152592298	endocrine
rs7669833_4.4671E_TIGD4	rs7669833	chr4:153513369-153513370	3.524e-16	Enriched node	4.4684P.TIGD4	alpha	TIGD4	4.4671E	chr4:152590149-152593546	256167	chr4:152590083-152592298	endocrine
rs10011838_4.4672E_MIR3140	rs10011838	chr4:153520279-153520280	2.994e-14	Enriched node	4.4659P.MIR3140	alpha	MIR3140	4.4672E	chr4:152594246-152600196	256169	chr4:152598772-152599822	endocrine
rs10011838_4.4672E_FBXW7	rs10011838	chr4:153520279-153520280	2.994e-14	Enriched node	4.4665P.FBXW7	alpha	FBXW7	4.4672E	chr4:152594246-152600196	256169	chr4:152598772-152599822	endocrine
rs10011838_4.4672E_TMEM154	rs10011838	chr4:153520279-153520280	2.994e-14	Enriched node	4.4679P.TMEM154	alpha	TMEM154	4.4672E	chr4:152594246-152600196	256169	chr4:152598772-152599822	endocrine
rs10011838_4.4672E_TIGD4	rs10011838	chr4:153520279-153520280	2.994e-14	Enriched node	4.4684P.TIGD4	alpha	TIGD4	4.4672E	chr4:152594246-152600196	256169	chr4:152598772-152599822	endocrine
rs10011838_4.4672E_RPS3AP18	rs10011838	chr4:153520279-153520280	2.994e-14	Enriched node	4.4666P.RPS3AP18	alpha	RPS3AP18	4.4672E	chr4:152594246-152600196	256169	chr4:152598772-152599822	endocrine
rs10011838_4.4672E_ENSG00000287555	rs10011838	chr4:153520279-153520280	2.994e-14	Enriched node	4.4655P.ENSG00000287555	alpha	ENSG00000287555	4.4672E	chr4:152594246-152600196	256169	chr4:152598772-152599822	endocrine
rs6813195_4.4672E_MIR3140	rs6813195	chr4:153520475-153520476	7.041e-16	Enriched node	4.4659P.MIR3140	alpha	MIR3140	4.4672E	chr4:152594246-152600196	256169	chr4:152598772-152599822	endocrine
rs6813195_4.4672E_FBXW7	rs6813195	chr4:153520475-153520476	7.041e-16	Enriched node	4.4665P.FBXW7	alpha	FBXW7	4.4672E	chr4:152594246-152600196	256169	chr4:152598772-152599822	endocrine
rs6813195_4.4672E_TMEM154	rs6813195	chr4:153520475-153520476	7.041e-16	Enriched node	4.4679P.TMEM154	alpha	TMEM154	4.4672E	chr4:152594246-152600196	256169	chr4:152598772-152599822	endocrine
rs6813195_4.4672E_TIGD4	rs6813195	chr4:153520475-153520476	7.041e-16	Enriched node	4.4684P.TIGD4	alpha	TIGD4	4.4672E	chr4:152594246-152600196	256169	chr4:152598772-152599822	endocrine
rs6813195_4.4672E_RPS3AP18	rs6813195	chr4:153520475-153520476	7.041e-16	Enriched node	4.4666P.RPS3AP18	alpha	RPS3AP18	4.4672E	chr4:152594246-152600196	256169	chr4:152598772-152599822	endocrine
rs6813195_4.4672E_ENSG00000287555	rs6813195	chr4:153520475-153520476	7.041e-16	Enriched node	4.4655P.ENSG00000287555	alpha	ENSG00000287555	4.4672E	chr4:152594246-152600196	256169	chr4:152598772-152599822	endocrine
rs56092939_4.5501P.SLED1_SLED1	rs56092939	chr4:185716057-185716058	7.552e-14		4.5501P.SLED1	alpha	SLED1	4.5501P.SLED1	chr4:184791512-184798751	259709	chr4:184794894-184795875	endocrine
rs72695658_4.5501P.SLED1_SLED1	rs72695658	chr4:185716937-185716938	9.669e-14		4.5501P.SLED1	alpha	SLED1	4.5501P.SLED1	chr4:184791512-184798751	259709	chr4:184794894-184795875	endocrine
rs735949_4.5501P.SLED1_SLED1	rs735949	chr4:185716232-185716233	8.905e-14		4.5501P.SLED1	alpha	SLED1	4.5501P.SLED1	chr4:184791512-184798751	259709	chr4:184794894-184795875	endocrine
rs735948_4.5501P.SLED1_SLED1	rs735948	chr4:185716489-185716490	8.905e-14		4.5501P.SLED1	alpha	SLED1	4.5501P.SLED1	chr4:184791512-184798751	259709	chr4:184794894-184795875	endocrine
rs55691245_4.5501P.SLED1_SLED1	rs55691245	chr4:185716100-185716101	8.201e-14		4.5501P.SLED1	alpha	SLED1	4.5501P.SLED1	chr4:184791512-184798751	259709	chr4:184794894-184795875	endocrine
rs72695653_4.5501P.SLED1_SLED1	rs72695653	chr4:185716606-185716607	8.905e-14		4.5501P.SLED1	alpha	SLED1	4.5501P.SLED1	chr4:184791512-184798751	259709	chr4:184794894-184795875	endocrine
rs72695656_4.5501P.SLED1_SLED1	rs72695656	chr4:185716653-185716654	8.905e-14		4.5501P.SLED1	alpha	SLED1	4.5501P.SLED1	chr4:184791512-184798751	259709	chr4:184794894-184795875	endocrine
rs72695654_4.5501P.SLED1_SLED1	rs72695654	chr4:185716617-185716618	9.669e-14		4.5501P.SLED1	alpha	SLED1	4.5501P.SLED1	chr4:184791512-184798751	259709	chr4:184794894-184795875	endocrine
rs115335747_4.231P.MSANTD1_MSANTD1	rs115335747	chr4:3243804-3243805	2.169e-06		4.231P.MSANTD1	alpha	MSANTD1	4.231P.MSANTD1	chr4:3237840-3258604	239870	chr4:3241870-3242433	endocrine
rs10030677_4.1762E_LRRC66	rs10030677	chr4:52747129-52747130	3.606e-06	Enriched node	4.1774P.LRRC66	alpha	LRRC66	4.1762E	chr4:51870968-51882544	245315	chr4:51879948-51881031	alpha
rs10030677_4.1762E_SGCB	rs10030677	chr4:52747129-52747130	3.606e-06	Enriched node	4.1776P.SGCB	alpha	SGCB	4.1762E	chr4:51870968-51882544	245315	chr4:51879948-51881031	alpha
rs10030677_4.1762E_ENSG00000272576	rs10030677	chr4:52747129-52747130	3.606e-06	Enriched node	4.1767P.ENSG00000272576	alpha	ENSG00000272576	4.1762E	chr4:51870968-51882544	245315	chr4:51879948-51881031	alpha
rs10030677_4.1762E_LRRC66	rs10030677	chr4:52747129-52747130	3.606e-06	Enriched node	4.1773P.LRRC66	alpha	LRRC66	4.1762E	chr4:51870968-51882544	245315	chr4:51879948-51881031	alpha
rs6812882_4.1766E_SGCB	rs6812882	chr4:52772984-52772985	1.349e-06	Enriched node	4.1776P.SGCB	alpha	SGCB	4.1766E	chr4:51905079-51914400	245320	chr4:51906088-51907510	endocrine
rs6812882_4.1766E_LRRC66	rs6812882	chr4:52772984-52772985	1.349e-06	Enriched node	4.1774P.LRRC66	alpha	LRRC66	4.1766E	chr4:51905079-51914400	245320	chr4:51906088-51907510	endocrine
rs6812882_4.1766E_LRRC66	rs6812882	chr4:52772984-52772985	1.349e-06	Enriched node	4.1773P.LRRC66	alpha	LRRC66	4.1766E	chr4:51905079-51914400	245320	chr4:51906088-51907510	endocrine
rs6812882_4.1766E_ENSG00000272576	rs6812882	chr4:52772984-52772985	1.349e-06	Enriched node	4.1767P.ENSG00000272576	alpha	ENSG00000272576	4.1766E	chr4:51905079-51914400	245320	chr4:51906088-51907510	endocrine
rs6825315_4.1766E_SGCB	rs6825315	chr4:52772429-52772430	1.793e-06	Enriched node	4.1776P.SGCB	alpha	SGCB	4.1766E	chr4:51905079-51914400	245320	chr4:51906088-51907510	endocrine
rs6825315_4.1766E_LRRC66	rs6825315	chr4:52772429-52772430	1.793e-06	Enriched node	4.1774P.LRRC66	alpha	LRRC66	4.1766E	chr4:51905079-51914400	245320	chr4:51906088-51907510	endocrine
rs6825315_4.1766E_LRRC66	rs6825315	chr4:52772429-52772430	1.793e-06	Enriched node	4.1773P.LRRC66	alpha	LRRC66	4.1766E	chr4:51905079-51914400	245320	chr4:51906088-51907510	endocrine
rs6825315_4.1766E_ENSG00000272576	rs6825315	chr4:52772429-52772430	1.793e-06	Enriched node	4.1767P.ENSG00000272576	alpha	ENSG00000272576	4.1766E	chr4:51905079-51914400	245320	chr4:51906088-51907510	endocrine
rs6831688_4.1766E_SGCB	rs6831688	chr4:52773174-52773175	1.349e-06	Enriched node	4.1776P.SGCB	alpha	SGCB	4.1766E	chr4:51905079-51914400	245320	chr4:51906088-51907510	endocrine
rs6831688_4.1766E_LRRC66	rs6831688	chr4:52773174-52773175	1.349e-06	Enriched node	4.1774P.LRRC66	alpha	LRRC66	4.1766E	chr4:51905079-51914400	245320	chr4:51906088-51907510	endocrine
rs6831688_4.1766E_LRRC66	rs6831688	chr4:52773174-52773175	1.349e-06	Enriched node	4.1773P.LRRC66	alpha	LRRC66	4.1766E	chr4:51905079-51914400	245320	chr4:51906088-51907510	endocrine
rs6831688_4.1766E_ENSG00000272576	rs6831688	chr4:52773174-52773175	1.349e-06	Enriched node	4.1767P.ENSG00000272576	alpha	ENSG00000272576	4.1766E	chr4:51905079-51914400	245320	chr4:51906088-51907510	endocrine
rs28600948_4.1768E_ENSG00000272576	rs28600948	chr4:52797965-52797966	9.403e-07	Enriched node	4.1767P.ENSG00000272576	alpha	ENSG00000272576	4.1768E	chr4:51929801-51935282	245327	chr4:51931540-51933337	endocrine
rs28600948_4.1768E_SGCB	rs28600948	chr4:52797965-52797966	9.403e-07	Enriched node	4.1776P.SGCB	alpha	SGCB	4.1768E	chr4:51929801-51935282	245327	chr4:51931540-51933337	endocrine
rs1996617_4.1768E_ENSG00000272576	rs1996617	chr4:52798624-52798625	8.744e-07	Enriched node	4.1767P.ENSG00000272576	alpha	ENSG00000272576	4.1768E	chr4:51929801-51935282	245327	chr4:51931540-51933337	endocrine
rs1996617_4.1768E_SGCB	rs1996617	chr4:52798624-52798625	8.744e-07	Enriched node	4.1776P.SGCB	alpha	SGCB	4.1768E	chr4:51929801-51935282	245327	chr4:51931540-51933337	endocrine
rs11726771_4.402E_WFS1	rs11726771	chr4:6265251-6265252	8.601e-31		4.404P.WFS1	alpha	WFS1	4.402E	chr4:6261412-6264057	240298	chr4:6263451-6264081	endocrine
rs11731874_4.402E_WFS1	rs11731874	chr4:6265197-6265198	3.476e-32		4.404P.WFS1	alpha	WFS1	4.402E	chr4:6261412-6264057	240298	chr4:6263451-6264081	endocrine
rs6824720_4.404P.WFS1_WFS1	rs6824720	chr4:6278647-6278648	6.025e-12		4.404P.WFS1	alpha	WFS1	4.404P.WFS1	chr4:6274562-6283283	240303	chr4:6276047-6276941	endocrine
rs4558932_4.404P.WFS1_WFS1	rs4558932	chr4:6278251-6278252	4.588e-11		4.404P.WFS1	alpha	WFS1	4.404P.WFS1	chr4:6274562-6283283	240303	chr4:6276047-6276941	endocrine
rs4513637_4.404P.WFS1_WFS1	rs4513637	chr4:6278219-6278220	1.01e-11		4.404P.WFS1	alpha	WFS1	4.404P.WFS1	chr4:6274562-6283283	240303	chr4:6276047-6276941	endocrine
rs10937714_4.404P.WFS1_WFS1	rs10937714	chr4:6279047-6279048	3.864e-11		4.404P.WFS1	alpha	WFS1	4.404P.WFS1	chr4:6274562-6283283	240304	chr4:6276982-6277457	endocrine
rs10028875_4.404P.WFS1_WFS1	rs10028875	chr4:6283460-6283461	5.335e-35		4.404P.WFS1	alpha	WFS1	4.404P.WFS1	chr4:6274562-6283283	240307	chr4:6281714-6282625	endocrine
rs881796_4.407E_WFS1	rs881796	chr4:6299913-6299914	2.581e-35	Enriched node	4.404P.WFS1	alpha	WFS1	4.407E	chr4:6296928-6300189	240309	chr4:6297577-6298831	endocrine
rs881796_4.407E_ENSG00000286176	rs881796	chr4:6299913-6299914	2.581e-35	Enriched node	4.408P.ENSG00000286176	alpha	ENSG00000286176	4.407E	chr4:6296928-6300189	240309	chr4:6297577-6298831	endocrine
rs4689397_4.407E_WFS1	rs4689397	chr4:6299387-6299388	1.41e-36		4.404P.WFS1	alpha	WFS1	4.407E	chr4:6296928-6300189	240309	chr4:6297577-6298831	endocrine
rs4689397_4.407E_ENSG00000286176	rs4689397	chr4:6299387-6299388	1.41e-36		4.408P.ENSG00000286176	alpha	ENSG00000286176	4.407E	chr4:6296928-6300189	240309	chr4:6297577-6298831	endocrine
rs4234731_4.407E_WFS1	rs4234731	chr4:6299914-6299915	1.181e-37	Enriched node	4.404P.WFS1	alpha	WFS1	4.407E	chr4:6296928-6300189	240309	chr4:6297577-6298831	endocrine
rs4234731_4.407E_ENSG00000286176	rs4234731	chr4:6299914-6299915	1.181e-37	Enriched node	4.408P.ENSG00000286176	alpha	ENSG00000286176	4.407E	chr4:6296928-6300189	240309	chr4:6297577-6298831	endocrine
rs3821943_4.407E_WFS1	rs3821943	chr4:6299940-6299941	5.925e-31		4.404P.WFS1	alpha	WFS1	4.407E	chr4:6296928-6300189	240309	chr4:6297577-6298831	endocrine
rs3821943_4.407E_ENSG00000286176	rs3821943	chr4:6299940-6299941	5.925e-31		4.408P.ENSG00000286176	alpha	ENSG00000286176	4.407E	chr4:6296928-6300189	240309	chr4:6297577-6298831	endocrine
rs10518016_4.1994E_RNU6-699P	rs10518016	chr4:67835734-67835735	3.074e-06	Enriched node	4.1989P.RNU6-699P	alpha	RNU6-699P	4.1994E	chr4:66968930-66973270	246400	chr4:66969876-66970413	alpha
rs10434248_4.1995E_RNU6-699P	rs10434248	chr4:67842921-67842922	3.316e-06	Enriched node	4.1989P.RNU6-699P	alpha	RNU6-699P	4.1995E	chr4:66975123-66978790	246403	chr4:66976228-66977404	endocrine
rs6810682_4.1995E_RNU6-699P	rs6810682	chr4:67842147-67842148	1.345e-05	Enriched node	4.1989P.RNU6-699P	alpha	RNU6-699P	4.1995E	chr4:66975123-66978790	246403	chr4:66976228-66977404	endocrine
rs6836004_4.1995E_RNU6-699P	rs6836004	chr4:67842347-67842348	1.345e-05	Enriched node	4.1989P.RNU6-699P	alpha	RNU6-699P	4.1995E	chr4:66975123-66978790	246403	chr4:66976228-66977404	endocrine
rs73221117_4.31P.ENSG00000248416_ENSG00000248416	rs73221117	chr4:721340-721341	5.049e-10	Enriched node	4.31P.ENSG00000248416	alpha	ENSG00000248416	4.31P.ENSG00000248416	chr4:712511-738505	239387	chr4:726280-728047	endocrine
rs73221115_4.31P.ENSG00000248416_ENSG00000248416	rs73221115	chr4:720306-720307	4.474e-10	Enriched node	4.31P.ENSG00000248416	alpha	ENSG00000248416	4.31P.ENSG00000248416	chr4:712511-738505	239387	chr4:726280-728047	endocrine
rs73221116_4.31P.ENSG00000248416_ENSG00000248416	rs73221116	chr4:720681-720682	3.805e-10	Enriched node	4.31P.ENSG00000248416	alpha	ENSG00000248416	4.31P.ENSG00000248416	chr4:712511-738505	239387	chr4:726280-728047	endocrine
rs12508223_4.2364P.SCARB2_SCARB2	rs12508223	chr4:77128026-77128027	3.116e-05		4.2364P.SCARB2	alpha	SCARB2	4.2364P.SCARB2	chr4:76192424-76216901	247613	chr4:76206233-76206965	endocrine
rs75724417_4.36P.PCGF3_PCGF3	rs75724417	chr4:757921-757922	2.139e-06		4.36P.PCGF3	alpha	PCGF3	4.36P.PCGF3	chr4:762180-777360	239395	chr4:763978-764331	endocrine
rs972863_4.2822E_ENSG00000214980	rs972863	chr4:85376683-85376684	2.747e-06	Enriched node	4.2806P.ENSG00000214980	alpha	ENSG00000214980	4.2822E	chr4:84452203-84457913	248741	chr4:84455340-84456577	endocrine
rs972863_4.2822E_NKX6-1	rs972863	chr4:85376683-85376684	2.747e-06	Enriched node	4.2827P.NKX6-1	alpha	NKX6-1	4.2822E	chr4:84452203-84457913	248741	chr4:84455340-84456577	endocrine
rs4693375_4.3168E_SMARCAD1	rs4693375	chr4:95133241-95133242	1.506e-09	Enriched node	4.3167P.SMARCAD1	alpha	SMARCAD1	4.3168E	chr4:94211856-94216962	249981	chr4:94211684-94212180	endocrine
rs6882275_5.3232P.LINC00492_LINC00492	rs6882275	chr5:101919742-101919743	2.314e-07		5.3232P.LINC00492	alpha	LINC00492	5.3232P.LINC00492	chr5:102582672-102589102	272104	chr5:102583609-102584439	endocrine
rs1393627_5.3232P.LINC00492_LINC00492	rs1393627	chr5:101922632-101922633	2.314e-07		5.3232P.LINC00492	alpha	LINC00492	5.3232P.LINC00492	chr5:102582672-102589102	272105	chr5:102586589-102587312	endocrine
rs1393626_5.3232P.LINC00492_LINC00492	rs1393626	chr5:101922590-101922591	2.503e-07		5.3232P.LINC00492	alpha	LINC00492	5.3232P.LINC00492	chr5:102582672-102589102	272105	chr5:102586589-102587312	endocrine
rs10035158_5.3232P.LINC00492_LINC00492	rs10035158	chr5:101922775-101922776	2.616e-07		5.3232P.LINC00492	alpha	LINC00492	5.3232P.LINC00492	chr5:102582672-102589102	272105	chr5:102586589-102587312	endocrine
rs3105477_5.3236E_ENSG00000247402	rs3105477	chr5:101953047-101953048	2.928e-08		5.3235P.ENSG00000247402	alpha	ENSG00000247402	5.3236E	chr5:102615335-102620481	272112	chr5:102617289-102618665	endocrine
rs10067699_5.3236E_ENSG00000247402	rs10067699	chr5:101953116-101953117	7.751e-07		5.3235P.ENSG00000247402	alpha	ENSG00000247402	5.3236E	chr5:102615335-102620481	272112	chr5:102617289-102618665	endocrine
rs9327869_5.3238P.LINC00491_LINC00491	rs9327869	chr5:101974581-101974582	7.751e-07		5.3238P.LINC00491	alpha	LINC00491	5.3238P.LINC00491	chr5:102637238-102641787	272117	chr5:102638130-102639606	endocrine
rs2657433_5.3239P.ENSG00000286338_ENSG00000286338	rs2657433	chr5:101999586-101999587	2.666e-09	Enriched node	5.3239P.ENSG00000286338	alpha	ENSG00000286338	5.3239P.ENSG00000286338	chr5:102663095-102665737	272120	chr5:102663719-102664678	endocrine
rs2671568_5.3239P.ENSG00000286338_ENSG00000286338	rs2671568	chr5:102000313-102000314	1.437e-08		5.3239P.ENSG00000286338	alpha	ENSG00000286338	5.3239P.ENSG00000286338	chr5:102663095-102665737	272120	chr5:102663719-102664678	endocrine
rs2657434_5.3239P.ENSG00000286338_ENSG00000286338	rs2657434	chr5:101999814-101999815	3.81e-08		5.3239P.ENSG00000286338	alpha	ENSG00000286338	5.3239P.ENSG00000286338	chr5:102663095-102665737	272120	chr5:102663719-102664678	endocrine
rs258137_5.3248E_PAM	rs258137	chr5:102103919-102103920	1.663e-06		5.3247P.PAM	alpha	PAM	5.3248E	chr5:102761300-102775666	272142	chr5:102767888-102768419	endocrine
rs258137_5.3248E_PAM	rs258137	chr5:102103919-102103920	1.663e-06		5.3251P.PAM	alpha	PAM	5.3248E	chr5:102761300-102775666	272142	chr5:102767888-102768419	endocrine
rs258139_5.3248E_PAM	rs258139	chr5:102103608-102103609	5.208e-06		5.3247P.PAM	alpha	PAM	5.3248E	chr5:102761300-102775666	272142	chr5:102767888-102768419	endocrine
rs258139_5.3248E_PAM	rs258139	chr5:102103608-102103609	5.208e-06		5.3251P.PAM	alpha	PAM	5.3248E	chr5:102761300-102775666	272142	chr5:102767888-102768419	endocrine
rs258138_5.3248E_PAM	rs258138	chr5:102103797-102103798	5.208e-06		5.3247P.PAM	alpha	PAM	5.3248E	chr5:102761300-102775666	272142	chr5:102767888-102768419	endocrine
rs258138_5.3248E_PAM	rs258138	chr5:102103797-102103798	5.208e-06		5.3251P.PAM	alpha	PAM	5.3248E	chr5:102761300-102775666	272142	chr5:102767888-102768419	endocrine
rs466235_5.3248E_PAM	rs466235	chr5:102098582-102098583	1.661e-06		5.3247P.PAM	alpha	PAM	5.3248E	chr5:102761300-102775666	272140	chr5:102761997-102763240	endocrine
rs466235_5.3248E_PAM	rs466235	chr5:102098582-102098583	1.661e-06		5.3251P.PAM	alpha	PAM	5.3248E	chr5:102761300-102775666	272140	chr5:102761997-102763240	endocrine
rs258136_5.3248E_PAM	rs258136	chr5:102104051-102104052	4.16e-06		5.3247P.PAM	alpha	PAM	5.3248E	chr5:102761300-102775666	272142	chr5:102767888-102768419	endocrine
rs258136_5.3248E_PAM	rs258136	chr5:102104051-102104052	4.16e-06		5.3251P.PAM	alpha	PAM	5.3248E	chr5:102761300-102775666	272142	chr5:102767888-102768419	endocrine
rs416769_5.3249E_PAM	rs416769	chr5:102114414-102114415	1.043e-06		5.3251P.PAM	alpha	PAM	5.3249E	chr5:102777268-102785554	272145	chr5:102778241-102779022	endocrine
rs416769_5.3249E_PAM	rs416769	chr5:102114414-102114415	1.043e-06		5.3247P.PAM	alpha	PAM	5.3249E	chr5:102777268-102785554	272145	chr5:102778241-102779022	endocrine
rs174016_5.3250E_PAM	rs174016	chr5:102131943-102131944	2.42e-08		5.3247P.PAM	alpha	PAM	5.3250E	chr5:102791910-102798071	272152	chr5:102795379-102797251	endocrine
rs174016_5.3250E_PAM	rs174016	chr5:102131943-102131944	2.42e-08		5.3251P.PAM	alpha	PAM	5.3250E	chr5:102791910-102798071	272152	chr5:102795379-102797251	endocrine
rs174016_5.3250E_PAM	rs174016	chr5:102131943-102131944	2.42e-08		5.3256P.PAM	alpha	PAM	5.3250E	chr5:102791910-102798071	272152	chr5:102795379-102797251	endocrine
rs32678_5.3250E_PAM	rs32678	chr5:102131434-102131435	9.155e-09		5.3247P.PAM	alpha	PAM	5.3250E	chr5:102791910-102798071	272152	chr5:102795379-102797251	endocrine
rs32678_5.3250E_PAM	rs32678	chr5:102131434-102131435	9.155e-09		5.3251P.PAM	alpha	PAM	5.3250E	chr5:102791910-102798071	272152	chr5:102795379-102797251	endocrine
rs32678_5.3250E_PAM	rs32678	chr5:102131434-102131435	9.155e-09		5.3256P.PAM	alpha	PAM	5.3250E	chr5:102791910-102798071	272152	chr5:102795379-102797251	endocrine
rs174015_5.3250E_PAM	rs174015	chr5:102131967-102131968	1.001e-08		5.3247P.PAM	alpha	PAM	5.3250E	chr5:102791910-102798071	272152	chr5:102795379-102797251	endocrine
rs174015_5.3250E_PAM	rs174015	chr5:102131967-102131968	1.001e-08		5.3251P.PAM	alpha	PAM	5.3250E	chr5:102791910-102798071	272152	chr5:102795379-102797251	endocrine
rs174015_5.3250E_PAM	rs174015	chr5:102131967-102131968	1.001e-08		5.3256P.PAM	alpha	PAM	5.3250E	chr5:102791910-102798071	272152	chr5:102795379-102797251	endocrine
rs32679_5.3250E_PAM	rs32679	chr5:102131299-102131300	2.032e-08		5.3247P.PAM	alpha	PAM	5.3250E	chr5:102791910-102798071	272152	chr5:102795379-102797251	endocrine
rs32679_5.3250E_PAM	rs32679	chr5:102131299-102131300	2.032e-08		5.3251P.PAM	alpha	PAM	5.3250E	chr5:102791910-102798071	272152	chr5:102795379-102797251	endocrine
rs32679_5.3250E_PAM	rs32679	chr5:102131299-102131300	2.032e-08		5.3256P.PAM	alpha	PAM	5.3250E	chr5:102791910-102798071	272152	chr5:102795379-102797251	endocrine
rs37013_5.3251P.PAM_PAM	rs37013	chr5:102143618-102143619	1.193e-08		5.3251P.PAM	alpha	PAM	5.3251P.PAM	chr5:102804653-102812121	272155	chr5:102807371-102808439	endocrine
rs183662_5.3251P.PAM_PAM	rs183662	chr5:102143661-102143662	1.88e-08		5.3251P.PAM	alpha	PAM	5.3251P.PAM	chr5:102804653-102812121	272155	chr5:102807371-102808439	endocrine
rs76177300_5.3251P.PAM_PAM	rs76177300	chr5:102143311-102143312	4.51e-24	Enriched node	5.3251P.PAM	alpha	PAM	5.3251P.PAM	chr5:102804653-102812121	272155	chr5:102807371-102808439	endocrine
rs466199_5.3252E_PAM	rs466199	chr5:102151674-102151675	1.093e-08		5.3256P.PAM	alpha	PAM	5.3252E	chr5:102813327-102819142	272158	chr5:102815588-102816340	endocrine
rs466199_5.3252E_PAM	rs466199	chr5:102151674-102151675	1.093e-08		5.3247P.PAM	alpha	PAM	5.3252E	chr5:102813327-102819142	272158	chr5:102815588-102816340	endocrine
rs72783889_5.3266E_PAM	rs72783889	chr5:102274539-102274540	1.291e-09		5.3251P.PAM	alpha	PAM	5.3266E	chr5:102932264-102944547	272199	chr5:102937453-102938838	endocrine
rs72783889_5.3266E_PAM	rs72783889	chr5:102274539-102274540	1.291e-09		5.3247P.PAM	alpha	PAM	5.3266E	chr5:102932264-102944547	272199	chr5:102937453-102938838	endocrine
rs72783890_5.3266E_PAM	rs72783890	chr5:102274540-102274541	1.291e-09		5.3251P.PAM	alpha	PAM	5.3266E	chr5:102932264-102944547	272199	chr5:102937453-102938838	endocrine
rs72783890_5.3266E_PAM	rs72783890	chr5:102274540-102274541	1.291e-09		5.3247P.PAM	alpha	PAM	5.3266E	chr5:102932264-102944547	272199	chr5:102937453-102938838	endocrine
rs3756583_5.3271E_ENSG00000286338	rs3756583	chr5:102334044-102334045	4.109e-09		5.3240P.ENSG00000286338	alpha	ENSG00000286338	5.3271E	chr5:102993033-103000776	272208	chr5:102998283-102998621	endocrine
rs3756583_5.3271E_PAM	rs3756583	chr5:102334044-102334045	4.109e-09		5.3247P.PAM	alpha	PAM	5.3271E	chr5:102993033-103000776	272208	chr5:102998283-102998621	endocrine
rs62362544_5.3271E_ENSG00000286338	rs62362544	chr5:102334247-102334248	1.64e-10		5.3240P.ENSG00000286338	alpha	ENSG00000286338	5.3271E	chr5:102993033-103000776	272208	chr5:102998283-102998621	endocrine
rs62362544_5.3271E_PAM	rs62362544	chr5:102334247-102334248	1.64e-10		5.3247P.PAM	alpha	PAM	5.3271E	chr5:102993033-103000776	272208	chr5:102998283-102998621	endocrine
rs6596530_5.3277P.EIF3KP1_EIF3KP1	rs6596530	chr5:102371440-102371441	1.333e-09		5.3277P.EIF3KP1	alpha	EIF3KP1	5.3277P.EIF3KP1	chr5:103033444-103037974	272216	chr5:103035204-103036170	endocrine
rs7732198_5.3517E_ENSG00000232633	rs7732198	chr5:112379659-112379660	6.536e-05	Enriched node	5.3546P.ENSG00000232633	alpha	ENSG00000232633	5.3517E	chr5:113042386-113045576	273388	chr5:113042952-113044081	endocrine
rs4705755_5.3517E_ENSG00000232633	rs4705755	chr5:112379434-112379435	1.916e-05	Enriched node	5.3546P.ENSG00000232633	alpha	ENSG00000232633	5.3517E	chr5:113042386-113045576	273388	chr5:113042952-113044081	endocrine
rs6876159_5.4243E_LINC01843	rs6876159	chr5:133813716-133813717	9.067e-05		5.4248P.LINC01843	alpha	LINC01843	5.4243E	chr5:134476358-134478781	275981	chr5:134477249-134478055	endocrine
rs6876159_5.4243E_UBE2B	rs6876159	chr5:133813716-133813717	9.067e-05		5.4226P.UBE2B	alpha	UBE2B	5.4243E	chr5:134476358-134478781	275981	chr5:134477249-134478055	endocrine
rs6876159_5.4243E_JADE2	rs6876159	chr5:133813716-133813717	9.067e-05		5.4250P.JADE2	alpha	JADE2	5.4243E	chr5:134476358-134478781	275981	chr5:134477249-134478055	endocrine
rs6876159_5.4243E_LINC01843	rs6876159	chr5:133813716-133813717	9.067e-05		5.4247P.LINC01843	alpha	LINC01843	5.4243E	chr5:134476358-134478781	275981	chr5:134477249-134478055	endocrine
rs1476096_5.4247P.LINC01843_LINC01843	rs1476096	chr5:133837021-133837022	1.608e-05		5.4247P.LINC01843	alpha	LINC01843	5.4247P.LINC01843	chr5:134500598-134507207	275984	chr5:134500762-134501552	endocrine
rs17362465_5.523E_CCT6P2	rs17362465	chr5:14616085-14616086	4.09e-05		5.527P.CCT6P2	alpha	CCT6P2	5.523E	chr5:14612315-14617077	262344	chr5:14615196-14616085	endocrine
rs17362465_5.523E_ENSG00000248791	rs17362465	chr5:14616085-14616086	4.09e-05		5.524P.ENSG00000248791	alpha	ENSG00000248791	5.523E	chr5:14612315-14617077	262344	chr5:14615196-14616085	endocrine
rs17362465_5.523E_DNAH5	rs17362465	chr5:14616085-14616086	4.09e-05		5.459P.DNAH5	alpha	DNAH5	5.523E	chr5:14612315-14617077	262344	chr5:14615196-14616085	endocrine
rs17362465_5.523E_OTULIN	rs17362465	chr5:14616085-14616086	4.09e-05		5.531P.OTULIN	alpha	OTULIN	5.523E	chr5:14612315-14617077	262344	chr5:14615196-14616085	endocrine
rs17362465_5.523E_ENSG00000286970	rs17362465	chr5:14616085-14616086	4.09e-05		5.535P.ENSG00000286970	alpha	ENSG00000286970	5.523E	chr5:14612315-14617077	262344	chr5:14615196-14616085	endocrine
rs17362465_5.523E_EEF1A1P13	rs17362465	chr5:14616085-14616086	4.09e-05		5.529P.EEF1A1P13	alpha	EEF1A1P13	5.523E	chr5:14612315-14617077	262344	chr5:14615196-14616085	endocrine
rs17362465_5.523E_OTULINL	rs17362465	chr5:14616085-14616086	4.09e-05		5.519P.OTULINL	alpha	OTULINL	5.523E	chr5:14612315-14617077	262344	chr5:14615196-14616085	endocrine
rs17362465_5.523E_U8	rs17362465	chr5:14616085-14616086	4.09e-05		5.575P.U8	alpha	U8	5.523E	chr5:14612315-14617077	262344	chr5:14615196-14616085	endocrine
rs17362465_5.523E_ENSG00000287581	rs17362465	chr5:14616085-14616086	4.09e-05		5.499P.ENSG00000287581	alpha	ENSG00000287581	5.523E	chr5:14612315-14617077	262344	chr5:14615196-14616085	endocrine
rs879253_5.545P.RBBP4P1_RBBP4P1	rs879253	chr5:14794868-14794869	1.001e-08	Enriched node	5.545P.RBBP4P1	alpha	RBBP4P1	5.545P.RBBP4P1	chr5:14790376-14795625	262397	chr5:14793538-14794975	endocrine
rs412056_5.548E_ANKH	rs412056	chr5:14807020-14807021	1.098e-08		5.557P.ANKH	alpha	ANKH	5.548E	chr5:14804134-14808541	262399	chr5:14805520-14807019	endocrine
rs412056_5.548E_MIR4637	rs412056	chr5:14807020-14807021	1.098e-08		5.552P.MIR4637	alpha	MIR4637	5.548E	chr5:14804134-14808541	262399	chr5:14805520-14807019	endocrine
rs42679_5.549E_MIR4637	rs42679	chr5:14810068-14810069	5.879e-08	Enriched node	5.552P.MIR4637	alpha	MIR4637	5.549E	chr5:14809138-14813192	262401	chr5:14809503-14810230	endocrine
rs42679_5.549E_ANKH	rs42679	chr5:14810068-14810069	5.879e-08	Enriched node	5.557P.ANKH	alpha	ANKH	5.549E	chr5:14809138-14813192	262401	chr5:14809503-14810230	endocrine
rs12514030_5.549E_MIR4637	rs12514030	chr5:14810110-14810111	3.1e-07		5.552P.MIR4637	alpha	MIR4637	5.549E	chr5:14809138-14813192	262401	chr5:14809503-14810230	endocrine
rs12514030_5.549E_ANKH	rs12514030	chr5:14810110-14810111	3.1e-07		5.557P.ANKH	alpha	ANKH	5.549E	chr5:14809138-14813192	262401	chr5:14809503-14810230	endocrine
rs31909_5.549E_MIR4637	rs31909	chr5:14810210-14810211	3.258e-08	Enriched node	5.552P.MIR4637	alpha	MIR4637	5.549E	chr5:14809138-14813192	262401	chr5:14809503-14810230	endocrine
rs31909_5.549E_ANKH	rs31909	chr5:14810210-14810211	3.258e-08	Enriched node	5.557P.ANKH	alpha	ANKH	5.549E	chr5:14809138-14813192	262401	chr5:14809503-14810230	endocrine
rs148224098_5.551E_MIR4637	rs148224098	chr5:14822605-14822606	9.975e-05		5.552P.MIR4637	alpha	MIR4637	5.551E	chr5:14820038-14822006	262405	chr5:14821588-14822635	endocrine
rs148224098_5.551E_ANKH	rs148224098	chr5:14822605-14822606	9.975e-05		5.557P.ANKH	alpha	ANKH	5.551E	chr5:14820038-14822006	262405	chr5:14821588-14822635	endocrine
rs1004672_5.554E_ENSG00000286970	rs1004672	chr5:14840704-14840705	4.032e-08		5.535P.ENSG00000286970	alpha	ENSG00000286970	5.554E	chr5:14839029-14851228	262413	chr5:14840484-14841168	endocrine
rs1004672_5.554E_ANKH	rs1004672	chr5:14840704-14840705	4.032e-08		5.557P.ANKH	alpha	ANKH	5.554E	chr5:14839029-14851228	262413	chr5:14840484-14841168	endocrine
rs1004672_5.554E_MIR4637	rs1004672	chr5:14840704-14840705	4.032e-08		5.552P.MIR4637	alpha	MIR4637	5.554E	chr5:14839029-14851228	262413	chr5:14840484-14841168	endocrine
rs1004672_5.554E_RBBP4P1	rs1004672	chr5:14840704-14840705	4.032e-08		5.545P.RBBP4P1	alpha	RBBP4P1	5.554E	chr5:14839029-14851228	262413	chr5:14840484-14841168	endocrine
rs4866783_5.1232E_MRPS30	rs4866783	chr5:44876507-44876508	2.42e-08		5.1229P.MRPS30	alpha	MRPS30	5.1232E	chr5:44874194-44877531	265530	chr5:44875473-44876531	endocrine
rs4412123_5.1232E_MRPS30	rs4412123	chr5:44876288-44876289	2.068e-09	Enriched node	5.1229P.MRPS30	alpha	MRPS30	5.1232E	chr5:44874194-44877531	265530	chr5:44875473-44876531	endocrine
rs6868779_5.1233E_MRPS30	rs6868779	chr5:44886000-44886001	2.88e-08		5.1229P.MRPS30	alpha	MRPS30	5.1233E	chr5:44881014-44887463	265533	chr5:44885830-44886475	endocrine
rs10045264_5.1233E_MRPS30	rs10045264	chr5:44886432-44886433	2.64e-08		5.1229P.MRPS30	alpha	MRPS30	5.1233E	chr5:44881014-44887463	265533	chr5:44885830-44886475	endocrine
rs10940253_5.1314E_ENSG00000279470	rs10940253	chr5:51787940-51787941	4.461e-05		5.1282P.ENSG00000279470	alpha	ENSG00000279470	5.1314E	chr5:52486994-52504147	265916	chr5:52490851-52493019	endocrine
rs10940253_5.1314E_ENSG00000250360	rs10940253	chr5:51787940-51787941	4.461e-05		5.1248P.ENSG00000250360	alpha	ENSG00000250360	5.1314E	chr5:52486994-52504147	265916	chr5:52490851-52493019	endocrine
rs10940253_5.1314E_MFSD4BP1	rs10940253	chr5:51787940-51787941	4.461e-05		5.1324P.MFSD4BP1	alpha	MFSD4BP1	5.1314E	chr5:52486994-52504147	265916	chr5:52490851-52493019	endocrine
rs10940253_5.1314E_ISL1-DT	rs10940253	chr5:51787940-51787941	4.461e-05		5.1262P.ISL1-DT	alpha	ISL1-DT	5.1314E	chr5:52486994-52504147	265916	chr5:52490851-52493019	endocrine
rs10940253_5.1314E_ISL1	rs10940253	chr5:51787940-51787941	4.461e-05		5.1263P.ISL1	alpha	ISL1	5.1314E	chr5:52486994-52504147	265916	chr5:52490851-52493019	endocrine
rs13163179_5.1316E_ISL1	rs13163179	chr5:51819513-51819514	2.056e-05	Enriched node	5.1263P.ISL1	alpha	ISL1	5.1316E	chr5:52517390-52525934	265926	chr5:52523587-52524619	endocrine
rs13163179_5.1316E_ISL1-DT	rs13163179	chr5:51819513-51819514	2.056e-05	Enriched node	5.1262P.ISL1-DT	alpha	ISL1-DT	5.1316E	chr5:52517390-52525934	265926	chr5:52523587-52524619	endocrine
rs13163179_5.1316E_ENSG00000250360	rs13163179	chr5:51819513-51819514	2.056e-05	Enriched node	5.1248P.ENSG00000250360	alpha	ENSG00000250360	5.1316E	chr5:52517390-52525934	265926	chr5:52523587-52524619	endocrine
rs13163254_5.1319E_ISL1	rs13163254	chr5:51838397-51838398	1.916e-05	Enriched node	5.1263P.ISL1	alpha	ISL1	5.1319E	chr5:52538827-52545306	265928	chr5:52541564-52542564	endocrine
rs13163254_5.1319E_ENSG00000250360	rs13163254	chr5:51838397-51838398	1.916e-05	Enriched node	5.1248P.ENSG00000250360	alpha	ENSG00000250360	5.1319E	chr5:52538827-52545306	265928	chr5:52541564-52542564	endocrine
rs13161087_5.1320E_HMGB1P47	rs13161087	chr5:51850271-51850272	2.056e-05	Enriched node	5.1265P.HMGB1P47	alpha	HMGB1P47	5.1320E	chr5:52546664-52556134	265932	chr5:52554202-52555354	endocrine
rs13161087_5.1320E_ENSG00000279470	rs13161087	chr5:51850271-51850272	2.056e-05	Enriched node	5.1282P.ENSG00000279470	alpha	ENSG00000279470	5.1320E	chr5:52546664-52556134	265932	chr5:52554202-52555354	endocrine
rs13161087_5.1320E_MFSD4BP1	rs13161087	chr5:51850271-51850272	2.056e-05	Enriched node	5.1324P.MFSD4BP1	alpha	MFSD4BP1	5.1320E	chr5:52546664-52556134	265932	chr5:52554202-52555354	endocrine
rs13161087_5.1320E_ISL1	rs13161087	chr5:51850271-51850272	2.056e-05	Enriched node	5.1263P.ISL1	alpha	ISL1	5.1320E	chr5:52546664-52556134	265932	chr5:52554202-52555354	endocrine
rs13161087_5.1320E_LINC02118	rs13161087	chr5:51850271-51850272	2.056e-05	Enriched node	5.1287P.LINC02118	alpha	LINC02118	5.1320E	chr5:52546664-52556134	265932	chr5:52554202-52555354	endocrine
rs13161087_5.1320E_ISL1-DT	rs13161087	chr5:51850271-51850272	2.056e-05	Enriched node	5.1262P.ISL1-DT	alpha	ISL1-DT	5.1320E	chr5:52546664-52556134	265932	chr5:52554202-52555354	endocrine
rs13161087_5.1320E_ENSG00000250360	rs13161087	chr5:51850271-51850272	2.056e-05	Enriched node	5.1248P.ENSG00000250360	alpha	ENSG00000250360	5.1320E	chr5:52546664-52556134	265932	chr5:52554202-52555354	endocrine
rs13172034_5.1337E_ENSG00000250360	rs13172034	chr5:52024397-52024398	9.287e-05		5.1248P.ENSG00000250360	alpha	ENSG00000250360	5.1337E	chr5:52728075-52732610	265961	chr5:52728231-52728640	endocrine
rs13172034_5.1337E_MFSD4BP1	rs13172034	chr5:52024397-52024398	9.287e-05		5.1324P.MFSD4BP1	alpha	MFSD4BP1	5.1337E	chr5:52728075-52732610	265961	chr5:52728231-52728640	endocrine
rs13172034_5.1337E_ISL1	rs13172034	chr5:52024397-52024398	9.287e-05		5.1263P.ISL1	alpha	ISL1	5.1337E	chr5:52728075-52732610	265961	chr5:52728231-52728640	endocrine
rs13172034_5.1337E_ENSG00000279470	rs13172034	chr5:52024397-52024398	9.287e-05		5.1282P.ENSG00000279470	alpha	ENSG00000279470	5.1337E	chr5:52728075-52732610	265961	chr5:52728231-52728640	endocrine
rs13172034_5.1337E_LINC02118	rs13172034	chr5:52024397-52024398	9.287e-05		5.1287P.LINC02118	alpha	LINC02118	5.1337E	chr5:52728075-52732610	265961	chr5:52728231-52728640	endocrine
rs4865745_5.1339P.ITGA1_ITGA1	rs4865745	chr5:52082846-52082847	3.753e-07		5.1339P.ITGA1	alpha	ITGA1	5.1339P.ITGA1	chr5:52786924-52789194	265968	chr5:52786633-52788715	endocrine
rs2270756_5.1339P.ITGA1_ITGA1	rs2270756	chr5:52084011-52084012	3.753e-07		5.1339P.ITGA1	alpha	ITGA1	5.1339P.ITGA1	chr5:52786924-52789194	265968	chr5:52786633-52788715	endocrine
rs7706108_5.1339P.ITGA1_ITGA1	rs7706108	chr5:52084500-52084501	3.753e-07		5.1339P.ITGA1	alpha	ITGA1	5.1339P.ITGA1	chr5:52786924-52789194	265968	chr5:52786633-52788715	endocrine
rs10471813_5.1339P.ITGA1_ITGA1	rs10471813	chr5:52082618-52082619	3.162e-06		5.1339P.ITGA1	alpha	ITGA1	5.1339P.ITGA1	chr5:52786924-52789194	265968	chr5:52786633-52788715	endocrine
rs10067659_5.1339P.ITGA1_ITGA1	rs10067659	chr5:52084365-52084366	3.067e-07		5.1339P.ITGA1	alpha	ITGA1	5.1339P.ITGA1	chr5:52786924-52789194	265968	chr5:52786633-52788715	endocrine
rs1363578_5.2491E_HMGCR	rs1363578	chr5:74510341-74510342	4.541e-05		5.2502P.HMGCR	alpha	HMGCR	5.2491E	chr5:75213892-75216569	269175	chr5:75214482-75215360	endocrine
rs1363579_5.2491E_HMGCR	rs1363579	chr5:74510353-74510354	9.505e-06		5.2502P.HMGCR	alpha	HMGCR	5.2491E	chr5:75213892-75216569	269175	chr5:75214482-75215360	endocrine
rs1422701_5.2491E_HMGCR	rs1422701	chr5:74510517-74510518	4.846e-05		5.2502P.HMGCR	alpha	HMGCR	5.2491E	chr5:75213892-75216569	269175	chr5:75214482-75215360	endocrine
rs28609217_5.2508E_CERT1	rs28609217	chr5:74708629-74708630	2.045e-06		5.2515P.CERT1	alpha	CERT1	5.2508E	chr5:75410737-75415219	269203	chr5:75412064-75412988	endocrine
rs4704220_5.2511E_CERT1	rs4704220	chr5:74757556-74757557	1.308e-08		5.2515P.CERT1	alpha	CERT1	5.2511E	chr5:75459597-75467552	269209	chr5:75460372-75461951	endocrine
rs1863935_5.2526E_ANKDD1B	rs1863935	chr5:74916818-74916819	3.297e-06		5.2525P.ANKDD1B	alpha	ANKDD1B	5.2526E	chr5:75620278-75624065	269234	chr5:75620133-75620999	alpha
rs7732628_5.2593P.ZBED3-AS1_ZBED3-AS1	rs7732628	chr5:76435346-76435347	4.481e-13		5.2593P.ZBED3-AS1	alpha	ZBED3-AS1	5.2593P.ZBED3-AS1	chr5:77137548-77140429	269436	chr5:77138613-77139624	endocrine
rs12514804_5.2593P.ZBED3-AS1_ZBED3-AS1	rs12514804	chr5:76434686-76434687	3.905e-05		5.2593P.ZBED3-AS1	alpha	ZBED3-AS1	5.2593P.ZBED3-AS1	chr5:77137548-77140429	269436	chr5:77138613-77139624	endocrine
rs7732130_5.2593P.ZBED3-AS1_ZBED3-AS1	rs7732130	chr5:76435004-76435005	5.693e-18	Enriched node	5.2593P.ZBED3-AS1	alpha	ZBED3-AS1	5.2593P.ZBED3-AS1	chr5:77137548-77140429	269436	chr5:77138613-77139624	endocrine
rs12203093_6.4775P.MFSD4B_MFSD4B	rs12203093	chr6:111585382-111585383	1.523e-05		6.4775P.MFSD4B	alpha	MFSD4B	6.4775P.MFSD4B	chr6:111261830-111266799	296848	chr6:111263788-111264369	endocrine
rs55812705_6.4795P.BRD7P4_BRD7P4	rs55812705	chr6:111738793-111738794	4.213e-06		6.4795P.BRD7P4	alpha	BRD7P4	6.4795P.BRD7P4	chr6:111414270-111442924	296881	chr6:111417083-111418183	endocrine
rs4947124_6.4811E_TRAF3IP2	rs4947124	chr6:111895728-111895729	2.083e-05		6.4815P.TRAF3IP2	alpha	TRAF3IP2	6.4811E	chr6:111570804-111577122	296923	chr6:111573929-111575010	endocrine
rs4947124_6.4811E_BRD7P4	rs4947124	chr6:111895728-111895729	2.083e-05		6.4795P.BRD7P4	alpha	BRD7P4	6.4811E	chr6:111570804-111577122	296923	chr6:111573929-111575010	endocrine
rs4947124_6.4811E_REV3L	rs4947124	chr6:111895728-111895729	2.083e-05		6.4801P.REV3L	alpha	REV3L	6.4811E	chr6:111570804-111577122	296923	chr6:111573929-111575010	endocrine
rs4947124_6.4811E_TRAF3IP2	rs4947124	chr6:111895728-111895729	2.083e-05		6.4810P.TRAF3IP2	alpha	TRAF3IP2	6.4811E	chr6:111570804-111577122	296923	chr6:111573929-111575010	endocrine
rs4947124_6.4811E_ENSG00000255389	rs4947124	chr6:111895728-111895729	2.083e-05		6.4814P.ENSG00000255389	alpha	ENSG00000255389	6.4811E	chr6:111570804-111577122	296923	chr6:111573929-111575010	endocrine
rs4945884_6.4811E_TRAF3IP2	rs4945884	chr6:111895860-111895861	2.083e-05		6.4815P.TRAF3IP2	alpha	TRAF3IP2	6.4811E	chr6:111570804-111577122	296923	chr6:111573929-111575010	endocrine
rs4945884_6.4811E_BRD7P4	rs4945884	chr6:111895860-111895861	2.083e-05		6.4795P.BRD7P4	alpha	BRD7P4	6.4811E	chr6:111570804-111577122	296923	chr6:111573929-111575010	endocrine
rs4945884_6.4811E_REV3L	rs4945884	chr6:111895860-111895861	2.083e-05		6.4801P.REV3L	alpha	REV3L	6.4811E	chr6:111570804-111577122	296923	chr6:111573929-111575010	endocrine
rs4945884_6.4811E_TRAF3IP2	rs4945884	chr6:111895860-111895861	2.083e-05		6.4810P.TRAF3IP2	alpha	TRAF3IP2	6.4811E	chr6:111570804-111577122	296923	chr6:111573929-111575010	endocrine
rs4945884_6.4811E_ENSG00000255389	rs4945884	chr6:111895860-111895861	2.083e-05		6.4814P.ENSG00000255389	alpha	ENSG00000255389	6.4811E	chr6:111570804-111577122	296923	chr6:111573929-111575010	endocrine
rs9398791_6.5276E_HINT3	rs9398791	chr6:126115821-126115822	5.009e-07	Enriched node	6.5291P.HINT3	alpha	HINT3	6.5276E	chr6:125794606-125799680	298652	chr6:125794481-125795183	endocrine
rs6917676_6.5822P.RPL35AP3_RPL35AP3	rs6917676	chr6:137291296-137291297	4.623e-12	Enriched node	6.5822P.RPL35AP3	alpha	RPL35AP3	6.5822P.RPL35AP3	chr6:136967906-136971446	300365	chr6:136968837-136970466	endocrine
rs6937795_6.5822P.RPL35AP3_RPL35AP3	rs6937795	chr6:137291281-137291282	3.718e-12	Enriched node	6.5822P.RPL35AP3	alpha	RPL35AP3	6.5822P.RPL35AP3	chr6:136967906-136971446	300365	chr6:136968837-136970466	endocrine
rs6932154_6.5822P.RPL35AP3_RPL35AP3	rs6932154	chr6:137290342-137290343	1.02e-06		6.5822P.RPL35AP3	alpha	RPL35AP3	6.5822P.RPL35AP3	chr6:136967906-136971446	300365	chr6:136968837-136970466	endocrine
rs6911961_6.5822P.RPL35AP3_RPL35AP3	rs6911961	chr6:137290554-137290555	1.176e-06		6.5822P.RPL35AP3	alpha	RPL35AP3	6.5822P.RPL35AP3	chr6:136967906-136971446	300365	chr6:136968837-136970466	endocrine
rs6931516_6.5822P.RPL35AP3_RPL35AP3	rs6931516	chr6:137290257-137290258	1.02e-06		6.5822P.RPL35AP3	alpha	RPL35AP3	6.5822P.RPL35AP3	chr6:136967906-136971446	300365	chr6:136968837-136970466	endocrine
rs6932347_6.5822P.RPL35AP3_RPL35AP3	rs6932347	chr6:137290466-137290467	1.02e-06		6.5822P.RPL35AP3	alpha	RPL35AP3	6.5822P.RPL35AP3	chr6:136967906-136971446	300365	chr6:136968837-136970466	endocrine
rs55684552_6.5931P.ENSG00000274594_ENSG00000274594	rs55684552	chr6:138790588-138790589	8.901e-06	Enriched node	6.5931P.ENSG00000274594	alpha	ENSG00000274594	6.5931P.ENSG00000274594	chr6:138463953-138471671	300689	chr6:138468126-138469532	endocrine
rs55942880_6.5931P.ENSG00000274594_ENSG00000274594	rs55942880	chr6:138790024-138790025	7.197e-06	Enriched node	6.5931P.ENSG00000274594	alpha	ENSG00000274594	6.5931P.ENSG00000274594	chr6:138463953-138471671	300689	chr6:138468126-138469532	endocrine
rs672457_6.5989E_ENSG00000226571	rs672457	chr6:139836562-139836563	2.622e-06	Enriched node	6.5991P.ENSG00000226571	alpha	ENSG00000226571	6.5989E	chr6:139513473-139521953	300876	chr6:139514856-139515977	endocrine
rs9389717_6.6014E_ENSG00000226571	rs9389717	chr6:140087307-140087308	1.761e-05		6.5991P.ENSG00000226571	alpha	ENSG00000226571	6.6014E	chr6:139762120-139769293	300931	chr6:139765660-139766699	endocrine
rs9389717_6.6014E_CITED2	rs9389717	chr6:140087307-140087308	1.761e-05		6.5975P.CITED2	alpha	CITED2	6.6014E	chr6:139762120-139769293	300931	chr6:139765660-139766699	endocrine
rs9403138_6.6042E_ENSG00000287820	rs9403138	chr6:140373006-140373007	7.829e-06	Enriched node	6.6036P.ENSG00000287820	alpha	ENSG00000287820	6.6042E	chr6:140047990-140053278	300991	chr6:140051428-140052383	endocrine
rs9403138_6.6042E_ENSG00000226571	rs9403138	chr6:140373006-140373007	7.829e-06	Enriched node	6.5991P.ENSG00000226571	alpha	ENSG00000226571	6.6042E	chr6:140047990-140053278	300991	chr6:140051428-140052383	endocrine
rs9403138_6.6042E_ENSG00000288714	rs9403138	chr6:140373006-140373007	7.829e-06	Enriched node	6.6056P.ENSG00000288714	alpha	ENSG00000288714	6.6042E	chr6:140047990-140053278	300991	chr6:140051428-140052383	endocrine
rs9403138_6.6042E_CITED2	rs9403138	chr6:140373006-140373007	7.829e-06	Enriched node	6.5975P.CITED2	alpha	CITED2	6.6042E	chr6:140047990-140053278	300991	chr6:140051428-140052383	endocrine
rs17069768_6.6045P.LINC02941_LINC02941	rs17069768	chr6:140400161-140400162	4.838e-06	Enriched node	6.6045P.LINC02941	alpha	LINC02941	6.6045P.LINC02941	chr6:140077875-140081342	301000	chr6:140078797-140079941	alpha
rs9385895_6.6045P.LINC02941_LINC02941	rs9385895	chr6:140400855-140400856	4.283e-06	Enriched node	6.6045P.LINC02941	alpha	LINC02941	6.6045P.LINC02941	chr6:140077875-140081342	301000	chr6:140078797-140079941	alpha
rs1338065_6.6737E_RGS17	rs1338065	chr6:153380434-153380435	3.788e-07		6.6745P.RGS17	alpha	RGS17	6.6737E	chr6:153053744-153062080	302933	chr6:153058200-153059626	endocrine
rs1338067_6.6737E_RGS17	rs1338067	chr6:153380668-153380669	3.788e-07		6.6745P.RGS17	alpha	RGS17	6.6737E	chr6:153053744-153062080	302933	chr6:153058200-153059626	endocrine
rs1338066_6.6737E_RGS17	rs1338066	chr6:153380462-153380463	3.788e-07		6.6745P.RGS17	alpha	RGS17	6.6737E	chr6:153053744-153062080	302933	chr6:153058200-153059626	endocrine
rs6925834_6.6737E_RGS17	rs6925834	chr6:153379593-153379594	4.087e-07		6.6745P.RGS17	alpha	RGS17	6.6737E	chr6:153053744-153062080	302933	chr6:153058200-153059626	endocrine
rs1933260_6.6737E_RGS17	rs1933260	chr6:153379377-153379378	4.087e-07		6.6745P.RGS17	alpha	RGS17	6.6737E	chr6:153053744-153062080	302933	chr6:153058200-153059626	endocrine
rs6903981_6.6737E_RGS17	rs6903981	chr6:153379664-153379665	4.087e-07		6.6745P.RGS17	alpha	RGS17	6.6737E	chr6:153053744-153062080	302933	chr6:153058200-153059626	endocrine
rs6902703_6.6737E_RGS17	rs6902703	chr6:153379662-153379663	4.087e-07		6.6745P.RGS17	alpha	RGS17	6.6737E	chr6:153053744-153062080	302933	chr6:153058200-153059626	endocrine
rs1933261_6.6737E_RGS17	rs1933261	chr6:153379454-153379455	3.788e-07		6.6745P.RGS17	alpha	RGS17	6.6737E	chr6:153053744-153062080	302933	chr6:153058200-153059626	endocrine
rs7762794_6.6737E_RGS17	rs7762794	chr6:153380228-153380229	3.788e-07		6.6745P.RGS17	alpha	RGS17	6.6737E	chr6:153053744-153062080	302933	chr6:153058200-153059626	endocrine
rs1538247_6.6739E_RGS17	rs1538247	chr6:153395344-153395345	2.952e-06		6.6745P.RGS17	alpha	RGS17	6.6739E	chr6:153067613-153076502	302937	chr6:153074049-153075871	endocrine
rs12527426_6.6739E_RGS17	rs12527426	chr6:153392002-153392003	4.853e-07		6.6745P.RGS17	alpha	RGS17	6.6739E	chr6:153067613-153076502	302936	chr6:153070771-153071502	endocrine
rs9397585_6.6739E_RGS17	rs9397585	chr6:153396875-153396876	2.807e-06		6.6745P.RGS17	alpha	RGS17	6.6739E	chr6:153067613-153076502	302937	chr6:153074049-153075871	endocrine
rs9371670_6.6739E_RGS17	rs9371670	chr6:153395594-153395595	2.084e-06		6.6745P.RGS17	alpha	RGS17	6.6739E	chr6:153067613-153076502	302937	chr6:153074049-153075871	endocrine
rs9371280_6.6740E_RGS17	rs9371280	chr6:153414273-153414274	1.922e-07	Enriched node	6.6745P.RGS17	alpha	RGS17	6.6740E	chr6:153084265-153093316	302945	chr6:153092314-153093302	endocrine
rs9371280_6.6740E_RGS17	rs9371280	chr6:153414273-153414274	1.922e-07	Enriched node	6.6734P.RGS17	alpha	RGS17	6.6740E	chr6:153084265-153093316	302945	chr6:153092314-153093302	endocrine
rs9371280_6.6740E_RGS17	rs9371280	chr6:153414273-153414274	1.922e-07	Enriched node	6.6735P.RGS17	alpha	RGS17	6.6740E	chr6:153084265-153093316	302945	chr6:153092314-153093302	endocrine
rs655370_6.6740E_RGS17	rs655370	chr6:153413460-153413461	2.205e-05		6.6745P.RGS17	alpha	RGS17	6.6740E	chr6:153084265-153093316	302945	chr6:153092314-153093302	endocrine
rs655370_6.6740E_RGS17	rs655370	chr6:153413460-153413461	2.205e-05		6.6734P.RGS17	alpha	RGS17	6.6740E	chr6:153084265-153093316	302945	chr6:153092314-153093302	endocrine
rs655370_6.6740E_RGS17	rs655370	chr6:153413460-153413461	2.205e-05		6.6735P.RGS17	alpha	RGS17	6.6740E	chr6:153084265-153093316	302945	chr6:153092314-153093302	endocrine
rs9397586_6.6740E_RGS17	rs9397586	chr6:153414287-153414288	8.285e-08	Enriched node	6.6745P.RGS17	alpha	RGS17	6.6740E	chr6:153084265-153093316	302945	chr6:153092314-153093302	endocrine
rs9397586_6.6740E_RGS17	rs9397586	chr6:153414287-153414288	8.285e-08	Enriched node	6.6734P.RGS17	alpha	RGS17	6.6740E	chr6:153084265-153093316	302945	chr6:153092314-153093302	endocrine
rs9397586_6.6740E_RGS17	rs9397586	chr6:153414287-153414288	8.285e-08	Enriched node	6.6735P.RGS17	alpha	RGS17	6.6740E	chr6:153084265-153093316	302945	chr6:153092314-153093302	endocrine
rs9383062_6.844E_JARID2	rs9383062	chr6:15483335-15483336	2.577e-05	Enriched node	6.817P.JARID2	alpha	JARID2	6.844E	chr6:15479599-15483657	285287	chr6:15483063-15483542	endocrine
rs9383062_6.844E_ENSG00000285639	rs9383062	chr6:15483335-15483336	2.577e-05	Enriched node	6.756P.ENSG00000285639	alpha	ENSG00000285639	6.844E	chr6:15479599-15483657	285287	chr6:15483063-15483542	endocrine
rs7761778_6.847E_JARID2	rs7761778	chr6:15494289-15494290	4.859e-06	Enriched node	6.817P.JARID2	alpha	JARID2	6.847E	chr6:15489839-15495736	285291	chr6:15493783-15494215	endocrine
rs7761778_6.847E_ENSG00000285639	rs7761778	chr6:15494289-15494290	4.859e-06	Enriched node	6.756P.ENSG00000285639	alpha	ENSG00000285639	6.847E	chr6:15489839-15495736	285291	chr6:15493783-15494215	endocrine
rs6899343_6.848E_JARID2	rs6899343	chr6:15502273-15502274	6.296e-06	Enriched node	6.817P.JARID2	alpha	JARID2	6.848E	chr6:15500202-15506564	285292	chr6:15501386-15502452	endocrine
rs6899343_6.848E_ENSG00000285639	rs6899343	chr6:15502273-15502274	6.296e-06	Enriched node	6.756P.ENSG00000285639	alpha	ENSG00000285639	6.848E	chr6:15500202-15506564	285292	chr6:15501386-15502452	endocrine
rs6899342_6.848E_JARID2	rs6899342	chr6:15502269-15502270	6.296e-06	Enriched node	6.817P.JARID2	alpha	JARID2	6.848E	chr6:15500202-15506564	285292	chr6:15501386-15502452	endocrine
rs6899342_6.848E_ENSG00000285639	rs6899342	chr6:15502269-15502270	6.296e-06	Enriched node	6.756P.ENSG00000285639	alpha	ENSG00000285639	6.848E	chr6:15500202-15506564	285292	chr6:15501386-15502452	endocrine
rs13204842_6.848E_JARID2	rs13204842	chr6:15502668-15502669	5.186e-06	Enriched node	6.817P.JARID2	alpha	JARID2	6.848E	chr6:15500202-15506564	285292	chr6:15501386-15502452	endocrine
rs13204842_6.848E_ENSG00000285639	rs13204842	chr6:15502668-15502669	5.186e-06	Enriched node	6.756P.ENSG00000285639	alpha	ENSG00000285639	6.848E	chr6:15500202-15506564	285292	chr6:15501386-15502452	endocrine
rs3130655_6.1748P.RN7SKP186_RN7SKP186	rs3130655	chr6:30823710-30823711	1.5e-05		6.1748P.RN7SKP186	alpha	RN7SKP186	6.1748P.RN7SKP186	chr6:30855513-30863884	287481	chr6:30855806-30856256	endocrine
rs3094720_6.1751P.DDR1_DDR1	rs3094720	chr6:30843170-30843171	1.5e-05		6.1751P.DDR1	alpha	DDR1	6.1751P.DDR1	chr6:30874436-30901809	287485	chr6:30875322-30876515	endocrine
rs6921948_6.1788P.ENSG00000271821_ENSG00000271821	rs6921948	chr6:31171257-31171258	9.067e-05		6.1788P.ENSG00000271821	alpha	ENSG00000271821	6.1788P.ENSG00000271821	chr6:31201696-31205972	287563	chr6:31202749-31204460	endocrine
rs2523534_6.1806P.DHFRP2_DHFRP2	rs2523534	chr6:31336349-31336350	1.2e-08		6.1806P.DHFRP2	alpha	DHFRP2	6.1806P.DHFRP2	chr6:31363178-31372719	287585	chr6:31368312-31368865	endocrine
rs2523535_6.1806P.DHFRP2_DHFRP2	rs2523535	chr6:31336250-31336251	2.044e-05		6.1806P.DHFRP2	alpha	DHFRP2	6.1806P.DHFRP2	chr6:31363178-31372719	287585	chr6:31368312-31368865	endocrine
rs2844569_6.1806P.DHFRP2_DHFRP2	rs2844569	chr6:31336604-31336605	4.216e-05		6.1806P.DHFRP2	alpha	DHFRP2	6.1806P.DHFRP2	chr6:31363178-31372719	287585	chr6:31368312-31368865	endocrine
rs2596432_6.1806P.DHFRP2_DHFRP2	rs2596432	chr6:31336270-31336271	4.216e-05		6.1806P.DHFRP2	alpha	DHFRP2	6.1806P.DHFRP2	chr6:31363178-31372719	287585	chr6:31368312-31368865	endocrine
rs2857600_6.1839P.AIF1_AIF1	rs2857600	chr6:31582287-31582288	1.088e-14	Enriched node	6.1839P.AIF1	alpha	AIF1	6.1839P.AIF1	chr6:31613622-31617497	287630	chr6:31614254-31615173	alpha
rs570263_6.1871P.SLC44A4_SLC44A4	rs570263	chr6:31847196-31847197	2.319e-05		6.1871P.SLC44A4	alpha	SLC44A4	6.1871P.SLC44A4	chr6:31873851-31885887	287684	chr6:31878522-31879465	endocrine
rs605203_6.1871P.SLC44A4_SLC44A4	rs605203	chr6:31847012-31847013	2.319e-05		6.1871P.SLC44A4	alpha	SLC44A4	6.1871P.SLC44A4	chr6:31873851-31885887	287684	chr6:31878522-31879465	endocrine
rs114183675_6.2057E_HMGA1	rs114183675	chr6:34169493-34169494	2.188e-05		6.2061P.HMGA1	alpha	HMGA1	6.2057E	chr6:34200687-34204391	288058	chr6:34201550-34202347	endocrine
rs76376137_6.2058E_HMGA1	rs76376137	chr6:34173330-34173331	5.317e-05		6.2061P.HMGA1	alpha	HMGA1	6.2058E	chr6:34204566-34209996	288059	chr6:34205397-34206014	endocrine
rs41269028_6.2061P.HMGA1_HMGA1	rs41269028	chr6:34211238-34211239	1.313e-05		6.2061P.HMGA1	alpha	HMGA1	6.2061P.HMGA1	chr6:34233327-34251102	288070	chr6:34242641-34243477	endocrine
rs142848532_6.2963E_VEGFA	rs142848532	chr6:43800943-43800944	2.34e-06	Enriched node	6.2959P.VEGFA	alpha	VEGFA	6.2963E	chr6:43830055-43843657	289896	chr6:43832533-43834359	endocrine
rs142848532_6.2963E_GTPBP2	rs142848532	chr6:43800943-43800944	2.34e-06	Enriched node	6.2939P.GTPBP2	alpha	GTPBP2	6.2963E	chr6:43830055-43843657	289896	chr6:43832533-43834359	endocrine
rs142848532_6.2963E_TMEM63B	rs142848532	chr6:43800943-43800944	2.34e-06	Enriched node	6.2986P.TMEM63B	alpha	TMEM63B	6.2963E	chr6:43830055-43843657	289896	chr6:43832533-43834359	endocrine
rs142848532_6.2963E_SCIRT	rs142848532	chr6:43800943-43800944	2.34e-06	Enriched node	6.2982P.SCIRT	alpha	SCIRT	6.2963E	chr6:43830055-43843657	289896	chr6:43832533-43834359	endocrine
rs142848532_6.2963E_ENSG00000283573	rs142848532	chr6:43800943-43800944	2.34e-06	Enriched node	6.2961P.ENSG00000283573	alpha	ENSG00000283573	6.2963E	chr6:43830055-43843657	289896	chr6:43832533-43834359	endocrine
rs142848532_6.2963E_ENSG00000289609	rs142848532	chr6:43800943-43800944	2.34e-06	Enriched node	6.2973P.ENSG00000289609	alpha	ENSG00000289609	6.2963E	chr6:43830055-43843657	289896	chr6:43832533-43834359	endocrine
rs142848532_6.2963E_LINC01512	rs142848532	chr6:43800943-43800944	2.34e-06	Enriched node	6.2965P.LINC01512	alpha	LINC01512	6.2963E	chr6:43830055-43843657	289896	chr6:43832533-43834359	endocrine
rs142848532_6.2963E_ENSG00000231881	rs142848532	chr6:43800943-43800944	2.34e-06	Enriched node	6.2981P.ENSG00000231881	alpha	ENSG00000231881	6.2963E	chr6:43830055-43843657	289896	chr6:43832533-43834359	endocrine
rs62401198_6.2963E_VEGFA	rs62401198	chr6:43801654-43801655	6.582e-05		6.2959P.VEGFA	alpha	VEGFA	6.2963E	chr6:43830055-43843657	289896	chr6:43832533-43834359	endocrine
rs62401198_6.2963E_GTPBP2	rs62401198	chr6:43801654-43801655	6.582e-05		6.2939P.GTPBP2	alpha	GTPBP2	6.2963E	chr6:43830055-43843657	289896	chr6:43832533-43834359	endocrine
rs62401198_6.2963E_TMEM63B	rs62401198	chr6:43801654-43801655	6.582e-05		6.2986P.TMEM63B	alpha	TMEM63B	6.2963E	chr6:43830055-43843657	289896	chr6:43832533-43834359	endocrine
rs62401198_6.2963E_SCIRT	rs62401198	chr6:43801654-43801655	6.582e-05		6.2982P.SCIRT	alpha	SCIRT	6.2963E	chr6:43830055-43843657	289896	chr6:43832533-43834359	endocrine
rs62401198_6.2963E_ENSG00000283573	rs62401198	chr6:43801654-43801655	6.582e-05		6.2961P.ENSG00000283573	alpha	ENSG00000283573	6.2963E	chr6:43830055-43843657	289896	chr6:43832533-43834359	endocrine
rs62401198_6.2963E_ENSG00000289609	rs62401198	chr6:43801654-43801655	6.582e-05		6.2973P.ENSG00000289609	alpha	ENSG00000289609	6.2963E	chr6:43830055-43843657	289896	chr6:43832533-43834359	endocrine
rs62401198_6.2963E_LINC01512	rs62401198	chr6:43801654-43801655	6.582e-05		6.2965P.LINC01512	alpha	LINC01512	6.2963E	chr6:43830055-43843657	289896	chr6:43832533-43834359	endocrine
rs62401198_6.2963E_ENSG00000231881	rs62401198	chr6:43801654-43801655	6.582e-05		6.2981P.ENSG00000231881	alpha	ENSG00000231881	6.2963E	chr6:43830055-43843657	289896	chr6:43832533-43834359	endocrine
rs12660375_6.2963E_VEGFA	rs12660375	chr6:43801582-43801583	3.72e-05		6.2959P.VEGFA	alpha	VEGFA	6.2963E	chr6:43830055-43843657	289896	chr6:43832533-43834359	endocrine
rs12660375_6.2963E_GTPBP2	rs12660375	chr6:43801582-43801583	3.72e-05		6.2939P.GTPBP2	alpha	GTPBP2	6.2963E	chr6:43830055-43843657	289896	chr6:43832533-43834359	endocrine
rs12660375_6.2963E_TMEM63B	rs12660375	chr6:43801582-43801583	3.72e-05		6.2986P.TMEM63B	alpha	TMEM63B	6.2963E	chr6:43830055-43843657	289896	chr6:43832533-43834359	endocrine
rs12660375_6.2963E_SCIRT	rs12660375	chr6:43801582-43801583	3.72e-05		6.2982P.SCIRT	alpha	SCIRT	6.2963E	chr6:43830055-43843657	289896	chr6:43832533-43834359	endocrine
rs12660375_6.2963E_ENSG00000283573	rs12660375	chr6:43801582-43801583	3.72e-05		6.2961P.ENSG00000283573	alpha	ENSG00000283573	6.2963E	chr6:43830055-43843657	289896	chr6:43832533-43834359	endocrine
rs12660375_6.2963E_ENSG00000289609	rs12660375	chr6:43801582-43801583	3.72e-05		6.2973P.ENSG00000289609	alpha	ENSG00000289609	6.2963E	chr6:43830055-43843657	289896	chr6:43832533-43834359	endocrine
rs12660375_6.2963E_LINC01512	rs12660375	chr6:43801582-43801583	3.72e-05		6.2965P.LINC01512	alpha	LINC01512	6.2963E	chr6:43830055-43843657	289896	chr6:43832533-43834359	endocrine
rs12660375_6.2963E_ENSG00000231881	rs12660375	chr6:43801582-43801583	3.72e-05		6.2981P.ENSG00000231881	alpha	ENSG00000231881	6.2963E	chr6:43830055-43843657	289896	chr6:43832533-43834359	endocrine
rs3734692_6.2964P.ENSG00000223469_ENSG00000223469	rs3734692	chr6:43817791-43817792	6.735e-11	Enriched node	6.2964P.ENSG00000223469	alpha	ENSG00000223469	6.2964P.ENSG00000223469	chr6:43844369-43882132	289906	chr6:43849713-43850368	endocrine
rs10456526_6.2964P.ENSG00000223469_ENSG00000223469	rs10456526	chr6:43814625-43814626	5.471e-13	Enriched node	6.2964P.ENSG00000223469	alpha	ENSG00000223469	6.2964P.ENSG00000223469	chr6:43844369-43882132	289904	chr6:43846573-43847113	endocrine
rs1536304_6.2964P.ENSG00000223469_ENSG00000223469	rs1536304	chr6:43817837-43817838	6.982e-08		6.2964P.ENSG00000223469	alpha	ENSG00000223469	6.2964P.ENSG00000223469	chr6:43844369-43882132	289906	chr6:43849713-43850368	endocrine
rs9502592_6.449E_SNRNP48	rs9502592	chr6:7302750-7302751	5.074e-08		6.474P.SNRNP48	alpha	SNRNP48	6.449E	chr6:7296788-7303762	284052	chr6:7302224-7303099	endocrine
rs9502592_6.449E_DSP-AS1	rs9502592	chr6:7302750-7302751	5.074e-08		6.468P.DSP-AS1	alpha	DSP-AS1	6.449E	chr6:7296788-7303762	284052	chr6:7302224-7303099	endocrine
rs9502592_6.449E_ENSG00000236512	rs9502592	chr6:7302750-7302751	5.074e-08		6.476P.ENSG00000236512	alpha	ENSG00000236512	6.449E	chr6:7296788-7303762	284052	chr6:7302224-7303099	endocrine
rs9502592_6.449E_ENSG00000261211	rs9502592	chr6:7302750-7302751	5.074e-08		6.385P.ENSG00000261211	alpha	ENSG00000261211	6.449E	chr6:7296788-7303762	284052	chr6:7302224-7303099	endocrine
rs9502592_6.449E_RIOK1	rs9502592	chr6:7302750-7302751	5.074e-08		6.454P.RIOK1	alpha	RIOK1	6.449E	chr6:7296788-7303762	284052	chr6:7302224-7303099	endocrine
rs2764092_6.449E_SNRNP48	rs2764092	chr6:7302507-7302508	2.143e-05		6.474P.SNRNP48	alpha	SNRNP48	6.449E	chr6:7296788-7303762	284052	chr6:7302224-7303099	endocrine
rs2764092_6.449E_DSP-AS1	rs2764092	chr6:7302507-7302508	2.143e-05		6.468P.DSP-AS1	alpha	DSP-AS1	6.449E	chr6:7296788-7303762	284052	chr6:7302224-7303099	endocrine
rs2764092_6.449E_ENSG00000236512	rs2764092	chr6:7302507-7302508	2.143e-05		6.476P.ENSG00000236512	alpha	ENSG00000236512	6.449E	chr6:7296788-7303762	284052	chr6:7302224-7303099	endocrine
rs2764092_6.449E_ENSG00000261211	rs2764092	chr6:7302507-7302508	2.143e-05		6.385P.ENSG00000261211	alpha	ENSG00000261211	6.449E	chr6:7296788-7303762	284052	chr6:7302224-7303099	endocrine
rs2764092_6.449E_RIOK1	rs2764092	chr6:7302507-7302508	2.143e-05		6.454P.RIOK1	alpha	RIOK1	6.449E	chr6:7296788-7303762	284052	chr6:7302224-7303099	endocrine
rs9502593_6.449E_SNRNP48	rs9502593	chr6:7303039-7303040	9.341e-08		6.474P.SNRNP48	alpha	SNRNP48	6.449E	chr6:7296788-7303762	284052	chr6:7302224-7303099	endocrine
rs9502593_6.449E_DSP-AS1	rs9502593	chr6:7303039-7303040	9.341e-08		6.468P.DSP-AS1	alpha	DSP-AS1	6.449E	chr6:7296788-7303762	284052	chr6:7302224-7303099	endocrine
rs9502593_6.449E_ENSG00000236512	rs9502593	chr6:7303039-7303040	9.341e-08		6.476P.ENSG00000236512	alpha	ENSG00000236512	6.449E	chr6:7296788-7303762	284052	chr6:7302224-7303099	endocrine
rs9502593_6.449E_ENSG00000261211	rs9502593	chr6:7303039-7303040	9.341e-08		6.385P.ENSG00000261211	alpha	ENSG00000261211	6.449E	chr6:7296788-7303762	284052	chr6:7302224-7303099	endocrine
rs9502593_6.449E_RIOK1	rs9502593	chr6:7303039-7303040	9.341e-08		6.454P.RIOK1	alpha	RIOK1	6.449E	chr6:7296788-7303762	284052	chr6:7302224-7303099	endocrine
rs9328405_6.449E_SNRNP48	rs9328405	chr6:7303168-7303169	8.567e-08		6.474P.SNRNP48	alpha	SNRNP48	6.449E	chr6:7296788-7303762	284052	chr6:7302224-7303099	endocrine
rs9328405_6.449E_DSP-AS1	rs9328405	chr6:7303168-7303169	8.567e-08		6.468P.DSP-AS1	alpha	DSP-AS1	6.449E	chr6:7296788-7303762	284052	chr6:7302224-7303099	endocrine
rs9328405_6.449E_ENSG00000236512	rs9328405	chr6:7303168-7303169	8.567e-08		6.476P.ENSG00000236512	alpha	ENSG00000236512	6.449E	chr6:7296788-7303762	284052	chr6:7302224-7303099	endocrine
rs9328405_6.449E_ENSG00000261211	rs9328405	chr6:7303168-7303169	8.567e-08		6.385P.ENSG00000261211	alpha	ENSG00000261211	6.449E	chr6:7296788-7303762	284052	chr6:7302224-7303099	endocrine
rs9328405_6.449E_RIOK1	rs9328405	chr6:7303168-7303169	8.567e-08		6.454P.RIOK1	alpha	RIOK1	6.449E	chr6:7296788-7303762	284052	chr6:7302224-7303099	endocrine
rs766244_6.3754P.RN7SKP163_RN7SKP163	rs766244	chr6:76367201-76367202	3.465e-06	Enriched node	6.3754P.RN7SKP163	alpha	RN7SKP163	6.3754P.RN7SKP163	chr6:75654189-75658883	293040	chr6:75656940-75657911	endocrine
rs221797_7.4034P.GIGYF1_GIGYF1	rs221797	chr7:100285974-100285975	3.935e-06	Enriched node	7.4034P.GIGYF1	alpha	GIGYF1	7.4034P.GIGYF1	chr7:100681753-100689289	318149	chr7:100687970-100688666	endocrine
rs10249581_7.4207P.ENSG00000239969_ENSG00000239969	rs10249581	chr7:102022586-102022587	1.57e-05		7.4207P.ENSG00000239969	alpha	ENSG00000239969	7.4207P.ENSG00000239969	chr7:102373750-102384650	318414	chr7:102381632-102382245	endocrine
rs80105798_7.4207P.ENSG00000239969_ENSG00000239969	rs80105798	chr7:102024391-102024392	1.3e-05		7.4207P.ENSG00000239969	alpha	ENSG00000239969	7.4207P.ENSG00000239969	chr7:102373750-102384650	318415	chr7:102383624-102384620	endocrine
rs6970496_7.4207P.ENSG00000239969_ENSG00000239969	rs6970496	chr7:102024739-102024740	1.251e-05		7.4207P.ENSG00000239969	alpha	ENSG00000239969	7.4207P.ENSG00000239969	chr7:102373750-102384650	318415	chr7:102383624-102384620	endocrine
rs10263711_7.4927P.CTTNBP2_CTTNBP2	rs10263711	chr7:117513837-117513838	2.572e-05	Enriched node	7.4927P.CTTNBP2	alpha	CTTNBP2	7.4927P.CTTNBP2	chr7:117871634-117875468	320584	chr7:117871959-117873979	endocrine
rs149990997_7.777E_ETV1	rs149990997	chr7:13840956-13840957	3.138e-05		7.788P.ETV1	alpha	ETV1	7.777E	chr7:13799365-13803175	307619	chr7:13800567-13801698	endocrine
rs139539936_7.777E_ETV1	rs139539936	chr7:13840896-13840897	3.082e-05		7.788P.ETV1	alpha	ETV1	7.777E	chr7:13799365-13803175	307619	chr7:13800567-13801698	endocrine
rs62454583_7.787E_ETV1	rs62454583	chr7:13985466-13985467	2.868e-05		7.788P.ETV1	alpha	ETV1	7.787E	chr7:13944633-13952915	307649	chr7:13945498-13946191	endocrine
rs12703101_7.6020E_ATG9B	rs12703101	chr7:150504840-150504841	1.184e-08		7.6038P.ATG9B	alpha	ATG9B	7.6020E	chr7:150806545-150808925	324728	chr7:150807682-150808496	alpha
rs12703101_7.6020E_KCNH2	rs12703101	chr7:150504840-150504841	1.184e-08		7.6031P.KCNH2	alpha	KCNH2	7.6020E	chr7:150806545-150808925	324728	chr7:150807682-150808496	alpha
rs12703101_7.6020E_ENSG00000289470	rs12703101	chr7:150504840-150504841	1.184e-08		7.6015P.ENSG00000289470	alpha	ENSG00000289470	7.6020E	chr7:150806545-150808925	324728	chr7:150807682-150808496	alpha
rs12703101_7.6020E_NOS3	rs12703101	chr7:150504840-150504841	1.184e-08		7.6036P.NOS3	alpha	NOS3	7.6020E	chr7:150806545-150808925	324728	chr7:150807682-150808496	alpha
rs12703101_7.6020E_AGAP3	rs12703101	chr7:150504840-150504841	1.184e-08		7.6043P.AGAP3	alpha	AGAP3	7.6020E	chr7:150806545-150808925	324728	chr7:150807682-150808496	alpha
rs12703101_7.6020E_TMEM176A	rs12703101	chr7:150504840-150504841	1.184e-08		7.6019P.TMEM176A	alpha	TMEM176A	7.6020E	chr7:150806545-150808925	324728	chr7:150807682-150808496	alpha
rs12703101_7.6020E_REPIN1	rs12703101	chr7:150504840-150504841	1.184e-08		7.6007P.REPIN1	alpha	REPIN1	7.6020E	chr7:150806545-150808925	324728	chr7:150807682-150808496	alpha
rs12703101_7.6020E_GIMAP8	rs12703101	chr7:150504840-150504841	1.184e-08		7.6014P.GIMAP8	alpha	GIMAP8	7.6020E	chr7:150806545-150808925	324728	chr7:150807682-150808496	alpha
rs12703101_7.6020E_ENSG00000244151	rs12703101	chr7:150504840-150504841	1.184e-08		7.6042P.ENSG00000244151	alpha	ENSG00000244151	7.6020E	chr7:150806545-150808925	324728	chr7:150807682-150808496	alpha
rs12703101_7.6020E_ENSG00000289052	rs12703101	chr7:150504840-150504841	1.184e-08		7.6024P.ENSG00000289052	alpha	ENSG00000289052	7.6020E	chr7:150806545-150808925	324728	chr7:150807682-150808496	alpha
rs12703101_7.6020E_ZBED10P	rs12703101	chr7:150504840-150504841	1.184e-08		7.6002P.ZBED10P	alpha	ZBED10P	7.6020E	chr7:150806545-150808925	324728	chr7:150807682-150808496	alpha
rs12703101_7.6020E_KCNH2	rs12703101	chr7:150504840-150504841	1.184e-08		7.6033P.KCNH2	alpha	KCNH2	7.6020E	chr7:150806545-150808925	324728	chr7:150807682-150808496	alpha
rs12703101_7.6020E_TMEM176B	rs12703101	chr7:150504840-150504841	1.184e-08		7.6018P.TMEM176B	alpha	TMEM176B	7.6020E	chr7:150806545-150808925	324728	chr7:150807682-150808496	alpha
rs12703101_7.6020E_NOS3	rs12703101	chr7:150504840-150504841	1.184e-08		7.6035P.NOS3	alpha	NOS3	7.6020E	chr7:150806545-150808925	324728	chr7:150807682-150808496	alpha
rs28520529_7.6442E_UBE3C	rs28520529	chr7:156948118-156948119	2.026e-11		7.6441P.UBE3C	alpha	UBE3C	7.6442E	chr7:157150330-157159469	325809	chr7:157155176-157155431	endocrine
rs28520529_7.6442E_MNX1-AS1	rs28520529	chr7:156948118-156948119	2.026e-11		7.6432P.MNX1-AS1	alpha	MNX1-AS1	7.6442E	chr7:157150330-157159469	325809	chr7:157155176-157155431	endocrine
rs28520529_7.6442E_ENSG00000236018	rs28520529	chr7:156948118-156948119	2.026e-11		7.6448P.ENSG00000236018	alpha	ENSG00000236018	7.6442E	chr7:157150330-157159469	325809	chr7:157155176-157155431	endocrine
rs28520529_7.6442E_MNX1-AS2	rs28520529	chr7:156948118-156948119	2.026e-11		7.6431P.MNX1-AS2	alpha	MNX1-AS2	7.6442E	chr7:157150330-157159469	325809	chr7:157155176-157155431	endocrine
rs3802129_7.6444E_MNX1-AS2	rs3802129	chr7:156965297-156965298	5.594e-18	Enriched node	7.6431P.MNX1-AS2	alpha	MNX1-AS2	7.6444E	chr7:157168128-157174139	325812	chr7:157172322-157173468	endocrine
rs3802129_7.6444E_MNX1-AS1	rs3802129	chr7:156965297-156965298	5.594e-18	Enriched node	7.6432P.MNX1-AS1	alpha	MNX1-AS1	7.6444E	chr7:157168128-157174139	325812	chr7:157172322-157173468	endocrine
rs3802130_7.6444E_MNX1-AS2	rs3802130	chr7:156965237-156965238	5.594e-18	Enriched node	7.6431P.MNX1-AS2	alpha	MNX1-AS2	7.6444E	chr7:157168128-157174139	325812	chr7:157172322-157173468	endocrine
rs3802130_7.6444E_MNX1-AS1	rs3802130	chr7:156965237-156965238	5.594e-18	Enriched node	7.6432P.MNX1-AS1	alpha	MNX1-AS1	7.6444E	chr7:157168128-157174139	325812	chr7:157172322-157173468	endocrine
rs10229630_7.6449E_RPL36AP30	rs10229630	chr7:157004790-157004791	5.594e-18	Enriched node	7.6454P.RPL36AP30	alpha	RPL36AP30	7.6449E	chr7:157208170-157214393	325821	chr7:157211627-157212216	endocrine
rs10229630_7.6449E_ENSG00000230033	rs10229630	chr7:157004790-157004791	5.594e-18	Enriched node	7.6423P.ENSG00000230033	alpha	ENSG00000230033	7.6449E	chr7:157208170-157214393	325821	chr7:157211627-157212216	endocrine
rs10229630_7.6449E_NOM1	rs10229630	chr7:157004790-157004791	5.594e-18	Enriched node	7.6424P.NOM1	alpha	NOM1	7.6449E	chr7:157208170-157214393	325821	chr7:157211627-157212216	endocrine
rs10229630_7.6449E_MNX1-AS1	rs10229630	chr7:157004790-157004791	5.594e-18	Enriched node	7.6432P.MNX1-AS1	alpha	MNX1-AS1	7.6449E	chr7:157208170-157214393	325821	chr7:157211627-157212216	endocrine
rs10229630_7.6449E_MNX1-AS2	rs10229630	chr7:157004790-157004791	5.594e-18	Enriched node	7.6431P.MNX1-AS2	alpha	MNX1-AS2	7.6449E	chr7:157208170-157214393	325821	chr7:157211627-157212216	endocrine
rs10229630_7.6449E_UBE3C	rs10229630	chr7:157004790-157004791	5.594e-18	Enriched node	7.6441P.UBE3C	alpha	UBE3C	7.6449E	chr7:157208170-157214393	325821	chr7:157211627-157212216	endocrine
rs1034785_7.6449E_RPL36AP30	rs1034785	chr7:157002383-157002384	5.594e-18	Enriched node	7.6454P.RPL36AP30	alpha	RPL36AP30	7.6449E	chr7:157208170-157214393	325819	chr7:157208670-157209750	endocrine
rs1034785_7.6449E_ENSG00000230033	rs1034785	chr7:157002383-157002384	5.594e-18	Enriched node	7.6423P.ENSG00000230033	alpha	ENSG00000230033	7.6449E	chr7:157208170-157214393	325819	chr7:157208670-157209750	endocrine
rs1034785_7.6449E_NOM1	rs1034785	chr7:157002383-157002384	5.594e-18	Enriched node	7.6424P.NOM1	alpha	NOM1	7.6449E	chr7:157208170-157214393	325819	chr7:157208670-157209750	endocrine
rs1034785_7.6449E_MNX1-AS1	rs1034785	chr7:157002383-157002384	5.594e-18	Enriched node	7.6432P.MNX1-AS1	alpha	MNX1-AS1	7.6449E	chr7:157208170-157214393	325819	chr7:157208670-157209750	endocrine
rs1034785_7.6449E_MNX1-AS2	rs1034785	chr7:157002383-157002384	5.594e-18	Enriched node	7.6431P.MNX1-AS2	alpha	MNX1-AS2	7.6449E	chr7:157208170-157214393	325819	chr7:157208670-157209750	endocrine
rs1034785_7.6449E_UBE3C	rs1034785	chr7:157002383-157002384	5.594e-18	Enriched node	7.6441P.UBE3C	alpha	UBE3C	7.6449E	chr7:157208170-157214393	325819	chr7:157208670-157209750	endocrine
rs78082569_7.6458P.ENSG00000229660_ENSG00000229660	rs78082569	chr7:157069842-157069843	2.079e-10		7.6458P.ENSG00000229660	alpha	ENSG00000229660	7.6458P.ENSG00000229660	chr7:157275577-157280685	325838	chr7:157276703-157277676	endocrine
rs112762391_7.6462E_DNAJB6	rs112762391	chr7:157095533-157095534	3.296e-07		7.6467P.DNAJB6	alpha	DNAJB6	7.6462E	chr7:157300366-157303727	325843	chr7:157302112-157302887	alpha
rs112762391_7.6462E_ENSG00000229660	rs112762391	chr7:157095533-157095534	3.296e-07		7.6458P.ENSG00000229660	alpha	ENSG00000229660	7.6462E	chr7:157300366-157303727	325843	chr7:157302112-157302887	alpha
rs112762391_7.6462E_ENSG00000229660	rs112762391	chr7:157095533-157095534	3.296e-07		7.6459P.ENSG00000229660	alpha	ENSG00000229660	7.6462E	chr7:157300366-157303727	325843	chr7:157302112-157302887	alpha
rs62493410_7.6462E_DNAJB6	rs62493410	chr7:157095384-157095385	3.144e-07		7.6467P.DNAJB6	alpha	DNAJB6	7.6462E	chr7:157300366-157303727	325843	chr7:157302112-157302887	alpha
rs62493410_7.6462E_ENSG00000229660	rs62493410	chr7:157095384-157095385	3.144e-07		7.6458P.ENSG00000229660	alpha	ENSG00000229660	7.6462E	chr7:157300366-157303727	325843	chr7:157302112-157302887	alpha
rs62493410_7.6462E_ENSG00000229660	rs62493410	chr7:157095384-157095385	3.144e-07		7.6459P.ENSG00000229660	alpha	ENSG00000229660	7.6462E	chr7:157300366-157303727	325843	chr7:157302112-157302887	alpha
rs798549_7.191E_GNA12	rs798549	chr7:2760750-2760751	1.474e-05		7.204P.GNA12	alpha	GNA12	7.191E	chr7:2710001-2721667	306154	chr7:2720868-2721147	endocrine
rs798549_7.191E_GNA12	rs798549	chr7:2760750-2760751	1.474e-05		7.201P.GNA12	alpha	GNA12	7.191E	chr7:2710001-2721667	306154	chr7:2720868-2721147	endocrine
rs798549_7.191E_BRAT1	rs798549	chr7:2760750-2760751	1.474e-05		7.176P.BRAT1	alpha	BRAT1	7.191E	chr7:2710001-2721667	306154	chr7:2720868-2721147	endocrine
rs798549_7.191E_IQCE	rs798549	chr7:2760750-2760751	1.474e-05		7.177P.IQCE	alpha	IQCE	7.191E	chr7:2710001-2721667	306154	chr7:2720868-2721147	endocrine
rs798549_7.191E_ENSG00000231357	rs798549	chr7:2760750-2760751	1.474e-05		7.203P.ENSG00000231357	alpha	ENSG00000231357	7.191E	chr7:2710001-2721667	306154	chr7:2720868-2721147	endocrine
rs798549_7.191E_CHST12	rs798549	chr7:2760750-2760751	1.474e-05		7.162P.CHST12	alpha	CHST12	7.191E	chr7:2710001-2721667	306154	chr7:2720868-2721147	endocrine
rs798549_7.191E_GNA12	rs798549	chr7:2760750-2760751	1.474e-05		7.195P.GNA12	alpha	GNA12	7.191E	chr7:2710001-2721667	306154	chr7:2720868-2721147	endocrine
rs881850_7.1318P.RNU6-979P_RNU6-979P	rs881850	chr7:28152675-28152676	2.855e-18		7.1318P.RNU6-979P	alpha	RNU6-979P	7.1318P.RNU6-979P	chr7:28112092-28116023	309625	chr7:28112671-28113637	endocrine
rs849320_7.1324E_JAZF1-AS1	rs849320	chr7:28208836-28208837	2.885e-11		7.1325P.JAZF1-AS1	alpha	JAZF1-AS1	7.1324E	chr7:28168175-28174195	309642	chr7:28168696-28169838	endocrine
rs849320_7.1324E_RNU6-979P	rs849320	chr7:28208836-28208837	2.885e-11		7.1318P.RNU6-979P	alpha	RNU6-979P	7.1324E	chr7:28168175-28174195	309642	chr7:28168696-28169838	endocrine
rs10272119_7.1325P.JAZF1-AS1_JAZF1-AS1	rs10272119	chr7:28216807-28216808	5.793e-05		7.1325P.JAZF1-AS1	alpha	JAZF1-AS1	7.1325P.JAZF1-AS1	chr7:28174919-28183023	309643	chr7:28176991-28177214	endocrine
rs12534623_7.2114P.GCK_GCK	rs12534623	chr7:44192203-44192204	7.059e-06		7.2114P.GCK	alpha	GCK	7.2114P.GCK	chr7:44145706-44153452	311998	chr7:44152281-44152617	endocrine
rs2268573_7.2114P.GCK_GCK	rs2268573	chr7:44190468-44190469	3.015e-09	Enriched node	7.2114P.GCK	alpha	GCK	7.2114P.GCK	chr7:44145706-44153452	311997	chr7:44150398-44151229	endocrine
rs2908290_7.2118E_NUDCD3	rs2908290	chr7:44216137-44216138	1.559e-07		7.2143P.NUDCD3	alpha	NUDCD3	7.2118E	chr7:44176208-44179434	312008	chr7:44176520-44176912	endocrine
rs2908290_7.2118E_DDX56	rs2908290	chr7:44216137-44216138	1.559e-07		7.2152P.DDX56	alpha	DDX56	7.2118E	chr7:44176208-44179434	312008	chr7:44176520-44176912	endocrine
rs2908290_7.2118E_POLM	rs2908290	chr7:44216137-44216138	1.559e-07		7.2105P.POLM	alpha	POLM	7.2118E	chr7:44176208-44179434	312008	chr7:44176520-44176912	endocrine
rs2908290_7.2118E_DDX56	rs2908290	chr7:44216137-44216138	1.559e-07		7.2151P.DDX56	alpha	DDX56	7.2118E	chr7:44176208-44179434	312008	chr7:44176520-44176912	endocrine
rs2908290_7.2118E_GCK	rs2908290	chr7:44216137-44216138	1.559e-07		7.2114P.GCK	alpha	GCK	7.2118E	chr7:44176208-44179434	312008	chr7:44176520-44176912	endocrine
rs2908290_7.2118E_MYL7	rs2908290	chr7:44216137-44216138	1.559e-07		7.2113P.MYL7	alpha	MYL7	7.2118E	chr7:44176208-44179434	312008	chr7:44176520-44176912	endocrine
rs2908290_7.2118E_NPC1L1	rs2908290	chr7:44216137-44216138	1.559e-07		7.2149P.NPC1L1	alpha	NPC1L1	7.2118E	chr7:44176208-44179434	312008	chr7:44176520-44176912	endocrine
rs2908290_7.2118E_GCK	rs2908290	chr7:44216137-44216138	1.559e-07		7.2115P.GCK	alpha	GCK	7.2118E	chr7:44176208-44179434	312008	chr7:44176520-44176912	endocrine
rs2908290_7.2118E_GCK	rs2908290	chr7:44216137-44216138	1.559e-07		7.2119P.GCK	alpha	GCK	7.2118E	chr7:44176208-44179434	312008	chr7:44176520-44176912	endocrine
rs2244164_7.2118E_NUDCD3	rs2244164	chr7:44217126-44217127	1.234e-10		7.2143P.NUDCD3	alpha	NUDCD3	7.2118E	chr7:44176208-44179434	312009	chr7:44177448-44178108	endocrine
rs2244164_7.2118E_DDX56	rs2244164	chr7:44217126-44217127	1.234e-10		7.2152P.DDX56	alpha	DDX56	7.2118E	chr7:44176208-44179434	312009	chr7:44177448-44178108	endocrine
rs2244164_7.2118E_POLM	rs2244164	chr7:44217126-44217127	1.234e-10		7.2105P.POLM	alpha	POLM	7.2118E	chr7:44176208-44179434	312009	chr7:44177448-44178108	endocrine
rs2244164_7.2118E_DDX56	rs2244164	chr7:44217126-44217127	1.234e-10		7.2151P.DDX56	alpha	DDX56	7.2118E	chr7:44176208-44179434	312009	chr7:44177448-44178108	endocrine
rs2244164_7.2118E_GCK	rs2244164	chr7:44217126-44217127	1.234e-10		7.2114P.GCK	alpha	GCK	7.2118E	chr7:44176208-44179434	312009	chr7:44177448-44178108	endocrine
rs2244164_7.2118E_MYL7	rs2244164	chr7:44217126-44217127	1.234e-10		7.2113P.MYL7	alpha	MYL7	7.2118E	chr7:44176208-44179434	312009	chr7:44177448-44178108	endocrine
rs2244164_7.2118E_NPC1L1	rs2244164	chr7:44217126-44217127	1.234e-10		7.2149P.NPC1L1	alpha	NPC1L1	7.2118E	chr7:44176208-44179434	312009	chr7:44177448-44178108	endocrine
rs2244164_7.2118E_GCK	rs2244164	chr7:44217126-44217127	1.234e-10		7.2115P.GCK	alpha	GCK	7.2118E	chr7:44176208-44179434	312009	chr7:44177448-44178108	endocrine
rs2244164_7.2118E_GCK	rs2244164	chr7:44217126-44217127	1.234e-10		7.2119P.GCK	alpha	GCK	7.2118E	chr7:44176208-44179434	312009	chr7:44177448-44178108	endocrine
rs730497_7.2119P.GCK_GCK	rs730497	chr7:44223721-44223722	1.106e-12		7.2119P.GCK	alpha	GCK	7.2119P.GCK	chr7:44182983-44191864	312011	chr7:44183991-44185324	endocrine
rs3808319_7.2119P.GCK_GCK	rs3808319	chr7:44224851-44224852	1.793e-06		7.2119P.GCK	alpha	GCK	7.2119P.GCK	chr7:44182983-44191864	312011	chr7:44183991-44185324	endocrine
rs1799884_7.2119P.GCK_GCK	rs1799884	chr7:44229068-44229069	1.55e-12		7.2119P.GCK	alpha	GCK	7.2119P.GCK	chr7:44182983-44191864	312013	chr7:44189148-44190220	endocrine
rs2908289_7.2119P.GCK_GCK	rs2908289	chr7:44223942-44223943	1.204e-12		7.2119P.GCK	alpha	GCK	7.2119P.GCK	chr7:44182983-44191864	312011	chr7:44183991-44185324	endocrine
rs73693174_7.2129P.CAMK2B_CAMK2B	rs73693174	chr7:44365863-44365864	3.883e-07	Enriched node	7.2129P.CAMK2B	alpha	CAMK2B	7.2129P.CAMK2B	chr7:44302558-44326144	312053	chr7:44325882-44326313	endocrine
rs149725176_7.2129P.CAMK2B_CAMK2B	rs149725176	chr7:44364526-44364527	5.246e-07	Enriched node	7.2129P.CAMK2B	alpha	CAMK2B	7.2129P.CAMK2B	chr7:44302558-44326144	312051	chr7:44324780-44325188	endocrine
rs116913033_7.2129P.CAMK2B_CAMK2B	rs116913033	chr7:44365549-44365550	4.125e-07	Enriched node	7.2129P.CAMK2B	alpha	CAMK2B	7.2129P.CAMK2B	chr7:44302558-44326144	312053	chr7:44325882-44326313	endocrine
rs11772021_7.2129P.CAMK2B_CAMK2B	rs11772021	chr7:44362545-44362546	5.489e-07	Enriched node	7.2129P.CAMK2B	alpha	CAMK2B	7.2129P.CAMK2B	chr7:44302558-44326144	312049	chr7:44322597-44323137	endocrine
rs117647808_7.2129P.CAMK2B_CAMK2B	rs117647808	chr7:44364667-44364668	5.246e-07	Enriched node	7.2129P.CAMK2B	alpha	CAMK2B	7.2129P.CAMK2B	chr7:44302558-44326144	312051	chr7:44324780-44325188	endocrine
rs78592747_7.2150E_NPC1L1	rs78592747	chr7:44588731-44588732	5.343e-05	Enriched node	7.2149P.NPC1L1	alpha	NPC1L1	7.2150E	chr7:44548006-44550466	312095	chr7:44548803-44549417	endocrine
rs78592747_7.2150E_GCK	rs78592747	chr7:44588731-44588732	5.343e-05	Enriched node	7.2119P.GCK	alpha	GCK	7.2150E	chr7:44548006-44550466	312095	chr7:44548803-44549417	endocrine
rs12668041_7.2158E_OGDH	rs12668041	chr7:44656766-44656767	1.758e-05	Enriched node	7.2157P.OGDH	alpha	OGDH	7.2158E	chr7:44613870-44620084	312106	chr7:44617161-44617943	endocrine
rs12668041_7.2158E_PURB	rs12668041	chr7:44656766-44656767	1.758e-05	Enriched node	7.2185P.PURB	alpha	PURB	7.2158E	chr7:44613870-44620084	312106	chr7:44617161-44617943	endocrine
rs11981537_7.356E_FOXK1	rs11981537	chr7:4695797-4695798	9.906e-05		7.360P.FOXK1	alpha	FOXK1	7.356E	chr7:4655520-4659642	306524	chr7:4655874-4656510	endocrine
rs11971009_7.356E_FOXK1	rs11971009	chr7:4695808-4695809	9.906e-05		7.360P.FOXK1	alpha	FOXK1	7.356E	chr7:4655520-4659642	306524	chr7:4655874-4656510	endocrine
rs11555134_7.2371E_DDC	rs11555134	chr7:50659193-50659194	2.188e-05		7.2367P.DDC	alpha	DDC	7.2371E	chr7:50590348-50596126	312794	chr7:50590979-50592391	endocrine
rs11555134_7.2371E_DDC	rs11555134	chr7:50659193-50659194	2.188e-05		7.2365P.DDC	alpha	DDC	7.2371E	chr7:50590348-50596126	312794	chr7:50590979-50592391	endocrine
rs11555134_7.2371E_DDC-AS1	rs11555134	chr7:50659193-50659194	2.188e-05		7.2363P.DDC-AS1	alpha	DDC-AS1	7.2371E	chr7:50590348-50596126	312794	chr7:50590979-50592391	endocrine
rs11555134_7.2371E_DDC	rs11555134	chr7:50659193-50659194	2.188e-05		7.2368P.DDC	alpha	DDC	7.2371E	chr7:50590348-50596126	312794	chr7:50590979-50592391	endocrine
rs11555134_7.2371E_GRB10	rs11555134	chr7:50659193-50659194	2.188e-05		7.2386P.GRB10	alpha	GRB10	7.2371E	chr7:50590348-50596126	312794	chr7:50590979-50592391	endocrine
rs11555134_7.2371E_FIGNL1	rs11555134	chr7:50659193-50659194	2.188e-05		7.2355P.FIGNL1	alpha	FIGNL1	7.2371E	chr7:50590348-50596126	312794	chr7:50590979-50592391	endocrine
rs11555134_7.2371E_FIGNL1	rs11555134	chr7:50659193-50659194	2.188e-05		7.2364P.FIGNL1	alpha	FIGNL1	7.2371E	chr7:50590348-50596126	312794	chr7:50590979-50592391	endocrine
rs11555134_7.2371E_GRB10	rs11555134	chr7:50659193-50659194	2.188e-05		7.2381P.GRB10	alpha	GRB10	7.2371E	chr7:50590348-50596126	312794	chr7:50590979-50592391	endocrine
rs56037894_7.2381P.GRB10_GRB10	rs56037894	chr7:50786253-50786254	1.196e-05	Enriched node	7.2381P.GRB10	alpha	GRB10	7.2381P.GRB10	chr7:50717070-50737256	312837	chr7:50718270-50719474	endocrine
rs1432196_7.534E_ENSG00000244167	rs1432196	chr7:7206542-7206543	4.031e-06	Enriched node	7.535P.ENSG00000244167	alpha	ENSG00000244167	7.534E	chr7:7164124-7170010	306910	chr7:7166178-7167296	endocrine
rs17164678_7.536P.C1GALT1_C1GALT1	rs17164678	chr7:7227870-7227871	1.702e-06	Enriched node	7.536P.C1GALT1	alpha	C1GALT1	7.536P.C1GALT1	chr7:7180848-7192698	306915	chr7:7187612-7188440	endocrine
rs11771259_7.544P.C1GALT1_C1GALT1	rs11771259	chr7:7277215-7277216	7.054e-06		7.544P.C1GALT1	alpha	C1GALT1	7.544P.C1GALT1	chr7:7236585-7240495	306925	chr7:7237177-7238271	endocrine
rs4141099_7.544P.C1GALT1_C1GALT1	rs4141099	chr7:7276952-7276953	2.775e-05		7.544P.C1GALT1	alpha	C1GALT1	7.544P.C1GALT1	chr7:7236585-7240495	306925	chr7:7237177-7238271	endocrine
rs13240662_7.2805E_DNAJC30	rs13240662	chr7:73032823-73032824	7.567e-05		7.2815P.DNAJC30	alpha	DNAJC30	7.2805E	chr7:73616799-73619881	314398	chr7:73618381-73619224	endocrine
rs13240662_7.2805E_MLXIPL	rs13240662	chr7:73032823-73032824	7.567e-05		7.2806P.MLXIPL	alpha	MLXIPL	7.2805E	chr7:73616799-73619881	314398	chr7:73618381-73619224	endocrine
rs13240662_7.2805E_VPS37D	rs13240662	chr7:73032823-73032824	7.567e-05		7.2814P.VPS37D	alpha	VPS37D	7.2805E	chr7:73616799-73619881	314398	chr7:73618381-73619224	endocrine
rs13240662_7.2805E_MIR4284	rs13240662	chr7:73032823-73032824	7.567e-05		7.2818P.MIR4284	alpha	MIR4284	7.2805E	chr7:73616799-73619881	314398	chr7:73618381-73619224	endocrine
rs13240662_7.2805E_BAZ1B	rs13240662	chr7:73032823-73032824	7.567e-05		7.2794P.BAZ1B	alpha	BAZ1B	7.2805E	chr7:73616799-73619881	314398	chr7:73618381-73619224	endocrine
rs13240662_7.2805E_ENSG00000274080	rs13240662	chr7:73032823-73032824	7.567e-05		7.2804P.ENSG00000274080	alpha	ENSG00000274080	7.2805E	chr7:73616799-73619881	314398	chr7:73618381-73619224	endocrine
rs13240662_7.2805E_CLDN4	rs13240662	chr7:73032823-73032824	7.567e-05		7.2835P.CLDN4	alpha	CLDN4	7.2805E	chr7:73616799-73619881	314398	chr7:73618381-73619224	endocrine
rs13240662_7.2805E_CLDN3	rs13240662	chr7:73032823-73032824	7.567e-05		7.2825P.CLDN3	alpha	CLDN3	7.2805E	chr7:73616799-73619881	314398	chr7:73618381-73619224	endocrine
rs13240662_7.2805E_CLDN4	rs13240662	chr7:73032823-73032824	7.567e-05		7.2834P.CLDN4	alpha	CLDN4	7.2805E	chr7:73616799-73619881	314398	chr7:73618381-73619224	endocrine
rs13240662_7.2805E_ABHD11	rs13240662	chr7:73032823-73032824	7.567e-05		7.2821P.ABHD11	alpha	ABHD11	7.2805E	chr7:73616799-73619881	314398	chr7:73618381-73619224	endocrine
rs13278335_8.4061P.CTHRC1_CTHRC1	rs13278335	chr8:104384988-104384989	3.175e-05		8.4061P.CTHRC1	alpha	CTHRC1	8.4061P.CTHRC1	chr8:103369560-103374544	338895	chr8:103372049-103372829	endocrine
rs2409764_8.329E_FAM167A	rs2409764	chr8:11281273-11281274	4.066e-08		8.332P.FAM167A	alpha	FAM167A	8.329E	chr8:11412219-11430372	327441	chr8:11423623-11424082	endocrine
rs2409764_8.329E_FAM167A	rs2409764	chr8:11281273-11281274	4.066e-08		8.331P.FAM167A	alpha	FAM167A	8.329E	chr8:11412219-11430372	327441	chr8:11423623-11424082	endocrine
rs4841541_8.332P.FAM167A_FAM167A	rs4841541	chr8:11311829-11311830	2.044e-05		8.332P.FAM167A	alpha	FAM167A	8.332P.FAM167A	chr8:11453277-11470614	327453	chr8:11454221-11454466	endocrine
rs13251015_8.332P.FAM167A_FAM167A	rs13251015	chr8:11315048-11315049	5.039e-05		8.332P.FAM167A	alpha	FAM167A	8.332P.FAM167A	chr8:11453277-11470614	327454	chr8:11456568-11458709	endocrine
rs13253092_8.332P.FAM167A_FAM167A	rs13253092	chr8:11314991-11314992	5.273e-05		8.332P.FAM167A	alpha	FAM167A	8.332P.FAM167A	chr8:11453277-11470614	327454	chr8:11456568-11458709	endocrine
rs2618451_8.337E_FAM167A	rs2618451	chr8:11376266-11376267	5.325e-07		8.332P.FAM167A	alpha	FAM167A	8.337E	chr8:11516956-11520253	327473	chr8:11518610-11519700	endocrine
rs2729940_8.338E_FAM167A	rs2729940	chr8:11382367-11382368	2.346e-07		8.332P.FAM167A	alpha	FAM167A	8.338E	chr8:11522429-11526011	327474	chr8:11524497-11525304	endocrine
rs1478898_8.340E_FAM167A	rs1478898	chr8:11395079-11395080	4.017e-07		8.332P.FAM167A	alpha	FAM167A	8.340E	chr8:11536646-11541736	327476	chr8:11537466-11538391	endocrine
rs1478898_8.340E_FAM167A	rs1478898	chr8:11395079-11395080	4.017e-07		8.331P.FAM167A	alpha	FAM167A	8.340E	chr8:11536646-11541736	327476	chr8:11537466-11538391	endocrine
rs7832168_8.4186E_SLC30A8	rs7832168	chr8:118103329-118103330	4.143e-05		8.4191P.SLC30A8	alpha	SLC30A8	8.4186E	chr8:117088855-117097145	340131	chr8:117090668-117091781	endocrine
rs7832168_8.4186E_ENSG00000286308	rs7832168	chr8:118103329-118103330	4.143e-05		8.4204P.ENSG00000286308	alpha	ENSG00000286308	8.4186E	chr8:117088855-117097145	340131	chr8:117090668-117091781	endocrine
rs13266634_8.4197E_ENSG00000286308	rs13266634	chr8:118184783-118184784	1.441e-54	Enriched node	8.4205P.ENSG00000286308	alpha	ENSG00000286308	8.4197E	chr8:117170576-117193212	340157	chr8:117171765-117172644	endocrine
rs13266634_8.4197E_ENSG00000286308	rs13266634	chr8:118184783-118184784	1.441e-54	Enriched node	8.4204P.ENSG00000286308	alpha	ENSG00000286308	8.4197E	chr8:117170576-117193212	340157	chr8:117171765-117172644	endocrine
rs13266634_8.4197E_UTP23	rs13266634	chr8:118184783-118184784	1.441e-54	Enriched node	8.4161P.UTP23	alpha	UTP23	8.4197E	chr8:117170576-117193212	340157	chr8:117171765-117172644	endocrine
rs13266634_8.4197E_SLC30A8	rs13266634	chr8:118184783-118184784	1.441e-54	Enriched node	8.4191P.SLC30A8	alpha	SLC30A8	8.4197E	chr8:117170576-117193212	340157	chr8:117171765-117172644	endocrine
rs2466296_8.4197E_ENSG00000286308	rs2466296	chr8:118184127-118184128	1.405e-07		8.4205P.ENSG00000286308	alpha	ENSG00000286308	8.4197E	chr8:117170576-117193212	340157	chr8:117171765-117172644	endocrine
rs2466296_8.4197E_ENSG00000286308	rs2466296	chr8:118184127-118184128	1.405e-07		8.4204P.ENSG00000286308	alpha	ENSG00000286308	8.4197E	chr8:117170576-117193212	340157	chr8:117171765-117172644	endocrine
rs2466296_8.4197E_UTP23	rs2466296	chr8:118184127-118184128	1.405e-07		8.4161P.UTP23	alpha	UTP23	8.4197E	chr8:117170576-117193212	340157	chr8:117171765-117172644	endocrine
rs2466296_8.4197E_SLC30A8	rs2466296	chr8:118184127-118184128	1.405e-07		8.4191P.SLC30A8	alpha	SLC30A8	8.4197E	chr8:117170576-117193212	340157	chr8:117171765-117172644	endocrine
rs997313_8.4201E_ENSG00000286308	rs997313	chr8:118236975-118236976	4.147e-12		8.4204P.ENSG00000286308	alpha	ENSG00000286308	8.4201E	chr8:117220840-117241176	340169	chr8:117224528-117225568	endocrine
[truncated: 108 more rows]

## Sheet: T2D.SNP-E-G.beta
SNP.Enhancer.Gene_link	SNP_rsID	SNP_coords(hg19)	GWAS_Pvalue	GARFIELD_Evaluation	tree_id	tree_cell.specificity	tree_promoter	overlapping_node_id	overlapping_node_coords	overlapping_ATACpeak_id	overlapping_ATACpeak_coords	overlapping_ATACpeak_cell.specificity
rs1975283_1.6723E_MAN1A2	rs1975283	chr1:118142558-118142559	1.751e-07	Enriched node	1.6699P.MAN1A2	beta	MAN1A2	1.6723E	chr1:117596975-117601664	17351	chr1:117598687-117600293	endocrine
rs1975283_1.6723E_PNRC2P1	rs1975283	chr1:118142558-118142559	1.751e-07	Enriched node	1.6742P.PNRC2P1	beta	PNRC2P1	1.6723E	chr1:117596975-117601664	17351	chr1:117598687-117600293	endocrine
rs1975283_1.6723E_ENSG00000212266	rs1975283	chr1:118142558-118142559	1.751e-07	Enriched node	1.6731P.ENSG00000212266	beta	ENSG00000212266	1.6723E	chr1:117596975-117601664	17351	chr1:117598687-117600293	endocrine
rs1975283_1.6723E_TENT5C	rs1975283	chr1:118142558-118142559	1.751e-07	Enriched node	1.6724P.TENT5C	beta	TENT5C	1.6723E	chr1:117596975-117601664	17351	chr1:117598687-117600293	endocrine
rs1975283_1.6723E_VPS25P1	rs1975283	chr1:118142558-118142559	1.751e-07	Enriched node	1.6717P.VPS25P1	beta	VPS25P1	1.6723E	chr1:117596975-117601664	17351	chr1:117598687-117600293	endocrine
rs1975283_1.6723E_GDAP2	rs1975283	chr1:118142558-118142559	1.751e-07	Enriched node	1.6753P.GDAP2	beta	GDAP2	1.6723E	chr1:117596975-117601664	17351	chr1:117598687-117600293	endocrine
rs12406858_1.6723E_MAN1A2	rs12406858	chr1:118141492-118141493	6.395e-05		1.6699P.MAN1A2	beta	MAN1A2	1.6723E	chr1:117596975-117601664	17351	chr1:117598687-117600293	endocrine
rs12406858_1.6723E_PNRC2P1	rs12406858	chr1:118141492-118141493	6.395e-05		1.6742P.PNRC2P1	beta	PNRC2P1	1.6723E	chr1:117596975-117601664	17351	chr1:117598687-117600293	endocrine
rs12406858_1.6723E_ENSG00000212266	rs12406858	chr1:118141492-118141493	6.395e-05		1.6731P.ENSG00000212266	beta	ENSG00000212266	1.6723E	chr1:117596975-117601664	17351	chr1:117598687-117600293	endocrine
rs12406858_1.6723E_TENT5C	rs12406858	chr1:118141492-118141493	6.395e-05		1.6724P.TENT5C	beta	TENT5C	1.6723E	chr1:117596975-117601664	17351	chr1:117598687-117600293	endocrine
rs12406858_1.6723E_VPS25P1	rs12406858	chr1:118141492-118141493	6.395e-05		1.6717P.VPS25P1	beta	VPS25P1	1.6723E	chr1:117596975-117601664	17351	chr1:117598687-117600293	endocrine
rs12406858_1.6723E_GDAP2	rs12406858	chr1:118141492-118141493	6.395e-05		1.6753P.GDAP2	beta	GDAP2	1.6723E	chr1:117596975-117601664	17351	chr1:117598687-117600293	endocrine
rs77826295_1.6905P.ENSG00000288626_ENSG00000288626	rs77826295	chr1:147084493-147084494	1.739e-05	Enriched node	1.6905P.ENSG00000288626	beta	ENSG00000288626	1.6905P.ENSG00000288626	chr1:147610227-147630601	18069	chr1:147612130-147613114	endocrine
rs72692803_1.6947P.SV2A_SV2A	rs72692803	chr1:149888384-149888385	3.792e-05	Enriched node	1.6947P.SV2A	beta	SV2A	1.6947P.SV2A	chr1:149912349-149919963	18256	chr1:149916771-149918425	endocrine
rs112851681_1.6947P.SV2A_SV2A	rs112851681	chr1:149889489-149889490	3.885e-05	Enriched node	1.6947P.SV2A	beta	SV2A	1.6947P.SV2A	chr1:149912349-149919963	18256	chr1:149916771-149918425	endocrine
rs9286854_1.8326E_ENSG00000213060	rs9286854	chr1:172366806-172366807	4.461e-05		1.8317P.ENSG00000213060	beta	ENSG00000213060	1.8326E	chr1:172391385-172401275	21346	chr1:172397307-172397724	beta
rs504988_1.9405E_NAV1	rs504988	chr1:201761301-201761302	4.215e-07	Enriched node	1.9398P.NAV1	beta	NAV1	1.9405E	chr1:201786031-201795601	24996	chr1:201791432-201792280	endocrine
rs504988_1.9405E_CSRP1	rs504988	chr1:201761301-201761302	4.215e-07	Enriched node	1.9370P.CSRP1	beta	CSRP1	1.9405E	chr1:201786031-201795601	24996	chr1:201791432-201792280	endocrine
rs504988_1.9405E_NAV1	rs504988	chr1:201761301-201761302	4.215e-07	Enriched node	1.9389P.NAV1	beta	NAV1	1.9405E	chr1:201786031-201795601	24996	chr1:201791432-201792280	endocrine
rs504988_1.9405E_RNU6-501P	rs504988	chr1:201761301-201761302	4.215e-07	Enriched node	1.9396P.RNU6-501P	beta	RNU6-501P	1.9405E	chr1:201786031-201795601	24996	chr1:201791432-201792280	endocrine
rs504988_1.9405E_MIR5191	rs504988	chr1:201761301-201761302	4.215e-07	Enriched node	1.9395P.MIR5191	beta	MIR5191	1.9405E	chr1:201786031-201795601	24996	chr1:201791432-201792280	endocrine
rs504988_1.9405E_NAV1	rs504988	chr1:201761301-201761302	4.215e-07	Enriched node	1.9374P.NAV1	beta	NAV1	1.9405E	chr1:201786031-201795601	24996	chr1:201791432-201792280	endocrine
rs504988_1.9405E_CSRP1	rs504988	chr1:201761301-201761302	4.215e-07	Enriched node	1.9369P.CSRP1	beta	CSRP1	1.9405E	chr1:201786031-201795601	24996	chr1:201791432-201792280	endocrine
rs704633_1.9405E_NAV1	rs704633	chr1:201760981-201760982	2.843e-07	Enriched node	1.9398P.NAV1	beta	NAV1	1.9405E	chr1:201786031-201795601	24996	chr1:201791432-201792280	endocrine
rs704633_1.9405E_CSRP1	rs704633	chr1:201760981-201760982	2.843e-07	Enriched node	1.9370P.CSRP1	beta	CSRP1	1.9405E	chr1:201786031-201795601	24996	chr1:201791432-201792280	endocrine
rs704633_1.9405E_NAV1	rs704633	chr1:201760981-201760982	2.843e-07	Enriched node	1.9389P.NAV1	beta	NAV1	1.9405E	chr1:201786031-201795601	24996	chr1:201791432-201792280	endocrine
rs704633_1.9405E_RNU6-501P	rs704633	chr1:201760981-201760982	2.843e-07	Enriched node	1.9396P.RNU6-501P	beta	RNU6-501P	1.9405E	chr1:201786031-201795601	24996	chr1:201791432-201792280	endocrine
rs704633_1.9405E_MIR5191	rs704633	chr1:201760981-201760982	2.843e-07	Enriched node	1.9395P.MIR5191	beta	MIR5191	1.9405E	chr1:201786031-201795601	24996	chr1:201791432-201792280	endocrine
rs704633_1.9405E_NAV1	rs704633	chr1:201760981-201760982	2.843e-07	Enriched node	1.9374P.NAV1	beta	NAV1	1.9405E	chr1:201786031-201795601	24996	chr1:201791432-201792280	endocrine
rs704633_1.9405E_CSRP1	rs704633	chr1:201760981-201760982	2.843e-07	Enriched node	1.9369P.CSRP1	beta	CSRP1	1.9405E	chr1:201786031-201795601	24996	chr1:201791432-201792280	endocrine
rs10916784_1.1457E_CAMK2N1	rs10916784	chr1:20729451-20729452	7.619e-07	Enriched node	1.1466P.CAMK2N1	beta	CAMK2N1	1.1457E	chr1:20399181-20406588	3584	chr1:20402703-20403347	endocrine
rs879484_1.1457E_CAMK2N1	rs879484	chr1:20729212-20729213	6.603e-05		1.1466P.CAMK2N1	beta	CAMK2N1	1.1457E	chr1:20399181-20406588	3584	chr1:20402703-20403347	endocrine
rs896317_1.9692P.TMCC2-AS1_TMCC2-AS1	rs896317	chr1:205205911-205205912	7.339e-06		1.9692P.TMCC2-AS1	beta	TMCC2-AS1	1.9692P.TMCC2-AS1	chr1:205234515-205239130	25706	chr1:205236091-205236920	endocrine
rs56052522_1.10326P.PROX1_PROX1	rs56052522	chr1:214167968-214167969	9.584e-05		1.10326P.PROX1	beta	PROX1	1.10326P.PROX1	chr1:213982241-213996998	27354	chr1:213994024-213995276	endocrine
rs4655314_1.10326P.PROX1_PROX1	rs4655314	chr1:214167508-214167509	8.712e-05		1.10326P.PROX1	beta	PROX1	1.10326P.PROX1	chr1:213982241-213996998	27354	chr1:213994024-213995276	endocrine
rs72753597_1.10327E_PROX1	rs72753597	chr1:214175873-214175874	5.429e-08	Enriched node	1.10326P.PROX1	beta	PROX1	1.10327E	chr1:213998709-214015931	27355	chr1:214001923-214003208	endocrine
rs3754140_1.10327E_PROX1	rs3754140	chr1:214176380-214176381	8.326e-11		1.10326P.PROX1	beta	PROX1	1.10327E	chr1:213998709-214015931	27355	chr1:214001923-214003208	endocrine
rs2884890_1.10327E_PROX1	rs2884890	chr1:214176483-214176484	7.604e-11		1.10326P.PROX1	beta	PROX1	1.10327E	chr1:213998709-214015931	27355	chr1:214001923-214003208	endocrine
rs117321495_1.10334E_PROX1	rs117321495	chr1:214241841-214241842	7.086e-06		1.10326P.PROX1	beta	PROX1	1.10334E	chr1:214061044-214069052	27379	chr1:214068196-214068852	endocrine
rs348330_1.11232P.RNU4-21P_RNU4-21P	rs348330	chr1:229672955-229672956	2.1e-13	Enriched node	1.11232P.RNU4-21P	beta	RNU4-21P	1.11232P.RNU4-21P	chr1:229535577-229540595	29563	chr1:229536688-229537478	endocrine
rs17184898_1.2004E_PDIK1L	rs17184898	chr1:26447870-26447871	4.762e-06	Enriched node	1.2002P.PDIK1L	beta	PDIK1L	1.2004E	chr1:26119810-26128891	4750	chr1:26121288-26122773	endocrine
rs17257107_1.2004E_PDIK1L	rs17257107	chr1:26448447-26448448	5.26e-06	Enriched node	1.2002P.PDIK1L	beta	PDIK1L	1.2004E	chr1:26119810-26128891	4750	chr1:26121288-26122773	endocrine
rs17356867_1.2004E_PDIK1L	rs17356867	chr1:26448849-26448850	4.762e-06	Enriched node	1.2002P.PDIK1L	beta	PDIK1L	1.2004E	chr1:26119810-26128891	4750	chr1:26121288-26122773	endocrine
rs17163588_1.2004E_PDIK1L	rs17163588	chr1:26450009-26450010	5.329e-06	Enriched node	1.2002P.PDIK1L	beta	PDIK1L	1.2004E	chr1:26119810-26128891	4751	chr1:26123145-26123855	endocrine
rs17257120_1.2004E_PDIK1L	rs17257120	chr1:26450101-26450102	5.559e-06	Enriched node	1.2002P.PDIK1L	beta	PDIK1L	1.2004E	chr1:26119810-26128891	4751	chr1:26123145-26123855	endocrine
rs7527893_1.2437E_ENSG00000232768	rs7527893	chr1:31493479-31493480	1.304e-05	Enriched node	1.2441P.ENSG00000232768	beta	ENSG00000232768	1.2437E	chr1:31016450-31023707	5648	chr1:31019505-31021213	endocrine
rs6660622_1.3009E_RNU6-608P	rs6660622	chr1:39636901-39636902	4.812e-15		1.3000P.RNU6-608P	beta	RNU6-608P	1.3009E	chr1:39170019-39174770	6813	chr1:39170423-39171734	endocrine
rs10888688_1.3009E_RNU6-608P	rs10888688	chr1:39637305-39637306	3.912e-18		1.3000P.RNU6-608P	beta	RNU6-608P	1.3009E	chr1:39170019-39174770	6813	chr1:39170423-39171734	endocrine
rs2484751_1.3020E_RNU6-608P	rs2484751	chr1:39748539-39748540	6.305e-21		1.3000P.RNU6-608P	beta	RNU6-608P	1.3020E	chr1:39282207-39288702	6849	chr1:39282578-39282972	endocrine
rs2484751_1.3020E_RNA5SP44	rs2484751	chr1:39748539-39748540	6.305e-21		1.3006P.RNA5SP44	beta	RNA5SP44	1.3020E	chr1:39282207-39288702	6849	chr1:39282578-39282972	endocrine
rs2484751_1.3020E_NDUFS5	rs2484751	chr1:39748539-39748540	6.305e-21		1.2992P.NDUFS5	beta	NDUFS5	1.3020E	chr1:39282207-39288702	6849	chr1:39282578-39282972	endocrine
rs2484751_1.3020E_HSPE1P8	rs2484751	chr1:39748539-39748540	6.305e-21		1.3021P.HSPE1P8	beta	HSPE1P8	1.3020E	chr1:39282207-39288702	6849	chr1:39282578-39282972	endocrine
rs3818806_1.3020E_RNU6-608P	rs3818806	chr1:39748271-39748272	2.464e-24		1.3000P.RNU6-608P	beta	RNU6-608P	1.3020E	chr1:39282207-39288702	6849	chr1:39282578-39282972	endocrine
rs3818806_1.3020E_RNA5SP44	rs3818806	chr1:39748271-39748272	2.464e-24		1.3006P.RNA5SP44	beta	RNA5SP44	1.3020E	chr1:39282207-39288702	6849	chr1:39282578-39282972	endocrine
rs3818806_1.3020E_NDUFS5	rs3818806	chr1:39748271-39748272	2.464e-24		1.2992P.NDUFS5	beta	NDUFS5	1.3020E	chr1:39282207-39288702	6849	chr1:39282578-39282972	endocrine
rs3818806_1.3020E_HSPE1P8	rs3818806	chr1:39748271-39748272	2.464e-24		1.3021P.HSPE1P8	beta	HSPE1P8	1.3020E	chr1:39282207-39288702	6849	chr1:39282578-39282972	endocrine
rs61779285_1.3034E_MACF1	rs61779285	chr1:39867055-39867056	4.23e-25		1.2996P.MACF1	beta	MACF1	1.3034E	chr1:39390900-39403337	6884	chr1:39400946-39401741	endocrine
rs7531911_1.3651E_IPP	rs7531911	chr1:46330423-46330424	5.822e-05		1.3638P.IPP	beta	IPP	1.3651E	chr1:45862708-45865166	7969	chr1:45864154-45865289	endocrine
rs4660328_1.3662E_GPBP1L1	rs4660328	chr1:46444831-46444832	5.156e-05		1.3632P.GPBP1L1	beta	GPBP1L1	1.3662E	chr1:45977751-45980598	7987	chr1:45978804-45979817	endocrine
rs7543272_1.3925E_RNF11	rs7543272	chr1:51069102-51069103	1.136e-06		1.3965P.RNF11	beta	RNF11	1.3925E	chr1:50601006-50603885	8633	chr1:50603170-50604137	endocrine
rs79967457_1.4664E_RN7SL475P	rs79967457	chr1:61904721-61904722	6.393e-05		1.4599P.RN7SL475P	beta	RN7SL475P	1.4664E	chr1:61435243-61441610	10441	chr1:61438872-61439839	endocrine
rs79967457_1.4664E_NFIA	rs79967457	chr1:61904721-61904722	6.393e-05		1.4633P.NFIA	beta	NFIA	1.4664E	chr1:61435243-61441610	10441	chr1:61438872-61439839	endocrine
rs7092340_10.5016P.WBP1L_WBP1L	rs7092340	chr10:104529668-104529669	8.723e-05		10.5016P.WBP1L	beta	WBP1L	10.5016P.WBP1L	chr10:102768302-102775490	46450	chr10:102769283-102770066	endocrine
rs78025551_10.5412E_RPS15AP30	rs78025551	chr10:114757956-114757957	2.247e-60	Enriched node	10.5410P.RPS15AP30	beta	RPS15AP30	10.5412E	chr10:112996664-113005208	47897	chr10:112998078-112998958	endocrine
rs7903146_10.5412E_RPS15AP30	rs7903146	chr10:114758349-114758350	0	Enriched node	10.5410P.RPS15AP30	beta	RPS15AP30	10.5412E	chr10:112996664-113005208	47897	chr10:112998078-112998958	endocrine
rs11196191_10.5414E_ENSG00000233547	rs11196191	chr10:114780633-114780634	2.55e-143		10.5407P.ENSG00000233547	beta	ENSG00000233547	10.5414E	chr10:113016428-113022753	47902	chr10:113020677-113021447	endocrine
rs7916835_10.5978E_PLEKHA1	rs7916835	chr10:124122373-124122374	7.859e-05		10.5979P.PLEKHA1	beta	PLEKHA1	10.5978E	chr10:122361527-122367034	49395	chr10:122362434-122363151	beta
rs7080960_10.5978E_PLEKHA1	rs7080960	chr10:124122632-124122633	1.001e-08		10.5979P.PLEKHA1	beta	PLEKHA1	10.5978E	chr10:122361527-122367034	49395	chr10:122362434-122363151	beta
rs10887149_10.5983E_RNU6-728P	rs10887149	chr10:124167004-124167005	3.696e-07		10.5976P.RNU6-728P	beta	RNU6-728P	10.5983E	chr10:122399823-122414749	49405	chr10:122407277-122408360	endocrine
rs10887149_10.5983E_PLEKHA1	rs10887149	chr10:124167004-124167005	3.696e-07		10.5979P.PLEKHA1	beta	PLEKHA1	10.5983E	chr10:122399823-122414749	49405	chr10:122407277-122408360	endocrine
rs10887149_10.5983E_DMBT1	rs10887149	chr10:124167004-124167005	3.696e-07		10.5987P.DMBT1	beta	DMBT1	10.5983E	chr10:122399823-122414749	49405	chr10:122407277-122408360	endocrine
rs10887149_10.5983E_MIR3941	rs10887149	chr10:124167004-124167005	3.696e-07		10.5984P.MIR3941	beta	MIR3941	10.5983E	chr10:122399823-122414749	49405	chr10:122407277-122408360	endocrine
rs2421016_10.5983E_RNU6-728P	rs2421016	chr10:124167512-124167513	5.031e-14	Enriched node	10.5976P.RNU6-728P	beta	RNU6-728P	10.5983E	chr10:122399823-122414749	49405	chr10:122407277-122408360	endocrine
rs2421016_10.5983E_PLEKHA1	rs2421016	chr10:124167512-124167513	5.031e-14	Enriched node	10.5979P.PLEKHA1	beta	PLEKHA1	10.5983E	chr10:122399823-122414749	49405	chr10:122407277-122408360	endocrine
rs2421016_10.5983E_DMBT1	rs2421016	chr10:124167512-124167513	5.031e-14	Enriched node	10.5987P.DMBT1	beta	DMBT1	10.5983E	chr10:122399823-122414749	49405	chr10:122407277-122408360	endocrine
rs2421016_10.5983E_MIR3941	rs2421016	chr10:124167512-124167513	5.031e-14	Enriched node	10.5984P.MIR3941	beta	MIR3941	10.5983E	chr10:122399823-122414749	49405	chr10:122407277-122408360	endocrine
rs16918491_10.2805E_JMJD1C	rs16918491	chr10:65234553-65234554	9.18e-05		10.2780P.JMJD1C	beta	JMJD1C	10.2805E	chr10:63470594-63479691	40490	chr10:63474637-63475128	endocrine
rs16918491_10.2805E_REEP3	rs16918491	chr10:65234553-65234554	9.18e-05		10.2811P.REEP3	beta	REEP3	10.2805E	chr10:63470594-63479691	40490	chr10:63474637-63475128	endocrine
rs16918491_10.2805E_TATDN1P1	rs16918491	chr10:65234553-65234554	9.18e-05		10.2775P.TATDN1P1	beta	TATDN1P1	10.2805E	chr10:63470594-63479691	40490	chr10:63474637-63475128	endocrine
rs6479908_10.2817E_JMJD1C	rs6479908	chr10:65333648-65333649	3.731e-05		10.2780P.JMJD1C	beta	JMJD1C	10.2817E	chr10:63569285-63574605	40515	chr10:63572568-63573922	endocrine
rs6479908_10.2817E_REEP3	rs6479908	chr10:65333648-65333649	3.731e-05		10.2811P.REEP3	beta	REEP3	10.2817E	chr10:63569285-63574605	40515	chr10:63572568-63573922	endocrine
rs6479908_10.2817E_TATDN1P1	rs6479908	chr10:65333648-65333649	3.731e-05		10.2775P.TATDN1P1	beta	TATDN1P1	10.2817E	chr10:63569285-63574605	40515	chr10:63572568-63573922	endocrine
rs6479909_10.2817E_JMJD1C	rs6479909	chr10:65333946-65333947	1.782e-05		10.2780P.JMJD1C	beta	JMJD1C	10.2817E	chr10:63569285-63574605	40516	chr10:63574016-63574774	endocrine
rs6479909_10.2817E_REEP3	rs6479909	chr10:65333946-65333947	1.782e-05		10.2811P.REEP3	beta	REEP3	10.2817E	chr10:63569285-63574605	40516	chr10:63574016-63574774	endocrine
rs6479909_10.2817E_TATDN1P1	rs6479909	chr10:65333946-65333947	1.782e-05		10.2775P.TATDN1P1	beta	TATDN1P1	10.2817E	chr10:63569285-63574605	40516	chr10:63574016-63574774	endocrine
rs117678050_10.3327P.CAMK2G_CAMK2G	rs117678050	chr10:75636802-75636803	1.031e-05		10.3327P.CAMK2G	beta	CAMK2G	10.3327P.CAMK2G	chr10:73863303-73882828	41838	chr10:73876944-73877357	endocrine
rs3889719_10.3793E_LINC00595	rs3889719	chr10:80449355-80449356	5.887e-05		10.3750P.LINC00595	beta	LINC00595	10.3793E	chr10:78684428-78693391	42873	chr10:78688627-78689731	endocrine
rs3889719_10.3793E_ENSG00000228683	rs3889719	chr10:80449355-80449356	5.887e-05		10.3794P.ENSG00000228683	beta	ENSG00000228683	10.3793E	chr10:78684428-78693391	42873	chr10:78688627-78689731	endocrine
rs3889719_10.3793E_ZMIZ1	rs3889719	chr10:80449355-80449356	5.887e-05		10.3832P.ZMIZ1	beta	ZMIZ1	10.3793E	chr10:78684428-78693391	42873	chr10:78688627-78689731	endocrine
rs3889719_10.3793E_RPS24	rs3889719	chr10:80449355-80449356	5.887e-05		10.3723P.RPS24	beta	RPS24	10.3793E	chr10:78684428-78693391	42873	chr10:78688627-78689731	endocrine
rs35476558_10.3840E_ENSG00000282863	rs35476558	chr10:80925469-80925470	2.414e-10		10.3742P.ENSG00000282863	beta	ENSG00000282863	10.3840E	chr10:79146315-79169529	43013	chr10:79165178-79165802	endocrine
rs35476558_10.3840E_LINC00595	rs35476558	chr10:80925469-80925470	2.414e-10		10.3743P.LINC00595	beta	LINC00595	10.3840E	chr10:79146315-79169529	43013	chr10:79165178-79165802	endocrine
rs35476558_10.3840E_ENSG00000288090	rs35476558	chr10:80925469-80925470	2.414e-10		10.3749P.ENSG00000288090	beta	ENSG00000288090	10.3840E	chr10:79146315-79169529	43013	chr10:79165178-79165802	endocrine
rs35476558_10.3840E_RPS24	rs35476558	chr10:80925469-80925470	2.414e-10		10.3723P.RPS24	beta	RPS24	10.3840E	chr10:79146315-79169529	43013	chr10:79165178-79165802	endocrine
rs35476558_10.3840E_LINC00595	rs35476558	chr10:80925469-80925470	2.414e-10		10.3750P.LINC00595	beta	LINC00595	10.3840E	chr10:79146315-79169529	43013	chr10:79165178-79165802	endocrine
rs35476558_10.3840E_GNAI2P2	rs35476558	chr10:80925469-80925470	2.414e-10		10.3727P.GNAI2P2	beta	GNAI2P2	10.3840E	chr10:79146315-79169529	43013	chr10:79165178-79165802	endocrine
rs35476558_10.3840E_ENSG00000228683	rs35476558	chr10:80925469-80925470	2.414e-10		10.3794P.ENSG00000228683	beta	ENSG00000228683	10.3840E	chr10:79146315-79169529	43013	chr10:79165178-79165802	endocrine
rs35476558_10.3840E_ENSG00000204049	rs35476558	chr10:80925469-80925470	2.414e-10		10.3701P.ENSG00000204049	beta	ENSG00000204049	10.3840E	chr10:79146315-79169529	43013	chr10:79165178-79165802	endocrine
rs35476558_10.3840E_ENSG00000283096	rs35476558	chr10:80925469-80925470	2.414e-10		10.3734P.ENSG00000283096	beta	ENSG00000283096	10.3840E	chr10:79146315-79169529	43013	chr10:79165178-79165802	endocrine
rs35476558_10.3840E_POLR3A	rs35476558	chr10:80925469-80925470	2.414e-10		10.3722P.POLR3A	beta	POLR3A	10.3840E	chr10:79146315-79169529	43013	chr10:79165178-79165802	endocrine
rs35476558_10.3840E_RN7SL284P	rs35476558	chr10:80925469-80925470	2.414e-10		10.3707P.RN7SL284P	beta	RN7SL284P	10.3840E	chr10:79146315-79169529	43013	chr10:79165178-79165802	endocrine
rs35476558_10.3840E_LINC00595	rs35476558	chr10:80925469-80925470	2.414e-10		10.3745P.LINC00595	beta	LINC00595	10.3840E	chr10:79146315-79169529	43013	chr10:79165178-79165802	endocrine
rs35476558_10.3840E_ZMIZ1	rs35476558	chr10:80925469-80925470	2.414e-10		10.3832P.ZMIZ1	beta	ZMIZ1	10.3840E	chr10:79146315-79169529	43013	chr10:79165178-79165802	endocrine
rs35476558_10.3840E_ENSG00000282863	rs35476558	chr10:80925469-80925470	2.414e-10		10.3762P.ENSG00000282863	beta	ENSG00000282863	10.3840E	chr10:79146315-79169529	43013	chr10:79165178-79165802	endocrine
rs72816263_10.3840E_ENSG00000282863	rs72816263	chr10:80925325-80925326	2.86e-10		10.3742P.ENSG00000282863	beta	ENSG00000282863	10.3840E	chr10:79146315-79169529	43013	chr10:79165178-79165802	endocrine
rs72816263_10.3840E_LINC00595	rs72816263	chr10:80925325-80925326	2.86e-10		10.3743P.LINC00595	beta	LINC00595	10.3840E	chr10:79146315-79169529	43013	chr10:79165178-79165802	endocrine
rs72816263_10.3840E_ENSG00000288090	rs72816263	chr10:80925325-80925326	2.86e-10		10.3749P.ENSG00000288090	beta	ENSG00000288090	10.3840E	chr10:79146315-79169529	43013	chr10:79165178-79165802	endocrine
rs72816263_10.3840E_RPS24	rs72816263	chr10:80925325-80925326	2.86e-10		10.3723P.RPS24	beta	RPS24	10.3840E	chr10:79146315-79169529	43013	chr10:79165178-79165802	endocrine
rs72816263_10.3840E_LINC00595	rs72816263	chr10:80925325-80925326	2.86e-10		10.3750P.LINC00595	beta	LINC00595	10.3840E	chr10:79146315-79169529	43013	chr10:79165178-79165802	endocrine
rs72816263_10.3840E_GNAI2P2	rs72816263	chr10:80925325-80925326	2.86e-10		10.3727P.GNAI2P2	beta	GNAI2P2	10.3840E	chr10:79146315-79169529	43013	chr10:79165178-79165802	endocrine
rs72816263_10.3840E_ENSG00000228683	rs72816263	chr10:80925325-80925326	2.86e-10		10.3794P.ENSG00000228683	beta	ENSG00000228683	10.3840E	chr10:79146315-79169529	43013	chr10:79165178-79165802	endocrine
rs72816263_10.3840E_ENSG00000204049	rs72816263	chr10:80925325-80925326	2.86e-10		10.3701P.ENSG00000204049	beta	ENSG00000204049	10.3840E	chr10:79146315-79169529	43013	chr10:79165178-79165802	endocrine
rs72816263_10.3840E_ENSG00000283096	rs72816263	chr10:80925325-80925326	2.86e-10		10.3734P.ENSG00000283096	beta	ENSG00000283096	10.3840E	chr10:79146315-79169529	43013	chr10:79165178-79165802	endocrine
rs72816263_10.3840E_POLR3A	rs72816263	chr10:80925325-80925326	2.86e-10		10.3722P.POLR3A	beta	POLR3A	10.3840E	chr10:79146315-79169529	43013	chr10:79165178-79165802	endocrine
rs72816263_10.3840E_RN7SL284P	rs72816263	chr10:80925325-80925326	2.86e-10		10.3707P.RN7SL284P	beta	RN7SL284P	10.3840E	chr10:79146315-79169529	43013	chr10:79165178-79165802	endocrine
rs72816263_10.3840E_LINC00595	rs72816263	chr10:80925325-80925326	2.86e-10		10.3745P.LINC00595	beta	LINC00595	10.3840E	chr10:79146315-79169529	43013	chr10:79165178-79165802	endocrine
rs72816263_10.3840E_ZMIZ1	rs72816263	chr10:80925325-80925326	2.86e-10		10.3832P.ZMIZ1	beta	ZMIZ1	10.3840E	chr10:79146315-79169529	43013	chr10:79165178-79165802	endocrine
rs72816263_10.3840E_ENSG00000282863	rs72816263	chr10:80925325-80925326	2.86e-10		10.3762P.ENSG00000282863	beta	ENSG00000282863	10.3840E	chr10:79146315-79169529	43013	chr10:79165178-79165802	endocrine
rs810517_10.3841E_ENSG00000288090	rs810517	chr10:80942620-80942621	8.057e-27	Enriched node	10.3749P.ENSG00000288090	beta	ENSG00000288090	10.3841E	chr10:79170083-79201259	43022	chr10:79182685-79183243	endocrine
rs810517_10.3841E_Metazoa_SRP	rs810517	chr10:80942620-80942621	8.057e-27	Enriched node	10.3715P.Metazoa_SRP	beta	Metazoa_SRP	10.3841E	chr10:79170083-79201259	43022	chr10:79182685-79183243	endocrine
rs810517_10.3841E_LINC00595	rs810517	chr10:80942620-80942621	8.057e-27	Enriched node	10.3745P.LINC00595	beta	LINC00595	10.3841E	chr10:79170083-79201259	43022	chr10:79182685-79183243	endocrine
rs810517_10.3841E_ZMIZ1	rs810517	chr10:80942620-80942621	8.057e-27	Enriched node	10.3832P.ZMIZ1	beta	ZMIZ1	10.3841E	chr10:79170083-79201259	43022	chr10:79182685-79183243	endocrine
rs810517_10.3841E_ENSG00000228683	rs810517	chr10:80942620-80942621	8.057e-27	Enriched node	10.3794P.ENSG00000228683	beta	ENSG00000228683	10.3841E	chr10:79170083-79201259	43022	chr10:79182685-79183243	endocrine
rs810517_10.3841E_ENSG00000282863	rs810517	chr10:80942620-80942621	8.057e-27	Enriched node	10.3742P.ENSG00000282863	beta	ENSG00000282863	10.3841E	chr10:79170083-79201259	43022	chr10:79182685-79183243	endocrine
rs810517_10.3841E_ENSG00000282863	rs810517	chr10:80942620-80942621	8.057e-27	Enriched node	10.3762P.ENSG00000282863	beta	ENSG00000282863	10.3841E	chr10:79170083-79201259	43022	chr10:79182685-79183243	endocrine
[truncated: 2,103 more rows]

## Sheet: T2D.SNP-E-G.acinar
SNP.E.Gene_link	SNP_rsID	SNP_coords(hg19)	GWAS_Pvalue	GARFIELD_Evaluation	tree_id	tree_cell.specificity	tree_promoter	overlapping_node_id	overlapping_node_coords	overlapping_ATACpeak_id	overlapping_ATACpeak_coords	overlapping_ATACpeak_cell.specificity
[truncated: 938 more rows]

[truncated: 5 more sheets: T2D.SNP-E-G.duct, PDAC.SNP-E-G.acinar, PDAC.SNP-E-G.duct, T1D.SNP-E-G.acinar, T1D.SNP-E-G.duct]
